# Supplementary material for: Whole genome variants across 57 pig breeds enable comprehensive identification of genetic signatures that underlie breed features
Source: J Anim Sci Biotechnol. 2020 Dec 3;11:115. doi: 10.1186/s40104-020-00520-8 (PMC7713148; doi:10.1186/s40104-020-00520-8)
Supplement: Supplementary file 1 — Additional file 1: Supplementary Data 1. Breed phenotypes. [file 40104_2020_520_MOESM1_ESM.xlsx]

## Sheet: Sheet1
Supplementary Data 1. Breed phenotypes
Breed	Number of individuals	Coat Color	Ear Shape	Body Height	Body Length	Body Weight	Gradient Zone	Sexual Maturity	Lean Meat Percentage	Dressing Percentage
African Wildboar	1	Dark Brown/ Black	Erect	NA	NA	NA	No	NA	NA	NA
Angler Sattelschwein	2	Multi-colored	Non-erect	88	NA	>200kg	Yes	NA	NA	NA
Asian Wildboar	34	Dark Brown/ Black	Erect	NA	NA	NA	No	Late matured	NA	NA
Bama Xiang	6	Multi-colored	Erect	42.68	81.73	<100kg	Yes	Prematured	50.2	67.2
Bamei	7	Dark Brown/ Black	Non-erect	68.47	123.67	100~200kg	No	Prematured	44.87	72.05
Baoshan	6	Dark Brown/ Black	Non-erect	70.83	128.58	100~200kg	No	Medium matured	43.65	74.27
Berkshire	15	Multi-colored	Erect	87.2	143.2	>200kg	No	Medium matured	55.62	72.2
British Saddleback	2	Multi-colored	Non-erect	NA	NA	>200kg	Yes	NA	NA	NA
Bunte Bentheimer	1	Spotted	Non-erect	72.5	NA	>200kg	No	NA	NA	NA
Calabrese	1	Dark Brown/ Black	Non-erect	NA	NA	100~200kg	No	NA	NA	NA
Casertana	2	NA	Non-erect	NA	NA	100~200kg	No	NA	NA	81.4
Chato Murciano	2	Dark Brown/ Black	Erect	NA	NA	100~200kg	No	NA	NA	NA
Cinta Senese	1	Multi-colored	Non-erect	NA	NA	>200kg	Yes	NA	57.7	81.2
Creole	2	Dark Brown/ Black	Non-erect	NA	NA	NA	No	NA	NA	NA
Duroc	44	Reddish brown	Non-erect	92.22	153.9	>200kg	NA	Late matured	68.24	73.74
Enshiblack	2	Dark Brown/ Black	Non-erect	NA	NA	100~200kg	No	Prematured	44.29	66.13
Erhualian	5	Dark Brown/ Black	Non-erect	69.48	122.48	100~200kg	No	Prematured	42.8	65.3
European Wildboar	37	Dark Brown/ Black	Erect	73.75	145	<100kg	No	Late matured	NA	NA
Gloucester	2	Spotted	Non-erect	NA	NA	>200kg	No	NA	NA	NA
Goettingen Minipig	1	White	Erect	NA	NA	<100kg	No	NA	NA	NA
Hampshire	5	Multi-colored	Erect	NA	NA	>200kg	Yes	Late matured	65.34	74.42
Hetao	6	Dark Brown/ Black	Non-erect	90.18	136.6	100~200kg	No	Medium matured	45.02	66.58
Iberian	4	Dark Brown/ Black	Non-erect	NA	NA	NA	No	NA	NA	NA
Jeju Black	14	Dark Brown/ Black	Erect	NA	NA	NA	No	NA	NA	NA
Jiangquhai	4	Dark Brown/ Black	Non-erect	67.4	129.3	100~200kg	No	Prematured	41.29	66.28
Jinhua	12	Multi-colored	Non-erect	69.8	130.4	100~200kg	Yes	Prematured	47.7	71.13
Laiwu	6	Dark Brown/ Black	Non-erect	60.5	134.6	100~200kg	No	Medium matured	48.6	74.1
Landrace	25	White	Non-erect	85.6	160.43	>200kg	No	Late matured	66.03	74.44
Large Black	1	Dark Brown/ Black	Non-erect	NA	NA	>200kg	No	Late matured	NA	NA
Leicoma	1	White	Non-erect	NA	NA	NA	No	NA	NA	NA
Leping Spotted	2	Multi-colored	Non-erect	66.14	128.3	100~200kg	No	Medium matured	45.02	66.47
Linderodsvin	1	NA	Non-erect	NA	NA	NA	NA	NA	NA	NA
Luchuan	6	Multi-colored	Erect	54	111.5	<100kg	Yes	Medium matured	41.37	68.72
Mangalica	5	NA	Non-erect	NA	95	>200kg	No	NA	NA	NA
Meishan	16	Multi-colored	Non-erect	72.5	133.8	100~200kg	No	Medium matured	43.42	64.71
Middle White	2	White	Erect	NA	NA	>200kg	No	NA	NA	NA
Min	6	Dark Brown/ Black	Non-erect	86.55	149.7	100~200kg	No	Medium matured	48.6	71.1
Negro Iberico	1	Dark Brown/ Black	Non-erect	NA	NA	NA	No	NA	NA	NA
Neijiang	9	Dark Brown/ Black	Non-erect	75.75	150.86	100~200kg	No	Medium matured	41.1	71.45
Nero Siciliano	2	Dark Brown/ Black	Non-erect	NA	NA	100~200kg	No	NA	53.8	82.5
Penzhou	2	Dark Brown/ Black	Non-erect	64.6	130.8	100~200kg	No	Medium matured	38.87	73.11
Pietrain	20	Spotted	Erect	84.1	151.5	>200kg	No	Late matured	73.14	74.47
Retinto	1	NA	NA	NA	NA	NA	NA	NA	NA	NA
Rongchang	11	White	Non-erect	71.52	148.4	100~200kg	No	Prematured	41.8	73.8
Songliao Black	2	Dark Brown/ Black	Non-erect	79.4	152.5	>200kg	No	Medium matured	57.2	69.9
Sumatra	2	Dark Brown/ Black	Erect	NA	NA	NA	No	NA	NA	NA
Tamworth	3	Reddish brown	Erect	57.5	120	>200kg	NA	NA	NA	NA
Tibetan	52	Dark Brown/ Black	Erect	50	87.35	<100kg	No	Medium matured	52.55	66.6
Tongcheng	5	Multi-colored	Non-erect	70	137.3	100~200kg	Yes	Prematured	40.6	73.8
Unknown	3	NA	NA	NA	NA	NA	NA	NA	NA	NA
Wannan Black	2	Dark Brown/ Black	Non-erect	67.7	135.3	100~200kg	No	Medium matured	46.4	71.33
Wild Boar	1	Dark Brown/ Black	Erect	NA	NA	NA	No	NA	NA	NA
Wujin	3	Dark Brown/ Black	Non-erect	69	122.24	100~200kg	No	Medium matured	41.48	74.19
Wuzhishan	7	Multi-colored	Erect	47.02	67.8	<100kg	No	Prematured	55.85	59.84
Xiang	4	NA	Non-erect	NA	NA	<100kg	NA	Prematured	NA	NA
Ya'nan	3	Dark Brown/ Black	Non-erect	73.59	127.84	<100kg	No	Prematured	43.21	67
Yorkshire	34	White	Erect	76.5	143.2	>200kg	No	Late matured	65	74
Yucatanminiature	13	NA	Erect	57	76	<100kg	No	NA	NA	NA
