# Supplementary material for: Whole genome variants across 57 pig breeds enable comprehensive identification of genetic signatures that underlie breed features
Source: J Anim Sci Biotechnol. 2020 Dec 3;11:115. doi: 10.1186/s40104-020-00520-8 (PMC7713148; doi:10.1186/s40104-020-00520-8)
Supplement: Supplementary file 2 — Additional file 2: Supplementary Data 2. Significant GWAS results for each phenotype. [file 40104_2020_520_MOESM2_ESM.xlsx]

## Sheet: Coat Color
SNP	CHROM	POS	effect	P-value	Type		InDel	CHROM	POS	effect	P-value	Type		CNV	CHROM	Start	End	effect	P-value	Type
8-41162069	8	41162069	-0.42041	6.53e-10	SNP		8-41156303	8	41156303	-0.394247	2.05e-09	InDel		CNV8296	7	57026801	57031600	-0.6844	3.98e-08	CNV
8-41259913	8	41259913	-0.432059	2.23e-09	SNP		8-41450195	8	41450195	-0.799766	2.28e-08	InDel		CNV9072	8	41222801	41310000	-0.594123	5.91e-12	CNV
8-41273714	8	41273714	-0.600744	5.38e-13	SNP		8-41507314	8	41507314	-0.963755	1.69e-10	InDel		CNV9073	8	41310801	41774400	-0.594123	5.91e-12	CNV
8-41274836	8	41274836	-0.541784	4e-11	SNP		8-41510954	8	41510954	-1.83534	6.16e-18	InDel		CNV9075	8	41780001	41784000	-0.578573	7.89e-13	CNV
8-41326949	8	41326949	-0.568454	6.06e-14	SNP		8-41630783	8	41630783	-0.505844	1.82e-08	InDel
8-41335909	8	41335909	-1.832	1.21e-18	SNP		8-46117703	8	46117703	-0.493926	1.71e-08	InDel
8-41348960	8	41348960	-0.48684	6.93e-11	SNP		8-47520240	8	47520240	-0.584149	4.05e-10	InDel
8-41437316	8	41437316	-1.1506	6.13e-14	SNP		8-48266658	8	48266658	-0.529567	3.62e-10	InDel
8-41442627	8	41442627	-0.958656	7.17e-11	SNP		13-45164517	13	45164517	-0.61237	2.19e-09	InDel
8-41470934	8	41470934	-1.1982	2.18e-10	SNP		13-45164570	13	45164570	-0.593228	1.47e-08	InDel
8-41486012	8	41486012	-1.45494	8.33e-16	SNP
8-41501912	8	41501912	-1.48007	2.65e-15	SNP
8-41507091	8	41507091	-0.995087	7.34e-11	SNP
8-41507954	8	41507954	-0.82917	1.25e-09	SNP
8-41508069	8	41508069	-0.941857	1.78e-10	SNP
8-41508112	8	41508112	-0.922914	1.6e-09	SNP
8-41513360	8	41513360	-2.32013	6.72e-25	SNP
8-41531868	8	41531868	-1.26785	2.26e-13	SNP
8-41541952	8	41541952	-1.25764	1.24e-13	SNP
8-41558089	8	41558089	-1.08672	2.91e-13	SNP
8-41563304	8	41563304	-1.01946	1.36e-13	SNP
8-41566494	8	41566494	-1.72343	6.29e-18	SNP
8-41568384	8	41568384	-0.895426	1.34e-10	SNP
8-41618481	8	41618481	-1.39178	9.59e-13	SNP
8-41633352	8	41633352	-0.512245	2.37e-09	SNP
8-41644344	8	41644344	-0.909866	2.31e-17	SNP
8-41646510	8	41646510	-0.90965	1.47e-17	SNP
8-41649277	8	41649277	-0.886152	5.25e-17	SNP
8-41655877	8	41655877	-0.785149	7.31e-15	SNP
8-41662798	8	41662798	-0.902407	4.22e-10	SNP
8-41664542	8	41664542	-1.22573	3.16e-13	SNP
8-41665102	8	41665102	-0.927332	1.49e-16	SNP
8-41676319	8	41676319	-0.729083	1.58e-14	SNP
8-41701090	8	41701090	-0.876376	2.57e-10	SNP
8-41753882	8	41753882	-1.24009	1.28e-13	SNP
8-41771321	8	41771321	-1.11338	1.02e-12	SNP
8-41936800	8	41936800	-0.637082	1.8e-11	SNP
8-41936801	8	41936801	-0.637082	1.8e-11	SNP
8-41937094	8	41937094	-0.609595	3.89e-11	SNP
8-41942784	8	41942784	-0.586492	2.3e-10	SNP
8-41943408	8	41943408	-0.516091	1.26e-09	SNP
8-41961229	8	41961229	-0.599844	2.15e-10	SNP
8-41961444	8	41961444	-0.620135	1.67e-10	SNP
8-41963750	8	41963750	-0.58361	1.1e-10	SNP
8-41965080	8	41965080	-0.593243	6.78e-11	SNP
8-41984791	8	41984791	-0.582962	2.22e-10	SNP
8-42262935	8	42262935	-0.590267	3.61e-11	SNP
8-42262936	8	42262936	-0.590267	3.61e-11	SNP
8-42262938	8	42262938	-0.600926	1.89e-11	SNP
8-47403616	8	47403616	-0.497242	1.98e-09	SNP
13-45164644	13	45164644	-0.649539	1.18e-09	SNP
13-45174156	13	45174156	-0.690465	1.76e-10	SNP
13-45177438	13	45177438	-0.662316	1.06e-09	SNP

## Sheet: Ear Shape
SNP	CHROM	POS	effect	P-value	Type		InDel	CHROM	POS	effect	P-value	Type		CNV	CHROM	Start	End	effect	P-value	Type
5-30390983	5	30390983	-0.191457	1.51e-09	SNP		5-30444164	5	30444164	-0.174091	4.86e-10	InDel		CNV5838	5	29826401	29866000	-0.074233	2.54e-07	CNV
5-30409241	5	30409241	-0.210408	1.38e-10	SNP		5-30450227	5	30450227	-0.125457	1.93e-09	InDel
5-30415612	5	30415612	-0.174399	1.37e-09	SNP		5-30451836	5	30451836	-0.138577	2.06e-08	InDel
5-30423542	5	30423542	-0.237149	1.05e-12	SNP		5-30682975	5	30682975	-0.184932	1.15e-08	InDel
5-30425022	5	30425022	-0.201727	2.98e-12	SNP		7-30303724	7	30303724	-0.116968	8.35e-09	InDel
5-30427872	5	30427872	-0.171984	3.29e-10	SNP
5-30435326	5	30435326	-0.1709	2.94e-10	SNP
5-30437733	5	30437733	-0.194653	1.08e-10	SNP
5-30437773	5	30437773	-0.189267	5.82e-11	SNP
5-30438181	5	30438181	-0.200612	3.96e-12	SNP
5-30439033	5	30439033	-0.204121	4.27e-12	SNP
5-30439597	5	30439597	-0.189576	8.95e-11	SNP
5-30439821	5	30439821	-0.183563	4.59e-11	SNP
5-30440623	5	30440623	-0.181689	1.08e-10	SNP
5-30440769	5	30440769	-0.190043	1.77e-11	SNP
5-30441359	5	30441359	-0.193502	2.51e-11	SNP
5-30444201	5	30444201	-0.187145	2.94e-11	SNP
5-30444800	5	30444800	-0.185085	5.24e-11	SNP
5-30444816	5	30444816	-0.182293	8.32e-11	SNP
5-30444913	5	30444913	-0.20092	3.61e-12	SNP
5-30444934	5	30444934	-0.185884	3.24e-11	SNP
5-30448455	5	30448455	-0.184807	5.3e-11	SNP
5-30455117	5	30455117	-0.230409	3.2e-12	SNP
5-30646769	5	30646769	-0.19881	1.06e-09	SNP
7-30294597	7	30294597	-0.168585	7.4e-10	SNP
7-30294745	7	30294745	-0.17862	1.03e-10	SNP
7-30296462	7	30296462	-0.135957	4.42e-10	SNP
7-30302467	7	30302467	-0.125701	1.94e-09	SNP
7-30303705	7	30303705	-0.130344	1.32e-09	SNP
7-30332972	7	30332972	-0.184257	1.8e-12	SNP
7-30415226	7	30415226	-0.168228	4.72e-11	SNP
7-30444472	7	30444472	-0.167309	1.98e-10	SNP
7-30451076	7	30451076	-0.17502	1.64e-10	SNP
7-30458775	7	30458775	-0.17743	3.3e-11	SNP
7-30559390	7	30559390	-0.175762	5.97e-10	SNP

## Sheet: Body Height
SNP	CHROM	POS	effect	P-value	Type		InDel	CHROM	POS	effect	P-value	Type		CNV	CHROM	Start	End	effect	P-value	Type
1-7393592	1	7393592	4.82492	2.31521e-09	SNP		3-94166181	3	94166181	-5.12658	7.43947e-09	InDel
3-94189764	3	94189764	-5.52322	8.65278e-10	SNP
6-115413447	6	115413447	4.11585	1.54002e-09	SNP
6-115413466	6	115413466	4.07651	1.12547e-09	SNP
7-30294597	7	30294597	3.93912	1.84843e-09	SNP
7-30294745	7	30294745	4.29845	1.9176e-10	SNP
7-30332972	7	30332972	4.18634	2.33334e-11	SNP
7-30415226	7	30415226	3.80969	2.96101e-10	SNP
7-30444472	7	30444472	4.11999	9.715e-11	SNP
7-30451076	7	30451076	4.10625	2.84592e-10	SNP
7-30458775	7	30458775	3.90338	8.1318e-10	SNP

## Sheet: Body Length
SNP	CHROM	POS	effect	P-value	Type		InDel	CHROM	POS	effect	P-value	Type		CNV	CHROM	Start	End	effect	P-value	Type
3-94189764	3	94189764	-12.038	1.88508e-09	SNP		3-94166181	3	94166181	-11.0148	2.33534e-08	InDel		CNV13304	13	85981601	85983200	12.6226	1.69586e-06	CNV
6-7292633	6	7292633	-14.4988	6.21351e-10	SNP		5-30079874	5	30079874	-7.45095	1.07157e-08	InDel		CNV13488	13	87842001	87847200	12.5581	2.0349e-06	CNV
7-30332972	7	30332972	8.57273	8.8035e-10	SNP		8-41631115	8	41631115	9.32987	9.63321e-09	InDel		CNV13489	13	87848001	87849600	13.3692	1.28266e-06	CNV
10-8286778	10	8286778	-18.8805	1.94974e-12	SNP		9-16329661	9	16329661	12.0606	3.72792e-09	InDel		CNV13491	13	87853601	87860400	15.9788	1.21151e-07	CNV
15-49590339	15	49590339	-12.0272	7.85512e-10	SNP		15-68929077	15	68929077	-8.09783	1.39793e-08	InDel
15-103905857	15	103905857	-8.85342	1.89732e-09	SNP		X-83635710	X	83635710	-13.1681	5.60424e-09	InDel
15-103906225	15	103906225	-8.8673	1.32361e-09	SNP		X-83788374	X	83788374	8.66336	2.12976e-08	InDel
X-83356591	X	83356591	-15.7334	3.2611e-14	SNP
X-83359203	X	83359203	-18.2429	2.40058e-12	SNP
X-83365434	X	83365434	-18.7433	5.68276e-13	SNP
X-83394009	X	83394009	-15.9977	1.85743e-10	SNP
X-83419040	X	83419040	-16.0892	7.7696e-11	SNP

## Sheet: Body Weight
SNP	CHROM	POS	effect	P-value	Type		InDel	CHROM	POS	effect	P-value	Type		CNV	CHROM	Start	End	effect	P-value	Type
1-56598754	1	56598754	-0.486798	9.53e-11	SNP		1-56605936	1	56605936	-0.486798	9.53e-11	InDel		CNV10574	9	100184001	100186000	-0.181136	5.93e-07	CNV
1-56600390	1	56600390	-0.486798	9.53e-11	SNP		1-105299402	1	105299402	-0.390164	2.71e-09	InDel
1-56600648	1	56600648	-0.43105	7.17e-10	SNP		1-105301937	1	105301937	-0.399418	8.54e-10	InDel
1-56600779	1	56600779	-0.43105	7.17e-10	SNP		1-265516133	1	265516133	-0.347627	8.37e-10	InDel
1-56600865	1	56600865	-0.43105	7.17e-10	SNP		1-265523074	1	265523074	-0.321016	8.28e-09	InDel
1-56600913	1	56600913	-0.43105	7.17e-10	SNP		1-265534178	1	265534178	-0.302298	1.06e-08	InDel
1-56602478	1	56602478	-0.486798	9.53e-11	SNP		2-72953099	2	72953099	0.221704	2.34e-09	InDel
1-56602587	1	56602587	-0.486798	9.53e-11	SNP		4-75366802	4	75366802	0.229511	9.27e-09	InDel
1-56606388	1	56606388	-0.43105	7.17e-10	SNP		4-75377718	4	75377718	0.251965	5.74e-10	InDel
1-56606478	1	56606478	-0.43105	7.17e-10	SNP		4-75377930	4	75377930	0.255654	2.95e-10	InDel
1-56614502	1	56614502	-0.416246	1.95e-09	SNP		4-75379381	4	75379381	0.266413	2.59e-10	InDel
1-56614703	1	56614703	-0.428369	2.34e-09	SNP		4-75384798	4	75384798	0.221122	8.92e-09	InDel
1-56614978	1	56614978	-0.416246	1.95e-09	SNP		4-75388444	4	75388444	0.216468	1.73e-08	InDel
1-105299381	1	105299381	-0.395922	1.37e-09	SNP		4-75390440	4	75390440	0.233387	3.5e-09	InDel
1-105303839	1	105303839	-0.447886	2.19e-11	SNP		6-2503015	6	2503015	-0.32612	6.31e-09	InDel
1-212713817	1	212713817	-0.321105	8.01e-10	SNP		8-41655815	8	41655815	-0.252459	1.57e-08	InDel
1-212713850	1	212713850	-0.312871	9.13e-10	SNP		10-45870060	10	45870060	-0.291447	1.97e-08	InDel
1-212828660	1	212828660	-0.297442	1.05e-09	SNP		14-43389750	14	43389750	-0.34834	1.38e-08	InDel
1-228844644	1	228844644	-0.286571	3.07e-10	SNP		15-109303389	15	109303389	-0.354894	2.24e-08	InDel
1-228847222	1	228847222	-0.300144	1.78e-09	SNP		X-50003348	X	50003348	-0.430084	1.32e-09	InDel
1-228848946	1	228848946	-0.310068	2.7e-10	SNP		X-50078865	X	50078865	-0.430084	1.32e-09	InDel
1-265450140	1	265450140	-0.347627	8.37e-10	SNP		X-50465506	X	50465506	-0.37473	1.56e-08	InDel
1-265507655	1	265507655	-0.335693	2.14e-09	SNP		X-50530876	X	50530876	-0.430084	1.32e-09	InDel
1-265511208	1	265511208	-0.347627	8.37e-10	SNP		X-50713228	X	50713228	-0.432762	2.21e-09	InDel
1-265517799	1	265517799	-0.347627	8.37e-10	SNP		X-51159492	X	51159492	-0.430084	1.32e-09	InDel
1-265529372	1	265529372	-0.347627	8.37e-10	SNP		X-51411869	X	51411869	-0.430084	1.32e-09	InDel
1-265536416	1	265536416	-0.347627	8.37e-10	SNP		X-51545209	X	51545209	-0.387115	1e-08	InDel
2-72760897	2	72760897	0.215222	9.27e-10	SNP		X-52027592	X	52027592	-0.366826	2e-08	InDel
2-72781892	2	72781892	0.227055	7.77e-10	SNP		X-52213564	X	52213564	-0.416082	3.28e-09	InDel
2-72824980	2	72824980	0.219017	5.74e-10	SNP		X-52233216	X	52233216	-0.430084	1.32e-09	InDel
2-72826052	2	72826052	0.229951	5.22e-11	SNP		X-52307028	X	52307028	-0.430084	1.32e-09	InDel
2-72826788	2	72826788	0.218193	1.03e-09	SNP		X-52370009	X	52370009	-0.430084	1.32e-09	InDel
2-72912502	2	72912502	0.243377	4.97e-11	SNP		X-52398975	X	52398975	-0.430084	1.32e-09	InDel
2-72981274	2	72981274	0.227609	1.5e-09	SNP		X-52434778	X	52434778	-0.430084	1.32e-09	InDel
2-73016531	2	73016531	0.25073	3.27e-11	SNP		X-52590792	X	52590792	-0.430084	1.32e-09	InDel
2-73331103	2	73331103	0.226479	1.19e-09	SNP		X-52605220	X	52605220	-0.430084	1.32e-09	InDel
4-42922594	4	42922594	0.299283	1.09e-09	SNP		X-52795045	X	52795045	-0.432762	2.21e-09	InDel
4-75356598	4	75356598	0.264102	2.12e-10	SNP		X-52807452	X	52807452	-0.379155	1.09e-08	InDel
4-75365064	4	75365064	0.253324	4.71e-10	SNP		X-53207303	X	53207303	-0.430084	1.32e-09	InDel
4-75365175	4	75365175	0.25587	4.12e-10	SNP		X-53311332	X	53311332	-0.430084	1.32e-09	InDel
4-75365186	4	75365186	0.253243	6.15e-10	SNP		X-53547979	X	53547979	-0.430084	1.32e-09	InDel
4-75365277	4	75365277	0.250541	8.17e-10	SNP		X-53574687	X	53574687	-0.430084	1.32e-09	InDel
4-75365747	4	75365747	0.24389	1.7e-09	SNP		X-53574958	X	53574958	-0.430084	1.32e-09	InDel
4-75365843	4	75365843	0.24576	1.9e-09	SNP		X-53615954	X	53615954	-0.390869	1.64e-08	InDel
4-75367825	4	75367825	0.245009	1.34e-09	SNP		X-53647783	X	53647783	-0.430084	1.32e-09	InDel
4-75370322	4	75370322	0.246247	1.74e-09	SNP		X-53695976	X	53695976	-0.430084	1.32e-09	InDel
4-75373620	4	75373620	0.253376	7.14e-10	SNP		X-53826163	X	53826163	-0.430084	1.32e-09	InDel
4-75376945	4	75376945	0.24749	8.18e-10	SNP		X-54225548	X	54225548	-0.430084	1.32e-09	InDel
4-75377922	4	75377922	0.237362	1.38e-09	SNP		X-54517940	X	54517940	-0.430084	1.32e-09	InDel
4-75377989	4	75377989	0.260231	2.29e-10	SNP		X-54518812	X	54518812	-0.430084	1.32e-09	InDel
4-75378465	4	75378465	0.259022	4.31e-10	SNP		X-54538484	X	54538484	-0.430084	1.32e-09	InDel
4-75379392	4	75379392	0.255947	4.35e-10	SNP		X-90368173	X	90368173	-0.353382	2.12e-10	InDel
4-75379454	4	75379454	0.237515	2.26e-09	SNP		X-90402512	X	90402512	-0.302901	7.59e-10	InDel
4-75379959	4	75379959	0.244466	1.4e-09	SNP
4-75381649	4	75381649	0.248082	8.68e-10	SNP
4-75381901	4	75381901	0.259022	4.31e-10	SNP
4-75382003	4	75382003	0.27238	9.9e-11	SNP
4-75382547	4	75382547	0.256776	2.87e-10	SNP
4-75383281	4	75383281	0.244795	1.94e-09	SNP
4-75383689	4	75383689	0.243204	2.16e-09	SNP
4-75384774	4	75384774	0.262791	2.87e-10	SNP
4-75384939	4	75384939	0.253708	4.44e-10	SNP
4-75385165	4	75385165	0.240557	1.96e-09	SNP
4-75385176	4	75385176	0.260905	3.93e-10	SNP
4-75385204	4	75385204	0.253449	8.3e-10	SNP
4-75386419	4	75386419	0.248134	1.43e-09	SNP
4-75386663	4	75386663	0.264893	2.72e-10	SNP
4-75386943	4	75386943	0.26257	2.96e-10	SNP
4-75387016	4	75387016	0.253606	5.95e-10	SNP
4-75387129	4	75387129	0.255602	8.59e-10	SNP
4-75387148	4	75387148	0.258688	6.51e-10	SNP
4-75387220	4	75387220	0.246625	9.66e-10	SNP
4-75387401	4	75387401	0.262532	1.77e-10	SNP
4-75387497	4	75387497	0.269304	1.8e-10	SNP
4-75387613	4	75387613	0.260927	3.56e-10	SNP
4-75387796	4	75387796	0.244131	7.57e-10	SNP
4-75388538	4	75388538	0.222495	1.82e-09	SNP
4-75389337	4	75389337	0.243505	1.59e-09	SNP
4-75389371	4	75389371	0.249142	4.32e-10	SNP
4-75389503	4	75389503	0.261777	3.4e-10	SNP
4-75389602	4	75389602	0.236099	1.82e-09	SNP
4-75390897	4	75390897	0.264463	1.37e-10	SNP
4-75391115	4	75391115	0.246101	4.4e-10	SNP
4-75391120	4	75391120	0.246101	4.4e-10	SNP
4-75391595	4	75391595	0.281987	2.34e-11	SNP
4-75391624	4	75391624	0.283022	1.88e-11	SNP
4-75391869	4	75391869	0.267651	2.76e-10	SNP
4-75393006	4	75393006	0.251576	7.05e-10	SNP
4-75393067	4	75393067	0.271358	1.22e-10	SNP
4-75393080	4	75393080	0.271358	1.22e-10	SNP
4-75393097	4	75393097	0.270358	8.34e-11	SNP
4-75393218	4	75393218	0.251578	7.1e-10	SNP
4-75393222	4	75393222	0.251578	7.1e-10	SNP
4-75393298	4	75393298	0.25461	4.41e-10	SNP
4-75393336	4	75393336	0.248838	7.1e-10	SNP
4-75393667	4	75393667	0.247185	7.95e-10	SNP
4-75393894	4	75393894	0.250007	8.47e-10	SNP
4-75393925	4	75393925	0.244345	8.7e-10	SNP
4-75393955	4	75393955	0.244634	8.97e-10	SNP
4-75403195	4	75403195	0.256725	4.58e-10	SNP
4-75404720	4	75404720	0.216409	1.48e-09	SNP
4-75407533	4	75407533	0.257492	3.83e-10	SNP
4-75407833	4	75407833	0.272388	6.66e-11	SNP
4-75408221	4	75408221	0.249982	1.78e-09	SNP
4-75410590	4	75410590	0.272925	1.16e-10	SNP
4-75411510	4	75411510	0.248336	9.58e-10	SNP
4-75411729	4	75411729	0.247633	1.13e-09	SNP
6-2500931	6	2500931	-0.357931	1.22e-09	SNP
6-2501289	6	2501289	-0.337061	1.95e-09	SNP
6-2503626	6	2503626	-0.349397	6.76e-10	SNP
6-2503639	6	2503639	-0.34853	1.37e-09	SNP
8-12996795	8	12996795	0.229739	4.21e-10	SNP
8-41644344	8	41644344	0.296029	2.13e-10	SNP
8-41646510	8	41646510	0.295245	1.83e-10	SNP
8-41649277	8	41649277	0.311932	2e-11	SNP
14-43408943	14	43408943	-0.420053	2.78e-10	SNP
14-43416507	14	43416507	-0.55152	2.82e-12	SNP
14-43416705	14	43416705	-0.55152	2.82e-12	SNP
14-43421917	14	43421917	-0.55152	2.82e-12	SNP
14-43421922	14	43421922	-0.55152	2.82e-12	SNP
14-43424927	14	43424927	-0.55152	2.82e-12	SNP
14-43427390	14	43427390	-0.55152	2.82e-12	SNP
14-43430881	14	43430881	-0.50461	2.65e-11	SNP
14-43432182	14	43432182	-0.471845	1.41e-10	SNP
14-43433218	14	43433218	-0.471845	1.41e-10	SNP
14-43433258	14	43433258	-0.485934	6.08e-11	SNP
14-43434576	14	43434576	-0.55152	2.82e-12	SNP
14-43434631	14	43434631	-0.55152	2.82e-12	SNP
15-61197123	15	61197123	0.275951	1.42e-10	SNP
17-17190246	17	17190246	-0.26343	5.68e-10	SNP
X-49994603	X	49994603	-0.430084	1.32e-09	SNP
X-50012316	X	50012316	-0.430084	1.32e-09	SNP
X-50014050	X	50014050	-0.430084	1.32e-09	SNP
X-50053294	X	50053294	-0.430084	1.32e-09	SNP
X-50061526	X	50061526	-0.430084	1.32e-09	SNP
X-50072145	X	50072145	-0.430084	1.32e-09	SNP
X-50102355	X	50102355	-0.430084	1.32e-09	SNP
X-50105847	X	50105847	-0.430084	1.32e-09	SNP
X-50117322	X	50117322	-0.430084	1.32e-09	SNP
X-50150714	X	50150714	-0.430084	1.32e-09	SNP
X-50169541	X	50169541	-0.430084	1.32e-09	SNP
X-50169658	X	50169658	-0.430084	1.32e-09	SNP
X-50179476	X	50179476	-0.430084	1.32e-09	SNP
X-50188068	X	50188068	-0.430084	1.32e-09	SNP
X-50228268	X	50228268	-0.430084	1.32e-09	SNP
X-50250490	X	50250490	-0.430084	1.32e-09	SNP
X-50279396	X	50279396	-0.430084	1.32e-09	SNP
X-50283369	X	50283369	-0.430084	1.32e-09	SNP
X-50285495	X	50285495	-0.437415	1.21e-09	SNP
X-50322991	X	50322991	-0.430084	1.32e-09	SNP
X-50340797	X	50340797	-0.432762	2.21e-09	SNP
X-50351737	X	50351737	-0.430084	1.32e-09	SNP
X-50370756	X	50370756	-0.430084	1.32e-09	SNP
X-50375754	X	50375754	-0.430084	1.32e-09	SNP
X-50386641	X	50386641	-0.430084	1.32e-09	SNP
X-50389457	X	50389457	-0.430084	1.32e-09	SNP
X-50410577	X	50410577	-0.430084	1.32e-09	SNP
X-50429113	X	50429113	-0.430084	1.32e-09	SNP
X-50435385	X	50435385	-0.430084	1.32e-09	SNP
X-50441398	X	50441398	-0.430084	1.32e-09	SNP
X-50477837	X	50477837	-0.430084	1.32e-09	SNP
X-50488438	X	50488438	-0.430084	1.32e-09	SNP
X-50496092	X	50496092	-0.430084	1.32e-09	SNP
X-50512749	X	50512749	-0.430084	1.32e-09	SNP
X-50521152	X	50521152	-0.430084	1.32e-09	SNP
X-50540255	X	50540255	-0.430084	1.32e-09	SNP
X-50547739	X	50547739	-0.430084	1.32e-09	SNP
X-50551633	X	50551633	-0.430084	1.32e-09	SNP
X-50556395	X	50556395	-0.430084	1.32e-09	SNP
X-50573119	X	50573119	-0.430084	1.32e-09	SNP
X-50591057	X	50591057	-0.430084	1.32e-09	SNP
X-50599092	X	50599092	-0.430084	1.32e-09	SNP
X-50603019	X	50603019	-0.430084	1.32e-09	SNP
X-50607220	X	50607220	-0.430084	1.32e-09	SNP
X-50612112	X	50612112	-0.430084	1.32e-09	SNP
X-50629560	X	50629560	-0.430084	1.32e-09	SNP
X-50634228	X	50634228	-0.430084	1.32e-09	SNP
X-50634229	X	50634229	-0.430084	1.32e-09	SNP
X-50636188	X	50636188	-0.430084	1.32e-09	SNP
X-50636483	X	50636483	-0.430084	1.32e-09	SNP
X-50638125	X	50638125	-0.430084	1.32e-09	SNP
X-50666295	X	50666295	-0.430084	1.32e-09	SNP
X-50678975	X	50678975	-0.430084	1.32e-09	SNP
X-50711084	X	50711084	-0.430084	1.32e-09	SNP
X-50712898	X	50712898	-0.430084	1.32e-09	SNP
X-50714398	X	50714398	-0.430084	1.32e-09	SNP
X-50732976	X	50732976	-0.430084	1.32e-09	SNP
X-50742078	X	50742078	-0.430084	1.32e-09	SNP
X-50759142	X	50759142	-0.430084	1.32e-09	SNP
X-50762296	X	50762296	-0.430084	1.32e-09	SNP
X-50807659	X	50807659	-0.430084	1.32e-09	SNP
X-50831194	X	50831194	-0.430084	1.32e-09	SNP
X-50839765	X	50839765	-0.469284	3.83e-10	SNP
X-50898285	X	50898285	-0.430084	1.32e-09	SNP
X-50900089	X	50900089	-0.430084	1.32e-09	SNP
X-50901659	X	50901659	-0.430084	1.32e-09	SNP
X-50959983	X	50959983	-0.430084	1.32e-09	SNP
X-51119158	X	51119158	-0.430084	1.32e-09	SNP
X-51126446	X	51126446	-0.430084	1.32e-09	SNP
X-51129034	X	51129034	-0.430084	1.32e-09	SNP
X-51132637	X	51132637	-0.430084	1.32e-09	SNP
X-51133086	X	51133086	-0.430084	1.32e-09	SNP
X-51176226	X	51176226	-0.430084	1.32e-09	SNP
X-51235421	X	51235421	-0.430084	1.32e-09	SNP
X-51265908	X	51265908	-0.432987	4.91e-10	SNP
X-51294889	X	51294889	-0.430084	1.32e-09	SNP
X-51307041	X	51307041	-0.430084	1.32e-09	SNP
X-51331792	X	51331792	-0.430084	1.32e-09	SNP
X-51344750	X	51344750	-0.430084	1.32e-09	SNP
X-51371522	X	51371522	-0.430084	1.32e-09	SNP
X-51383081	X	51383081	-0.430084	1.32e-09	SNP
X-51407605	X	51407605	-0.430084	1.32e-09	SNP
X-51410942	X	51410942	-0.430084	1.32e-09	SNP
X-51430902	X	51430902	-0.430084	1.32e-09	SNP
X-51431923	X	51431923	-0.430084	1.32e-09	SNP
X-51440426	X	51440426	-0.430084	1.32e-09	SNP
X-51448768	X	51448768	-0.430084	1.32e-09	SNP
X-51457735	X	51457735	-0.430084	1.32e-09	SNP
X-51478651	X	51478651	-0.430084	1.32e-09	SNP
X-51485151	X	51485151	-0.430084	1.32e-09	SNP
X-51496151	X	51496151	-0.430084	1.32e-09	SNP
X-51501561	X	51501561	-0.430084	1.32e-09	SNP
X-51501842	X	51501842	-0.430084	1.32e-09	SNP
X-51513261	X	51513261	-0.430084	1.32e-09	SNP
X-51513511	X	51513511	-0.430084	1.32e-09	SNP
X-51538388	X	51538388	-0.430084	1.32e-09	SNP
X-51557330	X	51557330	-0.430084	1.32e-09	SNP
X-51580672	X	51580672	-0.430084	1.32e-09	SNP
X-51603506	X	51603506	-0.430084	1.32e-09	SNP
X-51608219	X	51608219	-0.430084	1.32e-09	SNP
X-51616762	X	51616762	-0.430084	1.32e-09	SNP
X-51622670	X	51622670	-0.430084	1.32e-09	SNP
X-51713156	X	51713156	-0.430084	1.32e-09	SNP
X-51719604	X	51719604	-0.432762	2.21e-09	SNP
X-51756003	X	51756003	-0.433909	1.63e-09	SNP
X-51787953	X	51787953	-0.430084	1.32e-09	SNP
X-51817974	X	51817974	-0.430084	1.32e-09	SNP
X-51818207	X	51818207	-0.430084	1.32e-09	SNP
X-51818645	X	51818645	-0.430084	1.32e-09	SNP
X-51821301	X	51821301	-0.430084	1.32e-09	SNP
X-51832196	X	51832196	-0.430084	1.32e-09	SNP
X-51842679	X	51842679	-0.430084	1.32e-09	SNP
X-51889996	X	51889996	-0.430084	1.32e-09	SNP
X-51893928	X	51893928	-0.430084	1.32e-09	SNP
X-51933438	X	51933438	-0.430084	1.32e-09	SNP
X-51937347	X	51937347	-0.430084	1.32e-09	SNP
X-52042427	X	52042427	-0.430084	1.32e-09	SNP
X-52055529	X	52055529	0.362916	2.32e-09	SNP
X-52073860	X	52073860	-0.430084	1.32e-09	SNP
X-52081972	X	52081972	-0.430084	1.32e-09	SNP
X-52082861	X	52082861	-0.430084	1.32e-09	SNP
X-52105249	X	52105249	-0.430084	1.32e-09	SNP
X-52112242	X	52112242	-0.430084	1.32e-09	SNP
X-52147257	X	52147257	-0.430084	1.32e-09	SNP
X-52172037	X	52172037	-0.430084	1.32e-09	SNP
X-52182124	X	52182124	-0.430084	1.32e-09	SNP
X-52190820	X	52190820	-0.430084	1.32e-09	SNP
X-52202078	X	52202078	-0.430084	1.32e-09	SNP
X-52202617	X	52202617	-0.430084	1.32e-09	SNP
X-52229853	X	52229853	-0.430084	1.32e-09	SNP
X-52233218	X	52233218	-0.430084	1.32e-09	SNP
X-52250920	X	52250920	-0.430084	1.32e-09	SNP
X-52259403	X	52259403	-0.430084	1.32e-09	SNP
X-52259483	X	52259483	-0.430084	1.32e-09	SNP
X-52260749	X	52260749	-0.430084	1.32e-09	SNP
X-52262604	X	52262604	-0.430084	1.32e-09	SNP
X-52267616	X	52267616	-0.430084	1.32e-09	SNP
X-52270953	X	52270953	-0.430084	1.32e-09	SNP
X-52290910	X	52290910	-0.430084	1.32e-09	SNP
X-52314592	X	52314592	-0.430084	1.32e-09	SNP
X-52316160	X	52316160	-0.430084	1.32e-09	SNP
X-52341602	X	52341602	-0.430084	1.32e-09	SNP
X-52357666	X	52357666	-0.430084	1.32e-09	SNP
X-52359822	X	52359822	-0.430084	1.32e-09	SNP
X-52401141	X	52401141	-0.430084	1.32e-09	SNP
X-52406441	X	52406441	-0.430084	1.32e-09	SNP
X-52412455	X	52412455	-0.430084	1.32e-09	SNP
X-52413641	X	52413641	-0.430084	1.32e-09	SNP
X-52429242	X	52429242	-0.430084	1.32e-09	SNP
X-52446433	X	52446433	-0.430084	1.32e-09	SNP
X-52463264	X	52463264	-0.430084	1.32e-09	SNP
X-52484223	X	52484223	-0.430084	1.32e-09	SNP
X-52496386	X	52496386	-0.430084	1.32e-09	SNP
X-52498925	X	52498925	-0.430084	1.32e-09	SNP
X-52502441	X	52502441	-0.430084	1.32e-09	SNP
X-52606330	X	52606330	-0.430084	1.32e-09	SNP
X-52610592	X	52610592	-0.430084	1.32e-09	SNP
X-52692464	X	52692464	-0.430084	1.32e-09	SNP
X-52697678	X	52697678	-0.430084	1.32e-09	SNP
X-52740483	X	52740483	-0.430084	1.32e-09	SNP
X-52761261	X	52761261	-0.430084	1.32e-09	SNP
X-52762943	X	52762943	-0.430084	1.32e-09	SNP
X-52776724	X	52776724	-0.430084	1.32e-09	SNP
X-52795051	X	52795051	-0.432762	2.21e-09	SNP
X-52795357	X	52795357	-0.430084	1.32e-09	SNP
X-52807924	X	52807924	-0.430084	1.32e-09	SNP
X-52808961	X	52808961	-0.430084	1.32e-09	SNP
X-52818570	X	52818570	-0.430084	1.32e-09	SNP
X-52871156	X	52871156	-0.430084	1.32e-09	SNP
X-52871461	X	52871461	-0.430084	1.32e-09	SNP
X-52872050	X	52872050	-0.430084	1.32e-09	SNP
X-52873281	X	52873281	-0.430084	1.32e-09	SNP
X-52876616	X	52876616	-0.430084	1.32e-09	SNP
X-52891869	X	52891869	-0.430084	1.32e-09	SNP
X-52908899	X	52908899	-0.430084	1.32e-09	SNP
X-52909259	X	52909259	-0.430084	1.32e-09	SNP
X-52915834	X	52915834	-0.430084	1.32e-09	SNP
X-52924583	X	52924583	-0.430084	1.32e-09	SNP
X-52934213	X	52934213	-0.430084	1.32e-09	SNP
X-52943460	X	52943460	-0.430084	1.32e-09	SNP
X-52952464	X	52952464	-0.430084	1.32e-09	SNP
X-52953213	X	52953213	-0.430084	1.32e-09	SNP
X-52955271	X	52955271	-0.430084	1.32e-09	SNP
X-52955290	X	52955290	-0.430084	1.32e-09	SNP
X-52960964	X	52960964	-0.430084	1.32e-09	SNP
X-53002732	X	53002732	-0.430084	1.32e-09	SNP
X-53023601	X	53023601	-0.430084	1.32e-09	SNP
X-53025813	X	53025813	-0.430084	1.32e-09	SNP
X-53031205	X	53031205	-0.430084	1.32e-09	SNP
X-53031875	X	53031875	-0.430084	1.32e-09	SNP
X-53044823	X	53044823	-0.430084	1.32e-09	SNP
X-53061995	X	53061995	-0.430084	1.32e-09	SNP
X-53067420	X	53067420	-0.430084	1.32e-09	SNP
X-53067586	X	53067586	-0.430084	1.32e-09	SNP
X-53071498	X	53071498	-0.430084	1.32e-09	SNP
X-53094200	X	53094200	-0.458185	2.57e-10	SNP
X-53104220	X	53104220	-0.430084	1.32e-09	SNP
X-53106034	X	53106034	-0.430084	1.32e-09	SNP
X-53126561	X	53126561	-0.430084	1.32e-09	SNP
X-53128780	X	53128780	-0.430084	1.32e-09	SNP
X-53144255	X	53144255	-0.430084	1.32e-09	SNP
X-53144411	X	53144411	-0.430084	1.32e-09	SNP
X-53157679	X	53157679	-0.430084	1.32e-09	SNP
X-53161567	X	53161567	-0.430084	1.32e-09	SNP
X-53176707	X	53176707	-0.430084	1.32e-09	SNP
X-53234849	X	53234849	-0.430084	1.32e-09	SNP
X-53239978	X	53239978	-0.430084	1.32e-09	SNP
X-53276338	X	53276338	-0.430084	1.32e-09	SNP
X-53280927	X	53280927	-0.430084	1.32e-09	SNP
X-53329831	X	53329831	-0.430084	1.32e-09	SNP
X-53333533	X	53333533	-0.430084	1.32e-09	SNP
X-53353452	X	53353452	-0.430084	1.32e-09	SNP
X-53386041	X	53386041	-0.430084	1.32e-09	SNP
X-53393969	X	53393969	-0.430084	1.32e-09	SNP
X-53397331	X	53397331	-0.430084	1.32e-09	SNP
X-53411831	X	53411831	-0.430084	1.32e-09	SNP
X-53412090	X	53412090	-0.430084	1.32e-09	SNP
X-53415667	X	53415667	-0.430084	1.32e-09	SNP
X-53439055	X	53439055	-0.430084	1.32e-09	SNP
X-53448230	X	53448230	-0.430084	1.32e-09	SNP
X-53451250	X	53451250	-0.430084	1.32e-09	SNP
X-53537387	X	53537387	-0.430084	1.32e-09	SNP
X-53568023	X	53568023	-0.430084	1.32e-09	SNP
X-53595952	X	53595952	-0.430084	1.32e-09	SNP
X-53607502	X	53607502	-0.430084	1.32e-09	SNP
X-53615079	X	53615079	-0.430084	1.32e-09	SNP
X-53630233	X	53630233	-0.430084	1.32e-09	SNP
X-53647426	X	53647426	-0.430084	1.32e-09	SNP
X-53666154	X	53666154	-0.430084	1.32e-09	SNP
X-53696581	X	53696581	-0.430084	1.32e-09	SNP
X-53715912	X	53715912	-0.413078	2.47e-09	SNP
X-53716462	X	53716462	-0.430084	1.32e-09	SNP
X-53719005	X	53719005	-0.430084	1.32e-09	SNP
X-53726427	X	53726427	-0.430084	1.32e-09	SNP
X-53733675	X	53733675	-0.430084	1.32e-09	SNP
X-53741718	X	53741718	-0.430084	1.32e-09	SNP
X-53763260	X	53763260	-0.430084	1.32e-09	SNP
X-53772125	X	53772125	-0.430084	1.32e-09	SNP
X-53772480	X	53772480	-0.430084	1.32e-09	SNP
X-53841124	X	53841124	-0.430084	1.32e-09	SNP
X-53862289	X	53862289	-0.430084	1.32e-09	SNP
X-53901454	X	53901454	-0.432762	2.21e-09	SNP
X-53929541	X	53929541	-0.430084	1.32e-09	SNP
X-53930107	X	53930107	-0.430084	1.32e-09	SNP
X-54019319	X	54019319	-0.430084	1.32e-09	SNP
X-54086009	X	54086009	-0.430084	1.32e-09	SNP
X-54096737	X	54096737	-0.430084	1.32e-09	SNP
X-54099238	X	54099238	-0.430084	1.32e-09	SNP
X-54099364	X	54099364	-0.430084	1.32e-09	SNP
X-54107192	X	54107192	-0.430084	1.32e-09	SNP
X-54115265	X	54115265	-0.430084	1.32e-09	SNP
X-54146908	X	54146908	-0.430084	1.32e-09	SNP
X-54177235	X	54177235	-0.430084	1.32e-09	SNP
X-54186075	X	54186075	-0.430084	1.32e-09	SNP
X-54200729	X	54200729	-0.430084	1.32e-09	SNP
X-54206460	X	54206460	-0.430084	1.32e-09	SNP
X-54226835	X	54226835	-0.430084	1.32e-09	SNP
X-54228960	X	54228960	-0.430084	1.32e-09	SNP
X-54238973	X	54238973	-0.430084	1.32e-09	SNP
X-54252419	X	54252419	-0.430084	1.32e-09	SNP
X-54254374	X	54254374	-0.430084	1.32e-09	SNP
X-54261387	X	54261387	-0.430084	1.32e-09	SNP
X-54275593	X	54275593	-0.430084	1.32e-09	SNP
X-54283479	X	54283479	-0.430084	1.32e-09	SNP
X-54285523	X	54285523	-0.430084	1.32e-09	SNP
X-54299237	X	54299237	-0.430084	1.32e-09	SNP
X-54322657	X	54322657	-0.430084	1.32e-09	SNP
X-54332217	X	54332217	0.435395	1.79e-11	SNP
X-54333335	X	54333335	-0.430084	1.32e-09	SNP
X-54340424	X	54340424	-0.430084	1.32e-09	SNP
X-54346250	X	54346250	-0.430084	1.32e-09	SNP
X-54347481	X	54347481	-0.432762	2.21e-09	SNP
X-54348310	X	54348310	-0.430084	1.32e-09	SNP
X-54350198	X	54350198	-0.430084	1.32e-09	SNP
X-54360622	X	54360622	-0.430084	1.32e-09	SNP
X-54363985	X	54363985	-0.430084	1.32e-09	SNP
X-54405453	X	54405453	-0.430084	1.32e-09	SNP
X-54422050	X	54422050	-0.432762	2.21e-09	SNP
X-54426399	X	54426399	-0.430084	1.32e-09	SNP
X-54437552	X	54437552	-0.430084	1.32e-09	SNP
X-54448439	X	54448439	-0.430084	1.32e-09	SNP
X-54449544	X	54449544	-0.430084	1.32e-09	SNP
X-54483430	X	54483430	-0.430084	1.32e-09	SNP
X-54499674	X	54499674	-0.430084	1.32e-09	SNP
X-54503292	X	54503292	-0.437415	1.21e-09	SNP
X-54504772	X	54504772	-0.430084	1.32e-09	SNP
X-54505939	X	54505939	-0.430084	1.32e-09	SNP
X-54520813	X	54520813	-0.430084	1.32e-09	SNP
X-54540559	X	54540559	-0.430084	1.32e-09	SNP
X-54554263	X	54554263	-0.430084	1.32e-09	SNP
X-54564834	X	54564834	-0.430084	1.32e-09	SNP
X-54567144	X	54567144	-0.430084	1.32e-09	SNP
X-54568446	X	54568446	-0.430084	1.32e-09	SNP
X-54571611	X	54571611	-0.430084	1.32e-09	SNP
X-54582024	X	54582024	-0.430084	1.32e-09	SNP
X-54712065	X	54712065	-0.430084	1.32e-09	SNP
X-54717367	X	54717367	-0.430084	1.32e-09	SNP
X-54727443	X	54727443	-0.430084	1.32e-09	SNP
X-54730954	X	54730954	-0.430084	1.32e-09	SNP
X-54821213	X	54821213	-0.430084	1.32e-09	SNP
X-54829315	X	54829315	-0.430084	1.32e-09	SNP
X-54837787	X	54837787	-0.430084	1.32e-09	SNP
X-54848226	X	54848226	-0.47724	7.99e-11	SNP
X-54849336	X	54849336	-0.430084	1.32e-09	SNP
X-82580906	X	82580906	0.214769	1.12e-09	SNP
X-82682020	X	82682020	0.277793	3.24e-11	SNP
X-90361634	X	90361634	-0.371869	6.45e-11	SNP
X-90368037	X	90368037	-0.378427	2.29e-11	SNP
X-90368186	X	90368186	-0.370118	7.96e-11	SNP
X-90374303	X	90374303	-0.353382	2.12e-10	SNP
X-90383431	X	90383431	-0.378427	2.29e-11	SNP
X-90383633	X	90383633	-0.378427	2.29e-11	SNP
X-90386230	X	90386230	-0.378427	2.29e-11	SNP
X-90389131	X	90389131	-0.43576	2.11e-12	SNP
X-90391865	X	90391865	-0.328387	2.61e-10	SNP
X-90398051	X	90398051	-0.325062	1.8e-10	SNP
X-90407693	X	90407693	-0.333965	1.2e-10	SNP
X-90408495	X	90408495	-0.360965	2.75e-11	SNP
X-90409794	X	90409794	-0.31444	1.99e-10	SNP
X-90410176	X	90410176	-0.312454	2.62e-10	SNP
X-90410304	X	90410304	-0.31444	1.99e-10	SNP
X-90410843	X	90410843	-0.308508	5.02e-10	SNP

## Sheet: Gradient Zone
SNP	CHROM	POS	effect	P-value	Type		InDel	CHROM	POS	effect	P-value	Type		CNV	CHROM	Start	End	effect	P-value	Type
1-7468684	1	7468684	0.188992	4.36e-10	SNP		1-75231619	1	75231619	0.16832	1.01e-08	InDel		CNV1162	1	183271601	183275200	-0.295256	2.29e-07	CNV
1-18016292	1	18016292	0.252826	3.69e-10	SNP		1-75246187	1	75246187	0.171869	6.75e-09	InDel		CNV7183	6	83970401	83972800	-0.345223	2.85e-07	CNV
1-75229967	1	75229967	0.182948	4.36e-10	SNP		2-7858008	2	7858008	0.180962	5.03e-10	InDel
2-7858016	2	7858016	0.17602	4.29e-10	SNP		3-116943288	3	116943288	0.178782	1.08e-11	InDel
2-108557178	2	108557178	0.221889	9.04e-12	SNP		3-116946549	3	116946549	0.180628	1.68e-11	InDel
2-108593264	2	108593264	0.192683	1.6e-09	SNP		3-117033934	3	117033934	0.147681	2.53e-09	InDel
2-134283047	2	134283047	0.190802	2.14e-09	SNP		3-117547869	3	117547869	0.130623	1.58e-09	InDel
2-134292279	2	134292279	0.181889	1.2e-09	SNP		4-19705535	4	19705535	0.163904	7.25e-11	InDel
2-135645522	2	135645522	0.144375	4.34e-10	SNP		4-106796190	4	106796190	0.203248	1.22e-11	InDel
2-148920051	2	148920051	0.123723	3e-10	SNP		5-33404440	5	33404440	0.137008	3.04e-09	InDel
3-15413969	3	15413969	0.145452	1.58e-09	SNP		5-93904399	5	93904399	0.149177	1.02e-09	InDel
3-116941367	3	116941367	0.125726	8.92e-11	SNP		5-93906653	5	93906653	0.106992	1.65e-08	InDel
3-116942391	3	116942391	0.192608	2.22e-12	SNP		5-93906740	5	93906740	0.122755	3.81e-09	InDel
3-116942611	3	116942611	0.194722	1.81e-12	SNP		6-150433026	6	150433026	0.146877	1.6e-08	InDel
3-116942666	3	116942666	0.180009	5.32e-13	SNP		6-150437986	6	150437986	0.15048	1.02e-08	InDel
3-116943345	3	116943345	0.182951	7.88e-12	SNP		8-101460305	8	101460305	0.0967454	1.29e-08	InDel
3-116944024	3	116944024	0.136636	1.26e-09	SNP		9-120068198	9	120068198	0.164797	4.59e-09	InDel
3-116944404	3	116944404	0.193807	1.61e-12	SNP		9-120105763	9	120105763	0.178149	2.65e-09	InDel
3-116946805	3	116946805	0.140478	2.49e-09	SNP		11-50076946	11	50076946	0.194487	1.52e-12	InDel
3-117019674	3	117019674	0.129313	6.94e-10	SNP		11-50076957	11	50076957	0.194487	1.52e-12	InDel
3-117362952	3	117362952	0.181865	3.03e-12	SNP		11-50076960	11	50076960	0.182851	7.15e-12	InDel
3-117368561	3	117368561	0.143306	9.86e-10	SNP		11-50087565	11	50087565	0.125658	2.2e-09	InDel
3-117368654	3	117368654	0.141062	5.11e-10	SNP		11-50087682	11	50087682	0.115765	9.96e-09	InDel
3-117544750	3	117544750	0.121958	1.68e-09	SNP		12-47293541	12	47293541	0.169964	2.16e-08	InDel
3-117547972	3	117547972	0.147284	5.89e-12	SNP		12-55072458	12	55072458	0.168362	1.99e-11	InDel
3-117549734	3	117549734	0.129526	7.32e-10	SNP		13-50358505	13	50358505	0.146487	8.51e-09	InDel
3-117557757	3	117557757	0.184167	7.19e-10	SNP		13-122424454	13	122424454	0.163305	3.66e-10	InDel
3-117558840	3	117558840	0.18226	3.01e-10	SNP		13-122461749	13	122461749	0.145987	1.16e-08	InDel
3-117559090	3	117559090	0.175794	2.19e-09	SNP		15-24185698	15	24185698	0.179594	1.61e-08	InDel
3-117562798	3	117562798	0.178207	1.58e-09	SNP		15-105029797	15	105029797	0.169867	1.22e-08	InDel
3-117572249	3	117572249	0.121619	1.29e-09	SNP		15-127854563	15	127854563	0.150056	7.51e-09	InDel
3-117572787	3	117572787	0.1218	1.37e-09	SNP		15-128126350	15	128126350	0.13493	1.07e-08	InDel
3-117572968	3	117572968	0.128146	5.17e-10	SNP		16-60474697	16	60474697	0.165711	1.21e-08	InDel
3-117573564	3	117573564	0.12206	1.29e-09	SNP		16-72875983	16	72875983	0.165487	2.57e-08	InDel
4-14185936	4	14185936	0.202254	1.05e-09	SNP		X-106838505	X	106838505	0.167945	2.7e-09	InDel
4-14186147	4	14186147	0.209843	3.02e-10	SNP
4-19700687	4	19700687	0.150462	1.92e-09	SNP
4-19703746	4	19703746	0.170792	2.94e-11	SNP
4-19704058	4	19704058	0.161376	2.69e-10	SNP
4-19705424	4	19705424	0.153896	6.92e-10	SNP
4-19705483	4	19705483	0.147542	1.17e-09	SNP
4-19706364	4	19706364	0.156394	5.8e-10	SNP
4-106319891	4	106319891	0.163091	9.65e-10	SNP
4-106320062	4	106320062	0.161788	1.79e-09	SNP
4-106320531	4	106320531	0.167582	8.61e-10	SNP
4-106796775	4	106796775	0.164956	1.66e-09	SNP
4-106798446	4	106798446	0.178105	1.56e-09	SNP
4-106893604	4	106893604	0.198214	2.08e-10	SNP
4-106894884	4	106894884	0.186686	4.75e-10	SNP
5-46909596	5	46909596	0.207706	2.93e-10	SNP
5-49492630	5	49492630	0.187981	2.48e-09	SNP
5-93898693	5	93898693	0.212004	8.27e-13	SNP
5-93898867	5	93898867	0.199633	5.02e-13	SNP
5-93901814	5	93901814	0.143215	9.18e-10	SNP
5-93902900	5	93902900	0.173442	2.51e-11	SNP
5-93903289	5	93903289	0.176045	5.54e-12	SNP
5-93903928	5	93903928	0.172011	1.96e-11	SNP
5-93904518	5	93904518	0.151843	3.68e-10	SNP
5-93904875	5	93904875	0.164973	7.17e-11	SNP
5-93905142	5	93905142	0.180671	1.61e-11	SNP
5-93905225	5	93905225	0.187262	3.11e-12	SNP
5-93905950	5	93905950	0.209779	3.3e-14	SNP
5-93906037	5	93906037	0.156705	2.98e-10	SNP
5-93906088	5	93906088	0.155633	5.04e-10	SNP
5-93906467	5	93906467	0.211527	1.14e-13	SNP
5-93906489	5	93906489	0.143233	1.7e-09	SNP
5-93907622	5	93907622	0.157947	4.84e-10	SNP
6-30379137	6	30379137	0.161599	1.56e-09	SNP
6-150433677	6	150433677	0.148543	7.47e-10	SNP
6-163754041	6	163754041	0.141984	3e-10	SNP
6-163755315	6	163755315	0.10159	1.3e-09	SNP
8-28632965	8	28632965	0.152234	6.49e-10	SNP
8-28685159	8	28685159	0.150958	7.81e-10	SNP
8-37009083	8	37009083	0.158933	2.4e-09	SNP
8-41286001	8	41286001	0.254039	9.23e-14	SNP
8-107802265	8	107802265	0.178725	2.2e-10	SNP
8-107838516	8	107838516	0.211405	2.23e-11	SNP
8-107843711	8	107843711	0.168623	1.15e-09	SNP
8-108492269	8	108492269	0.193135	2.31e-09	SNP
8-108492877	8	108492877	0.18688	1.33e-09	SNP
8-108492901	8	108492901	0.183177	9.9e-10	SNP
8-108493044	8	108493044	0.201157	3.27e-10	SNP
8-108503361	8	108503361	0.18929	2.37e-09	SNP
8-108573675	8	108573675	0.18568	2.02e-09	SNP
8-108679224	8	108679224	0.177877	1.63e-09	SNP
9-14155886	9	14155886	0.136062	4.69e-10	SNP
9-14162217	9	14162217	0.133241	1.29e-09	SNP
9-14164510	9	14164510	0.143896	1.66e-10	SNP
9-14165089	9	14165089	0.138686	4.88e-10	SNP
9-14166087	9	14166087	0.130824	2.23e-09	SNP
9-14166105	9	14166105	0.144964	1.34e-10	SNP
9-14166128	9	14166128	0.131257	1.88e-09	SNP
9-20426398	9	20426398	0.204806	1.53e-09	SNP
9-44309189	9	44309189	0.189869	4.49e-10	SNP
9-120046124	9	120046124	0.217491	1.55e-11	SNP
9-120046806	9	120046806	0.209161	5.96e-11	SNP
9-120047101	9	120047101	0.201387	1.84e-10	SNP
9-120048930	9	120048930	0.204036	9.76e-11	SNP
9-120048949	9	120048949	0.200327	1.51e-10	SNP
9-120049817	9	120049817	0.206032	6.24e-11	SNP
9-120067546	9	120067546	0.174968	1.37e-09	SNP
9-120068324	9	120068324	0.20488	5.78e-11	SNP
9-120074213	9	120074213	0.217491	1.55e-11	SNP
9-120106478	9	120106478	0.171902	1.34e-09	SNP
9-120107762	9	120107762	0.175723	6.42e-10	SNP
9-120120809	9	120120809	0.185546	5.32e-10	SNP
10-14628769	10	14628769	0.201781	2.54e-09	SNP
10-46759246	10	46759246	0.132707	1.32e-09	SNP
11-1290368	11	1290368	0.183378	1.32e-09	SNP
11-31196050	11	31196050	0.174433	1.52e-09	SNP
11-31205668	11	31205668	0.169377	2.43e-09	SNP
11-50086897	11	50086897	0.122565	2.56e-09	SNP
11-50086921	11	50086921	0.122565	2.56e-09	SNP
11-50086977	11	50086977	0.120416	2.42e-09	SNP
11-50087203	11	50087203	0.126837	7.42e-10	SNP
11-50087205	11	50087205	0.126837	7.42e-10	SNP
11-50087260	11	50087260	0.12828	6.86e-10	SNP
11-50087271	11	50087271	0.127098	8.98e-10	SNP
11-50087471	11	50087471	0.127094	1.31e-09	SNP
11-50103489	11	50103489	0.132729	2.41e-09	SNP
11-62719060	11	62719060	0.146863	7.48e-10	SNP
11-64891001	11	64891001	0.130777	9.42e-10	SNP
12-47286054	12	47286054	0.184012	1.5e-09	SNP
12-47499981	12	47499981	0.264298	1.83e-14	SNP
12-47500010	12	47500010	0.247723	1.36e-13	SNP
12-53906732	12	53906732	0.129615	1.43e-10	SNP
12-55072873	12	55072873	0.175471	6.06e-11	SNP
12-55072982	12	55072982	0.16056	4.13e-10	SNP
13-2534608	13	2534608	0.128043	1.5e-09	SNP
13-53575097	13	53575097	0.165045	1.02e-09	SNP
13-53575108	13	53575108	0.165045	1.02e-09	SNP
13-53591426	13	53591426	0.150481	1.87e-09	SNP
13-122472543	13	122472543	0.183116	8.64e-11	SNP
13-131193933	13	131193933	0.147748	5.93e-10	SNP
14-18672108	14	18672108	0.162099	7.5e-10	SNP
14-18677259	14	18677259	0.148116	3.66e-10	SNP
14-18991021	14	18991021	0.151969	1.96e-09	SNP
14-135073138	14	135073138	0.11536	2.09e-09	SNP
15-105035974	15	105035974	0.190187	2.16e-09	SNP
15-105119273	15	105119273	0.182982	2.56e-09	SNP
15-105182311	15	105182311	0.191239	2.29e-10	SNP
15-105184466	15	105184466	0.17264	2.14e-09	SNP
17-3336224	17	3336224	0.149178	2.37e-10	SNP
17-23383338	17	23383338	0.20191	1.66e-10	SNP
17-59455356	17	59455356	0.190397	1.75e-11	SNP
18-9518203	18	9518203	0.197456	8.51e-10	SNP
X-106819639	X	106819639	0.175728	7.01e-10	SNP
X-106828049	X	106828049	0.162369	2.42e-09	SNP
X-106828057	X	106828057	0.162369	2.42e-09	SNP
X-106831164	X	106831164	0.170147	2.63e-10	SNP
X-106836204	X	106836204	0.187466	6.8e-12	SNP
X-106842926	X	106842926	0.162373	2.5e-10	SNP
X-106844200	X	106844200	0.173333	3.19e-11	SNP
X-106853805	X	106853805	0.171384	1.64e-10	SNP
X-106853821	X	106853821	0.171384	1.64e-10	SNP
X-106855187	X	106855187	0.172861	7.9e-11	SNP
X-106855820	X	106855820	0.177803	7.03e-11	SNP
X-106862492	X	106862492	0.170712	6.84e-11	SNP
X-106870720	X	106870720	0.166761	9.38e-11	SNP
X-106985914	X	106985914	0.138109	1.13e-09	SNP
X-106985919	X	106985919	0.138109	1.13e-09	SNP

## Sheet: Sexual Maturity
SNP	CHROM	POS	effect	P-value	Type		InDel	CHROM	POS	effect	P-value	Type		CNV	CHROM	Start	End	effect	P-value	Type
1-14439691	1	14439691	0.245297	1.23e-10	SNP		1-184881221	1	184881221	-0.243895	1.69e-09	InDel		CNV11676	11	43065601	43068000	-0.0964061	2.51e-06	CNV
1-184853960	1	184853960	-0.23583	1.53e-09	SNP		1-184906706	1	184906706	-0.24252	9.6e-10	InDel
1-247361675	1	247361675	-0.290709	1.94e-09	SNP		2-27811876	2	27811876	-0.225341	8.62e-10	InDel
1-247416335	1	247416335	-0.290709	1.94e-09	SNP		2-27895159	2	27895159	-0.239893	6.46e-09	InDel
1-270577934	1	270577934	0.31475	7.56e-11	SNP		4-75517067	4	75517067	-0.221947	9.34e-09	InDel
1-270578423	1	270578423	0.327985	5.8e-11	SNP		4-75520313	4	75520313	-0.217698	2.06e-08	InDel
1-270578438	1	270578438	0.327985	5.8e-11	SNP		4-82672172	4	82672172	-0.197016	8.43e-10	InDel
1-270615318	1	270615318	0.349403	3.2e-11	SNP		4-82690400	4	82690400	-0.174885	1.99e-08	InDel
1-270616530	1	270616530	0.383318	4.94e-13	SNP		4-82703646	4	82703646	-0.230466	8.25e-12	InDel
2-27816390	2	27816390	-0.229278	2.33e-09	SNP		4-82705650	4	82705650	-0.187492	8.24e-09	InDel
2-27855998	2	27855998	-0.242872	5.47e-10	SNP		4-82708615	4	82708615	-0.183494	1.61e-08	InDel
2-75988773	2	75988773	-0.223391	1.42e-09	SNP		8-41704439	8	41704439	-0.150102	9.07e-09	InDel
3-90453248	3	90453248	-0.28417	2.56e-09	SNP		8-83740427	8	83740427	-0.174033	2.16e-08	InDel
4-75548340	4	75548340	-0.21932	9.82e-10	SNP		9-91989295	9	91989295	0.374959	2.5e-10	InDel
4-82662397	4	82662397	0.37797	8.67e-10	SNP		13-205610259	13	205610259	-0.186387	1.66e-08	InDel
4-82664346	4	82664346	0.318023	1.3e-09	SNP		15-94336502	15	94336502	0.383733	1.84e-12	InDel
4-82666053	4	82666053	0.177934	2.01e-09	SNP		15-94337675	15	94337675	0.279225	2.69e-09	InDel
4-82680719	4	82680719	-0.185578	1.65e-09	SNP		15-94337744	15	94337744	0.365955	7.45e-12	InDel
4-82682512	4	82682512	0.208819	6.93e-11	SNP		15-94339279	15	94339279	0.345847	6.12e-11	InDel
4-82688101	4	82688101	-0.192915	1.13e-09	SNP		15-94340056	15	94340056	0.365074	2.94e-11	InDel
4-82688109	4	82688109	-0.192915	1.13e-09	SNP		15-94341440	15	94341440	0.37313	2.23e-11	InDel
4-82692509	4	82692509	-0.190494	2.26e-09	SNP		15-94348266	15	94348266	-0.206241	1.72e-08	InDel
4-82697945	4	82697945	-0.186251	2.52e-10	SNP		15-94355247	15	94355247	0.383733	1.84e-12	InDel
4-82698648	4	82698648	-0.194647	2.39e-09	SNP		15-94356743	15	94356743	0.44064	1.77e-14	InDel
4-82698666	4	82698666	-0.207242	6.62e-10	SNP		15-94358662	15	94358662	-0.208747	1.01e-08	InDel
4-82700850	4	82700850	-0.188018	2.22e-09	SNP		15-94372109	15	94372109	0.337278	3.99e-11	InDel
4-82703448	4	82703448	-0.20376	4.09e-10	SNP		15-94373582	15	94373582	0.383733	1.84e-12	InDel
4-82703456	4	82703456	-0.209731	2.04e-10	SNP		15-94379029	15	94379029	0.284159	2.95e-09	InDel
4-82704359	4	82704359	-0.196909	9.25e-10	SNP		15-94384347	15	94384347	0.336922	6.61e-11	InDel
4-82705078	4	82705078	-0.196992	2.33e-09	SNP		15-94385009	15	94385009	0.38795	7.53e-13	InDel
4-82705081	4	82705081	-0.196992	2.33e-09	SNP		15-94391219	15	94391219	0.436916	4.49e-14	InDel
5-93668997	5	93668997	-0.272164	4.1e-10	SNP		15-94393399	15	94393399	0.383733	1.84e-12	InDel
5-93670714	5	93670714	-0.252062	1.94e-09	SNP		16-78976053	16	78976053	-0.27015	8.06e-10	InDel
5-93671186	5	93671186	-0.27417	2.79e-10	SNP		X-74809544	X	74809544	-0.310201	2.33e-10	InDel
5-93671188	5	93671188	-0.264254	3.36e-10	SNP
5-93671208	5	93671208	-0.279389	3.27e-10	SNP
5-93671303	5	93671303	-0.269803	3.04e-10	SNP
5-94249045	5	94249045	-0.228865	1.78e-09	SNP
6-183127	6	183127	-0.222736	4.87e-10	SNP
6-183380	6	183380	-0.216672	8.54e-10	SNP
6-183604	6	183604	0.39638	1.08e-09	SNP
6-4267399	6	4267399	-0.225341	1.2e-09	SNP
7-55373340	7	55373340	0.326821	4.09e-11	SNP
7-70575556	7	70575556	-0.297154	3.95e-10	SNP
8-41636205	8	41636205	-0.160436	1.13e-09	SNP
8-41642227	8	41642227	-0.159506	1.09e-09	SNP
8-41701879	8	41701879	-0.16251	7.15e-10	SNP
8-41702517	8	41702517	-0.14893	2.16e-09	SNP
8-44144608	8	44144608	-0.262981	4.69e-10	SNP
9-91967156	9	91967156	0.347269	1.42e-09	SNP
9-91989564	9	91989564	0.342773	1.29e-09	SNP
9-91991614	9	91991614	0.364655	1.3e-09	SNP
9-91993234	9	91993234	0.345797	6.59e-10	SNP
9-91994721	9	91994721	0.370755	3.26e-10	SNP
9-91998256	9	91998256	0.338087	2.23e-09	SNP
9-91999813	9	91999813	0.364655	1.3e-09	SNP
9-92001220	9	92001220	0.349284	2.2e-09	SNP
9-92003172	9	92003172	0.384105	1.94e-10	SNP
9-92003466	9	92003466	0.397623	6.31e-11	SNP
9-92003503	9	92003503	0.360532	8.52e-10	SNP
9-92004073	9	92004073	0.368367	9.19e-10	SNP
9-92004359	9	92004359	0.397842	1.23e-10	SNP
10-67602834	10	67602834	-0.204585	1.22e-09	SNP
15-15625921	15	15625921	-0.208921	1.26e-09	SNP
15-94336715	15	94336715	0.294642	9.3e-10	SNP
15-94338588	15	94338588	0.411328	1.68e-13	SNP
15-94338820	15	94338820	0.394534	1.79e-12	SNP
15-94339497	15	94339497	0.32048	2.78e-10	SNP
15-94339537	15	94339537	0.322924	3.41e-10	SNP
15-94339692	15	94339692	0.360169	1.33e-11	SNP
15-94339930	15	94339930	0.291352	1.3e-09	SNP
15-94340638	15	94340638	0.399764	6.41e-13	SNP
15-94340716	15	94340716	0.383733	1.84e-12	SNP
15-94341335	15	94341335	0.347488	4.44e-11	SNP
15-94342342	15	94342342	0.311063	2.99e-10	SNP
15-94345015	15	94345015	0.394573	2.05e-12	SNP
15-94345992	15	94345992	0.341639	2.92e-11	SNP
15-94346801	15	94346801	0.383733	1.84e-12	SNP
15-94349354	15	94349354	0.389248	1.75e-12	SNP
15-94349617	15	94349617	0.359279	2.34e-11	SNP
15-94351609	15	94351609	0.364527	5.28e-12	SNP
15-94352022	15	94352022	0.389248	1.75e-12	SNP
15-94354744	15	94354744	0.395161	1.27e-12	SNP
15-94356375	15	94356375	0.383733	1.84e-12	SNP
15-94356490	15	94356490	0.341639	2.92e-11	SNP
15-94363081	15	94363081	0.399764	6.41e-13	SNP
15-94363689	15	94363689	0.389248	1.75e-12	SNP
15-94365238	15	94365238	0.344511	2.69e-10	SNP
15-94365395	15	94365395	0.358123	1.63e-11	SNP
15-94367301	15	94367301	0.482089	8.16e-16	SNP
15-94368765	15	94368765	0.44064	1.77e-14	SNP
15-94369591	15	94369591	0.358123	1.63e-11	SNP
15-94369592	15	94369592	0.347106	1.08e-10	SNP
15-94370000	15	94370000	0.406013	5.89e-13	SNP
15-94370142	15	94370142	0.306417	3.5e-10	SNP
15-94371252	15	94371252	0.335783	1.08e-10	SNP
15-94371358	15	94371358	0.311063	2.99e-10	SNP
15-94371631	15	94371631	0.36951	3.71e-12	SNP
15-94372328	15	94372328	0.344584	3.86e-11	SNP
15-94372632	15	94372632	0.384297	2.5e-12	SNP
15-94372817	15	94372817	0.332923	1.4e-10	SNP
15-94372854	15	94372854	0.353794	2.24e-11	SNP
15-94373744	15	94373744	0.332438	7.1e-11	SNP
15-94373956	15	94373956	0.308175	2.82e-10	SNP
15-94374305	15	94374305	0.383733	1.84e-12	SNP
15-94374875	15	94374875	0.383733	1.84e-12	SNP
15-94375444	15	94375444	0.386602	2.54e-12	SNP
15-94375662	15	94375662	0.339793	1.56e-10	SNP
15-94375838	15	94375838	0.331325	1.94e-10	SNP
15-94376172	15	94376172	0.38452	3.01e-12	SNP
15-94376716	15	94376716	0.327855	1.75e-10	SNP
15-94377598	15	94377598	0.371878	6.18e-12	SNP
15-94377758	15	94377758	0.346461	3.45e-11	SNP
15-94378462	15	94378462	0.358123	1.63e-11	SNP
15-94379185	15	94379185	0.268031	2.22e-09	SNP
15-94379509	15	94379509	0.334125	2.04e-10	SNP
15-94380775	15	94380775	0.294196	6.95e-10	SNP
15-94381849	15	94381849	0.399764	6.41e-13	SNP
15-94382807	15	94382807	0.328129	1.17e-10	SNP
15-94382937	15	94382937	0.410461	3.48e-13	SNP
15-94383066	15	94383066	0.340905	1.17e-10	SNP
15-94383532	15	94383532	0.358123	1.63e-11	SNP
15-94384138	15	94384138	0.388919	6.71e-13	SNP
15-94387403	15	94387403	0.418227	1.52e-13	SNP
15-94388927	15	94388927	0.386602	2.54e-12	SNP
15-94390162	15	94390162	0.364527	5.28e-12	SNP
15-94390291	15	94390291	0.360119	2.32e-11	SNP
15-94390319	15	94390319	0.360119	2.32e-11	SNP
15-94392426	15	94392426	0.325137	9.18e-11	SNP
15-94395563	15	94395563	0.40407	7.6e-13	SNP
15-94437493	15	94437493	0.349034	5.55e-11	SNP
15-94474028	15	94474028	0.343067	4.03e-11	SNP
15-94476204	15	94476204	0.314476	4.19e-10	SNP
15-94483094	15	94483094	0.31774	2.25e-09	SNP
15-94483483	15	94483483	0.366731	2.92e-11	SNP
15-94483926	15	94483926	0.342992	1.54e-10	SNP
15-94484029	15	94484029	0.318144	1.68e-09	SNP
15-94484233	15	94484233	0.313204	1.49e-09	SNP
15-94484278	15	94484278	0.337123	2.25e-10	SNP
15-94485465	15	94485465	0.300665	1.07e-09	SNP
15-94485684	15	94485684	0.400255	2.08e-12	SNP
15-94485781	15	94485781	0.306614	9.18e-10	SNP
15-94486079	15	94486079	0.346312	2.18e-10	SNP
15-94487020	15	94487020	0.379919	1.51e-11	SNP
15-94487154	15	94487154	0.316294	1.91e-09	SNP
15-94487484	15	94487484	0.368776	1.41e-11	SNP
15-94488006	15	94488006	0.342849	1.4e-10	SNP
15-94586536	15	94586536	0.30862	8.16e-10	SNP
15-94600958	15	94600958	0.297621	2.44e-09	SNP
15-94605426	15	94605426	0.301333	8.95e-10	SNP
15-94607029	15	94607029	0.293109	1.85e-09	SNP
15-94609241	15	94609241	0.300174	1.83e-09	SNP
15-94936496	15	94936496	-0.200623	1.09e-09	SNP
15-107569346	15	107569346	-0.218537	1.57e-09	SNP
15-107616882	15	107616882	-0.219818	8.84e-10	SNP
15-107667477	15	107667477	-0.229368	2.25e-09	SNP
16-78974490	16	78974490	-0.265026	1.63e-09	SNP
17-36540182	17	36540182	-0.267901	1.66e-09	SNP
X-55128581	X	55128581	-0.353455	8.54e-10	SNP
X-55427626	X	55427626	-0.375935	1.95e-09	SNP
X-55477433	X	55477433	-0.380412	9.79e-10	SNP
X-55477434	X	55477434	-0.380412	9.79e-10	SNP
X-74809401	X	74809401	-0.366753	2.21e-12	SNP
X-74814852	X	74814852	-0.291072	8.68e-10	SNP
X-74836705	X	74836705	-0.29372	1e-09	SNP
X-74863810	X	74863810	-0.311038	2.99e-10	SNP
X-74872857	X	74872857	-0.299776	3.7e-10	SNP
X-74894969	X	74894969	-0.289603	5.04e-10	SNP
X-79282617	X	79282617	-0.238159	3.84e-10	SNP
X-79300605	X	79300605	-0.241006	6.61e-10	SNP

## Sheet: Lean Meat Percentage
SNP	CHROM	POS	effect	P-value	Type		InDel	CHROM	POS	effect	P-value	Type		CNV	CHROM	Start	End	effect	P-value	Type
7-30332972	7	30332972	-2.16751	6.17e-10	SNP		8-44078446	8	44078446	3.08033	2.52e-08	InDel		CNV7554	6	142294801	142312000	12.451	2.04e-06	CNV
7-30451076	7	30451076	-2.18407	1.69e-09	SNP		8-47520240	8	47520240	2.84074	2.19e-08	InDel		CNV9164	8	52072401	52074400	6.97086	2.58e-08	CNV
7-30458775	7	30458775	-2.16561	1e-09	SNP									CNV14607	13	207736001	207739200	-12.451	2.04e-06	CNV
11-50140223	11	50140223	-3.01782	2.37e-09	SNP									CNV15577	14	127442801	127449600	-12.451	2.04e-06	CNV

## Sheet: Dressing Percentage
SNP	CHROM	POS	effect	P-value	Type		InDel	CHROM	POS	effect	P-value	Type		CNV	CHROM	Start	End	effect	P-value	Type
7-16794143	7	16794143	2.05099	1.09443e-10	SNP		11-50071517	11	50071517	1.54788	1.12e-08	InDel
7-16794358	7	16794358	2.04132	2.33386e-10	SNP		11-50087565	11	50087565	1.62726	2.87e-10	InDel
7-16794619	7	16794619	1.90545	8.50409e-10	SNP		11-50087682	11	50087682	1.57996	3.52e-10	InDel
7-16795619	7	16795619	2.14648	4.18634e-10	SNP		11-50092902	11	50092902	1.6558	3.09e-10	InDel
7-16795629	7	16795629	2.29845	7.20373e-11	SNP		11-50093143	11	50093143	1.40708	1.37e-08	InDel
11-50084638	11	50084638	1.60821	1.39052e-09	SNP
11-50084757	11	50084757	1.64363	7.56659e-10	SNP
11-50085019	11	50085019	1.72553	1.06344e-10	SNP
11-50085200	11	50085200	1.70772	1.79002e-10	SNP
11-50086897	11	50086897	1.56435	5.10245e-10	SNP
11-50086921	11	50086921	1.56435	5.10245e-10	SNP
11-50086977	11	50086977	1.67572	4.8097e-11	SNP
11-50087203	11	50087203	1.72184	1.19107e-11	SNP
11-50087205	11	50087205	1.72184	1.19107e-11	SNP
11-50087260	11	50087260	1.81586	2.26581e-12	SNP
11-50087271	11	50087271	1.78637	4.37216e-12	SNP
11-50087343	11	50087343	1.62823	2.71724e-10	SNP
11-50087471	11	50087471	1.62904	2.66341e-10	SNP
11-50088844	11	50088844	1.75094	1.12401e-10	SNP
11-50088895	11	50088895	1.76099	1.36037e-10	SNP
11-50092123	11	50092123	1.74212	1.63459e-10	SNP
11-50092845	11	50092845	1.66551	3.32254e-10	SNP
11-50093894	11	50093894	1.91925	6.58992e-12	SNP
11-50097078	11	50097078	1.67768	1.99009e-09	SNP
11-50097079	11	50097079	1.67768	1.99009e-09	SNP
11-50097084	11	50097084	1.67768	1.99009e-09	SNP
11-50097085	11	50097085	1.67768	1.99009e-09	SNP
11-50097100	11	50097100	1.68809	2.15948e-09	SNP
11-50097114	11	50097114	1.89578	8.20507e-11	SNP
