# Supplementary material for: Whole genome variants across 57 pig breeds enable comprehensive identification of genetic signatures that underlie breed features
Source: J Anim Sci Biotechnol. 2020 Dec 3;11:115. doi: 10.1186/s40104-020-00520-8 (PMC7713148; doi:10.1186/s40104-020-00520-8)
Supplement: Supplementary file 3 — Additional file 3: Supplementary Data 3. Candidate regions and genes in these regions with KEGG and GO results for coat color. [file 40104_2020_520_MOESM3_ESM.xlsx]

## Sheet: Candidate regions
Chr	start	end	type
8	40162068	43262938	SNP
8	46403615	48403616	SNP
13	44164643	46177438	SNP
8	40156302	42630783	InDel
8	45117702	49266658	InDel
13	44164516	46164570	InDel
7	56026800	58031600	CNV
8	40222800	42784000	CNV

## Sheet: Candidate genes
Ensemble ID	Gene	Type
ENSSSCG00000034306	ENSSSCG00000034306	snp	indel	cnv
ENSSSCG00000001863	TMEM266			cnv
ENSSSCG00000037757	C4orf45	snp	indel
ENSSSCG00000035699	ENSSSCG00000035699			cnv
ENSSSCG00000038095	ENSSSCG00000038095	snp	indel	cnv
ENSSSCG00000036417	ENSSSCG00000036417	snp	indel	cnv
ENSSSCG00000031636	ENSSSCG00000031636	snp	indel	cnv
ENSSSCG00000008838	LNX1	snp	indel	cnv
ENSSSCG00000027457	FBXO22			cnv
ENSSSCG00000033964	ENSSSCG00000033964	snp	indel	cnv
ENSSSCG00000008851	ENSSSCG00000008851	snp		cnv
ENSSSCG00000008850	ENSSSCG00000008850	snp	indel	cnv
ENSSSCG00000008853	TLL1	snp
ENSSSCG00000008852	ENSSSCG00000008852	snp		cnv
ENSSSCG00000001867	PSTPIP1			cnv
ENSSSCG00000011496	ADAMTS9	snp	indel
ENSSSCG00000011495	PRICKLE2	snp	indel
ENSSSCG00000008881	RAPGEF2	snp	indel
ENSSSCG00000011493	ENSSSCG00000011493	snp	indel
ENSSSCG00000011492	SNTN	snp	indel
ENSSSCG00000011491	THOC7	snp	indel
ENSSSCG00000027617	SYNPR	snp	indel
ENSSSCG00000001871	HMG20A			cnv
ENSSSCG00000001872	LINGO1			cnv
ENSSSCG00000001873	CSPG4			cnv
ENSSSCG00000001875	SNX33			cnv
ENSSSCG00000001877	SNUPN			cnv
ENSSSCG00000001879	ODF3L1			cnv
ENSSSCG00000008841	PDGFRA	snp	indel	cnv
ENSSSCG00000035177	ENSSSCG00000035177	snp	indel	cnv
ENSSSCG00000008877	ETFDH	snp	indel
ENSSSCG00000031175	FNIP2	snp	indel
ENSSSCG00000037940	ENSSSCG00000037940			cnv
ENSSSCG00000038981	ENSSSCG00000038981	snp	indel	cnv
ENSSSCG00000031151	ENSSSCG00000031151	snp	indel
ENSSSCG00000037727	ENSSSCG00000037727	snp	indel
ENSSSCG00000001860	NRG4			cnv
ENSSSCG00000024960	PDGFC		indel
ENSSSCG00000028492	C4orf46	snp	indel
ENSSSCG00000033612	ENSSSCG00000033612	snp	indel	cnv
ENSSSCG00000011490	C3orf49	snp	indel
ENSSSCG00000008844	KDR	snp	indel	cnv
ENSSSCG00000008845	ENSSSCG00000008845	snp	indel	cnv
ENSSSCG00000008842	KIT	snp	indel	cnv
ENSSSCG00000008840	GSX2	snp	indel	cnv
ENSSSCG00000024685	GRIA2		indel
ENSSSCG00000037538	ENSSSCG00000037538	snp	indel
ENSSSCG00000011489	ENSSSCG00000011489	snp	indel
ENSSSCG00000008875	RXFP1	snp	indel
ENSSSCG00000008874	TMEM144	snp	indel
ENSSSCG00000008873	FAM198B	snp	indel
ENSSSCG00000011494	PSMD6	snp	indel
ENSSSCG00000008892	ENSSSCG00000008892	snp	indel	cnv
ENSSSCG00000036188	ENSSSCG00000036188	snp	indel	cnv
ENSSSCG00000008878	PPID	snp	indel
ENSSSCG00000032722	GLRB		indel
ENSSSCG00000001866	RCN2			cnv
ENSSSCG00000035350	ENSSSCG00000035350			cnv
ENSSSCG00000033348	ISL2			cnv
ENSSSCG00000032645	CHIC2	snp	indel	cnv
ENSSSCG00000001862	ETFA			cnv
ENSSSCG00000008883	ENSSSCG00000008883		indel
ENSSSCG00000034254	ENSSSCG00000034254	snp	indel	cnv
ENSSSCG00000040360	ENSSSCG00000040360	snp	indel	cnv
ENSSSCG00000034355	ENSSSCG00000034355	snp	indel	cnv
ENSSSCG00000001865	SCAPER			cnv
ENSSSCG00000001869	PEAK1			cnv
ENSSSCG00000001868	TSPAN3			cnv

## Sheet: KEGG
Term Name	GeneHitsInSelectedSet	AllGenesInSelectedSet	GeneHitsInBackground	AllGenesInBackground	p-value	enrichFactor	GeneListInSelectedSets	corrected p-value(BH method)
04015 Rap1 signaling pathway	7	33	468	11688	0.000272392	5.29759	[ENSSSCG00000008842, ENSSSCG00000008844, ENSSSCG00000001866, ENSSSCG00000031175, ENSSSCG00000024960, ENSSSCG00000008881, ENSSSCG00000008841]	0.0408588
04014 Ras signaling pathway	6	33	459	11688	0.00159339	4.62983	[ENSSSCG00000008842, ENSSSCG00000008844, ENSSSCG00000001866, ENSSSCG00000024960, ENSSSCG00000037940, ENSSSCG00000008841]	0.119504
00660 C5-Branched dibasic acid metabolism	1	33	1	11688	0.00282341	354.182	[ENSSSCG00000028492]	0.14117
04144 Endocytosis	4	33	236	11688	0.00418656	6.00308	[ENSSSCG00000008842, ENSSSCG00000008844, ENSSSCG00000001875, ENSSSCG00000008841]	0.156996
Transport and catabolism	7	33	838	11688	0.00782453	2.95856	[ENSSSCG00000008842, ENSSSCG00000008844, ENSSSCG00000011492, ENSSSCG00000001867, ENSSSCG00000001875, ENSSSCG00000001871, ENSSSCG00000008841]	0.234736
01521 EGFR tyrosine kinase inhibitor resistance	3	33	147	11688	0.00806906	7.2282	[ENSSSCG00000008844, ENSSSCG00000024960, ENSSSCG00000008841]	0.201727
Environmental Information Processing	17	33	3545	11688	0.00872195	1.69847	[ENSSSCG00000008842, ENSSSCG00000008875, ENSSSCG00000008844, ENSSSCG00000031175, ENSSSCG00000037940, ENSSSCG00000011495, ENSSSCG00000031636, ENSSSCG00000032722, ENSSSCG00000001866, ENSSSCG00000011492, ENSSSCG00000024960, ENSSSCG00000024685, ENSSSCG00000001872, ENSSSCG00000008881, ENSSSCG00000001863, ENSSSCG00000001860, ENSSSCG00000008841]	0.186899
Cellular Processes	13	33	2377	11688	0.00935153	1.93705	[ENSSSCG00000008842, ENSSSCG00000033348, ENSSSCG00000033964, ENSSSCG00000008844, ENSSSCG00000031175, ENSSSCG00000001866, ENSSSCG00000011492, ENSSSCG00000001867, ENSSSCG00000024960, ENSSSCG00000001875, ENSSSCG00000008881, ENSSSCG00000001871, ENSSSCG00000008841]	0.175341
04060 Cytokine-cytokine receptor interaction	4	33	330	11688	0.0133889	4.29311	[ENSSSCG00000008842, ENSSSCG00000008844, ENSSSCG00000024960, ENSSSCG00000008841]	0.223149
00290 Valine, leucine and isoleucine biosynthesis	1	33	6	11688	0.0168249	59.0303	[ENSSSCG00000028492]	0.252374
Signaling molecules and interaction	8	33	1213	11688	0.0172191	2.33591	[ENSSSCG00000008842, ENSSSCG00000008875, ENSSSCG00000008844, ENSSSCG00000024960, ENSSSCG00000024685, ENSSSCG00000001872, ENSSSCG00000032722, ENSSSCG00000008841]	0.234807
Signal transduction	14	33	2928	11688	0.0215535	1.69349	[ENSSSCG00000008842, ENSSSCG00000008844, ENSSSCG00000031175, ENSSSCG00000037940, ENSSSCG00000011495, ENSSSCG00000031636, ENSSSCG00000001866, ENSSSCG00000011492, ENSSSCG00000024960, ENSSSCG00000024685, ENSSSCG00000008881, ENSSSCG00000001863, ENSSSCG00000001860, ENSSSCG00000008841]	0.269419
04261 Adrenergic signaling in cardiomyocytes	3	33	242	11688	0.0302942	4.39068	[ENSSSCG00000001866, ENSSSCG00000001863, ENSSSCG00000008851]	0.349548
05218 Melanoma	2	33	102	11688	0.0334084	6.94474	[ENSSSCG00000024960, ENSSSCG00000008841]	0.357947
04270 Vascular smooth muscle contraction	3	33	259	11688	0.0359907	4.10249	[ENSSSCG00000001866, ENSSSCG00000037940, ENSSSCG00000001863]	0.359907
Cardiovascular diseases	5	33	664	11688	0.0369584	2.66703	[ENSSSCG00000008844, ENSSSCG00000001866, ENSSSCG00000001867, ENSSSCG00000001863, ENSSSCG00000008851]	0.346485
Circulatory system	4	33	461	11688	0.0396018	3.07316	[ENSSSCG00000001866, ENSSSCG00000037940, ENSSSCG00000001863, ENSSSCG00000008851]	0.349428
04540 Gap junction	2	33	113	11688	0.0402644	6.2687	[ENSSSCG00000024960, ENSSSCG00000008841]	0.335536
04723 Retrograde endocannabinoid signaling	2	33	115	11688	0.041564	6.15968	[ENSSSCG00000024685, ENSSSCG00000001863]	0.328137
05418 Fluid shear stress and atherosclerosis	3	33	284	11688	0.0453078	3.74136	[ENSSSCG00000008844, ENSSSCG00000001866, ENSSSCG00000001867]	0.339808
05230 Central carbon metabolism in cancer	2	33	121	11688	0.0455572	5.85424	[ENSSSCG00000008842, ENSSSCG00000008841]	0.325409
04924 Renin secretion	2	33	125	11688	0.0482958	5.66691	[ENSSSCG00000001866, ENSSSCG00000001863]	0.329289
04925 Aldosterone synthesis and secretion	2	33	127	11688	0.0496873	5.57767	[ENSSSCG00000001866, ENSSSCG00000001863]	0.324048
04072 Phospholipase D signaling pathway	3	33	296	11688	0.0501703	3.58968	[ENSSSCG00000008842, ENSSSCG00000024960, ENSSSCG00000008841]	0.313565
04260 Cardiac muscle contraction	2	33	128	11688	0.0503886	5.53409	[ENSSSCG00000001863, ENSSSCG00000008851]	0.302332
04921 Oxytocin signaling pathway	3	33	300	11688	0.0518465	3.54182	[ENSSSCG00000001866, ENSSSCG00000031636, ENSSSCG00000001863]	0.299114
00770 Pantothenate and CoA biosynthesis	1	33	19	11688	0.0523425	18.6411	[ENSSSCG00000028492]	0.290792
04024 cAMP signaling pathway	3	33	315	11688	0.0583745	3.37316	[ENSSSCG00000001866, ENSSSCG00000024685, ENSSSCG00000001863]	0.312721
05410 Hypertrophic cardiomyopathy (HCM)	2	33	143	11688	0.0613292	4.95359	[ENSSSCG00000001863, ENSSSCG00000008851]	0.31722
05214 Glioma	2	33	145	11688	0.0628452	4.88527	[ENSSSCG00000001866, ENSSSCG00000008841]	0.314226
05031 Amphetamine addiction	2	33	146	11688	0.0636081	4.85181	[ENSSSCG00000001866, ENSSSCG00000024685]	0.307781
01210 2-Oxocarboxylic acid metabolism	1	33	24	11688	0.0656691	14.7576	[ENSSSCG00000028492]	0.307824
04080 Neuroactive ligand-receptor interaction	3	33	333	11688	0.066703	3.19083	[ENSSSCG00000008875, ENSSSCG00000024685, ENSSSCG00000032722]	0.303196
04720 Long-term potentiation	2	33	151	11688	0.0674699	4.69115	[ENSSSCG00000001866, ENSSSCG00000024685]	0.297661
Neurodegenerative diseases	5	33	798	11688	0.0710493	2.21918	[ENSSSCG00000001869, ENSSSCG00000001866, ENSSSCG00000024685, ENSSSCG00000001863, ENSSSCG00000035699]	0.304497
04713 Circadian entrainment	2	33	160	11688	0.0746136	4.42727	[ENSSSCG00000001866, ENSSSCG00000024685]	0.31089
Cellular community - eukaryotes	6	33	1067	11688	0.0751434	1.99165	[ENSSSCG00000033348, ENSSSCG00000008844, ENSSSCG00000031175, ENSSSCG00000024960, ENSSSCG00000008881, ENSSSCG00000008841]	0.304635
04916 Melanogenesis	2	33	163	11688	0.0770476	4.34579	[ENSSSCG00000008842, ENSSSCG00000001866]	0.304135
05033 Nicotine addiction	1	33	29	11688	0.0788139	12.2132	[ENSSSCG00000024685]	0.30313
04912 GnRH signaling pathway	2	33	167	11688	0.0803324	4.2417	[ENSSSCG00000001866, ENSSSCG00000001863]	0.301246
05215 Prostate cancer	2	33	167	11688	0.0803324	4.2417	[ENSSSCG00000024960, ENSSSCG00000008841]	0.301246
00592 alpha-Linolenic acid metabolism	1	33	31	11688	0.0840214	11.4252	[ENSSSCG00000037940]	0.300077
00650 Butanoate metabolism	1	33	33	11688	0.0892004	10.7328	[ENSSSCG00000028492]	0.311164
05231 Choline metabolism in cancer	2	33	187	11688	0.0973869	3.78804	[ENSSSCG00000024960, ENSSSCG00000008841]	0.332001
05414 Dilated cardiomyopathy (DCM)	2	33	190	11688	0.100029	3.72823	[ENSSSCG00000001863, ENSSSCG00000008851]	0.333432
05010 Alzheimer's disease	3	33	400	11688	0.102128	2.65636	[ENSSSCG00000001866, ENSSSCG00000001863, ENSSSCG00000035699]	0.333026
04151 PI3K-Akt signaling pathway	4	33	638	11688	0.10313	2.22058	[ENSSSCG00000008842, ENSSSCG00000008844, ENSSSCG00000024960, ENSSSCG00000008841]	0.32914
Folding, sorting and degradation	4	33	651	11688	0.109023	2.17623	[ENSSSCG00000011490, ENSSSCG00000001879, ENSSSCG00000027457, ENSSSCG00000011494]	0.340697
00640 Propanoate metabolism	1	33	41	11688	0.109634	8.63858	[ENSSSCG00000011492]	0.335614
Environmental adaptation	2	33	202	11688	0.1108	3.50675	[ENSSSCG00000001866, ENSSSCG00000024685]	0.3324
00410 beta-Alanine metabolism	1	33	43	11688	0.114672	8.23679	[ENSSSCG00000011492]	0.337272
00591 Linoleic acid metabolism	1	33	44	11688	0.117181	8.04959	[ENSSSCG00000037940]	0.338023
04010 MAPK signaling pathway	3	33	442	11688	0.127515	2.40395	[ENSSSCG00000008881, ENSSSCG00000001863, ENSSSCG00000008841]	0.360891
04728 Dopaminergic synapse	2	33	222	11688	0.129395	3.19083	[ENSSSCG00000001866, ENSSSCG00000024685]	0.35943
Drug resistance	3	33	446	11688	0.130046	2.38239	[ENSSSCG00000008844, ENSSSCG00000024960, ENSSSCG00000008841]	0.354671
04020 Calcium signaling pathway	3	33	451	11688	0.133236	2.35598	[ENSSSCG00000001866, ENSSSCG00000001863, ENSSSCG00000008841]	0.356882
05030 Cocaine addiction	1	33	53	11688	0.139453	6.68268	[ENSSSCG00000024685]	0.366982
04152 AMPK signaling pathway	2	33	233	11688	0.139923	3.04019	[ENSSSCG00000011492, ENSSSCG00000031636]	0.361869
04130 SNARE interactions in vesicular transport	1	33	54	11688	0.141894	6.55892	[ENSSSCG00000011490]	0.360747
05216 Thyroid cancer	1	33	55	11688	0.144328	6.43967	[ENSSSCG00000008851]	0.36082
04744 Phototransduction	1	33	59	11688	0.153997	6.00308	[ENSSSCG00000001866]	0.378682
00565 Ether lipid metabolism	1	33	59	11688	0.153997	6.00308	[ENSSSCG00000037940]	0.378682
04975 Fat digestion and absorption	1	33	66	11688	0.170664	5.36639	[ENSSSCG00000037940]	0.406343
04146 Peroxisome	1	33	67	11688	0.173019	5.2863	[ENSSSCG00000011492]	0.405513
04510 Focal adhesion	3	33	515	11688	0.176376	2.0632	[ENSSSCG00000008844, ENSSSCG00000024960, ENSSSCG00000008841]	0.407022
Genetic Information Processing	8	33	1968	11688	0.17958	1.43976	[ENSSSCG00000037727, ENSSSCG00000034306, ENSSSCG00000011490, ENSSSCG00000001879, ENSSSCG00000027457, ENSSSCG00000011494, ENSSSCG00000008850, ENSSSCG00000001871]	0.408135
04120 Ubiquitin mediated proteolysis	2	33	282	11688	0.188804	2.51193	[ENSSSCG00000001879, ENSSSCG00000027457]	0.422696
03440 Homologous recombination	1	33	76	11688	0.193923	4.66029	[ENSSSCG00000008850]	0.427771
04730 Long-term depression	1	33	79	11688	0.200776	4.48331	[ENSSSCG00000024685]	0.43647
03050 Proteasome	1	33	79	11688	0.200776	4.48331	[ENSSSCG00000011494]	0.43647
04022 cGMP - PKG signaling pathway	2	33	297	11688	0.204248	2.38506	[ENSSSCG00000001866, ENSSSCG00000001863]	0.431511
03410 Base excision repair	1	33	81	11688	0.205314	4.37262	[ENSSSCG00000001871]	0.427737
05012 Parkinson's disease	2	33	306	11688	0.21359	2.31491	[ENSSSCG00000001869, ENSSSCG00000035699]	0.438884
04745 Phototransduction - fly	1	33	91	11688	0.227629	3.89211	[ENSSSCG00000001866]	0.461411
04530 Tight junction	2	33	323	11688	0.231355	2.19308	[ENSSSCG00000031175, ENSSSCG00000008881]	0.462709
00590 Arachidonic acid metabolism	1	33	98	11688	0.242887	3.6141	[ENSSSCG00000037940]	0.479383
03460 Fanconi anemia pathway	1	33	98	11688	0.242887	3.6141	[ENSSSCG00000008850]	0.479383
Replication and repair	2	33	334	11688	0.242912	2.12085	[ENSSSCG00000008850, ENSSSCG00000001871]	0.467139
05221 Acute myeloid leukemia	1	33	99	11688	0.245043	3.57759	[ENSSSCG00000008842]	0.465272
04911 Insulin secretion	1	33	105	11688	0.257853	3.37316	[ENSSSCG00000001863]	0.483474
04727 GABAergic synapse	1	33	108	11688	0.264179	3.27946	[ENSSSCG00000001863]	0.48922
Nervous system	3	33	637	11688	0.267269	1.66805	[ENSSSCG00000001866, ENSSSCG00000024685, ENSSSCG00000001863]	0.488907
04370 VEGF signaling pathway	1	33	115	11688	0.278736	3.07984	[ENSSSCG00000008844]	0.503739
05412 Arrhythmogenic right ventricular cardiomyopathy (ARVC)	1	33	117	11688	0.282843	3.0272	[ENSSSCG00000001863]	0.505077
Substance dependence	2	33	376	11688	0.287247	1.88395	[ENSSSCG00000001866, ENSSSCG00000024685]	0.506906
00564 Glycerophospholipid metabolism	1	33	120	11688	0.288962	2.95152	[ENSSSCG00000037940]	0.504004
04970 Salivary secretion	1	33	139	11688	0.326556	2.54807	[ENSSSCG00000001866]	0.563028
05200 Pathways in cancer	3	33	713	11688	0.326872	1.49025	[ENSSSCG00000008842, ENSSSCG00000008851, ENSSSCG00000008841]	0.557168
05140 Leishmaniasis	1	33	140	11688	0.328481	2.52987	[ENSSSCG00000001867]	0.553619
05014 Amyotrophic lateral sclerosis (ALS)	1	33	144	11688	0.336125	2.4596	[ENSSSCG00000024685]	0.560208
05133 Pertussis	1	33	145	11688	0.338022	2.44263	[ENSSSCG00000001866]	0.55718
04972 Pancreatic secretion	1	33	147	11688	0.341802	2.4094	[ENSSSCG00000037940]	0.557286
04012 ErbB signaling pathway	1	33	150	11688	0.347433	2.36121	[ENSSSCG00000001860]	0.560375
04724 Glutamatergic synapse	1	33	151	11688	0.349299	2.34557	[ENSSSCG00000024685]	0.557392
04726 Serotonergic synapse	1	33	152	11688	0.35116	2.33014	[ENSSSCG00000001863]	0.554463
04810 Regulation of actin cytoskeleton	2	33	441	11688	0.355393	1.60627	[ENSSSCG00000024960, ENSSSCG00000008841]	0.555302
Cell motility	2	33	441	11688	0.355393	1.60627	[ENSSSCG00000024960, ENSSSCG00000008841]	0.555302
01230 Biosynthesis of amino acids	1	33	155	11688	0.356713	2.28504	[ENSSSCG00000028492]	0.545989
04725 Cholinergic synapse	1	33	161	11688	0.367681	2.19989	[ENSSSCG00000001863]	0.557092
04214 Apoptosis - fly	1	33	161	11688	0.367681	2.19989	[ENSSSCG00000033964]	0.557092
04971 Gastric acid secretion	1	33	169	11688	0.382023	2.09575	[ENSSSCG00000001866]	0.56736
04915 Estrogen signaling pathway	1	33	170	11688	0.383793	2.08342	[ENSSSCG00000001866]	0.564401
Metabolism of other amino acids	1	33	171	11688	0.385558	2.07124	[ENSSSCG00000011492]	0.561493
04750 Inflammatory mediator regulation of TRP channels	1	33	175	11688	0.392571	2.0239	[ENSSSCG00000001866]	0.566209
04640 Hematopoietic cell lineage	1	33	188	11688	0.414832	1.88395	[ENSSSCG00000008842]	0.592617
04070 Phosphatidylinositol signaling system	1	33	190	11688	0.418185	1.86411	[ENSSSCG00000001866]	0.591772
04140 Autophagy - animal	1	33	191	11688	0.419855	1.85436	[ENSSSCG00000001871]	0.588582
04550 Signaling pathways regulating pluripotency of stem cells	1	33	194	11688	0.424837	1.82568	[ENSSSCG00000033348]	0.590051
04922 Glucagon signaling pathway	1	33	203	11688	0.439535	1.74474	[ENSSSCG00000001866]	0.604864
03010 Ribosome	2	33	530	11688	0.445043	1.33654	[ENSSSCG00000037727, ENSSSCG00000034306]	0.606877
Carbohydrate metabolism	2	33	531	11688	0.446016	1.33402	[ENSSSCG00000011492, ENSSSCG00000028492]	0.602724
05224 Breast cancer	1	33	212	11688	0.453868	1.67067	[ENSSSCG00000008842]	0.607858
Endocrine system	4	33	1220	11688	0.45674	1.16125	[ENSSSCG00000008842, ENSSSCG00000001866, ENSSSCG00000031636, ENSSSCG00000001863]	0.606292
Cancers	6	33	1917	11688	0.462322	1.10855	[ENSSSCG00000008842, ENSSSCG00000008844, ENSSSCG00000001866, ENSSSCG00000024960, ENSSSCG00000008851, ENSSSCG00000008841]	0.608318
04114 Oocyte meiosis	1	33	220	11688	0.466309	1.60992	[ENSSSCG00000001866]	0.608229
04722 Neurotrophin signaling pathway	1	33	226	11688	0.475459	1.56718	[ENSSSCG00000001866]	0.614818
04380 Osteoclast differentiation	1	33	228	11688	0.478476	1.55343	[ENSSSCG00000001867]	0.61343
04666 Fc gamma R-mediated phagocytosis	1	33	229	11688	0.479977	1.54665	[ENSSSCG00000001867]	0.610141
00190 Oxidative phosphorylation	1	33	243	11688	0.500567	1.45754	[ENSSSCG00000035699]	0.630967
Digestive system	2	33	591	11688	0.502691	1.19858	[ENSSSCG00000001866, ENSSSCG00000037940]	0.628364
04310 Wnt signaling pathway	1	33	245	11688	0.503443	1.44564	[ENSSSCG00000011495]	0.624103
04670 Leukocyte transendothelial migration	1	33	252	11688	0.513383	1.40548	[ENSSSCG00000001867]	0.631209
Development	2	33	627	11688	0.534981	1.12977	[ENSSSCG00000001867, ENSSSCG00000001872]	0.652415
05034 Alcoholism	1	33	274	11688	0.543384	1.29263	[ENSSSCG00000001866]	0.657319
04371 Apelin signaling pathway	1	33	279	11688	0.549948	1.26947	[ENSSSCG00000001866]	0.659938
04062 Chemokine signaling pathway	1	33	280	11688	0.55125	1.26494	[ENSSSCG00000001867]	0.65625
Metabolism of cofactors and vitamins	1	33	289	11688	0.562802	1.22554	[ENSSSCG00000028492]	0.664727
04910 Insulin signaling pathway	1	33	298	11688	0.574066	1.18853	[ENSSSCG00000001866]	0.672734
Energy metabolism	1	33	299	11688	0.5753	1.18455	[ENSSSCG00000035699]	0.668954
04145 Phagosome	1	33	306	11688	0.583842	1.15746	[ENSSSCG00000001867]	0.673664
Human Diseases	12	33	4319	11688	0.592976	0.984066	[ENSSSCG00000008842, ENSSSCG00000001869, ENSSSCG00000008844, ENSSSCG00000001866, ENSSSCG00000001867, ENSSSCG00000024960, ENSSSCG00000024685, ENSSSCG00000011494, ENSSSCG00000001863, ENSSSCG00000008851, ENSSSCG00000035699, ENSSSCG00000008841]	0.67898
05206 MicroRNAs in cancer	1	33	317	11688	0.596929	1.11729	[ENSSSCG00000008841]	0.678329
04514 Cell adhesion molecules (CAMs)	1	33	324	11688	0.605049	1.09315	[ENSSSCG00000001872]	0.682386
Overview	1	33	341	11688	0.624113	1.03866	[ENSSSCG00000028492]	0.698634
Cell growth and death	2	33	747	11688	0.632473	0.948278	[ENSSSCG00000033964, ENSSSCG00000001866]	0.702747
04360 Axon guidance	1	33	362	11688	0.646433	0.978403	[ENSSSCG00000001872]	0.712978
05016 Huntington's disease	1	33	375	11688	0.659601	0.944485	[ENSSSCG00000035699]	0.72219
Translation	2	33	798	11688	0.669057	0.887674	[ENSSSCG00000037727, ENSSSCG00000034306]	0.727236
05169 Epstein-Barr virus infection	1	33	399	11688	0.682671	0.887674	[ENSSSCG00000011494]	0.736696
05205 Proteoglycans in cancer	1	33	403	11688	0.686366	0.878863	[ENSSSCG00000008844]	0.735392
05152 Tuberculosis	1	33	415	11688	0.697202	0.85345	[ENSSSCG00000001866]	0.741704
Amino acid metabolism	1	33	475	11688	0.74616	0.745646	[ENSSSCG00000028492]	0.788197
05166 HTLV-I infection	1	33	498	11688	0.762813	0.711208	[ENSSSCG00000008841]	0.800153
Lipid metabolism	1	33	504	11688	0.76698	0.702742	[ENSSSCG00000037940]	0.798937
Infectious diseases	4	33	2134	11688	0.877111	0.663883	[ENSSSCG00000001866, ENSSSCG00000001867, ENSSSCG00000011494, ENSSSCG00000008841]	0.907357
Metabolism	4	33	2612	11688	0.956503	0.542392	[ENSSSCG00000011492, ENSSSCG00000028492, ENSSSCG00000037940, ENSSSCG00000035699]	0.982709
Immune system	2	33	1799	11688	0.971976	0.393754	[ENSSSCG00000008842, ENSSSCG00000001867]	0.991812
04740 Olfactory transduction	1	33	1802	11688	0.996049	0.196549	[ENSSSCG00000001866]	1.00951
Organismal Systems	9	33	5800	11688	0.997432	0.549592	[ENSSSCG00000008842, ENSSSCG00000001866, ENSSSCG00000001867, ENSSSCG00000037940, ENSSSCG00000024685, ENSSSCG00000001872, ENSSSCG00000031636, ENSSSCG00000001863, ENSSSCG00000008851]	1.00413
Sensory system	1	33	2158	11688	0.998825	0.164125	[ENSSSCG00000001866]	0.998825

## Sheet: Gene Ontology
GO_Name	GO_ID	GO_Level	P_value	EnrichmentScore	HitsGenesCountsInSelectedSet	HitsGenesCountsInBackground	AllGenesCountsInSelectedSet	AllGenesCountsInBackground	GenesOfSelectedSetInGOterm	corrected p-value(BH method)	Type
peptidyl-tyrosine phosphorylation	GO:0018108	10	4.27906e-05	9.11532	6	249	35	13240	ENSSSCG00000001873,ENSSSCG00000008841,ENSSSCG00000008842,ENSSSCG00000008844,ENSSSCG00000001869,ENSSSCG00000024960,	0.0530175	BP
peptidyl-tyrosine modification	GO:0018212	9	4.57517e-05	9.0068	6	252	35	13240	ENSSSCG00000001873,ENSSSCG00000008841,ENSSSCG00000008842,ENSSSCG00000008844,ENSSSCG00000001869,ENSSSCG00000024960,	0.0283432	BP
protein autophosphorylation	GO:0046777	9	8.96892e-05	10.8082	5	175	35	13240	ENSSSCG00000008841,ENSSSCG00000008842,ENSSSCG00000008844,ENSSSCG00000001869,ENSSSCG00000024960,	0.0370417	BP
positive regulation of MAPK cascade	GO:0043410	11	0.000185857	6.98374	6	325	35	13240	ENSSSCG00000001873,ENSSSCG00000008881,ENSSSCG00000008841,ENSSSCG00000008842,ENSSSCG00000008844,ENSSSCG00000024960,	0.0575691	BP
positive regulation of ERK1 and ERK2 cascade	GO:0070374	12	0.000335795	11.9145	4	127	35	13240	ENSSSCG00000008881,ENSSSCG00000008841,ENSSSCG00000008844,ENSSSCG00000024960,	0.0832099	BP
peptidyl-amino acid modification	GO:0018193	8	0.000380673	3.83398	9	888	35	13240	ENSSSCG00000008878,ENSSSCG00000031175,ENSSSCG00000001873,ENSSSCG00000001871,ENSSSCG00000008841,ENSSSCG00000008842,ENSSSCG00000008844,ENSSSCG00000001869,ENSSSCG00000024960,	0.0786091	BP
regulation of developmental pigmentation	GO:0048070	4	0.000440686	63.0476	2	12	35	13240	ENSSSCG00000008842,ENSSSCG00000011496,	0.0780014	BP
fatty acid beta-oxidation using acyl-CoA dehydrogenase	GO:0033539	12	0.000519946	58.1978	2	13	35	13240	ENSSSCG00000008877,ENSSSCG00000001862,	0.0805267	BP
transmembrane receptor protein tyrosine kinase signaling pathway	GO:0007169	8	0.000627515	5.56303	6	408	35	13240	ENSSSCG00000001873,ENSSSCG00000008841,ENSSSCG00000008842,ENSSSCG00000008844,ENSSSCG00000011493,ENSSSCG00000024960,	0.0863879	BP
melanocyte differentiation	GO:0030318	7	0.000900573	44.5042	2	17	35	13240	ENSSSCG00000008842,ENSSSCG00000011496,	0.111581	BP
positive regulation of protein modification process	GO:0031401	9	0.00113617	3.67268	8	824	35	13240	ENSSSCG00000027457,ENSSSCG00000031175,ENSSSCG00000001873,ENSSSCG00000008881,ENSSSCG00000008841,ENSSSCG00000008842,ENSSSCG00000008844,ENSSSCG00000024960,	0.127974	BP
positive regulation of cellular protein metabolic process	GO:0032270	8	0.00123936	3.25796	9	1045	35	13240	ENSSSCG00000027457,ENSSSCG00000031175,ENSSSCG00000001873,ENSSSCG00000001875,ENSSSCG00000008881,ENSSSCG00000008841,ENSSSCG00000008842,ENSSSCG00000008844,ENSSSCG00000024960,	0.127964	BP
regulation of ERK1 and ERK2 cascade	GO:0070372	11	0.00124463	8.40635	4	180	35	13240	ENSSSCG00000008881,ENSSSCG00000008841,ENSSSCG00000008844,ENSSSCG00000024960,	0.118623	BP
pigment cell differentiation	GO:0050931	6	0.00138139	36.0272	2	21	35	13240	ENSSSCG00000008842,ENSSSCG00000011496,	0.122253	BP
regulation of MAPK cascade	GO:0043408	10	0.001475	4.71874	6	481	35	13240	ENSSSCG00000001873,ENSSSCG00000008881,ENSSSCG00000008841,ENSSSCG00000008842,ENSSSCG00000008844,ENSSSCG00000024960,	0.121835	BP
ERK1 and ERK2 cascade	GO:0070371	11	0.00160923	7.84012	4	193	35	13240	ENSSSCG00000008881,ENSSSCG00000008841,ENSSSCG00000008844,ENSSSCG00000024960,	0.124615	BP
positive regulation of protein phosphorylation	GO:0001934	10	0.00167048	3.92296	7	675	35	13240	ENSSSCG00000031175,ENSSSCG00000001873,ENSSSCG00000008881,ENSSSCG00000008841,ENSSSCG00000008842,ENSSSCG00000008844,ENSSSCG00000024960,	0.121748	BP
positive regulation of protein serine/threonine kinase activity	GO:0071902	12	0.00173494	7.68093	4	197	35	13240	ENSSSCG00000001873,ENSSSCG00000008881,ENSSSCG00000008842,ENSSSCG00000024960,	0.119422	BP
vascular endothelial growth factor signaling pathway	GO:0038084	9	0.00196037	30.2629	2	25	35	13240	ENSSSCG00000008841,ENSSSCG00000008844,	0.127837	BP
digestive tract development	GO:0048565	5	0.00204354	11.8214	3	96	35	13240	ENSSSCG00000008841,ENSSSCG00000008842,ENSSSCG00000024960,	0.126597	BP
positive regulation of protein metabolic process	GO:0051247	7	0.00206635	3.02898	9	1124	35	13240	ENSSSCG00000027457,ENSSSCG00000031175,ENSSSCG00000001873,ENSSSCG00000001875,ENSSSCG00000008881,ENSSSCG00000008841,ENSSSCG00000008842,ENSSSCG00000008844,ENSSSCG00000024960,	0.121915	BP
positive regulation of phosphorylation	GO:0042327	9	0.00209111	3.77208	7	702	35	13240	ENSSSCG00000031175,ENSSSCG00000001873,ENSSSCG00000008881,ENSSSCG00000008841,ENSSSCG00000008842,ENSSSCG00000008844,ENSSSCG00000024960,	0.117768	BP
cell migration	GO:0016477	6	0.00214547	3.32559	8	910	35	13240	ENSSSCG00000001873,ENSSSCG00000008840,ENSSSCG00000008841,ENSSSCG00000008842,ENSSSCG00000008844,ENSSSCG00000011496,ENSSSCG00000001869,ENSSSCG00000024960,	0.115576	BP
phosphatidylinositol-mediated signaling	GO:0048015	8	0.00223123	11.4632	3	99	35	13240	ENSSSCG00000008841,ENSSSCG00000008844,ENSSSCG00000024960,	0.115187	BP
cellular response to acid chemical	GO:0071229	5	0.00229609	11.3486	3	100	35	13240	ENSSSCG00000008841,ENSSSCG00000008844,ENSSSCG00000024960,	0.113794	BP
inositol lipid-mediated signaling	GO:0048017	7	0.00242931	11.1261	3	102	35	13240	ENSSSCG00000008841,ENSSSCG00000008844,ENSSSCG00000024960,	0.115766	BP
digestive system development	GO:0055123	5	0.00242931	11.1261	3	102	35	13240	ENSSSCG00000008841,ENSSSCG00000008842,ENSSSCG00000024960,	0.115766	BP
locomotion	GO:0040011	2	0.00246384	2.95279	9	1153	35	13240	ENSSSCG00000001873,ENSSSCG00000008840,ENSSSCG00000008841,ENSSSCG00000008842,ENSSSCG00000033348,ENSSSCG00000008844,ENSSSCG00000011496,ENSSSCG00000001869,ENSSSCG00000024960,	0.109025	BP
MAPK cascade	GO:0000165	10	0.00252845	4.24246	6	535	35	13240	ENSSSCG00000001873,ENSSSCG00000008881,ENSSSCG00000008841,ENSSSCG00000008842,ENSSSCG00000008844,ENSSSCG00000024960,	0.108026	BP
cellular response to hydrogen sulfide	GO:1904881	6	0.0026435	378.286	1	1	35	13240	ENSSSCG00000008844,	0.109177	BP
response to hydrogen sulfide	GO:1904880	5	0.0026435	378.286	1	1	35	13240	ENSSSCG00000008844,	0.109177	BP
melanocyte adhesion	GO:0097326	7	0.0026435	378.286	1	1	35	13240	ENSSSCG00000008842,	0.109177	BP
snRNA import into nucleus	GO:0061015	10	0.0026435	378.286	1	1	35	13240	ENSSSCG00000001877,	0.109177	BP
positive regulation of kinase activity	GO:0033674	10	0.00270037	5.11197	5	370	35	13240	ENSSSCG00000001873,ENSSSCG00000008881,ENSSSCG00000008841,ENSSSCG00000008842,ENSSSCG00000024960,	0.0984045	BP
cellular component morphogenesis	GO:0032989	5	0.00271292	3.60272	7	735	35	13240	ENSSSCG00000001872,ENSSSCG00000008881,ENSSSCG00000008841,ENSSSCG00000008842,ENSSSCG00000033348,ENSSSCG00000008844,ENSSSCG00000001869,	0.0960375	BP
neuron fate specification	GO:0048665	6	0.00281909	25.219	2	30	35	13240	ENSSSCG00000008840,ENSSSCG00000033348,	0.0970237	BP
developmental pigmentation	GO:0048066	4	0.00320378	23.6429	2	32	35	13240	ENSSSCG00000008842,ENSSSCG00000011496,	0.107283	BP
signal transduction by protein phosphorylation	GO:0023014	9	0.00340629	3.99598	6	568	35	13240	ENSSSCG00000001873,ENSSSCG00000008881,ENSSSCG00000008841,ENSSSCG00000008842,ENSSSCG00000008844,ENSSSCG00000024960,	0.111063	BP
positive regulation of DNA replication	GO:0045740	9	0.00361166	22.2521	2	34	35	13240	ENSSSCG00000008841,ENSSSCG00000024960,	0.11474	BP
positive regulation of MAP kinase activity	GO:0043406	13	0.00366914	9.61743	3	118	35	13240	ENSSSCG00000001873,ENSSSCG00000008842,ENSSSCG00000024960,	0.113651	BP
localization of cell	GO:0051674	3	0.0038371	3.02932	8	999	35	13240	ENSSSCG00000001873,ENSSSCG00000008840,ENSSSCG00000008841,ENSSSCG00000008842,ENSSSCG00000008844,ENSSSCG00000011496,ENSSSCG00000001869,ENSSSCG00000024960,	0.115955	BP
cell motility	GO:0048870	5	0.0038371	3.02932	8	999	35	13240	ENSSSCG00000001873,ENSSSCG00000008840,ENSSSCG00000008841,ENSSSCG00000008842,ENSSSCG00000008844,ENSSSCG00000011496,ENSSSCG00000001869,ENSSSCG00000024960,	0.115955	BP
cellular response to vascular endothelial growth factor stimulus	GO:0035924	7	0.00404247	21.0159	2	36	35	13240	ENSSSCG00000008841,ENSSSCG00000008844,	0.116479	BP
positive regulation of phosphorus metabolic process	GO:0010562	7	0.00405823	3.3519	7	790	35	13240	ENSSSCG00000031175,ENSSSCG00000001873,ENSSSCG00000008881,ENSSSCG00000008841,ENSSSCG00000008842,ENSSSCG00000008844,ENSSSCG00000024960,	0.114276	BP
positive regulation of phosphate metabolic process	GO:0045937	8	0.00405823	3.3519	7	790	35	13240	ENSSSCG00000031175,ENSSSCG00000001873,ENSSSCG00000008881,ENSSSCG00000008841,ENSSSCG00000008842,ENSSSCG00000008844,ENSSSCG00000024960,	0.114276	BP
positive regulation of fibroblast proliferation	GO:0048146	7	0.0042664	20.4479	2	37	35	13240	ENSSSCG00000008841,ENSSSCG00000024960,	0.114915	BP
regulation of protein modification process	GO:0031399	8	0.00430717	2.71931	9	1252	35	13240	ENSSSCG00000027457,ENSSSCG00000031175,ENSSSCG00000001873,ENSSSCG00000008881,ENSSSCG00000001871,ENSSSCG00000008841,ENSSSCG00000008842,ENSSSCG00000008844,ENSSSCG00000024960,	0.113544	BP
negative regulation of neuron differentiation	GO:0045665	9	0.00460895	8.86607	3	128	35	13240	ENSSSCG00000008881,ENSSSCG00000001871,ENSSSCG00000033348,	0.118969	BP
movement of cell or subcellular component	GO:0006928	4	0.00476178	2.67866	9	1271	35	13240	ENSSSCG00000001873,ENSSSCG00000008840,ENSSSCG00000008841,ENSSSCG00000008842,ENSSSCG00000033348,ENSSSCG00000008844,ENSSSCG00000011496,ENSSSCG00000001869,ENSSSCG00000024960,	0.120405	BP
positive regulation of transferase activity	GO:0051347	6	0.00478639	4.47146	5	423	35	13240	ENSSSCG00000001873,ENSSSCG00000008881,ENSSSCG00000008841,ENSSSCG00000008842,ENSSSCG00000024960,	0.118607	BP
platelet-derived growth factor receptor signaling pathway	GO:0048008	9	0.00497195	18.9143	2	40	35	13240	ENSSSCG00000008841,ENSSSCG00000024960,	0.120789	BP
RNA import into nucleus	GO:0006404	9	0.00528022	189.143	1	2	35	13240	ENSSSCG00000001877,	0.125811	BP
endothelial cell-matrix adhesion	GO:0090673	6	0.00528022	189.143	1	2	35	13240	ENSSSCG00000011496,	0.125811	BP
metanephric glomerulus morphogenesis	GO:0072275	5	0.00528022	189.143	1	2	35	13240	ENSSSCG00000008841,	0.125811	BP
metanephric glomerular capillary formation	GO:0072277	6	0.00528022	189.143	1	2	35	13240	ENSSSCG00000008841,	0.125811	BP
metanephric glomerulus vasculature morphogenesis	GO:0072276	6	0.00528022	189.143	1	2	35	13240	ENSSSCG00000008841,	0.125811	BP
subpallium neuron fate commitment	GO:0060163	7	0.00528022	189.143	1	2	35	13240	ENSSSCG00000008840,	0.125811	BP
gamma-aminobutyric acid receptor clustering	GO:0097112	9	0.00528022	189.143	1	2	35	13240	ENSSSCG00000032722,	0.125811	BP
melanocyte migration	GO:0097324	9	0.00528022	189.143	1	2	35	13240	ENSSSCG00000008842,	0.125811	BP
VEGF-activated platelet-derived growth factor receptor signaling pathway	GO:0038086	10	0.00528022	189.143	1	2	35	13240	ENSSSCG00000008841,	0.125811	BP
positive regulation of cell proliferation by VEGF-activated platelet derived growth factor receptor signaling pathway	GO:0038091	11	0.00528022	189.143	1	2	35	13240	ENSSSCG00000008841,	0.125811	BP
positive regulation of dendritic cell apoptotic process	GO:2000670	10	0.00528022	189.143	1	2	35	13240	ENSSSCG00000008881,	0.125811	BP
cellular response to UV-A	GO:0071492	8	0.00528022	189.143	1	2	35	13240	ENSSSCG00000008878,	0.125811	BP
snRNA transport	GO:0051030	9	0.00528022	189.143	1	2	35	13240	ENSSSCG00000001877,	0.125811	BP
response to acid chemical	GO:0001101	4	0.00545687	8.34454	3	136	35	13240	ENSSSCG00000008841,ENSSSCG00000008844,ENSSSCG00000024960,	0.104016	BP
cell differentiation in spinal cord	GO:0021515	6	0.00572751	17.5947	2	43	35	13240	ENSSSCG00000008840,ENSSSCG00000033348,	0.107521	BP
regulation of phosphorylation	GO:0042325	8	0.00592016	2.8204	8	1073	35	13240	ENSSSCG00000031175,ENSSSCG00000001873,ENSSSCG00000008881,ENSSSCG00000008841,ENSSSCG00000008842,ENSSSCG00000008844,ENSSSCG00000011493,ENSSSCG00000024960,	0.109479	BP
positive regulation of intracellular signal transduction	GO:1902533	8	0.00614224	3.5409	6	641	35	13240	ENSSSCG00000001873,ENSSSCG00000008881,ENSSSCG00000008841,ENSSSCG00000008842,ENSSSCG00000008844,ENSSSCG00000024960,	0.111915	BP
enzyme linked receptor protein signaling pathway	GO:0007167	7	0.0062348	3.52988	6	643	35	13240	ENSSSCG00000001873,ENSSSCG00000008841,ENSSSCG00000008842,ENSSSCG00000008844,ENSSSCG00000011493,ENSSSCG00000024960,	0.111955	BP
cellular response to amino acid stimulus	GO:0071230	7	0.00625861	16.8127	2	45	35	13240	ENSSSCG00000008841,ENSSSCG00000024960,	0.110777	BP
positive regulation of phosphatidylinositol 3-kinase signaling	GO:0014068	9	0.00709577	15.7619	2	48	35	13240	ENSSSCG00000008844,ENSSSCG00000024960,	0.123826	BP
fatty acid beta-oxidation	GO:0006635	11	0.00738551	15.4402	2	49	35	13240	ENSSSCG00000008877,ENSSSCG00000001862,	0.127092	BP
cell morphogenesis	GO:0000902	6	0.0074804	3.39778	6	668	35	13240	ENSSSCG00000001872,ENSSSCG00000008881,ENSSSCG00000008842,ENSSSCG00000033348,ENSSSCG00000008844,ENSSSCG00000001869,	0.126962	BP
cellular component organization or biogenesis	GO:0071840	2	0.00752201	1.64472	19	4370	35	13240	ENSSSCG00000032722,ENSSSCG00000008878,ENSSSCG00000031175,ENSSSCG00000008838,ENSSSCG00000011489,ENSSSCG00000001877,ENSSSCG00000001872,ENSSSCG00000001875,ENSSSCG00000008881,ENSSSCG00000008841,ENSSSCG00000008842,ENSSSCG00000033348,ENSSSCG00000008844,ENSSSCG00000011496,ENSSSCG00000011493,ENSSSCG00000001869,ENSSSCG00000024960,ENSSSCG00000008851,ENSSSCG00000008852,	0.125943	BP
regulation of cell differentiation	GO:0045595	5	0.0075995	2.70446	8	1119	35	13240	ENSSSCG00000027457,ENSSSCG00000008881,ENSSSCG00000001871,ENSSSCG00000008840,ENSSSCG00000008841,ENSSSCG00000008842,ENSSSCG00000033348,ENSSSCG00000011496,	0.125544	BP
neuronal dense core vesicle exocytosis	GO:0099011	12	0.00791016	126.095	1	3	35	13240	ENSSSCG00000011489,	0.128956	BP
platelet-derived growth factor receptor-alpha signaling pathway	GO:0035790	10	0.00791016	126.095	1	3	35	13240	ENSSSCG00000008841,	0.128956	BP
mast cell differentiation	GO:0060374	8	0.00791016	126.095	1	3	35	13240	ENSSSCG00000008842,	0.128956	BP
visceral motor neuron differentiation	GO:0021524	9	0.00791016	126.095	1	3	35	13240	ENSSSCG00000033348,	0.128956	BP
presynaptic dense core vesicle exocytosis	GO:0099525	13	0.00791016	126.095	1	3	35	13240	ENSSSCG00000011489,	0.128956	BP
Kit signaling pathway	GO:0038109	9	0.00791016	126.095	1	3	35	13240	ENSSSCG00000008842,	0.128956	BP
erythropoietin-mediated signaling pathway	GO:0038162	8	0.00791016	126.095	1	3	35	13240	ENSSSCG00000008842,	0.128956	BP
response to stem cell factor	GO:0036215	6	0.00791016	126.095	1	3	35	13240	ENSSSCG00000008842,	0.128956	BP
cellular response to stem cell factor stimulus	GO:0036216	7	0.00791016	126.095	1	3	35	13240	ENSSSCG00000008842,	0.128956	BP
negative regulation of neurogenesis	GO:0050768	8	0.00825038	7.18264	3	158	35	13240	ENSSSCG00000008881,ENSSSCG00000001871,ENSSSCG00000033348,	0.120261	BP
ovulation cycle process	GO:0022602	4	0.0082864	14.5495	2	52	35	13240	ENSSSCG00000008841,ENSSSCG00000008842,	0.119382	BP
response to amino acid	GO:0043200	6	0.00859715	14.2749	2	53	35	13240	ENSSSCG00000008841,ENSSSCG00000024960,	0.122435	BP
regulation of protein serine/threonine kinase activity	GO:0071900	11	0.00890853	4.84982	4	312	35	13240	ENSSSCG00000001873,ENSSSCG00000008881,ENSSSCG00000008842,ENSSSCG00000024960,	0.125428	BP
regulation of fibroblast proliferation	GO:0048145	6	0.00923419	13.7558	2	55	35	13240	ENSSSCG00000008841,ENSSSCG00000024960,	0.128552	BP
regulation of cell junction assembly	GO:1901888	6	0.00923419	13.7558	2	55	35	13240	ENSSSCG00000008881,ENSSSCG00000008844,	0.128552	BP
fibroblast proliferation	GO:0048144	4	0.00956041	13.5102	2	56	35	13240	ENSSSCG00000008841,ENSSSCG00000024960,	0.130169	BP
ovulation cycle	GO:0042698	4	0.00956041	13.5102	2	56	35	13240	ENSSSCG00000008841,ENSSSCG00000008842,	0.130169	BP
regulation of peptidyl-tyrosine phosphorylation	GO:0050730	10	0.00959585	6.79555	3	167	35	13240	ENSSSCG00000001873,ENSSSCG00000008842,ENSSSCG00000024960,	0.127842	BP
dendritic cell cytokine production	GO:0002371	6	0.0105334	94.5714	1	4	35	13240	ENSSSCG00000008842,	0.138839	BP
glomerulus vasculature morphogenesis	GO:0072103	5	0.0105334	94.5714	1	4	35	13240	ENSSSCG00000008841,	0.138839	BP
glomerular capillary formation	GO:0072104	5	0.0105334	94.5714	1	4	35	13240	ENSSSCG00000008841,	0.138839	BP
positive regulation of vascular smooth muscle cell differentiation	GO:1905065	9	0.0105334	94.5714	1	4	35	13240	ENSSSCG00000008842,	0.138839	BP
metanephric glomerulus vasculature development	GO:0072239	9	0.0105334	94.5714	1	4	35	13240	ENSSSCG00000008841,	0.138839	BP
positive regulation of melanocyte differentiation	GO:0045636	8	0.0105334	94.5714	1	4	35	13240	ENSSSCG00000011496,	0.138839	BP
dendritic cell apoptotic process	GO:0097048	8	0.0105334	94.5714	1	4	35	13240	ENSSSCG00000008881,	0.138839	BP
hematopoietic stem cell migration	GO:0035701	7	0.0105334	94.5714	1	4	35	13240	ENSSSCG00000008842,	0.138839	BP
positive regulation of endothelial cell chemotaxis by VEGF-activated vascular endothelial growth factor receptor signaling pathway	GO:0038033	12	0.0105334	94.5714	1	4	35	13240	ENSSSCG00000008844,	0.138839	BP
response to erythropoietin	GO:0036017	6	0.0105334	94.5714	1	4	35	13240	ENSSSCG00000008842,	0.138839	BP
cellular response to erythropoietin	GO:0036018	7	0.0105334	94.5714	1	4	35	13240	ENSSSCG00000008842,	0.138839	BP
positive regulation of cAMP-dependent protein kinase activity	GO:2000481	13	0.0105334	94.5714	1	4	35	13240	ENSSSCG00000008881,	0.138839	BP
positive regulation of pigment cell differentiation	GO:0050942	7	0.0105334	94.5714	1	4	35	13240	ENSSSCG00000011496,	0.138839	BP
regulation of dendritic cell apoptotic process	GO:2000668	9	0.0105334	94.5714	1	4	35	13240	ENSSSCG00000008881,	0.138839	BP
cell development	GO:0048468	5	0.0105499	2.36922	9	1437	35	13240	ENSSSCG00000027457,ENSSSCG00000001872,ENSSSCG00000008881,ENSSSCG00000001871,ENSSSCG00000008840,ENSSSCG00000008841,ENSSSCG00000008842,ENSSSCG00000033348,ENSSSCG00000001869,	0.121031	BP
negative regulation of nervous system development	GO:0051961	7	0.0105601	6.55987	3	173	35	13240	ENSSSCG00000008881,ENSSSCG00000001871,ENSSSCG00000033348,	0.120037	BP
regulation of vasculature development	GO:1901342	6	0.0110627	6.44805	3	176	35	13240	ENSSSCG00000008842,ENSSSCG00000008844,ENSSSCG00000011496,	0.124607	BP
regulation of cell migration	GO:0030334	7	0.0111462	3.64437	5	519	35	13240	ENSSSCG00000008840,ENSSSCG00000008841,ENSSSCG00000008844,ENSSSCG00000011496,ENSSSCG00000024960,	0.124415	BP
neuron fate commitment	GO:0048663	6	0.0112675	12.4028	2	61	35	13240	ENSSSCG00000008840,ENSSSCG00000033348,	0.124646	BP
epithelial cell migration	GO:0010631	8	0.0119309	6.26993	3	181	35	13240	ENSSSCG00000008842,ENSSSCG00000008844,ENSSSCG00000011496,	0.130817	BP
fatty acid oxidation	GO:0019395	10	0.0119852	12.0091	2	63	35	13240	ENSSSCG00000008877,ENSSSCG00000001862,	0.130261	BP
regulation of phosphatidylinositol 3-kinase signaling	GO:0014066	8	0.0119852	12.0091	2	63	35	13240	ENSSSCG00000008844,ENSSSCG00000024960,	0.130261	BP
positive regulation of protein kinase activity	GO:0045860	11	0.0120637	4.43737	4	341	35	13240	ENSSSCG00000001873,ENSSSCG00000008881,ENSSSCG00000008842,ENSSSCG00000024960,	0.128853	BP
epithelium migration	GO:0090132	5	0.0122889	6.20141	3	183	35	13240	ENSSSCG00000008842,ENSSSCG00000008844,ENSSSCG00000011496,	0.130136	BP
activation of MAPK activity	GO:0000187	14	0.0123515	11.8214	2	64	35	13240	ENSSSCG00000001873,ENSSSCG00000008842,	0.129691	BP
female gonad development	GO:0008585	6	0.0123515	11.8214	2	64	35	13240	ENSSSCG00000008841,ENSSSCG00000008842,	0.129691	BP
fatty acid catabolic process	GO:0009062	10	0.0123515	11.8214	2	64	35	13240	ENSSSCG00000008877,ENSSSCG00000001862,	0.129691	BP
neuropeptide signaling pathway	GO:0007218	7	0.0127226	11.6396	2	65	35	13240	ENSSSCG00000032722,ENSSSCG00000008881,	0.130275	BP
lipid oxidation	GO:0034440	7	0.0127226	11.6396	2	65	35	13240	ENSSSCG00000008877,ENSSSCG00000001862,	0.130275	BP
cell surface receptor signaling pathway	GO:0007166	6	0.0128373	2.15917	10	1752	35	13240	ENSSSCG00000032722,ENSSSCG00000001873,ENSSSCG00000008840,ENSSSCG00000008841,ENSSSCG00000008842,ENSSSCG00000008844,ENSSSCG00000011493,ENSSSCG00000001868,ENSSSCG00000024685,ENSSSCG00000024960,	0.129312	BP
activation of protein kinase activity	GO:0032147	12	0.0128374	6.10138	3	186	35	13240	ENSSSCG00000001873,ENSSSCG00000008842,ENSSSCG00000024960,	0.128271	BP
cellular component biogenesis	GO:0044085	3	0.012901	2.0468	11	2033	35	13240	ENSSSCG00000008878,ENSSSCG00000031175,ENSSSCG00000008838,ENSSSCG00000011489,ENSSSCG00000001877,ENSSSCG00000008881,ENSSSCG00000008841,ENSSSCG00000008842,ENSSSCG00000008844,ENSSSCG00000024960,ENSSSCG00000008852,	0.127875	BP
cellular component organization	GO:0016043	3	0.0129084	1.60935	18	4231	35	13240	ENSSSCG00000032722,ENSSSCG00000008878,ENSSSCG00000031175,ENSSSCG00000008838,ENSSSCG00000011489,ENSSSCG00000001872,ENSSSCG00000001875,ENSSSCG00000008881,ENSSSCG00000008841,ENSSSCG00000008842,ENSSSCG00000033348,ENSSSCG00000008844,ENSSSCG00000011496,ENSSSCG00000011493,ENSSSCG00000001869,ENSSSCG00000024960,ENSSSCG00000008851,ENSSSCG00000008852,	0.126932	BP
localization	GO:0051179	2	0.0130422	1.60783	18	4235	35	13240	ENSSSCG00000032722,ENSSSCG00000027457,ENSSSCG00000008874,ENSSSCG00000008878,ENSSSCG00000011489,ENSSSCG00000001877,ENSSSCG00000011491,ENSSSCG00000001873,ENSSSCG00000001875,ENSSSCG00000008881,ENSSSCG00000008840,ENSSSCG00000008841,ENSSSCG00000008842,ENSSSCG00000008844,ENSSSCG00000011496,ENSSSCG00000001869,ENSSSCG00000024685,ENSSSCG00000024960,	0.127239	BP
development of primary female sexual characteristics	GO:0046545	5	0.0130986	11.4632	2	66	35	13240	ENSSSCG00000008841,ENSSSCG00000008842,	0.12679	BP
myeloid progenitor cell differentiation	GO:0002318	7	0.0131498	75.6571	1	5	35	13240	ENSSSCG00000008842,	0.126299	BP
response to UV-A	GO:0070141	7	0.0131498	75.6571	1	5	35	13240	ENSSSCG00000008878,	0.126299	BP
negative regulation of insulin-like growth factor receptor signaling pathway	GO:0043569	8	0.0131498	75.6571	1	5	35	13240	ENSSSCG00000011493,	0.126299	BP
nitric-oxide synthase biosynthetic process	GO:0051767	6	0.0131498	75.6571	1	5	35	13240	ENSSSCG00000008844,	0.126299	BP
regulation of nitric-oxide synthase biosynthetic process	GO:0051769	7	0.0131498	75.6571	1	5	35	13240	ENSSSCG00000008844,	0.126299	BP
positive regulation of nitric-oxide synthase biosynthetic process	GO:0051770	8	0.0131498	75.6571	1	5	35	13240	ENSSSCG00000008844,	0.126299	BP
response to cGMP	GO:0070305	7	0.0131498	75.6571	1	5	35	13240	ENSSSCG00000008881,	0.126299	BP
positive regulation of developmental pigmentation	GO:0048087	5	0.0131498	75.6571	1	5	35	13240	ENSSSCG00000011496,	0.126299	BP
activation of transmembrane receptor protein tyrosine kinase activity	GO:0007171	13	0.0131498	75.6571	1	5	35	13240	ENSSSCG00000024960,	0.126299	BP
positive regulation of cell migration by vascular endothelial growth factor signaling pathway	GO:0038089	10	0.0131498	75.6571	1	5	35	13240	ENSSSCG00000008844,	0.126299	BP
macropinocytosis	GO:0044351	8	0.0131498	75.6571	1	5	35	13240	ENSSSCG00000001875,	0.126299	BP
cellular response to cGMP	GO:0071321	8	0.0131498	75.6571	1	5	35	13240	ENSSSCG00000008881,	0.126299	BP
dense core granule exocytosis	GO:1990504	11	0.0131498	75.6571	1	5	35	13240	ENSSSCG00000011489,	0.126299	BP
mast cell cytokine production	GO:0032762	7	0.0131498	75.6571	1	5	35	13240	ENSSSCG00000008842,	0.126299	BP
tissue migration	GO:0090130	4	0.0132109	6.03647	3	188	35	13240	ENSSSCG00000008842,ENSSSCG00000008844,ENSSSCG00000011496,	0.114463	BP
regulation of cellular protein metabolic process	GO:0032268	7	0.0134402	2.14448	10	1764	35	13240	ENSSSCG00000027457,ENSSSCG00000031175,ENSSSCG00000001873,ENSSSCG00000001875,ENSSSCG00000008881,ENSSSCG00000001871,ENSSSCG00000008841,ENSSSCG00000008842,ENSSSCG00000008844,ENSSSCG00000024960,	0.115642	BP
pigmentation	GO:0043473	3	0.0134794	11.2921	2	67	35	13240	ENSSSCG00000008842,ENSSSCG00000011496,	0.115179	BP
negative regulation of cell development	GO:0010721	7	0.0135905	5.97293	3	190	35	13240	ENSSSCG00000008881,ENSSSCG00000001871,ENSSSCG00000033348,	0.115333	BP
regulation of multicellular organismal development	GO:2000026	5	0.0137638	2.44055	8	1240	35	13240	ENSSSCG00000027457,ENSSSCG00000008881,ENSSSCG00000001871,ENSSSCG00000008840,ENSSSCG00000008842,ENSSSCG00000033348,ENSSSCG00000008844,ENSSSCG00000011496,	0.116009	BP
cell chemotaxis	GO:0060326	7	0.0137827	5.94166	3	191	35	13240	ENSSSCG00000008841,ENSSSCG00000008842,ENSSSCG00000008844,	0.115383	BP
cell fate specification	GO:0001708	5	0.0138651	11.1261	2	68	35	13240	ENSSSCG00000008840,ENSSSCG00000033348,	0.115294	BP
regulation of phosphate metabolic process	GO:0019220	7	0.0139533	2.43466	8	1243	35	13240	ENSSSCG00000031175,ENSSSCG00000001873,ENSSSCG00000008881,ENSSSCG00000008841,ENSSSCG00000008842,ENSSSCG00000008844,ENSSSCG00000011493,ENSSSCG00000024960,	0.115254	BP
regulation of cell motility	GO:2000145	6	0.0140638	3.43896	5	550	35	13240	ENSSSCG00000008840,ENSSSCG00000008841,ENSSSCG00000008844,ENSSSCG00000011496,ENSSSCG00000024960,	0.115397	BP
regulation of phosphorus metabolic process	GO:0051174	6	0.014209	2.42685	8	1247	35	13240	ENSSSCG00000031175,ENSSSCG00000001873,ENSSSCG00000008881,ENSSSCG00000008841,ENSSSCG00000008842,ENSSSCG00000008844,ENSSSCG00000011493,ENSSSCG00000024960,	0.115822	BP
regulation of protein phosphorylation	GO:0001932	9	0.0142464	2.648	7	1000	35	13240	ENSSSCG00000031175,ENSSSCG00000001873,ENSSSCG00000008881,ENSSSCG00000008841,ENSSSCG00000008842,ENSSSCG00000008844,ENSSSCG00000024960,	0.115368	BP
positive regulation of signal transduction	GO:0009967	7	0.0144661	2.64008	7	1003	35	13240	ENSSSCG00000001873,ENSSSCG00000008881,ENSSSCG00000008840,ENSSSCG00000008841,ENSSSCG00000008842,ENSSSCG00000008844,ENSSSCG00000024960,	0.116387	BP
anatomical structure morphogenesis	GO:0009653	3	0.0146565	2.11688	10	1787	35	13240	ENSSSCG00000001872,ENSSSCG00000008881,ENSSSCG00000008840,ENSSSCG00000008841,ENSSSCG00000008842,ENSSSCG00000033348,ENSSSCG00000008844,ENSSSCG00000011496,ENSSSCG00000001869,ENSSSCG00000024960,	0.117158	BP
regulation of cell development	GO:0060284	6	0.0154288	3.35955	5	563	35	13240	ENSSSCG00000027457,ENSSSCG00000008881,ENSSSCG00000001871,ENSSSCG00000008840,ENSSSCG00000033348,	0.12254	BP
ectopic germ cell programmed cell death	GO:0035234	7	0.0157595	63.0476	1	6	35	13240	ENSSSCG00000008842,	0.12437	BP
glomerulus morphogenesis	GO:0072102	4	0.0157595	63.0476	1	6	35	13240	ENSSSCG00000008841,	0.12437	BP
regulation of vascular smooth muscle cell differentiation	GO:1905063	8	0.0157595	63.0476	1	6	35	13240	ENSSSCG00000008842,	0.12437	BP
establishment of endothelial intestinal barrier	GO:0090557	9	0.0157595	63.0476	1	6	35	13240	ENSSSCG00000008881,	0.12437	BP
regulation of melanocyte differentiation	GO:0045634	7	0.0157595	63.0476	1	6	35	13240	ENSSSCG00000011496,	0.12437	BP
positive regulation of mitochondrial depolarization	GO:0051901	8	0.0157595	63.0476	1	6	35	13240	ENSSSCG00000008844,	0.12437	BP
neurotransmitter-gated ion channel clustering	GO:0072578	8	0.0157595	63.0476	1	6	35	13240	ENSSSCG00000032722,	0.12437	BP
positive regulation of cAMP-mediated signaling	GO:0043950	9	0.0157595	63.0476	1	6	35	13240	ENSSSCG00000008881,	0.12437	BP
cleavage furrow formation	GO:0036089	7	0.0157595	63.0476	1	6	35	13240	ENSSSCG00000001875,	0.12437	BP
forebrain dorsal/ventral pattern formation	GO:0021798	7	0.0157595	63.0476	1	6	35	13240	ENSSSCG00000008840,	0.12437	BP
positive regulation of membrane depolarization	GO:1904181	7	0.0157595	63.0476	1	6	35	13240	ENSSSCG00000008844,	0.12437	BP
positive regulation of oligodendrocyte differentiation	GO:0048714	11	0.0157595	63.0476	1	6	35	13240	ENSSSCG00000008840,	0.12437	BP
regulation of pigment cell differentiation	GO:0050932	6	0.0157595	63.0476	1	6	35	13240	ENSSSCG00000011496,	0.12437	BP
regulation of mesenchymal stem cell differentiation	GO:2000739	7	0.0157595	63.0476	1	6	35	13240	ENSSSCG00000008841,	0.12437	BP
renal system vasculature morphogenesis	GO:0061438	4	0.0157595	63.0476	1	6	35	13240	ENSSSCG00000008841,	0.12437	BP
kidney vasculature morphogenesis	GO:0061439	4	0.0157595	63.0476	1	6	35	13240	ENSSSCG00000008841,	0.12437	BP
regulation of MAP kinase activity	GO:0043405	12	0.016423	5.56303	3	204	35	13240	ENSSSCG00000001873,ENSSSCG00000008842,ENSSSCG00000024960,	0.117619	BP
chemotaxis	GO:0006935	4	0.0164431	4.04584	4	374	35	13240	ENSSSCG00000008841,ENSSSCG00000008842,ENSSSCG00000033348,ENSSSCG00000008844,	0.117086	BP
taxis	GO:0042330	3	0.0165895	4.03505	4	375	35	13240	ENSSSCG00000008841,ENSSSCG00000008842,ENSSSCG00000033348,ENSSSCG00000008844,	0.117454	BP
excitatory postsynaptic potential	GO:0060079	6	0.0166966	10.0876	2	75	35	13240	ENSSSCG00000032722,ENSSSCG00000024685,	0.11754	BP
spinal cord development	GO:0021510	5	0.0166966	10.0876	2	75	35	13240	ENSSSCG00000008840,ENSSSCG00000033348,	0.11754	BP
monocarboxylic acid catabolic process	GO:0072329	9	0.0171197	9.95489	2	76	35	13240	ENSSSCG00000008877,ENSSSCG00000001862,	0.119165	BP
system development	GO:0048731	4	0.0171767	1.75074	14	3025	35	13240	ENSSSCG00000032722,ENSSSCG00000027457,ENSSSCG00000001873,ENSSSCG00000001872,ENSSSCG00000008881,ENSSSCG00000001871,ENSSSCG00000008840,ENSSSCG00000008841,ENSSSCG00000008842,ENSSSCG00000033348,ENSSSCG00000008844,ENSSSCG00000011496,ENSSSCG00000024960,ENSSSCG00000001860,	0.118894	BP
regulation of kinase activity	GO:0043549	9	0.0174632	3.25547	5	581	35	13240	ENSSSCG00000001873,ENSSSCG00000008881,ENSSSCG00000008841,ENSSSCG00000008842,ENSSSCG00000024960,	0.120205	BP
male gonad development	GO:0008584	6	0.0179796	9.69963	2	78	35	13240	ENSSSCG00000008841,ENSSSCG00000008842,	0.123076	BP
synaptic transmission, glycinergic	GO:0060012	10	0.0183626	54.0408	1	7	35	13240	ENSSSCG00000032722,	0.125007	BP
righting reflex	GO:0060013	5	0.0183626	54.0408	1	7	35	13240	ENSSSCG00000032722,	0.125007	BP
viral mRNA export from host cell nucleus	GO:0046784	11	0.0183626	54.0408	1	7	35	13240	ENSSSCG00000011491,	0.125007	BP
development of primary male sexual characteristics	GO:0046546	5	0.0184163	9.57685	2	79	35	13240	ENSSSCG00000008841,ENSSSCG00000008842,	0.123339	BP
regulation of DNA replication	GO:0006275	8	0.0188575	9.45714	2	80	35	13240	ENSSSCG00000008841,ENSSSCG00000024960,	0.125615	BP
chemical synaptic transmission, postsynaptic	GO:0099565	8	0.0188575	9.45714	2	80	35	13240	ENSSSCG00000032722,ENSSSCG00000024685,	0.125615	BP
female sex differentiation	GO:0046660	5	0.0188575	9.45714	2	80	35	13240	ENSSSCG00000008841,ENSSSCG00000008842,	0.125615	BP
cellular component assembly	GO:0022607	4	0.0194185	2.02834	10	1865	35	13240	ENSSSCG00000008878,ENSSSCG00000031175,ENSSSCG00000008838,ENSSSCG00000011489,ENSSSCG00000008881,ENSSSCG00000008841,ENSSSCG00000008842,ENSSSCG00000008844,ENSSSCG00000024960,ENSSSCG00000008852,	0.127299	BP
regulation of cellular component movement	GO:0051270	5	0.0199269	3.14714	5	601	35	13240	ENSSSCG00000008840,ENSSSCG00000008841,ENSSSCG00000008844,ENSSSCG00000011496,ENSSSCG00000024960,	0.129944	BP
positive regulation of cellular catabolic process	GO:0031331	7	0.0205193	5.11197	3	222	35	13240	ENSSSCG00000027457,ENSSSCG00000001875,ENSSSCG00000008844,	0.133107	BP
regulation of locomotion	GO:0040012	4	0.0205771	3.12117	5	606	35	13240	ENSSSCG00000008840,ENSSSCG00000008841,ENSSSCG00000008844,ENSSSCG00000011496,ENSSSCG00000024960,	0.132787	BP
estrogen metabolic process	GO:0008210	7	0.0209589	47.2857	1	8	35	13240	ENSSSCG00000008841,	0.13455	BP
positive regulation of endothelial cell chemotaxis	GO:2001028	11	0.0209589	47.2857	1	8	35	13240	ENSSSCG00000008844,	0.13455	BP
immature B cell differentiation	GO:0002327	9	0.0209589	47.2857	1	8	35	13240	ENSSSCG00000008842,	0.13455	BP
mast cell chemotaxis	GO:0002551	10	0.0209589	47.2857	1	8	35	13240	ENSSSCG00000008842,	0.13455	BP
mesenchymal stem cell differentiation	GO:0072497	7	0.0209589	47.2857	1	8	35	13240	ENSSSCG00000008841,	0.13455	BP
Fc receptor signaling pathway	GO:0038093	8	0.0209589	47.2857	1	8	35	13240	ENSSSCG00000008842,	0.13455	BP
negative regulation of dendrite morphogenesis	GO:0050774	12	0.0209589	47.2857	1	8	35	13240	ENSSSCG00000008881,	0.13455	BP
regulation of skeletal muscle fiber development	GO:0048742	9	0.0209589	47.2857	1	8	35	13240	ENSSSCG00000027457,	0.13455	BP
positive regulation of smooth muscle cell differentiation	GO:0051152	8	0.0209589	47.2857	1	8	35	13240	ENSSSCG00000008842,	0.13455	BP
phosphatidylinositol 3-kinase signaling	GO:0014065	9	0.0211299	8.90084	2	85	35	13240	ENSSSCG00000008844,ENSSSCG00000024960,	0.129604	BP
cellular protein modification process	GO:0006464	7	0.0211854	1.76515	13	2786	35	13240	ENSSSCG00000027457,ENSSSCG00000008878,ENSSSCG00000031175,ENSSSCG00000008838,ENSSSCG00000001873,ENSSSCG00000008881,ENSSSCG00000001871,ENSSSCG00000008841,ENSSSCG00000008842,ENSSSCG00000008844,ENSSSCG00000011493,ENSSSCG00000001869,ENSSSCG00000024960,	0.129304	BP
protein modification process	GO:0036211	6	0.0211854	1.76515	13	2786	35	13240	ENSSSCG00000027457,ENSSSCG00000008878,ENSSSCG00000031175,ENSSSCG00000008838,ENSSSCG00000001873,ENSSSCG00000008881,ENSSSCG00000001871,ENSSSCG00000008841,ENSSSCG00000008842,ENSSSCG00000008844,ENSSSCG00000011493,ENSSSCG00000001869,ENSSSCG00000024960,	0.129304	BP
positive regulation of cell communication	GO:0010647	6	0.0212792	2.44506	7	1083	35	13240	ENSSSCG00000001873,ENSSSCG00000008881,ENSSSCG00000008840,ENSSSCG00000008841,ENSSSCG00000008842,ENSSSCG00000008844,ENSSSCG00000024960,	0.12861	BP
positive regulation of signaling	GO:0023056	5	0.0218684	2.43159	7	1089	35	13240	ENSSSCG00000001873,ENSSSCG00000008881,ENSSSCG00000008840,ENSSSCG00000008841,ENSSSCG00000008842,ENSSSCG00000008844,ENSSSCG00000024960,	0.131529	BP
regulation of protein metabolic process	GO:0051246	6	0.0220492	1.98888	10	1902	35	13240	ENSSSCG00000027457,ENSSSCG00000031175,ENSSSCG00000001873,ENSSSCG00000001875,ENSSSCG00000008881,ENSSSCG00000001871,ENSSSCG00000008841,ENSSSCG00000008842,ENSSSCG00000008844,ENSSSCG00000024960,	0.131976	BP
protein metabolic process	GO:0019538	5	0.0222114	1.56545	17	4108	35	13240	ENSSSCG00000008853,ENSSSCG00000027457,ENSSSCG00000008878,ENSSSCG00000031175,ENSSSCG00000008838,ENSSSCG00000001873,ENSSSCG00000001875,ENSSSCG00000008881,ENSSSCG00000001871,ENSSSCG00000008841,ENSSSCG00000008842,ENSSSCG00000008844,ENSSSCG00000011496,ENSSSCG00000011494,ENSSSCG00000011493,ENSSSCG00000001869,ENSSSCG00000024960,	0.132307	BP
cell-substrate adhesion	GO:0031589	4	0.0225053	4.93416	3	230	35	13240	ENSSSCG00000008844,ENSSSCG00000011496,ENSSSCG00000001869,	0.133417	BP
hematopoietic progenitor cell differentiation	GO:0002244	6	0.0225457	8.5974	2	88	35	13240	ENSSSCG00000008841,ENSSSCG00000008842,	0.133019	BP
regulation of cell shape	GO:0008360	7	0.0235109	8.40635	2	90	35	13240	ENSSSCG00000008842,ENSSSCG00000008844,	0.138057	BP
regulation of respiratory gaseous exchange by neurological system process	GO:0002087	7	0.0235486	42.0317	1	9	35	13240	ENSSSCG00000008840,	0.137626	BP
adenylate cyclase-activating adrenergic receptor signaling pathway	GO:0071880	10	0.0235486	42.0317	1	9	35	13240	ENSSSCG00000008881,	0.137626	BP
programmed cell death involved in cell development	GO:0010623	6	0.0235486	42.0317	1	9	35	13240	ENSSSCG00000008842,	0.137626	BP
negative regulation of protein sumoylation	GO:0033234	11	0.0235486	42.0317	1	9	35	13240	ENSSSCG00000001871,	0.137626	BP
Leydig cell differentiation	GO:0033327	6	0.0235486	42.0317	1	9	35	13240	ENSSSCG00000008841,	0.137626	BP
negative regulation of protein localization to cell surface	GO:2000009	8	0.0235486	42.0317	1	9	35	13240	ENSSSCG00000001875,	0.137626	BP
mast cell migration	GO:0097531	9	0.0235486	42.0317	1	9	35	13240	ENSSSCG00000008842,	0.137626	BP
luteinization	GO:0001553	5	0.0235486	42.0317	1	9	35	13240	ENSSSCG00000008841,	0.137626	BP
forebrain morphogenesis	GO:0048853	4	0.0235486	42.0317	1	9	35	13240	ENSSSCG00000008840,	0.137626	BP
Rap protein signal transduction	GO:0032486	9	0.0235486	42.0317	1	9	35	13240	ENSSSCG00000008881,	0.137626	BP
nucleic acid transport	GO:0050657	7	0.0239998	8.31397	2	91	35	13240	ENSSSCG00000001877,ENSSSCG00000011491,	0.133945	BP
RNA transport	GO:0050658	8	0.0239998	8.31397	2	91	35	13240	ENSSSCG00000001877,ENSSSCG00000011491,	0.133945	BP
regulation of developmental process	GO:0050793	4	0.0246933	2.06088	9	1652	35	13240	ENSSSCG00000027457,ENSSSCG00000008881,ENSSSCG00000001871,ENSSSCG00000008840,ENSSSCG00000008841,ENSSSCG00000008842,ENSSSCG00000033348,ENSSSCG00000008844,ENSSSCG00000011496,	0.136585	BP
phosphorylation	GO:0016310	6	0.0254035	2.05095	9	1660	35	13240	ENSSSCG00000031175,ENSSSCG00000001873,ENSSSCG00000008881,ENSSSCG00000008841,ENSSSCG00000008842,ENSSSCG00000008844,ENSSSCG00000011493,ENSSSCG00000001869,ENSSSCG00000024960,	0.139889	BP
establishment of RNA localization	GO:0051236	4	0.0254916	8.04863	2	94	35	13240	ENSSSCG00000001877,ENSSSCG00000011491,	0.139753	BP
cytokinesis	GO:0000910	4	0.0254916	8.04863	2	94	35	13240	ENSSSCG00000001875,ENSSSCG00000008852,	0.139753	BP
regulation of endothelial cell migration	GO:0010594	9	0.0259972	7.96391	2	95	35	13240	ENSSSCG00000008844,ENSSSCG00000011496,	0.141274	BP
electron transport chain	GO:0022900	5	0.0259972	7.96391	2	95	35	13240	ENSSSCG00000008877,ENSSSCG00000001862,	0.141274	BP
metanephric glomerulus development	GO:0072224	5	0.0261316	37.8286	1	10	35	13240	ENSSSCG00000008841,	0.14077	BP
cellular response to thyroid hormone stimulus	GO:0097067	7	0.0261316	37.8286	1	10	35	13240	ENSSSCG00000008842,	0.14077	BP
response to thyroid hormone	GO:0097066	6	0.0261316	37.8286	1	10	35	13240	ENSSSCG00000008842,	0.14077	BP
positive regulation of protein ubiquitination involved in ubiquitin-dependent protein catabolic process	GO:2000060	12	0.0261316	37.8286	1	10	35	13240	ENSSSCG00000027457,	0.14077	BP
olfactory bulb interneuron differentiation	GO:0021889	9	0.0261316	37.8286	1	10	35	13240	ENSSSCG00000008840,	0.14077	BP
synaptic vesicle priming	GO:0016082	8	0.0261316	37.8286	1	10	35	13240	ENSSSCG00000011489,	0.14077	BP
protein phosphorylation	GO:0006468	8	0.0263419	2.16938	8	1395	35	13240	ENSSSCG00000031175,ENSSSCG00000001873,ENSSSCG00000008881,ENSSSCG00000008841,ENSSSCG00000008842,ENSSSCG00000008844,ENSSSCG00000001869,ENSSSCG00000024960,	0.138295	BP
positive regulation of vasculature development	GO:1904018	7	0.0270206	7.79971	2	97	35	13240	ENSSSCG00000008842,ENSSSCG00000008844,	0.141259	BP
regulation of transferase activity	GO:0051338	5	0.0272273	2.90096	5	652	35	13240	ENSSSCG00000001873,ENSSSCG00000008881,ENSSSCG00000008841,ENSSSCG00000008842,ENSSSCG00000024960,	0.141742	BP
ameboidal-type cell migration	GO:0001667	7	0.0279175	4.53943	3	250	35	13240	ENSSSCG00000008842,ENSSSCG00000008844,ENSSSCG00000011496,	0.144727	BP
male sex differentiation	GO:0046661	5	0.0280601	7.64214	2	99	35	13240	ENSSSCG00000008841,ENSSSCG00000008842,	0.144861	BP
striated muscle cell development	GO:0055002	7	0.0280601	7.64214	2	99	35	13240	ENSSSCG00000027457,ENSSSCG00000008841,	0.144861	BP
regulation of postsynaptic membrane potential	GO:0060078	5	0.0285859	7.56571	2	100	35	13240	ENSSSCG00000032722,ENSSSCG00000024685,	0.146355	BP
positive regulation of mitochondrial fission	GO:0090141	9	0.0287079	34.3896	1	11	35	13240	ENSSSCG00000008844,	0.146375	BP
negative regulation of platelet activation	GO:0010544	10	0.0287079	34.3896	1	11	35	13240	ENSSSCG00000008841,	0.146375	BP
regulation of respiratory system process	GO:0044065	6	0.0287079	34.3896	1	11	35	13240	ENSSSCG00000008840,	0.146375	BP
microvillus assembly	GO:0030033	6	0.0287079	34.3896	1	11	35	13240	ENSSSCG00000008881,	0.146375	BP
telencephalon regionalization	GO:0021978	6	0.0287079	34.3896	1	11	35	13240	ENSSSCG00000008840,	0.146375	BP
cardiac myofibril assembly	GO:0055003	9	0.0287079	34.3896	1	11	35	13240	ENSSSCG00000008841,	0.146375	BP
detection of mechanical stimulus involved in sensory perception of sound	GO:0050910	7	0.0287079	34.3896	1	11	35	13240	ENSSSCG00000008842,	0.146375	BP
macromolecule modification	GO:0043412	5	0.0301977	1.68646	13	2916	35	13240	ENSSSCG00000027457,ENSSSCG00000008878,ENSSSCG00000031175,ENSSSCG00000008838,ENSSSCG00000001873,ENSSSCG00000008881,ENSSSCG00000001871,ENSSSCG00000008841,ENSSSCG00000008842,ENSSSCG00000008844,ENSSSCG00000011493,ENSSSCG00000001869,ENSSSCG00000024960,	0.14966	BP
striated muscle tissue development	GO:0014706	6	0.0305613	4.38169	3	259	35	13240	ENSSSCG00000027457,ENSSSCG00000008841,ENSSSCG00000011496,	0.150858	BP
protein ubiquitination involved in ubiquitin-dependent protein catabolic process	GO:0042787	11	0.0312741	7.20544	2	105	35	13240	ENSSSCG00000027457,ENSSSCG00000008838,	0.153764	BP
glomerulus vasculature development	GO:0072012	8	0.0312777	31.5238	1	12	35	13240	ENSSSCG00000008841,	0.153174	BP
positive regulation of phospholipase C activity	GO:0010863	9	0.0312777	31.5238	1	12	35	13240	ENSSSCG00000008841,	0.153174	BP
pinocytosis	GO:0006907	7	0.0312777	31.5238	1	12	35	13240	ENSSSCG00000001875,	0.153174	BP
spinal cord motor neuron cell fate specification	GO:0021520	7	0.0312777	31.5238	1	12	35	13240	ENSSSCG00000033348,	0.153174	BP
spinal cord association neuron differentiation	GO:0021527	8	0.0312777	31.5238	1	12	35	13240	ENSSSCG00000008840,	0.153174	BP
positive regulation of protein localization to cell surface	GO:2000010	8	0.0312777	31.5238	1	12	35	13240	ENSSSCG00000001875,	0.153174	BP
positive regulation of membrane protein ectodomain proteolysis	GO:0051044	10	0.0312777	31.5238	1	12	35	13240	ENSSSCG00000001875,	0.153174	BP
intracellular transport of virus	GO:0075733	7	0.0312777	31.5238	1	12	35	13240	ENSSSCG00000011491,	0.153174	BP
multi-organism cellular localization	GO:1902581	4	0.0312777	31.5238	1	12	35	13240	ENSSSCG00000011491,	0.153174	BP
multi-organism intracellular transport	GO:1902583	6	0.0312777	31.5238	1	12	35	13240	ENSSSCG00000011491,	0.153174	BP
vasculature development	GO:0001944	5	0.0315181	3.31103	4	457	35	13240	ENSSSCG00000008841,ENSSSCG00000008842,ENSSSCG00000008844,ENSSSCG00000011496,	0.148482	BP
cellular protein metabolic process	GO:0044267	6	0.0323278	1.57926	15	3593	35	13240	ENSSSCG00000027457,ENSSSCG00000008878,ENSSSCG00000031175,ENSSSCG00000008838,ENSSSCG00000001873,ENSSSCG00000001875,ENSSSCG00000008881,ENSSSCG00000001871,ENSSSCG00000008841,ENSSSCG00000008842,ENSSSCG00000008844,ENSSSCG00000011494,ENSSSCG00000011493,ENSSSCG00000001869,ENSSSCG00000024960,	0.15172	BP
adenylate cyclase-modulating G-protein coupled receptor signaling pathway	GO:0007188	8	0.0323766	7.07076	2	107	35	13240	ENSSSCG00000008875,ENSSSCG00000008881,	0.151376	BP
muscle cell development	GO:0055001	6	0.0323766	7.07076	2	107	35	13240	ENSSSCG00000027457,ENSSSCG00000008841,	0.151376	BP
regulation of neurogenesis	GO:0050767	7	0.0326214	3.2752	4	462	35	13240	ENSSSCG00000008881,ENSSSCG00000001871,ENSSSCG00000008840,ENSSSCG00000033348,	0.151378	BP
multicellular organism development	GO:0007275	4	0.0331949	1.6171	14	3275	35	13240	ENSSSCG00000032722,ENSSSCG00000027457,ENSSSCG00000001873,ENSSSCG00000001872,ENSSSCG00000008881,ENSSSCG00000001871,ENSSSCG00000008840,ENSSSCG00000008841,ENSSSCG00000008842,ENSSSCG00000033348,ENSSSCG00000008844,ENSSSCG00000011496,ENSSSCG00000024960,ENSSSCG00000001860,	0.153465	BP
muscle cell differentiation	GO:0042692	6	0.0333338	4.23454	3	268	35	13240	ENSSSCG00000027457,ENSSSCG00000008841,ENSSSCG00000008842,	0.153534	BP
cardiovascular system development	GO:0072358	5	0.0335205	3.24709	4	466	35	13240	ENSSSCG00000008841,ENSSSCG00000008842,ENSSSCG00000008844,ENSSSCG00000011496,	0.153822	BP
cell morphogenesis involved in differentiation	GO:0000904	7	0.0335205	3.24709	4	466	35	13240	ENSSSCG00000001872,ENSSSCG00000008881,ENSSSCG00000033348,ENSSSCG00000001869,	0.153822	BP
positive regulation of catabolic process	GO:0009896	6	0.0336498	4.2188	3	269	35	13240	ENSSSCG00000027457,ENSSSCG00000001875,ENSSSCG00000008844,	0.15328	BP
regulation of endothelial cell chemotaxis	GO:2001026	10	0.0338408	29.0989	1	13	35	13240	ENSSSCG00000008844,	0.153585	BP
negative regulation of dendrite development	GO:2000171	11	0.0338408	29.0989	1	13	35	13240	ENSSSCG00000008881,	0.153585	BP
embryonic digestive tract morphogenesis	GO:0048557	6	0.0338408	29.0989	1	13	35	13240	ENSSSCG00000008841,	0.153585	BP
regulation of cAMP-dependent protein kinase activity	GO:2000479	12	0.0338408	29.0989	1	13	35	13240	ENSSSCG00000008881,	0.153585	BP
regulation of phospholipase C activity	GO:1900274	8	0.0338408	29.0989	1	13	35	13240	ENSSSCG00000008841,	0.153585	BP
muscle tissue development	GO:0060537	5	0.0352534	4.14181	3	274	35	13240	ENSSSCG00000027457,ENSSSCG00000008841,ENSSSCG00000011496,	0.157118	BP
G-protein coupled receptor signaling pathway, coupled to cyclic nucleotide second messenger	GO:0007187	7	0.0363542	6.63659	2	114	35	13240	ENSSSCG00000008875,ENSSSCG00000008881,	0.161444	BP
kidney vasculature development	GO:0061440	7	0.0363974	27.0204	1	14	35	13240	ENSSSCG00000008841,	0.161058	BP
regulation of mitochondrial depolarization	GO:0051900	7	0.0363974	27.0204	1	14	35	13240	ENSSSCG00000008844,	0.161058	BP
regulation of cAMP-mediated signaling	GO:0043949	8	0.0363974	27.0204	1	14	35	13240	ENSSSCG00000008881,	0.161058	BP
megakaryocyte development	GO:0035855	7	0.0363974	27.0204	1	14	35	13240	ENSSSCG00000008842,	0.161058	BP
negative regulation of sprouting angiogenesis	GO:1903671	10	0.0363974	27.0204	1	14	35	13240	ENSSSCG00000011496,	0.161058	BP
positive regulation of protein autophosphorylation	GO:0031954	11	0.0363974	27.0204	1	14	35	13240	ENSSSCG00000024960,	0.161058	BP
lipid particle organization	GO:0034389	5	0.0363974	27.0204	1	14	35	13240	ENSSSCG00000008878,	0.161058	BP
retina vasculature development in camera-type eye	GO:0061298	6	0.0363974	27.0204	1	14	35	13240	ENSSSCG00000008841,	0.161058	BP
renal system vasculature development	GO:0061437	6	0.0363974	27.0204	1	14	35	13240	ENSSSCG00000008841,	0.161058	BP
cellular response to organonitrogen compound	GO:0071417	6	0.0365646	4.08222	3	278	35	13240	ENSSSCG00000008881,ENSSSCG00000008841,ENSSSCG00000024960,	0.15676	BP
regulation of membrane potential	GO:0042391	4	0.0382391	4.0101	3	283	35	13240	ENSSSCG00000032722,ENSSSCG00000008844,ENSSSCG00000024685,	0.163373	BP
regulation of muscle cell differentiation	GO:0051147	6	0.0387081	6.41162	2	118	35	13240	ENSSSCG00000027457,ENSSSCG00000008842,	0.164809	BP
anatomical structure development	GO:0048856	3	0.0387454	1.54571	15	3671	35	13240	ENSSSCG00000032722,ENSSSCG00000027457,ENSSSCG00000001873,ENSSSCG00000001872,ENSSSCG00000008881,ENSSSCG00000001871,ENSSSCG00000008840,ENSSSCG00000008841,ENSSSCG00000008842,ENSSSCG00000033348,ENSSSCG00000008844,ENSSSCG00000011496,ENSSSCG00000001869,ENSSSCG00000024960,ENSSSCG00000001860,	0.164403	BP
epithelial cell-cell adhesion	GO:0090136	6	0.0389474	25.219	1	15	35	13240	ENSSSCG00000008842,	0.164696	BP
regulation of mitochondrial fission	GO:0090140	8	0.0389474	25.219	1	15	35	13240	ENSSSCG00000008844,	0.164696	BP
lymphoid progenitor cell differentiation	GO:0002320	7	0.0389474	25.219	1	15	35	13240	ENSSSCG00000008842,	0.164696	BP
embryonic hemopoiesis	GO:0035162	7	0.0389474	25.219	1	15	35	13240	ENSSSCG00000008842,	0.164696	BP
signal transduction involved in regulation of gene expression	GO:0023019	6	0.0389474	25.219	1	15	35	13240	ENSSSCG00000008841,	0.164696	BP
calcium-mediated signaling using intracellular calcium source	GO:0035584	9	0.0389474	25.219	1	15	35	13240	ENSSSCG00000008844,	0.164696	BP
vascular smooth muscle cell differentiation	GO:0035886	8	0.0389474	25.219	1	15	35	13240	ENSSSCG00000008842,	0.164696	BP
adrenal gland development	GO:0030325	6	0.0389474	25.219	1	15	35	13240	ENSSSCG00000008841,	0.164696	BP
transport of virus	GO:0046794	6	0.0389474	25.219	1	15	35	13240	ENSSSCG00000011491,	0.164696	BP
cytokinetic process	GO:0032506	4	0.0389474	25.219	1	15	35	13240	ENSSSCG00000001875,	0.164696	BP
nucleobase-containing compound transport	GO:0015931	6	0.040511	6.25266	2	121	35	13240	ENSSSCG00000001877,ENSSSCG00000011491,	0.165654	BP
negative regulation of multicellular organismal process	GO:0051241	5	0.0405915	2.60527	5	726	35	13240	ENSSSCG00000008881,ENSSSCG00000001871,ENSSSCG00000008841,ENSSSCG00000033348,ENSSSCG00000011496,	0.165437	BP
proteolysis	GO:0006508	6	0.0407464	2.13548	7	1240	35	13240	ENSSSCG00000008853,ENSSSCG00000027457,ENSSSCG00000008838,ENSSSCG00000001875,ENSSSCG00000011496,ENSSSCG00000011494,ENSSSCG00000011493,	0.165524	BP
angiogenesis	GO:0001525	4	0.0409995	3.89985	3	291	35	13240	ENSSSCG00000008841,ENSSSCG00000008844,ENSSSCG00000011496,	0.166008	BP
positive regulation of peptidyl-tyrosine phosphorylation	GO:0050731	11	0.0411191	6.20141	2	122	35	13240	ENSSSCG00000001873,ENSSSCG00000008842,	0.16595	BP
regulation of insulin-like growth factor receptor signaling pathway	GO:0043567	7	0.0414908	23.6429	1	16	35	13240	ENSSSCG00000011493,	0.166906	BP
regulation of respiratory gaseous exchange	GO:0043576	5	0.0414908	23.6429	1	16	35	13240	ENSSSCG00000008840,	0.166906	BP
retinal ganglion cell axon guidance	GO:0031290	7	0.0414908	23.6429	1	16	35	13240	ENSSSCG00000033348,	0.166906	BP
mitochondrial depolarization	GO:0051882	6	0.0414908	23.6429	1	16	35	13240	ENSSSCG00000008844,	0.166906	BP
plasma membrane tubulation	GO:0097320	7	0.0414908	23.6429	1	16	35	13240	ENSSSCG00000001875,	0.166906	BP
cellular catabolic process	GO:0044248	4	0.0415138	2.12691	7	1245	35	13240	ENSSSCG00000027457,ENSSSCG00000008877,ENSSSCG00000008838,ENSSSCG00000001875,ENSSSCG00000008844,ENSSSCG00000011494,ENSSSCG00000001862,	0.164331	BP
RNA localization	GO:0006403	4	0.0417306	6.15099	2	123	35	13240	ENSSSCG00000001877,ENSSSCG00000011491,	0.164663	BP
cellular developmental process	GO:0048869	4	0.0418435	1.66523	12	2726	35	13240	ENSSSCG00000027457,ENSSSCG00000001873,ENSSSCG00000001872,ENSSSCG00000008881,ENSSSCG00000001871,ENSSSCG00000008840,ENSSSCG00000008841,ENSSSCG00000008842,ENSSSCG00000033348,ENSSSCG00000008844,ENSSSCG00000011496,ENSSSCG00000001869,	0.164584	BP
regulation of cell morphogenesis	GO:0022604	6	0.0420603	3.86006	3	294	35	13240	ENSSSCG00000008881,ENSSSCG00000008842,ENSSSCG00000008844,	0.164914	BP
positive regulation of cell migration	GO:0030335	8	0.042417	3.84697	3	295	35	13240	ENSSSCG00000008841,ENSSSCG00000008844,ENSSSCG00000024960,	0.165788	BP
endothelial cell migration	GO:0043542	9	0.042964	6.05257	2	125	35	13240	ENSSSCG00000008844,ENSSSCG00000011496,	0.167397	BP
adrenergic receptor signaling pathway	GO:0071875	7	0.0440277	22.2521	1	17	35	13240	ENSSSCG00000008881,	0.171004	BP
positive regulation of glial cell differentiation	GO:0045687	10	0.0440277	22.2521	1	17	35	13240	ENSSSCG00000008840,	0.171004	BP
positive regulation of focal adhesion assembly	GO:0051894	9	0.0440277	22.2521	1	17	35	13240	ENSSSCG00000008844,	0.171004	BP
dorsal spinal cord development	GO:0021516	4	0.0440277	22.2521	1	17	35	13240	ENSSSCG00000008840,	0.171004	BP
multi-organism transport	GO:0044766	5	0.0440277	22.2521	1	17	35	13240	ENSSSCG00000011491,	0.171004	BP
positive regulation of positive chemotaxis	GO:0050927	8	0.0440277	22.2521	1	17	35	13240	ENSSSCG00000008844,	0.171004	BP
microvillus organization	GO:0032528	5	0.0440277	22.2521	1	17	35	13240	ENSSSCG00000008881,	0.171004	BP
multi-organism localization	GO:1902579	3	0.0440277	22.2521	1	17	35	13240	ENSSSCG00000011491,	0.171004	BP
regulated exocytosis	GO:0045055	9	0.0448396	5.91071	2	128	35	13240	ENSSSCG00000011489,ENSSSCG00000008842,	0.169897	BP
blood coagulation	GO:0007596	6	0.0454716	5.86489	2	129	35	13240	ENSSSCG00000008841,ENSSSCG00000024960,	0.171766	BP
regulation of protein sumoylation	GO:0033233	10	0.0465581	21.0159	1	18	35	13240	ENSSSCG00000001871,	0.175336	BP
reflex	GO:0060004	4	0.0465581	21.0159	1	18	35	13240	ENSSSCG00000032722,	0.175336	BP
regulation of oligodendrocyte differentiation	GO:0048713	10	0.0465581	21.0159	1	18	35	13240	ENSSSCG00000008840,	0.175336	BP
myeloid leukocyte cytokine production	GO:0061082	6	0.0465581	21.0159	1	18	35	13240	ENSSSCG00000008842,	0.175336	BP
regulation of positive chemotaxis	GO:0050926	7	0.0465581	21.0159	1	18	35	13240	ENSSSCG00000008844,	0.175336	BP
detection of mechanical stimulus involved in sensory perception	GO:0050974	6	0.0465581	21.0159	1	18	35	13240	ENSSSCG00000008842,	0.175336	BP
gonad development	GO:0008406	5	0.0467455	5.77535	2	131	35	13240	ENSSSCG00000008841,ENSSSCG00000008842,	0.172889	BP
hemostasis	GO:0007599	5	0.0467455	5.77535	2	131	35	13240	ENSSSCG00000008841,ENSSSCG00000024960,	0.172889	BP
positive regulation of cell motility	GO:2000147	7	0.0479523	3.66083	3	310	35	13240	ENSSSCG00000008841,ENSSSCG00000008844,ENSSSCG00000024960,	0.176299	BP
cell junction assembly	GO:0034329	5	0.0480326	5.68851	2	133	35	13240	ENSSSCG00000008881,ENSSSCG00000008844,	0.176072	BP
coagulation	GO:0050817	4	0.0480326	5.68851	2	133	35	13240	ENSSSCG00000008841,ENSSSCG00000024960,	0.176072	BP
development of primary sexual characteristics	GO:0045137	4	0.048681	5.64606	2	134	35	13240	ENSSSCG00000008841,ENSSSCG00000008842,	0.177399	BP
cellular lipid catabolic process	GO:0044242	6	0.048681	5.64606	2	134	35	13240	ENSSSCG00000008877,ENSSSCG00000001862,	0.177399	BP
regulation of chemotaxis	GO:0050920	6	0.048681	5.64606	2	134	35	13240	ENSSSCG00000008841,ENSSSCG00000008844,	0.177399	BP
positive regulation of phosphatidylinositol 3-kinase activity	GO:0043552	12	0.0490819	19.9098	1	19	35	13240	ENSSSCG00000008841,	0.177296	BP
positive regulation of adherens junction organization	GO:1903393	7	0.0490819	19.9098	1	19	35	13240	ENSSSCG00000008844,	0.177296	BP
endothelial cell chemotaxis	GO:0035767	10	0.0490819	19.9098	1	19	35	13240	ENSSSCG00000008844,	0.177296	BP
positive regulation of leukocyte apoptotic process	GO:2000108	9	0.0490819	19.9098	1	19	35	13240	ENSSSCG00000008881,	0.177296	BP
carbohydrate transmembrane transport	GO:0034219	7	0.0490819	19.9098	1	19	35	13240	ENSSSCG00000008874,	0.177296	BP
male genitalia development	GO:0030539	6	0.0490819	19.9098	1	19	35	13240	ENSSSCG00000008841,	0.177296	BP
regulation of membrane protein ectodomain proteolysis	GO:0051043	8	0.0490819	19.9098	1	19	35	13240	ENSSSCG00000001875,	0.177296	BP
stem cell differentiation	GO:0048863	6	0.0493326	5.60423	2	135	35	13240	ENSSSCG00000008841,ENSSSCG00000008842,	0.174638	BP
nucleocytoplasmic transport	GO:0006913	7	0.0498737	3.60272	3	315	35	13240	ENSSSCG00000027457,ENSSSCG00000001877,ENSSSCG00000011491,	0.17605	BP
regulation of protein kinase activity	GO:0045859	10	0.0499065	2.85499	4	530	35	13240	ENSSSCG00000001873,ENSSSCG00000008881,ENSSSCG00000008842,ENSSSCG00000024960,	0.175665	BP
regulation of epithelial cell migration	GO:0010632	8	0.0499875	5.56303	2	136	35	13240	ENSSSCG00000008844,ENSSSCG00000011496,	0.175452	BP
carboxylic acid catabolic process	GO:0046395	8	0.0499875	5.56303	2	136	35	13240	ENSSSCG00000008877,ENSSSCG00000001862,	0.175452	BP
cardiac muscle tissue development	GO:0048738	7	0.0499875	5.56303	2	136	35	13240	ENSSSCG00000008841,ENSSSCG00000011496,	0.175452	BP
organic acid catabolic process	GO:0016054	6	0.0499875	5.56303	2	136	35	13240	ENSSSCG00000008877,ENSSSCG00000001862,	0.175452	BP
GABA-ergic synapse	GO:0098982	3	0.00300343	332.952	1	1	42	13984	ENSSSCG00000032722,	0.525601	CC
glycine-gated chloride channel complex	GO:0016935	7	0.00599806	166.476	1	2	42	13984	ENSSSCG00000032722,	0.52483	CC
mast cell granule	GO:0042629	9	0.0089839	110.984	1	3	42	13984	ENSSSCG00000008842,	0.524061	CC
Mpp10 complex	GO:0034457	7	0.0089839	110.984	1	3	42	13984	ENSSSCG00000001877,	0.524061	CC
muscle thin filament tropomyosin	GO:0005862	6	0.0089839	110.984	1	3	42	13984	ENSSSCG00000008851,	0.524061	CC
cell junction	GO:0030054	2	0.0159577	2.90788	6	687	42	13984	ENSSSCG00000001873,ENSSSCG00000008881,ENSSSCG00000008841,ENSSSCG00000008842,ENSSSCG00000001869,ENSSSCG00000024685,	0.465434	CC
cell surface	GO:0009986	3	0.0177045	3.26424	5	510	42	13984	ENSSSCG00000001873,ENSSSCG00000008841,ENSSSCG00000008842,ENSSSCG00000011496,ENSSSCG00000024960,	0.442613	CC
synapse part	GO:0044456	2	0.0178775	3.96372	4	336	42	13984	ENSSSCG00000032722,ENSSSCG00000027617,ENSSSCG00000011489,ENSSSCG00000024685,	0.39107	CC
THO complex	GO:0000347	6	0.017889	55.4921	1	6	42	13984	ENSSSCG00000011491,	0.347842	CC
THO complex part of transcription export complex	GO:0000445	7	0.017889	55.4921	1	6	42	13984	ENSSSCG00000011491,	0.347842	CC
postsynaptic membrane	GO:0045211	6	0.0186938	9.51293	2	70	42	13984	ENSSSCG00000032722,ENSSSCG00000024685,	0.297401	CC
intrinsic component of synaptic vesicle membrane	GO:0098563	6	0.02084	47.5646	1	7	42	13984	ENSSSCG00000027617,	0.303916	CC
integral component of synaptic vesicle membrane	GO:0030285	7	0.02084	47.5646	1	7	42	13984	ENSSSCG00000027617,	0.303916	CC
transcription export complex	GO:0000346	6	0.029641	33.2952	1	10	42	13984	ENSSSCG00000011491,	0.370513	CC
synaptic membrane	GO:0097060	5	0.033614	6.93651	2	96	42	13984	ENSSSCG00000032722,ENSSSCG00000024685,	0.392164	CC
chloride channel complex	GO:0034707	6	0.0383649	25.6117	1	13	42	13984	ENSSSCG00000032722,	0.419616	CC
synapse	GO:0045202	2	0.0396524	3.09005	4	431	42	13984	ENSSSCG00000032722,ENSSSCG00000027617,ENSSSCG00000011489,ENSSSCG00000024685,	0.408187	CC
mRNA cleavage and polyadenylation specificity factor complex	GO:0005847	8	0.0412558	23.7823	1	14	42	13984	ENSSSCG00000031636,	0.401098	CC
integral component of organelle membrane	GO:0031301	5	0.0473621	5.74056	2	116	42	13984	ENSSSCG00000027617,ENSSSCG00000008877,	0.43623	CC
intrinsic component of organelle membrane	GO:0031300	4	0.0495761	5.59584	2	119	42	13984	ENSSSCG00000027617,ENSSSCG00000008877,	0.433791	CC
mRNA cleavage factor complex	GO:0005849	7	0.0498776	19.5854	1	17	42	13984	ENSSSCG00000031636,	0.415647	CC
vascular endothelial growth factor-activated receptor activity	GO:0005021	9	0.000121719	114.963	2	6	36	12416	ENSSSCG00000008841,ENSSSCG00000008844,	0.0217878	MF
protein tyrosine kinase activity	GO:0004713	7	0.000184179	13.9349	4	99	36	12416	ENSSSCG00000008841,ENSSSCG00000008842,ENSSSCG00000008844,ENSSSCG00000001869,	0.016484	MF
transmembrane receptor protein tyrosine kinase activity	GO:0004714	8	0.000292172	22.9926	3	45	36	12416	ENSSSCG00000008841,ENSSSCG00000008842,ENSSSCG00000008844,	0.0174329	MF
platelet-derived growth factor receptor binding	GO:0005161	6	0.000362501	68.9778	2	10	36	12416	ENSSSCG00000008841,ENSSSCG00000024960,	0.0162219	MF
transmembrane receptor protein kinase activity	GO:0019199	7	0.00068388	17.2444	3	60	36	12416	ENSSSCG00000008841,ENSSSCG00000008842,ENSSSCG00000008844,	0.0244829	MF
growth factor receptor binding	GO:0070851	5	0.00194232	12.031	3	86	36	12416	ENSSSCG00000001872,ENSSSCG00000008841,ENSSSCG00000024960,	0.057946	MF
platelet-derived growth factor alpha-receptor activity	GO:0005018	10	0.00289948	344.889	1	1	36	12416	ENSSSCG00000008841,	0.074144	MF
stem cell factor receptor activity	GO:0005020	9	0.00289948	344.889	1	1	36	12416	ENSSSCG00000008842,	0.074144	MF
oxidoreductase activity, acting on the CH-NH group of donors, quinone or similar compound as acceptor	GO:0016649	5	0.00579079	172.444	1	2	36	12416	ENSSSCG00000008877,	0.115172	MF
electron-transferring-flavoprotein dehydrogenase activity	GO:0004174	6	0.00579079	172.444	1	2	36	12416	ENSSSCG00000008877,	0.115172	MF
platelet-derived growth factor-activated receptor activity	GO:0005017	9	0.00579079	172.444	1	2	36	12416	ENSSSCG00000008841,	0.115172	MF
ubiquinone binding	GO:0048039	5	0.00579079	172.444	1	2	36	12416	ENSSSCG00000008877,	0.115172	MF
vascular endothelial growth factor binding	GO:0038085	5	0.00579079	172.444	1	2	36	12416	ENSSSCG00000008841,	0.115172	MF
beta-1 adrenergic receptor binding	GO:0031697	7	0.00579079	172.444	1	2	36	12416	ENSSSCG00000008881,	0.115172	MF
excitatory extracellular ligand-gated ion channel activity	GO:0005231	10	0.00716332	15.6768	2	44	36	12416	ENSSSCG00000032722,ENSSSCG00000024685,	0.0854823	MF
PDZ domain binding	GO:0030165	5	0.00780886	14.9952	2	46	36	12416	ENSSSCG00000008838,ENSSSCG00000008881,	0.0873616	MF
Rap guanyl-nucleotide exchange factor activity	GO:0017034	5	0.00867395	114.963	1	3	36	12416	ENSSSCG00000008881,	0.0913316	MF
electron carrier activity	GO:0009055	2	0.0114103	12.3175	2	56	36	12416	ENSSSCG00000008877,ENSSSCG00000001862,	0.113469	MF
ATPase inhibitor activity	GO:0042030	6	0.011549	86.2222	1	4	36	12416	ENSSSCG00000031175,	0.108804	MF
AMPA glutamate receptor activity	GO:0004971	12	0.011549	86.2222	1	4	36	12416	ENSSSCG00000024685,	0.108804	MF
extracellular-glycine-gated ion channel activity	GO:0016933	11	0.0144159	68.9778	1	5	36	12416	ENSSSCG00000032722,	0.122878	MF
extracellular-glycine-gated chloride channel activity	GO:0016934	12	0.0144159	68.9778	1	5	36	12416	ENSSSCG00000032722,	0.122878	MF
inhibitory extracellular ligand-gated ion channel activity	GO:0005237	10	0.0144159	68.9778	1	5	36	12416	ENSSSCG00000032722,	0.122878	MF
extracellular ligand-gated ion channel activity	GO:0005230	9	0.015608	10.4512	2	66	36	12416	ENSSSCG00000032722,ENSSSCG00000024685,	0.11641	MF
signal transducer, downstream of receptor, with protein tyrosine kinase activity	GO:0004716	8	0.0201255	49.2698	1	7	36	12416	ENSSSCG00000008842,	0.144099	MF
platelet-derived growth factor binding	GO:0048407	5	0.0229682	43.1111	1	8	36	12416	ENSSSCG00000008841,	0.158128	MF
quinone binding	GO:0048038	4	0.025803	38.321	1	9	36	12416	ENSSSCG00000008877,	0.171064	MF
glycine binding	GO:0016594	7	0.0286297	34.4889	1	10	36	12416	ENSSSCG00000032722,	0.183025	MF
growth factor binding	GO:0019838	4	0.0308344	7.26082	2	95	36	12416	ENSSSCG00000008841,ENSSSCG00000008844,	0.190323	MF
ligand-gated anion channel activity	GO:0099095	9	0.0314484	31.3535	1	11	36	12416	ENSSSCG00000032722,	0.187642	MF
adrenergic receptor binding	GO:0031690	6	0.0314484	31.3535	1	11	36	12416	ENSSSCG00000008881,	0.187642	MF
metalloendopeptidase activity	GO:0004222	7	0.0326468	7.03855	2	98	36	12416	ENSSSCG00000008853,ENSSSCG00000011496,	0.182618	MF
ligand-gated channel activity	GO:0022834	7	0.038981	6.38683	2	108	36	12416	ENSSSCG00000032722,ENSSSCG00000024685,	0.211442	MF
ligand-gated ion channel activity	GO:0015276	8	0.038981	6.38683	2	108	36	12416	ENSSSCG00000032722,ENSSSCG00000024685,	0.211442	MF
phosphatidic acid binding	GO:0070300	6	0.039857	24.6349	1	14	36	12416	ENSSSCG00000008881,	0.20384	MF
cAMP binding	GO:0030552	9	0.0426441	22.9926	1	15	36	12416	ENSSSCG00000008881,	0.212036	MF
identical protein binding	GO:0042802	4	0.0475887	2.06697	7	1168	36	12416	ENSSSCG00000001875,ENSSSCG00000001871,ENSSSCG00000008841,ENSSSCG00000008842,ENSSSCG00000008844,ENSSSCG00000001867,ENSSSCG00000024960,	0.230226	MF
binding	GO:0005488	2	0.0476214	1.18243	31	9042	36	12416	ENSSSCG00000008853,ENSSSCG00000031636,ENSSSCG00000032722,ENSSSCG00000008877,ENSSSCG00000008878,ENSSSCG00000031175,ENSSSCG00000008838,ENSSSCG00000011489,ENSSSCG00000011492,ENSSSCG00000001877,ENSSSCG00000001873,ENSSSCG00000001872,ENSSSCG00000001875,ENSSSCG00000008881,ENSSSCG00000001871,ENSSSCG00000008840,ENSSSCG00000008841,ENSSSCG00000008842,ENSSSCG00000008844,ENSSSCG00000011496,ENSSSCG00000011495,…	0.224322	MF
extracellular-glutamate-gated ion channel activity	GO:0005234	11	0.0481946	20.2876	1	17	36	12416	ENSSSCG00000024685,	0.221201	MF
