# Supplementary material for: Whole genome variants across 57 pig breeds enable comprehensive identification of genetic signatures that underlie breed features
Source: J Anim Sci Biotechnol. 2020 Dec 3;11:115. doi: 10.1186/s40104-020-00520-8 (PMC7713148; doi:10.1186/s40104-020-00520-8)
Supplement: Supplementary file 4 — Additional file 4: Supplementary Data 4. Candidate regions and genes in these regions with KEGG and GO results for ear shape. [file 40104_2020_520_MOESM4_ESM.xlsx]

## Sheet: Candidate region
Chr	Start	End	Type
5	29390982	31646769	SNP
7	29294596	31559390	SNP
5	29444163	31682975	InDel
7	29303723	31303724	InDel
5	28826400	30866000	CNV

## Sheet: Candidate genes
Ensemble ID	Gene	Type
ENSSSCG00000031103	TBK1			cnv
ENSSSCG00000035972	TULP1	snp
ENSSSCG00000032242	ENSSSCG00000032242	snp	indel
ENSSSCG00000001531	ENSSSCG00000001531	snp	indel
ENSSSCG00000001513	SYNGAP1	snp	indel
ENSSSCG00000001533	TAF11	snp	indel
ENSSSCG00000001532	UHRF1BP1	snp	indel
ENSSSCG00000001535	TCP11	snp	indel
ENSSSCG00000001534	ANKS1A	snp	indel
ENSSSCG00000001537	ZNF76	snp	indel
ENSSSCG00000001536	SCUBE3	snp	indel
ENSSSCG00000001539	PPARD	snp	indel
ENSSSCG00000001512	CUTA	snp	indel
ENSSSCG00000001511	PHF1	snp	indel
ENSSSCG00000031593	NUDT3	snp	indel
ENSSSCG00000001517	ENSSSCG00000001517	snp	indel
ENSSSCG00000001528	RPS10	snp	indel
ENSSSCG00000038014	ENSSSCG00000038014	snp
ENSSSCG00000001501	VPS52	snp	indel
ENSSSCG00000001543	RPL10A	snp
ENSSSCG00000001544	TEAD3	snp
ENSSSCG00000027053	PACSIN1	snp	indel
ENSSSCG00000001546	FANCE	snp
ENSSSCG00000036573	SPDEF	snp	indel
ENSSSCG00000028869	ENSSSCG00000028869		indel
ENSSSCG00000001516	BAK1	snp	indel
ENSSSCG00000031334	ENSSSCG00000031334	snp	indel
ENSSSCG00000030668	UQCC2	snp	indel
ENSSSCG00000032184	ENSSSCG00000032184	snp
ENSSSCG00000039272	IP6K3	snp	indel
ENSSSCG00000026004	MSRB3	snp	indel	cnv
ENSSSCG00000023788	TBC1D30			cnv
ENSSSCG00000030998	WIF1	snp	indel	cnv
ENSSSCG00000001504	WDR46	snp	indel
ENSSSCG00000001523	GRM4	snp	indel
ENSSSCG00000001520	LEMD2	snp	indel
ENSSSCG00000001507	TAPBP	snp	indel
ENSSSCG00000001500	ENSSSCG00000001500	snp	indel
ENSSSCG00000000469	LEMD3	snp	indel	cnv
ENSSSCG00000001502	RPS18	snp	indel
ENSSSCG00000001503	B3GALT4	snp	indel
ENSSSCG00000030430	ENSSSCG00000030430	snp	indel	cnv
ENSSSCG00000000477	HELB	snp	indel	cnv
ENSSSCG00000000466	XPOT			cnv
ENSSSCG00000001510	KIFC1	snp	indel
ENSSSCG00000001509	DAXX	snp	indel
ENSSSCG00000031580	ENSSSCG00000031580	snp	indel	cnv
ENSSSCG00000000473	ENSSSCG00000000473	snp	indel	cnv
ENSSSCG00000039060	RASSF3			cnv
ENSSSCG00000037476	ENSSSCG00000037476	snp	indel
ENSSSCG00000034610	HMGA2	snp	indel	cnv
ENSSSCG00000000475	IRAK3	snp	indel	cnv
ENSSSCG00000001505	ENSSSCG00000001505	snp	indel
ENSSSCG00000000478	GRIP1	snp	indel	cnv
ENSSSCG00000023715	GNS			cnv
ENSSSCG00000001506	RGL2	snp	indel
ENSSSCG00000001521	MLN	snp	indel
ENSSSCG00000031446	ENSSSCG00000031446	snp	indel
ENSSSCG00000001549	FKBP5	snp
ENSSSCG00000001518	ITPR3	snp	indel
ENSSSCG00000001499	DST	snp
ENSSSCG00000001538	DEF6	snp	indel
ENSSSCG00000037295	ENSSSCG00000037295		indel
ENSSSCG00000023160	ENSSSCG00000023160	snp	indel
ENSSSCG00000001527	C6orf106	snp	indel

## Sheet: KEGG pathway
Term Name	GeneHitsInSelectedSet	AllGenesInSelectedSet	GeneHitsInBackground	AllGenesInBackground	p-value	enrichFactor	GeneListInSelectedSets	corrected p-value(BH method)
04392 Hippo signaling pathway - multiple species	2	36	25	11688	0.00264663	25.9733	[ENSSSCG00000001544, ENSSSCG00000035972]	0.378468
Signal transduction	17	36	2928	11688	0.00321331	1.88502	[ENSSSCG00000023160, ENSSSCG00000030998, ENSSSCG00000035972, ENSSSCG00000031446, ENSSSCG00000031103, ENSSSCG00000001518, ENSSSCG00000001539, ENSSSCG00000001506, ENSSSCG00000001509, ENSSSCG00000039272, ENSSSCG00000001513, ENSSSCG00000000469, ENSSSCG00000001516, ENSSSCG00000001520, ENSSSCG00000001523, ENSSSCG00000001544, ENSSSCG00000000478]	0.229752
Environmental Information Processing	18	36	3545	11688	0.0103716	1.64852	[ENSSSCG00000023160, ENSSSCG00000030998, ENSSSCG00000035972, ENSSSCG00000031446, ENSSSCG00000031103, ENSSSCG00000001518, ENSSSCG00000001539, ENSSSCG00000001506, ENSSSCG00000001509, ENSSSCG00000039272, ENSSSCG00000001513, ENSSSCG00000000469, ENSSSCG00000001516, ENSSSCG00000001521, ENSSSCG00000001520, ENSSSCG00000001523, ENSSSCG00000001544, ENSSSCG00000000478]	0.494379
04340 Hedgehog signaling pathway	2	36	65	11688	0.0169891	9.98974	[ENSSSCG00000000469, ENSSSCG00000001520]	0.607359
03010 Ribosome	5	36	530	11688	0.0221917	3.06289	[ENSSSCG00000030430, ENSSSCG00000001528, ENSSSCG00000001502, ENSSSCG00000001543, ENSSSCG00000031334]	0.634683
04390 Hippo signaling pathway	3	36	201	11688	0.0235928	4.84577	[ENSSSCG00000001544, ENSSSCG00000000478, ENSSSCG00000035972]	0.562295
04722 Neurotrophin signaling pathway	3	36	226	11688	0.031888	4.30973	[ENSSSCG00000001516, ENSSSCG00000000475, ENSSSCG00000031446]	0.651426
03460 Fanconi anemia pathway	2	36	98	11688	0.0364465	6.62585	[ENSSSCG00000001546, ENSSSCG00000032184]	0.651481
00604 Glycosphingolipid biosynthesis - ganglio series	1	36	13	11688	0.0393292	24.9744	[ENSSSCG00000001503]	0.624897
05210 Colorectal cancer	2	36	106	11688	0.0420275	6.12579	[ENSSSCG00000001506, ENSSSCG00000001516]	0.600993
Nervous system	5	36	637	11688	0.0440832	2.5484	[ENSSSCG00000001518, ENSSSCG00000001516, ENSSSCG00000000475, ENSSSCG00000001523, ENSSSCG00000031446]	0.573082
05212 Pancreatic cancer	2	36	111	11688	0.045669	5.84985	[ENSSSCG00000001506, ENSSSCG00000031446]	0.544222
04014 Ras signaling pathway	4	36	459	11688	0.051357	2.82934	[ENSSSCG00000001506, ENSSSCG00000001513, ENSSSCG00000031446, ENSSSCG00000031103]	0.564927
04210 Apoptosis	3	36	275	11688	0.052021	3.54182	[ENSSSCG00000001518, ENSSSCG00000001509, ENSSSCG00000001516]	0.531357
04391 Hippo signaling pathway -fly	2	36	120	11688	0.0525057	5.41111	[ENSSSCG00000001544, ENSSSCG00000035972]	0.500554
00531 Glycosaminoglycan degradation	1	36	23	11688	0.068555	14.1159	[ENSSSCG00000023715]	0.612711
Genetic Information Processing	10	36	1968	11688	0.0687475	1.64973	[ENSSSCG00000030430, ENSSSCG00000001528, ENSSSCG00000001546, ENSSSCG00000001502, ENSSSCG00000001516, ENSSSCG00000032184, ENSSSCG00000001543, ENSSSCG00000001531, ENSSSCG00000001533, ENSSSCG00000031334]	0.578288
05014 Amyotrophic lateral sclerosis (ALS)	2	36	144	11688	0.0723496	4.50926	[ENSSSCG00000001509, ENSSSCG00000001516]	0.574777
04724 Glutamatergic synapse	2	36	151	11688	0.0785356	4.30022	[ENSSSCG00000001518, ENSSSCG00000001523]	0.591083
04912 GnRH signaling pathway	2	36	167	11688	0.0932686	3.88822	[ENSSSCG00000001518, ENSSSCG00000031446]	0.666871
Translation	5	36	798	11688	0.0957395	2.03425	[ENSSSCG00000030430, ENSSSCG00000001528, ENSSSCG00000001502, ENSSSCG00000001543, ENSSSCG00000031334]	0.65194
04915 Estrogen signaling pathway	2	36	170	11688	0.0961165	3.81961	[ENSSSCG00000001518, ENSSSCG00000001549]	0.624757
04933 AGE-RAGE signaling pathway in diabetic complications	2	36	187	11688	0.112712	3.47237	[ENSSSCG00000001516, ENSSSCG00000031446]	0.700773
04070 Phosphatidylinositol signaling system	2	36	190	11688	0.115715	3.41754	[ENSSSCG00000001518, ENSSSCG00000039272]	0.689471
04742 Taste transduction	2	36	212	11688	0.138344	3.06289	[ENSSSCG00000001518, ENSSSCG00000001523]	0.791329
04621 NOD-like receptor signaling pathway	2	36	213	11688	0.139396	3.04851	[ENSSSCG00000001518, ENSSSCG00000031103]	0.766677
04010 MAPK signaling pathway	3	36	442	11688	0.154012	2.20362	[ENSSSCG00000001509, ENSSSCG00000001513, ENSSSCG00000031446]	0.815692
Transcription	2	36	237	11688	0.165136	2.7398	[ENSSSCG00000001531, ENSSSCG00000001533]	0.843375
04310 Wnt signaling pathway	2	36	245	11688	0.173905	2.65034	[ENSSSCG00000001539, ENSSSCG00000030998]	0.857529
05200 Pathways in cancer	4	36	713	11688	0.174494	1.82141	[ENSSSCG00000001539, ENSSSCG00000001506, ENSSSCG00000001516, ENSSSCG00000031446]	0.831756
05161 Hepatitis B	2	36	248	11688	0.177213	2.61828	[ENSSSCG00000001516, ENSSSCG00000031103]	0.817468
04215 Apoptosis - multiple species	1	36	65	11688	0.182142	4.99487	[ENSSSCG00000001516]	0.813946
05168 Herpes simplex infection	2	36	276	11688	0.208546	2.35266	[ENSSSCG00000001509, ENSSSCG00000031103]	0.903699
03022 Basal transcription factors	1	36	79	11688	0.21692	4.1097	[ENSSSCG00000001533]	0.912339
04730 Long-term depression	1	36	79	11688	0.21692	4.1097	[ENSSSCG00000001518]	0.912339
03040 Spliceosome	1	36	80	11688	0.219348	4.05833	[ENSSSCG00000001531]	0.871299
05203 Viral carcinogenesis	2	36	291	11688	0.225589	2.23139	[ENSSSCG00000001516, ENSSSCG00000031446]	0.871871
Neurodegenerative diseases	4	36	798	11688	0.229022	1.6274	[ENSSSCG00000027053, ENSSSCG00000001518, ENSSSCG00000001509, ENSSSCG00000001516]	0.861844
04072 Phospholipase D signaling pathway	2	36	296	11688	0.231298	2.19369	[ENSSSCG00000001506, ENSSSCG00000001523]	0.848093
04918 Thyroid hormone synthesis	1	36	93	11688	0.250258	3.49104	[ENSSSCG00000001518]	0.894673
04932 Non-alcoholic fatty liver disease (NAFLD)	2	36	314	11688	0.251933	2.06794	[ENSSSCG00000001516, ENSSSCG00000031446]	0.878694
04657 IL-17 signaling pathway	1	36	95	11688	0.254907	3.41754	[ENSSSCG00000031103]	0.867897
Glycan biosynthesis and metabolism	2	36	321	11688	0.259982	2.02285	[ENSSSCG00000001503, ENSSSCG00000023715]	0.86459
04530 Tight junction	2	36	323	11688	0.262283	2.01032	[ENSSSCG00000000478, ENSSSCG00000031446]	0.852419
05221 Acute myeloid leukemia	1	36	99	11688	0.26412	3.27946	[ENSSSCG00000001539]	0.839315
04623 Cytosolic DNA-sensing pathway	1	36	102	11688	0.270957	3.18301	[ENSSSCG00000031103]	0.842323
05211 Renal cell carcinoma	1	36	103	11688	0.273222	3.1521	[ENSSSCG00000031446]	0.831294
04080 Neuroactive ligand-receptor interaction	2	36	333	11688	0.273793	1.94995	[ENSSSCG00000001521, ENSSSCG00000001523]	0.815675
Replication and repair	2	36	334	11688	0.274944	1.94411	[ENSSSCG00000001546, ENSSSCG00000032184]	0.802389
04911 Insulin secretion	1	36	105	11688	0.277732	3.09206	[ENSSSCG00000001518]	0.794315
05020 Prion diseases	1	36	110	11688	0.288889	2.95152	[ENSSSCG00000001516]	0.810022
05120 Epithelial cell signaling in Helicobacter pylori infection	1	36	111	11688	0.2911	2.92492	[ENSSSCG00000031446]	0.800525
04622 RIG-I-like receptor signaling pathway	1	36	111	11688	0.2911	2.92492	[ENSSSCG00000031103]	0.800525
04540 Gap junction	1	36	113	11688	0.295502	2.87316	[ENSSSCG00000001518]	0.782533
04142 Lysosome	1	36	114	11688	0.297693	2.84795	[ENSSSCG00000023715]	0.774002
04723 Retrograde endocannabinoid signaling	1	36	115	11688	0.299878	2.82319	[ENSSSCG00000001518]	0.765759
04370 VEGF signaling pathway	1	36	115	11688	0.299878	2.82319	[ENSSSCG00000031446]	0.765759
04360 Axon guidance	2	36	362	11688	0.307143	1.79374	[ENSSSCG00000001513, ENSSSCG00000031446]	0.757266
04350 TGF-beta signaling pathway	1	36	120	11688	0.310701	2.70556	[ENSSSCG00000023160]	0.753056
04924 Renin secretion	1	36	125	11688	0.321362	2.59733	[ENSSSCG00000001518]	0.765913
05016 Huntington's disease	2	36	375	11688	0.322031	1.73156	[ENSSSCG00000027053, ENSSSCG00000001516]	0.754926
04925 Aldosterone synthesis and secretion	1	36	127	11688	0.325582	2.55643	[ENSSSCG00000001518]	0.750938
05100 Bacterial invasion of epithelial cells	1	36	128	11688	0.327682	2.53646	[ENSSSCG00000031446]	0.743785
04970 Salivary secretion	1	36	139	11688	0.350367	2.33573	[ENSSSCG00000001518]	0.782851
05205 Proteoglycans in cancer	2	36	403	11688	0.353854	1.61125	[ENSSSCG00000001518, ENSSSCG00000031446]	0.778478
04013 MAPK signaling pathway - fly	1	36	146	11688	0.364414	2.22374	[ENSSSCG00000001513]	0.789563
04974 Protein digestion and absorption	1	36	146	11688	0.364414	2.22374	[ENSSSCG00000001500]	0.789563
01521 EGFR tyrosine kinase inhibitor resistance	1	36	147	11688	0.366396	2.20862	[ENSSSCG00000001516]	0.77051
04972 Pancreatic secretion	1	36	147	11688	0.366396	2.20862	[ENSSSCG00000001518]	0.77051
04720 Long-term potentiation	1	36	151	11688	0.374266	2.15011	[ENSSSCG00000001518]	0.764572
04726 Serotonergic synapse	1	36	152	11688	0.376218	2.13596	[ENSSSCG00000001518]	0.757736
01522 Endocrine resistance	1	36	156	11688	0.38397	2.0812	[ENSSSCG00000001516]	0.762606
05131 Shigellosis	1	36	156	11688	0.38397	2.0812	[ENSSSCG00000031446]	0.762606
04713 Circadian entrainment	1	36	160	11688	0.391627	2.02917	[ENSSSCG00000001518]	0.756793
04725 Cholinergic synapse	1	36	161	11688	0.393527	2.01656	[ENSSSCG00000001518]	0.750324
04520 Adherens junction	1	36	166	11688	0.40294	1.95582	[ENSSSCG00000031446]	0.758163
Cell growth and death	3	36	747	11688	0.40687	1.30388	[ENSSSCG00000001518, ENSSSCG00000001509, ENSSSCG00000001516]	0.755616
04971 Gastric acid secretion	1	36	169	11688	0.408519	1.9211	[ENSSSCG00000001518]	0.748952
04115 p53 signaling pathway	1	36	169	11688	0.408519	1.9211	[ENSSSCG00000001516]	0.748952
03320 PPAR signaling pathway	1	36	173	11688	0.41588	1.87669	[ENSSSCG00000001539]	0.743385
04620 Toll-like receptor signaling pathway	1	36	173	11688	0.41588	1.87669	[ENSSSCG00000031103]	0.743385
04750 Inflammatory mediator regulation of TRP channels	1	36	175	11688	0.419527	1.85524	[ENSSSCG00000001518]	0.731613
Cellular community - eukaryotes	4	36	1067	11688	0.419685	1.21712	[ENSSSCG00000001518, ENSSSCG00000023160, ENSSSCG00000000478, ENSSSCG00000031446]	0.723071
04015 Rap1 signaling pathway	2	36	468	11688	0.425684	1.38746	[ENSSSCG00000001506, ENSSSCG00000031446]	0.724677
05132 Salmonella infection	1	36	179	11688	0.426754	1.81378	[ENSSSCG00000031446]	0.717951
04211 Longevity regulating pathway - mammal	1	36	185	11688	0.437431	1.75495	[ENSSSCG00000001516]	0.727356
05231 Choline metabolism in cancer	1	36	187	11688	0.440947	1.73619	[ENSSSCG00000001506]	0.724775
01524 Platinum drug resistance	1	36	187	11688	0.440947	1.73619	[ENSSSCG00000001516]	0.724775
04071 Sphingolipid signaling pathway	1	36	188	11688	0.442697	1.72695	[ENSSSCG00000001516]	0.711299
04612 Antigen processing and presentation	1	36	190	11688	0.446181	1.70877	[ENSSSCG00000001507]	0.708932
04550 Signaling pathways regulating pluripotency of stem cells	1	36	194	11688	0.453085	1.67354	[ENSSSCG00000023160]	0.711991
Environmental adaptation	1	36	202	11688	0.466644	1.60726	[ENSSSCG00000001518]	0.725327
04922 Glucagon signaling pathway	1	36	203	11688	0.468315	1.59934	[ENSSSCG00000001518]	0.720098
05160 Hepatitis C	1	36	207	11688	0.474951	1.56844	[ENSSSCG00000031103]	0.722532
04114 Oocyte meiosis	1	36	220	11688	0.495967	1.47576	[ENSSSCG00000001518]	0.74656
04728 Dopaminergic synapse	1	36	222	11688	0.499126	1.46246	[ENSSSCG00000001518]	0.74349
04666 Fc gamma R-mediated phagocytosis	1	36	229	11688	0.510034	1.41776	[ENSSSCG00000031446]	0.751906
04141 Protein processing in endoplasmic reticulum	1	36	230	11688	0.511573	1.41159	[ENSSSCG00000001516]	0.74648
04144 Endocytosis	1	36	236	11688	0.520711	1.37571	[ENSSSCG00000031446]	0.752138
Endocrine system	4	36	1220	11688	0.526685	1.06448	[ENSSSCG00000001518, ENSSSCG00000001539, ENSSSCG00000001549, ENSSSCG00000031446]	0.753159
00190 Oxidative phosphorylation	1	36	243	11688	0.531161	1.33608	[ENSSSCG00000038014]	0.75204
05130 Pathogenic Escherichia coli infection	1	36	245	11688	0.534106	1.32517	[ENSSSCG00000031446]	0.748796
04670 Leukocyte transendothelial migration	1	36	252	11688	0.544273	1.28836	[ENSSSCG00000031446]	0.755641
Digestive system	2	36	591	11688	0.549822	1.0987	[ENSSSCG00000001518, ENSSSCG00000001500]	0.756006
Cancers	6	36	1917	11688	0.552406	1.01617	[ENSSSCG00000001518, ENSSSCG00000001539, ENSSSCG00000001506, ENSSSCG00000001516, ENSSSCG00000031446, ENSSSCG00000034610]	0.752324
04270 Vascular smooth muscle contraction	1	36	259	11688	0.554223	1.25354	[ENSSSCG00000001518]	0.747678
04611 Platelet activation	1	36	263	11688	0.559814	1.23447	[ENSSSCG00000001518]	0.748163
04371 Apelin signaling pathway	1	36	279	11688	0.581503	1.16368	[ENSSSCG00000001518]	0.769954
Development	2	36	627	11688	0.582635	1.03562	[ENSSSCG00000001513, ENSSSCG00000031446]	0.764374
04062 Chemokine signaling pathway	1	36	280	11688	0.582824	1.15952	[ENSSSCG00000031446]	0.757671
05164 Influenza A	1	36	282	11688	0.585453	1.1513	[ENSSSCG00000031103]	0.754232
04660 T cell receptor signaling pathway	1	36	282	11688	0.585453	1.1513	[ENSSSCG00000031446]	0.754232
05418 Fluid shear stress and atherosclerosis	1	36	284	11688	0.588066	1.14319	[ENSSSCG00000023160]	0.744189
04022 cGMP - PKG signaling pathway	1	36	297	11688	0.604663	1.09315	[ENSSSCG00000001518]	0.75848
Energy metabolism	1	36	299	11688	0.607158	1.08584	[ENSSSCG00000038014]	0.754987
04921 Oxytocin signaling pathway	1	36	300	11688	0.608399	1.08222	[ENSSSCG00000001518]	0.75001
Cellular Processes	7	36	2377	11688	0.618876	0.956107	[ENSSSCG00000001518, ENSSSCG00000001509, ENSSSCG00000023160, ENSSSCG00000001516, ENSSSCG00000023715, ENSSSCG00000000478, ENSSSCG00000031446]	0.756404
05206 MicroRNAs in cancer	1	36	317	11688	0.628935	1.02419	[ENSSSCG00000034610]	0.762183
Aging	1	36	330	11688	0.643928	0.983838	[ENSSSCG00000001516]	0.773795
04060 Cytokine-cytokine receptor interaction	1	36	330	11688	0.643928	0.983838	[ENSSSCG00000023160]	0.773795
05162 Measles	1	36	332	11688	0.646181	0.977912	[ENSSSCG00000031103]	0.763669
Endocrine and metabolic diseases	2	36	761	11688	0.689753	0.853263	[ENSSSCG00000001516, ENSSSCG00000031446]	0.808481
05169 Epstein-Barr virus infection	1	36	399	11688	0.714162	0.813701	[ENSSSCG00000031103]	0.830285
05010 Alzheimer's disease	1	36	400	11688	0.715073	0.811667	[ENSSSCG00000001518]	0.824641
05202 Transcriptional misregulation in cancers	1	36	403	11688	0.717791	0.805624	[ENSSSCG00000034610]	0.821153
05152 Tuberculosis	1	36	415	11688	0.728411	0.782329	[ENSSSCG00000001516]	0.826689
Signaling molecules and interaction	3	36	1213	11688	0.736817	0.802968	[ENSSSCG00000023160, ENSSSCG00000001521, ENSSSCG00000001523]	0.829645
Transport and catabolism	2	36	838	11688	0.740828	0.774861	[ENSSSCG00000023715, ENSSSCG00000031446]	0.827643
04810 Regulation of actin cytoskeleton	1	36	441	11688	0.750107	0.736206	[ENSSSCG00000031446]	0.831514
Cell motility	1	36	441	11688	0.750107	0.736206	[ENSSSCG00000031446]	0.831514
Drug resistance	1	36	446	11688	0.754082	0.727952	[ENSSSCG00000001516]	0.823158
04020 Calcium signaling pathway	1	36	451	11688	0.757995	0.719882	[ENSSSCG00000001518]	0.821161
Circulatory system	1	36	461	11688	0.76564	0.704266	[ENSSSCG00000001518]	0.823207
05166 HTLV-I infection	1	36	498	11688	0.791938	0.651941	[ENSSSCG00000001516]	0.845128
04510 Focal adhesion	1	36	515	11688	0.803037	0.630421	[ENSSSCG00000031446]	0.850625
Immune system	4	36	1799	11688	0.826458	0.721883	[ENSSSCG00000001507, ENSSSCG00000001518, ENSSSCG00000031446, ENSSSCG00000031103]	0.868997
Folding, sorting and degradation	1	36	651	11688	0.87335	0.49872	[ENSSSCG00000001516]	0.911598
Cardiovascular diseases	1	36	664	11688	0.878619	0.488956	[ENSSSCG00000023160]	0.910453
Human Diseases	10	36	4319	11688	0.908157	0.751717	[ENSSSCG00000027053, ENSSSCG00000001518, ENSSSCG00000001539, ENSSSCG00000001506, ENSSSCG00000001509, ENSSSCG00000023160, ENSSSCG00000001516, ENSSSCG00000031446, ENSSSCG00000034610, ENSSSCG00000031103]	0.934291
Infectious diseases	4	36	2134	11688	0.915735	0.60856	[ENSSSCG00000001509, ENSSSCG00000001516, ENSSSCG00000031446, ENSSSCG00000031103]	0.935357
Metabolism	3	36	2612	11688	0.993006	0.372894	[ENSSSCG00000001503, ENSSSCG00000023715, ENSSSCG00000038014]	1.00709
Organismal Systems	11	36	5800	11688	0.993636	0.615747	[ENSSSCG00000001507, ENSSSCG00000001518, ENSSSCG00000001539, ENSSSCG00000001513, ENSSSCG00000001549, ENSSSCG00000001516, ENSSSCG00000000475, ENSSSCG00000001523, ENSSSCG00000001500, ENSSSCG00000031446, ENSSSCG00000031103]	1.00063
Sensory system	2	36	2158	11688	0.994161	0.300896	[ENSSSCG00000001518, ENSSSCG00000001523]	0.994161

## Sheet: Gene ontology
GO_Name	GO_ID	GO_Level	P_value	EnrichmentScore	HitsGenesCountsInSelectedSet	HitsGenesCountsInBackground	AllGenesCountsInSelectedSet	AllGenesCountsInBackground	GenesOfSelectedSetInGOterm	corrected p-value(BH method)	Type
meiotic attachment of telomere to nuclear envelope	GO:0070197	7	0.000199375	90.068	2	6	49	13240	ENSSSCG00000001520,ENSSSCG00000000469,	0.270552	BP
chromosome attachment to the nuclear envelope	GO:0097240	6	0.000199375	90.068	2	6	49	13240	ENSSSCG00000001520,ENSSSCG00000000469,	0.270552	BP
meiotic telomere tethering at nuclear periphery	GO:0044821	9	0.000199375	90.068	2	6	49	13240	ENSSSCG00000001520,ENSSSCG00000000469,	0.270552	BP
telomere tethering at nuclear periphery	GO:0034398	7	0.000278465	77.2012	2	7	49	13240	ENSSSCG00000001520,ENSSSCG00000000469,	0.0944691	BP
meiotic telomere clustering	GO:0045141	8	0.000864884	45.034	2	12	49	13240	ENSSSCG00000001520,ENSSSCG00000000469,	0.234729	BP
chromosome localization to nuclear envelope involved in homologous chromosome segregation	GO:0090220	7	0.00101972	41.5699	2	13	49	13240	ENSSSCG00000001520,ENSSSCG00000000469,	0.230627	BP
telomere localization	GO:0034397	6	0.00118687	38.6006	2	14	49	13240	ENSSSCG00000001520,ENSSSCG00000000469,	0.230083	BP
establishment of chromosome localization	GO:0051303	6	0.00193233	12.0987	3	67	49	13240	ENSSSCG00000001520,ENSSSCG00000000469,ENSSSCG00000001510,	0.327771	BP
chromosome localization	GO:0050000	5	0.00201628	11.9208	3	68	49	13240	ENSSSCG00000001520,ENSSSCG00000000469,ENSSSCG00000001510,	0.304011	BP
SCF complex assembly	GO:0010265	8	0.00370091	270.204	1	1	49	13240	ENSSSCG00000028869,	0.502213	BP
macrophage tolerance induction	GO:0010931	4	0.00370091	270.204	1	1	49	13240	ENSSSCG00000000475,	0.502213	BP
regulation of macrophage tolerance induction	GO:0010932	7	0.00370091	270.204	1	1	49	13240	ENSSSCG00000000475,	0.502213	BP
positive regulation of macrophage tolerance induction	GO:0010933	8	0.00370091	270.204	1	1	49	13240	ENSSSCG00000000475,	0.502213	BP
regulation of DNA double-strand break processing	GO:1903775	10	0.00370091	270.204	1	1	49	13240	ENSSSCG00000000477,	0.502213	BP
response to mycotoxin	GO:0010046	5	0.00370091	270.204	1	1	49	13240	ENSSSCG00000001516,	0.502213	BP
tRNA re-export from nucleus	GO:0071528	11	0.00370091	270.204	1	1	49	13240	ENSSSCG00000000466,	0.502213	BP
diphosphoinositol polyphosphate catabolic process	GO:0071544	9	0.00370091	270.204	1	1	49	13240	ENSSSCG00000031593,	0.502213	BP
inositol phosphate metabolic process	GO:0043647	7	0.00443963	20.0151	2	27	49	13240	ENSSSCG00000031593,ENSSSCG00000039272,	0.334699	BP
B cell negative selection	GO:0002352	4	0.00738839	135.102	1	2	49	13240	ENSSSCG00000001516,	0.527687	BP
regulation of ephrin receptor signaling pathway	GO:1901187	7	0.00738839	135.102	1	2	49	13240	ENSSSCG00000001534,	0.527687	BP
response to diamide	GO:0072737	5	0.00738839	135.102	1	2	49	13240	ENSSSCG00000001509,	0.527687	BP
cellular response to diamide	GO:0072738	6	0.00738839	135.102	1	2	49	13240	ENSSSCG00000001509,	0.527687	BP
ectodermal digestive tract development	GO:0007439	5	0.00738839	135.102	1	2	49	13240	ENSSSCG00000001501,	0.527687	BP
post-embryonic camera-type eye morphogenesis	GO:0048597	8	0.00738839	135.102	1	2	49	13240	ENSSSCG00000001516,	0.527687	BP
embryonic ectodermal digestive tract development	GO:0048611	7	0.00738839	135.102	1	2	49	13240	ENSSSCG00000001501,	0.527687	BP
dendritic cell proliferation	GO:0044565	8	0.00738839	135.102	1	2	49	13240	ENSSSCG00000031103,	0.527687	BP
nuclear envelope organization	GO:0006998	6	0.00866477	14.2213	2	38	49	13240	ENSSSCG00000001520,ENSSSCG00000000469,	0.435485	BP
negative regulation of BMP signaling pathway	GO:0030514	13	0.00956878	13.5102	2	40	49	13240	ENSSSCG00000001520,ENSSSCG00000000469,	0.463744	BP
DNA replication, synthesis of RNA primer	GO:0006269	9	0.0110625	90.068	1	3	49	13240	ENSSSCG00000000477,	0.517649	BP
tRNA export from nucleus	GO:0006409	10	0.0110625	90.068	1	3	49	13240	ENSSSCG00000000466,	0.517649	BP
B cell selection	GO:0002339	3	0.0110625	90.068	1	3	49	13240	ENSSSCG00000001516,	0.517649	BP
Ral protein signal transduction	GO:0032484	9	0.0110625	90.068	1	3	49	13240	ENSSSCG00000001506,	0.517649	BP
regulation of Ral protein signal transduction	GO:0032485	10	0.0110625	90.068	1	3	49	13240	ENSSSCG00000001506,	0.517649	BP
tRNA-containing ribonucleoprotein complex export from nucleus	GO:0071431	11	0.0110625	90.068	1	3	49	13240	ENSSSCG00000000466,	0.517649	BP
diphosphoinositol polyphosphate metabolic process	GO:0071543	8	0.0110625	90.068	1	3	49	13240	ENSSSCG00000031593,	0.517649	BP
homologous chromosome segregation	GO:0045143	7	0.0125195	11.748	2	46	49	13240	ENSSSCG00000001520,ENSSSCG00000000469,	0.471917	BP
cellular macromolecular complex assembly	GO:0034622	6	0.0126258	2.75317	7	687	49	13240	ENSSSCG00000030668,ENSSSCG00000001531,ENSSSCG00000001533,ENSSSCG00000001528,ENSSSCG00000028869,ENSSSCG00000001509,ENSSSCG00000001505,	0.46306	BP
response to metal ion	GO:0010038	5	0.0133056	6.04935	3	134	49	13240	ENSSSCG00000001518,ENSSSCG00000001512,ENSSSCG00000001509,	0.475151	BP
positive regulation of phosphatidylinositol 3-kinase signaling	GO:0014068	9	0.0135807	11.2585	2	48	49	13240	ENSSSCG00000001539,ENSSSCG00000001506,	0.472538	BP
dendrite development	GO:0016358	6	0.0138437	5.96038	3	136	49	13240	ENSSSCG00000000478,ENSSSCG00000035972,ENSSSCG00000001513,	0.469648	BP
positive regulation of skeletal muscle tissue regeneration	GO:0043415	9	0.0147233	67.551	1	4	49	13240	ENSSSCG00000001539,	0.487306	BP
lung goblet cell differentiation	GO:0060480	9	0.0147233	67.551	1	4	49	13240	ENSSSCG00000036573,	0.487306	BP
response to sodium arsenite	GO:1903935	5	0.0147233	67.551	1	4	49	13240	ENSSSCG00000001509,	0.487306	BP
cellular response to sodium arsenite	GO:1903936	6	0.0147233	67.551	1	4	49	13240	ENSSSCG00000001509,	0.487306	BP
protein repair	GO:0030091	7	0.0147233	67.551	1	4	49	13240	ENSSSCG00000026004,	0.487306	BP
positive regulation of myoblast proliferation	GO:2000288	7	0.0147233	67.551	1	4	49	13240	ENSSSCG00000001539,	0.487306	BP
cellular response to salt	GO:1902075	5	0.0147233	67.551	1	4	49	13240	ENSSSCG00000001509,	0.487306	BP
response to salt	GO:1902074	4	0.0147233	67.551	1	4	49	13240	ENSSSCG00000001509,	0.487306	BP
negative regulation of histone H3-K27 methylation	GO:0061086	12	0.0147233	67.551	1	4	49	13240	ENSSSCG00000001511,	0.487306	BP
positive regulation of histone H3-K27 methylation	GO:0061087	12	0.0147233	67.551	1	4	49	13240	ENSSSCG00000001511,	0.487306	BP
establishment of localization in cell	GO:0051649	4	0.0162352	2.12927	10	1269	49	13240	ENSSSCG00000027053,ENSSSCG00000001520,ENSSSCG00000001518,ENSSSCG00000023788,ENSSSCG00000000469,ENSSSCG00000001516,ENSSSCG00000001510,ENSSSCG00000000466,ENSSSCG00000001504,ENSSSCG00000001501,	0.431984	BP
cellular response to unfolded protein	GO:0034620	7	0.0169883	10.0076	2	54	49	13240	ENSSSCG00000001516,ENSSSCG00000001509,	0.44333	BP
polyol metabolic process	GO:0019751	6	0.0175882	9.8256	2	55	49	13240	ENSSSCG00000031593,ENSSSCG00000039272,	0.450324	BP
positive regulation of cell fate commitment	GO:0010455	7	0.0183708	54.0408	1	5	49	13240	ENSSSCG00000036573,	0.461652	BP
post-embryonic camera-type eye development	GO:0031077	8	0.0183708	54.0408	1	5	49	13240	ENSSSCG00000001516,	0.461652	BP
regulation of skeletal muscle tissue regeneration	GO:0043416	8	0.0183708	54.0408	1	5	49	13240	ENSSSCG00000001539,	0.461652	BP
ectodermal cell differentiation	GO:0010668	6	0.0183708	54.0408	1	5	49	13240	ENSSSCG00000001501,	0.461652	BP
negative regulation of macrophage cytokine production	GO:0010936	9	0.0183708	54.0408	1	5	49	13240	ENSSSCG00000000475,	0.461652	BP
lobar bronchus epithelium development	GO:0060481	7	0.0183708	54.0408	1	5	49	13240	ENSSSCG00000036573,	0.461652	BP
lobar bronchus development	GO:0060482	7	0.0183708	54.0408	1	5	49	13240	ENSSSCG00000036573,	0.461652	BP
apoptotic process involved in blood vessel morphogenesis	GO:1902262	9	0.0183708	54.0408	1	5	49	13240	ENSSSCG00000001516,	0.461652	BP
tRNA transport	GO:0051031	9	0.0183708	54.0408	1	5	49	13240	ENSSSCG00000000466,	0.461652	BP
response to unfolded protein	GO:0006986	6	0.0194411	9.31738	2	58	49	13240	ENSSSCG00000001516,ENSSSCG00000001509,	0.418755	BP
chromosome organization involved in meiotic cell cycle	GO:0070192	6	0.0200763	9.15946	2	59	49	13240	ENSSSCG00000001520,ENSSSCG00000000469,	0.42568	BP
skeletal muscle cell differentiation	GO:0035914	6	0.0207201	9.0068	2	60	49	13240	ENSSSCG00000030668,ENSSSCG00000001520,	0.432572	BP
establishment of organelle localization	GO:0051656	5	0.021101	3.77908	4	286	49	13240	ENSSSCG00000027053,ENSSSCG00000001520,ENSSSCG00000000469,ENSSSCG00000001510,	0.433849	BP
mRNA 5'-splice site recognition	GO:0000395	9	0.0220051	45.034	1	6	49	13240	ENSSSCG00000001531,	0.445686	BP
activation of cysteine-type endopeptidase activity involved in apoptotic process by cytochrome c	GO:0008635	15	0.0220051	45.034	1	6	49	13240	ENSSSCG00000001516,	0.445686	BP
regulation of protein heterodimerization activity	GO:0043497	6	0.0220051	45.034	1	6	49	13240	ENSSSCG00000001516,	0.445686	BP
post-embryonic eye morphogenesis	GO:0048050	7	0.0220051	45.034	1	6	49	13240	ENSSSCG00000001516,	0.445686	BP
negative regulation of cilium assembly	GO:1902018	9	0.0220051	45.034	1	6	49	13240	ENSSSCG00000023788,	0.445686	BP
cellular response to copper ion	GO:0071280	7	0.0220051	45.034	1	6	49	13240	ENSSSCG00000001509,	0.445686	BP
sensory perception of sweet taste	GO:0050916	8	0.0220051	45.034	1	6	49	13240	ENSSSCG00000001518,	0.445686	BP
sensory perception of umami taste	GO:0050917	8	0.0220051	45.034	1	6	49	13240	ENSSSCG00000001518,	0.445686	BP
regulation of xenophagy	GO:1904415	9	0.0220051	45.034	1	6	49	13240	ENSSSCG00000031103,	0.445686	BP
positive regulation of xenophagy	GO:1904417	10	0.0220051	45.034	1	6	49	13240	ENSSSCG00000031103,	0.445686	BP
ribosomal small subunit biogenesis	GO:0042274	5	0.0227027	8.57791	2	63	49	13240	ENSSSCG00000001528,ENSSSCG00000001504,	0.400099	BP
regulation of phosphatidylinositol 3-kinase signaling	GO:0014066	8	0.0227027	8.57791	2	63	49	13240	ENSSSCG00000001539,ENSSSCG00000001506,	0.400099	BP
negative regulation of cellular component organization	GO:0051129	6	0.0235636	3.04284	5	444	49	13240	ENSSSCG00000027053,ENSSSCG00000000475,ENSSSCG00000023788,ENSSSCG00000001513,ENSSSCG00000001511,	0.404757	BP
cellular localization	GO:0051641	3	0.0240258	1.84335	12	1759	49	13240	ENSSSCG00000027053,ENSSSCG00000001520,ENSSSCG00000035972,ENSSSCG00000001518,ENSSSCG00000023788,ENSSSCG00000001513,ENSSSCG00000000469,ENSSSCG00000001516,ENSSSCG00000001510,ENSSSCG00000000466,ENSSSCG00000001504,ENSSSCG00000001501,	0.407538	BP
negative regulation of activin receptor signaling pathway	GO:0032926	9	0.0256262	38.6006	1	7	49	13240	ENSSSCG00000000469,	0.429318	BP
positive regulation of interferon-beta biosynthetic process	GO:0045359	9	0.0256262	38.6006	1	7	49	13240	ENSSSCG00000031103,	0.429318	BP
negative regulation of cardiac muscle cell apoptotic process	GO:0010667	11	0.0256262	38.6006	1	7	49	13240	ENSSSCG00000001506,	0.429318	BP
antigen processing and presentation of endogenous peptide antigen	GO:0002483	5	0.0256262	38.6006	1	7	49	13240	ENSSSCG00000001507,	0.429318	BP
positive regulation of mitochondrial translation	GO:0070131	10	0.0256262	38.6006	1	7	49	13240	ENSSSCG00000030668,	0.429318	BP
positive regulation of tolerance induction	GO:0002645	7	0.0256262	38.6006	1	7	49	13240	ENSSSCG00000000475,	0.429318	BP
protein localization to photoreceptor outer segment	GO:1903546	9	0.0256262	38.6006	1	7	49	13240	ENSSSCG00000035972,	0.429318	BP
adenylate cyclase-inhibiting G-protein coupled glutamate receptor signaling pathway	GO:0007196	10	0.0256262	38.6006	1	7	49	13240	ENSSSCG00000001523,	0.429318	BP
intestinal epithelial cell development	GO:0060576	8	0.0256262	38.6006	1	7	49	13240	ENSSSCG00000036573,	0.429318	BP
antigen processing and presentation of endogenous peptide antigen via MHC class I	GO:0019885	6	0.0256262	38.6006	1	7	49	13240	ENSSSCG00000001507,	0.429318	BP
positive regulation of endoplasmic reticulum unfolded protein response	GO:1900103	9	0.0256262	38.6006	1	7	49	13240	ENSSSCG00000001516,	0.429318	BP
regulation of histone H3-K27 methylation	GO:0061085	11	0.0256262	38.6006	1	7	49	13240	ENSSSCG00000001511,	0.429318	BP
negative regulation of endoplasmic reticulum calcium ion concentration	GO:0032471	12	0.0256262	38.6006	1	7	49	13240	ENSSSCG00000001516,	0.429318	BP
inositol phosphate catabolic process	GO:0071545	8	0.0256262	38.6006	1	7	49	13240	ENSSSCG00000031593,	0.429318	BP
modulation of synaptic transmission	GO:0050804	6	0.0272212	4.60575	3	176	49	13240	ENSSSCG00000001523,ENSSSCG00000001518,ENSSSCG00000001513,	0.388833	BP
cellular response to topologically incorrect protein	GO:0035967	6	0.0276187	7.72012	2	70	49	13240	ENSSSCG00000001516,ENSSSCG00000001509,	0.390401	BP
interferon-beta biosynthetic process	GO:0045350	9	0.0292342	33.7755	1	8	49	13240	ENSSSCG00000031103,	0.408977	BP
regulation of interferon-beta biosynthetic process	GO:0045357	8	0.0292342	33.7755	1	8	49	13240	ENSSSCG00000031103,	0.408977	BP
negative regulation of striated muscle cell apoptotic process	GO:0010664	10	0.0292342	33.7755	1	8	49	13240	ENSSSCG00000001506,	0.408977	BP
skeletal muscle satellite cell proliferation	GO:0014841	7	0.0292342	33.7755	1	8	49	13240	ENSSSCG00000001539,	0.408977	BP
regulation of skeletal muscle satellite cell proliferation	GO:0014842	7	0.0292342	33.7755	1	8	49	13240	ENSSSCG00000001539,	0.408977	BP
respiratory chain complex III assembly	GO:0017062	9	0.0292342	33.7755	1	8	49	13240	ENSSSCG00000030668,	0.408977	BP
mitochondrial respiratory chain complex III biogenesis	GO:0097033	5	0.0292342	33.7755	1	8	49	13240	ENSSSCG00000030668,	0.408977	BP
negative regulation of double-strand break repair via homologous recombination	GO:2000042	11	0.0292342	33.7755	1	8	49	13240	ENSSSCG00000000477,	0.408977	BP
post-embryonic animal organ morphogenesis	GO:0048563	5	0.0292342	33.7755	1	8	49	13240	ENSSSCG00000001516,	0.408977	BP
ganglioside biosynthetic process	GO:0001574	10	0.0292342	33.7755	1	8	49	13240	ENSSSCG00000001503,	0.408977	BP
mitochondrial respiratory chain complex III assembly	GO:0034551	10	0.0292342	33.7755	1	8	49	13240	ENSSSCG00000030668,	0.408977	BP
cellular component organization or biogenesis	GO:0071840	2	0.0293221	1.42213	23	4370	49	13240	ENSSSCG00000027053,ENSSSCG00000030668,ENSSSCG00000001536,ENSSSCG00000001531,ENSSSCG00000001533,ENSSSCG00000001528,ENSSSCG00000000475,ENSSSCG00000001520,ENSSSCG00000000477,ENSSSCG00000028869,ENSSSCG00000000478,ENSSSCG00000035972,ENSSSCG00000001517,ENSSSCG00000023788,ENSSSCG00000001513,ENSSSCG00000000469,ENSSSCG00000001516,ENSSSCG00000001510,ENSSSCG00000001511,ENSSSCG00000001509,ENSSSCG00000001502,…	0.368427	BP
regulation of cell communication	GO:0010646	5	0.031257	1.67235	14	2262	49	13240	ENSSSCG00000030668,ENSSSCG00000001539,ENSSSCG00000001536,ENSSSCG00000001534,ENSSSCG00000031103,ENSSSCG00000001521,ENSSSCG00000000475,ENSSSCG00000001520,ENSSSCG00000001523,ENSSSCG00000001518,ENSSSCG00000001513,ENSSSCG00000000469,ENSSSCG00000001516,ENSSSCG00000001506,	0.389135	BP
regulation of BMP signaling pathway	GO:0030510	12	0.0313684	7.20544	2	75	49	13240	ENSSSCG00000001520,ENSSSCG00000000469,	0.386972	BP
meiotic chromosome segregation	GO:0045132	6	0.0321413	7.11063	2	76	49	13240	ENSSSCG00000001520,ENSSSCG00000000469,	0.392934	BP
response to topologically incorrect protein	GO:0035966	5	0.0321413	7.11063	2	76	49	13240	ENSSSCG00000001516,ENSSSCG00000001509,	0.392934	BP
establishment or maintenance of transmembrane electrochemical gradient	GO:0010248	7	0.0328291	30.0227	1	9	49	13240	ENSSSCG00000001516,	0.39424	BP
regulation of cardiac muscle cell apoptotic process	GO:0010665	10	0.0328291	30.0227	1	9	49	13240	ENSSSCG00000001506,	0.39424	BP
vagina development	GO:0060068	7	0.0328291	30.0227	1	9	49	13240	ENSSSCG00000001516,	0.39424	BP
activation of cysteine-type endopeptidase activity	GO:0097202	13	0.0328291	30.0227	1	9	49	13240	ENSSSCG00000001516,	0.39424	BP
polyol catabolic process	GO:0046174	7	0.0328291	30.0227	1	9	49	13240	ENSSSCG00000031593,	0.39424	BP
antigen processing and presentation of endogenous antigen	GO:0019883	4	0.0328291	30.0227	1	9	49	13240	ENSSSCG00000001507,	0.39424	BP
regulation of myoblast proliferation	GO:2000291	6	0.0328291	30.0227	1	9	49	13240	ENSSSCG00000001539,	0.39424	BP
response to copper ion	GO:0046688	6	0.0328291	30.0227	1	9	49	13240	ENSSSCG00000001509,	0.39424	BP
regulation of signaling	GO:0023051	4	0.0332212	1.65915	14	2280	49	13240	ENSSSCG00000030668,ENSSSCG00000001539,ENSSSCG00000001536,ENSSSCG00000001534,ENSSSCG00000031103,ENSSSCG00000001521,ENSSSCG00000000475,ENSSSCG00000001520,ENSSSCG00000001523,ENSSSCG00000001518,ENSSSCG00000001513,ENSSSCG00000000469,ENSSSCG00000001516,ENSSSCG00000001506,	0.372572	BP
gene expression	GO:0010467	5	0.033244	1.4693	20	3678	49	13240	ENSSSCG00000032242,ENSSSCG00000030668,ENSSSCG00000001539,ENSSSCG00000001537,ENSSSCG00000001531,ENSSSCG00000001533,ENSSSCG00000034610,ENSSSCG00000031103,ENSSSCG00000000475,ENSSSCG00000001520,ENSSSCG00000000477,ENSSSCG00000000469,ENSSSCG00000001516,ENSSSCG00000030430,ENSSSCG00000036573,ENSSSCG00000001509,ENSSSCG00000001502,ENSSSCG00000001504,ENSSSCG00000001543,ENSSSCG00000001544,	0.369771	BP
ribonucleoprotein complex biogenesis	GO:0022613	4	0.0333519	3.2752	4	330	49	13240	ENSSSCG00000001531,ENSSSCG00000001528,ENSSSCG00000001502,ENSSSCG00000001504,	0.367956	BP
response to light stimulus	GO:0009416	5	0.0348769	4.17841	3	194	49	13240	ENSSSCG00000035972,ENSSSCG00000001513,ENSSSCG00000001516,	0.381677	BP
negative regulation of transmembrane receptor protein serine/threonine kinase signaling pathway	GO:0090101	8	0.0353074	6.7551	2	80	49	13240	ENSSSCG00000001520,ENSSSCG00000000469,	0.383297	BP
macromolecular complex subunit organization	GO:0043933	4	0.0358257	1.96433	9	1238	49	13240	ENSSSCG00000030668,ENSSSCG00000001536,ENSSSCG00000001531,ENSSSCG00000001533,ENSSSCG00000001528,ENSSSCG00000000475,ENSSSCG00000028869,ENSSSCG00000001509,ENSSSCG00000001505,	0.385837	BP
type I interferon biosynthetic process	GO:0045351	8	0.0364109	27.0204	1	10	49	13240	ENSSSCG00000031103,	0.389052	BP
negative regulation of pri-miRNA transcription from RNA polymerase II promoter	GO:1902894	13	0.0364109	27.0204	1	10	49	13240	ENSSSCG00000001539,	0.389052	BP
keratinocyte migration	GO:0051546	9	0.0364109	27.0204	1	10	49	13240	ENSSSCG00000001539,	0.389052	BP
cardiac muscle cell apoptotic process	GO:0010659	9	0.0364109	27.0204	1	10	49	13240	ENSSSCG00000001506,	0.389052	BP
regulation of striated muscle cell apoptotic process	GO:0010662	9	0.0364109	27.0204	1	10	49	13240	ENSSSCG00000001506,	0.389052	BP
xenophagy	GO:0098792	7	0.0364109	27.0204	1	10	49	13240	ENSSSCG00000031103,	0.389052	BP
skeletal muscle cell proliferation	GO:0014856	6	0.0364109	27.0204	1	10	49	13240	ENSSSCG00000001539,	0.389052	BP
regulation of skeletal muscle cell proliferation	GO:0014857	6	0.0364109	27.0204	1	10	49	13240	ENSSSCG00000001539,	0.389052	BP
regulation of macrophage cytokine production	GO:0010935	8	0.0364109	27.0204	1	10	49	13240	ENSSSCG00000000475,	0.389052	BP
bronchus development	GO:0060433	6	0.0364109	27.0204	1	10	49	13240	ENSSSCG00000036573,	0.389052	BP
protein localization to non-motile cilium	GO:0097499	8	0.0364109	27.0204	1	10	49	13240	ENSSSCG00000035972,	0.389052	BP
lung secretory cell differentiation	GO:0061140	8	0.0364109	27.0204	1	10	49	13240	ENSSSCG00000036573,	0.389052	BP
response to peptidoglycan	GO:0032494	6	0.0364109	27.0204	1	10	49	13240	ENSSSCG00000000475,	0.389052	BP
meiosis I	GO:0007127	8	0.0369343	6.59034	2	82	49	13240	ENSSSCG00000001520,ENSSSCG00000000469,	0.357999	BP
cellular nitrogen compound biosynthetic process	GO:0044271	5	0.0378912	1.49882	18	3245	49	13240	ENSSSCG00000032242,ENSSSCG00000030668,ENSSSCG00000001539,ENSSSCG00000001537,ENSSSCG00000001533,ENSSSCG00000034610,ENSSSCG00000031103,ENSSSCG00000000475,ENSSSCG00000001520,ENSSSCG00000000477,ENSSSCG00000000469,ENSSSCG00000030430,ENSSSCG00000036573,ENSSSCG00000001509,ENSSSCG00000001503,ENSSSCG00000001502,ENSSSCG00000001543,ENSSSCG00000001544,	0.364669	BP
nuclear chromosome segregation	GO:0098813	5	0.0386024	4.01293	3	202	49	13240	ENSSSCG00000001520,ENSSSCG00000000469,ENSSSCG00000001510,	0.368898	BP
cellular component organization	GO:0016043	3	0.0390636	1.40498	22	4231	49	13240	ENSSSCG00000027053,ENSSSCG00000030668,ENSSSCG00000001536,ENSSSCG00000001531,ENSSSCG00000001533,ENSSSCG00000001528,ENSSSCG00000000475,ENSSSCG00000001520,ENSSSCG00000000477,ENSSSCG00000028869,ENSSSCG00000000478,ENSSSCG00000035972,ENSSSCG00000001517,ENSSSCG00000023788,ENSSSCG00000001513,ENSSSCG00000000469,ENSSSCG00000001516,ENSSSCG00000001510,ENSSSCG00000001511,ENSSSCG00000001509,ENSSSCG00000001505,…	0.370694	BP
organelle localization	GO:0051640	4	0.0393538	3.10579	4	348	49	13240	ENSSSCG00000027053,ENSSSCG00000001520,ENSSSCG00000000469,ENSSSCG00000001510,	0.370855	BP
phosphatidylinositol 3-kinase signaling	GO:0014065	9	0.0394279	6.35774	2	85	49	13240	ENSSSCG00000001539,ENSSSCG00000001506,	0.368991	BP
negative regulation of cell fate commitment	GO:0010454	7	0.0399798	24.564	1	11	49	13240	ENSSSCG00000036573,	0.371593	BP
striated muscle cell apoptotic process	GO:0010658	8	0.0399798	24.564	1	11	49	13240	ENSSSCG00000001506,	0.371593	BP
G-protein coupled glutamate receptor signaling pathway	GO:0007216	8	0.0399798	24.564	1	11	49	13240	ENSSSCG00000001523,	0.371593	BP
cellular response to arsenic-containing substance	GO:0071243	5	0.0399798	24.564	1	11	49	13240	ENSSSCG00000001509,	0.371593	BP
negative regulation of interleukin-12 production	GO:0032695	7	0.0399798	24.564	1	11	49	13240	ENSSSCG00000000475,	0.371593	BP
chaperone-mediated protein complex assembly	GO:0051131	8	0.0399798	24.564	1	11	49	13240	ENSSSCG00000001505,	0.371593	BP
organelle fission	GO:0048285	5	0.0404108	3.07925	4	351	49	13240	ENSSSCG00000001520,ENSSSCG00000001517,ENSSSCG00000000469,ENSSSCG00000001510,	0.360773	BP
cellular macromolecule biosynthetic process	GO:0034645	6	0.0413072	1.48464	18	3276	49	13240	ENSSSCG00000032242,ENSSSCG00000030668,ENSSSCG00000001539,ENSSSCG00000001537,ENSSSCG00000001533,ENSSSCG00000034610,ENSSSCG00000031103,ENSSSCG00000000475,ENSSSCG00000001520,ENSSSCG00000000477,ENSSSCG00000000469,ENSSSCG00000030430,ENSSSCG00000036573,ENSSSCG00000001509,ENSSSCG00000001503,ENSSSCG00000001502,ENSSSCG00000001543,ENSSSCG00000001544,	0.366365	BP
nucleus organization	GO:0006997	5	0.0428497	6.072	2	89	49	13240	ENSSSCG00000001520,ENSSSCG00000000469,	0.377579	BP
regulation of oxidative phosphorylation	GO:0002082	11	0.0435357	22.517	1	12	49	13240	ENSSSCG00000030668,	0.381148	BP
negative regulation of muscle cell apoptotic process	GO:0010656	9	0.0435357	22.517	1	12	49	13240	ENSSSCG00000001506,	0.381148	BP
macrophage cytokine production	GO:0010934	7	0.0435357	22.517	1	12	49	13240	ENSSSCG00000000475,	0.381148	BP
Golgi to vacuole transport	GO:0006896	8	0.0435357	22.517	1	12	49	13240	ENSSSCG00000001501,	0.381148	BP
fibroblast apoptotic process	GO:0044346	7	0.0435357	22.517	1	12	49	13240	ENSSSCG00000001516,	0.381148	BP
post-embryonic animal morphogenesis	GO:0009886	4	0.0435357	22.517	1	12	49	13240	ENSSSCG00000001516,	0.381148	BP
regulation of fat cell differentiation	GO:0045598	6	0.0437221	6.00454	2	90	49	13240	ENSSSCG00000001539,ENSSSCG00000030998,	0.368515	BP
negative regulation of cell projection organization	GO:0031345	7	0.0437221	6.00454	2	90	49	13240	ENSSSCG00000023788,ENSSSCG00000001513,	0.368515	BP
ribosome biogenesis	GO:0042254	5	0.044045	3.80569	3	213	49	13240	ENSSSCG00000001528,ENSSSCG00000001502,ENSSSCG00000001504,	0.366681	BP
single-organism membrane organization	GO:0044802	5	0.0441063	2.56848	5	526	49	13240	ENSSSCG00000027053,ENSSSCG00000001520,ENSSSCG00000023788,ENSSSCG00000000469,ENSSSCG00000001516,	0.364953	BP
calcium ion transport into cytosol	GO:0060402	13	0.0446011	5.93855	2	91	49	13240	ENSSSCG00000001518,ENSSSCG00000001516,	0.366811	BP
mitochondrion organization	GO:0007005	5	0.0451793	2.96928	4	364	49	13240	ENSSSCG00000030668,ENSSSCG00000001517,ENSSSCG00000001516,ENSSSCG00000001504,	0.369327	BP
myoblast proliferation	GO:0051450	4	0.0470787	20.7849	1	13	49	13240	ENSSSCG00000001539,	0.382549	BP
regulation of mitochondrial translation	GO:0070129	9	0.0470787	20.7849	1	13	49	13240	ENSSSCG00000030668,	0.382549	BP
regulation of tolerance induction	GO:0002643	6	0.0470787	20.7849	1	13	49	13240	ENSSSCG00000000475,	0.382549	BP
MyD88-dependent toll-like receptor signaling pathway	GO:0002755	13	0.0470787	20.7849	1	13	49	13240	ENSSSCG00000000475,	0.382549	BP
DNA double-strand break processing	GO:0000729	8	0.0470787	20.7849	1	13	49	13240	ENSSSCG00000000477,	0.382549	BP
positive regulation by host of viral transcription	GO:0043923	12	0.0470787	20.7849	1	13	49	13240	ENSSSCG00000001533,	0.382549	BP
regulation of synaptic plasticity	GO:0048167	7	0.0481826	5.68851	2	95	49	13240	ENSSSCG00000001518,ENSSSCG00000001513,	0.377941	BP
response to inorganic substance	GO:0010035	4	0.0482328	3.66793	3	221	49	13240	ENSSSCG00000001518,ENSSSCG00000001512,ENSSSCG00000001509,	0.37616	BP
macromolecular complex assembly	GO:0065003	5	0.0483498	1.95623	8	1105	49	13240	ENSSSCG00000030668,ENSSSCG00000001536,ENSSSCG00000001531,ENSSSCG00000001533,ENSSSCG00000001528,ENSSSCG00000028869,ENSSSCG00000001509,ENSSSCG00000001505,	0.374918	BP
digestive tract development	GO:0048565	5	0.049094	5.62925	2	96	49	13240	ENSSSCG00000036573,ENSSSCG00000001501,	0.378526	BP
integral component of nuclear inner membrane	GO:0005639	8	0.000907883	43.9748	2	12	53	13984	ENSSSCG00000001520,ENSSSCG00000000469,	0.21426	CC
nuclear membrane part	GO:0044453	6	0.000907883	43.9748	2	12	53	13984	ENSSSCG00000001520,ENSSSCG00000000469,	0.21426	CC
intrinsic component of nuclear inner membrane	GO:0031229	7	0.000907883	43.9748	2	12	53	13984	ENSSSCG00000001520,ENSSSCG00000000469,	0.21426	CC
cytosolic ribosome	GO:0022626	7	0.00130815	8.37616	4	126	53	13984	ENSSSCG00000001528,ENSSSCG00000030430,ENSSSCG00000001502,ENSSSCG00000001543,	0.0771806	CC
BAK complex	GO:0097145	5	0.00379005	263.849	1	1	53	13984	ENSSSCG00000001516,	0.17889	CC
intracellular part	GO:0044424	3	0.00461071	1.23094	46	9860	53	13984	ENSSSCG00000027053,ENSSSCG00000032242,ENSSSCG00000031593,ENSSSCG00000030668,ENSSSCG00000001539,ENSSSCG00000001535,ENSSSCG00000001538,ENSSSCG00000001499,ENSSSCG00000001531,ENSSSCG00000001534,ENSSSCG00000001533,ENSSSCG00000034610,ENSSSCG00000031103,ENSSSCG00000001528,ENSSSCG00000039272,ENSSSCG00000001527,ENSSSCG00000000475,ENSSSCG00000026004,ENSSSCG00000001520,ENSSSCG00000001523,ENSSSCG00000000477,…	0.181355	CC
ribosomal subunit	GO:0044391	5	0.00504306	5.76719	4	183	53	13984	ENSSSCG00000001528,ENSSSCG00000030430,ENSSSCG00000001502,ENSSSCG00000001543,	0.170023	CC
site of double-strand break	GO:0035861	7	0.00535943	18.1965	2	29	53	13984	ENSSSCG00000000477,ENSSSCG00000001511,	0.158103	CC
intracellular	GO:0005622	3	0.00559638	1.20914	47	10256	53	13984	ENSSSCG00000027053,ENSSSCG00000032242,ENSSSCG00000031593,ENSSSCG00000030668,ENSSSCG00000001539,ENSSSCG00000001535,ENSSSCG00000001538,ENSSSCG00000001499,ENSSSCG00000001531,ENSSSCG00000001534,ENSSSCG00000001533,ENSSSCG00000034610,ENSSSCG00000031103,ENSSSCG00000001528,ENSSSCG00000039272,ENSSSCG00000001527,ENSSSCG00000000475,ENSSSCG00000026004,ENSSSCG00000001520,ENSSSCG00000001523,ENSSSCG00000000477,…	0.146749	CC
site of DNA damage	GO:0090734	6	0.00610866	17.0225	2	31	53	13984	ENSSSCG00000000477,ENSSSCG00000001511,	0.144164	CC
nuclear inner membrane	GO:0005637	7	0.00650017	16.4906	2	32	53	13984	ENSSSCG00000001520,ENSSSCG00000000469,	0.139458	CC
organelle	GO:0043226	2	0.00869092	1.23098	44	9431	53	13984	ENSSSCG00000027053,ENSSSCG00000032242,ENSSSCG00000031593,ENSSSCG00000030668,ENSSSCG00000001539,ENSSSCG00000001535,ENSSSCG00000001538,ENSSSCG00000001499,ENSSSCG00000001531,ENSSSCG00000001534,ENSSSCG00000001533,ENSSSCG00000034610,ENSSSCG00000001528,ENSSSCG00000039272,ENSSSCG00000001527,ENSSSCG00000000475,ENSSSCG00000026004,ENSSSCG00000001520,ENSSSCG00000001523,ENSSSCG00000000477,ENSSSCG00000028869,…	0.170921	CC
chromosomal part	GO:0044427	5	0.00896965	2.95039	7	626	53	13984	ENSSSCG00000032242,ENSSSCG00000001539,ENSSSCG00000034610,ENSSSCG00000001520,ENSSSCG00000000477,ENSSSCG00000001511,ENSSSCG00000001509,	0.162834	CC
organelle part	GO:0044422	2	0.0094358	1.42467	30	5556	53	13984	ENSSSCG00000027053,ENSSSCG00000032242,ENSSSCG00000030668,ENSSSCG00000001539,ENSSSCG00000001538,ENSSSCG00000001531,ENSSSCG00000001534,ENSSSCG00000001533,ENSSSCG00000034610,ENSSSCG00000001528,ENSSSCG00000001520,ENSSSCG00000000477,ENSSSCG00000028869,ENSSSCG00000035972,ENSSSCG00000001518,ENSSSCG00000001517,ENSSSCG00000023788,ENSSSCG00000000469,ENSSSCG00000001516,ENSSSCG00000001510,ENSSSCG00000000466,…	0.159061	CC
integral component of organelle membrane	GO:0031301	5	0.0096404	6.82368	3	116	53	13984	ENSSSCG00000001520,ENSSSCG00000000469,ENSSSCG00000001516,	0.151676	CC
mitochondrial intermembrane space	GO:0005758	6	0.0100265	13.1925	2	40	53	13984	ENSSSCG00000030668,ENSSSCG00000001517,	0.147892	CC
intrinsic component of organelle membrane	GO:0031300	4	0.0103324	6.65166	3	119	53	13984	ENSSSCG00000001520,ENSSSCG00000000469,ENSSSCG00000001516,	0.143438	CC
cytosolic part	GO:0044445	5	0.010638	4.64932	4	227	53	13984	ENSSSCG00000001528,ENSSSCG00000030430,ENSSSCG00000001502,ENSSSCG00000001543,	0.139476	CC
ribosome	GO:0005840	6	0.0117914	4.51024	4	234	53	13984	ENSSSCG00000001528,ENSSSCG00000030430,ENSSSCG00000001502,ENSSSCG00000001543,	0.146462	CC
intracellular organelle part	GO:0044446	4	0.0123252	1.41802	29	5396	53	13984	ENSSSCG00000027053,ENSSSCG00000032242,ENSSSCG00000030668,ENSSSCG00000001539,ENSSSCG00000001538,ENSSSCG00000001531,ENSSSCG00000001534,ENSSSCG00000001533,ENSSSCG00000034610,ENSSSCG00000001528,ENSSSCG00000001520,ENSSSCG00000000477,ENSSSCG00000028869,ENSSSCG00000001518,ENSSSCG00000001517,ENSSSCG00000023788,ENSSSCG00000000469,ENSSSCG00000001516,ENSSSCG00000001510,ENSSSCG00000000466,ENSSSCG00000001511,…	0.145437	CC
organelle envelope lumen	GO:0031970	5	0.0142232	10.9937	2	48	53	13984	ENSSSCG00000030668,ENSSSCG00000001517,	0.159841	CC
chromosome	GO:0005694	6	0.014457	2.68842	7	687	53	13984	ENSSSCG00000032242,ENSSSCG00000001539,ENSSSCG00000034610,ENSSSCG00000001520,ENSSSCG00000000477,ENSSSCG00000001511,ENSSSCG00000001509,	0.155084	CC
EARP complex	GO:1990745	7	0.0150758	65.9623	1	4	53	13984	ENSSSCG00000001501,	0.154691	CC
GARP complex	GO:0000938	6	0.0150758	65.9623	1	4	53	13984	ENSSSCG00000001501,	0.154691	CC
intracellular organelle	GO:0043229	4	0.0164441	1.24633	40	8468	53	13984	ENSSSCG00000027053,ENSSSCG00000032242,ENSSSCG00000030668,ENSSSCG00000001539,ENSSSCG00000001535,ENSSSCG00000001538,ENSSSCG00000001499,ENSSSCG00000001531,ENSSSCG00000001534,ENSSSCG00000001533,ENSSSCG00000034610,ENSSSCG00000001528,ENSSSCG00000039272,ENSSSCG00000001527,ENSSSCG00000000475,ENSSSCG00000026004,ENSSSCG00000001520,ENSSSCG00000001523,ENSSSCG00000000477,ENSSSCG00000028869,ENSSSCG00000000478,…	0.155232	CC
alpha DNA polymerase:primase complex	GO:0005658	9	0.0188098	52.7698	1	5	53	13984	ENSSSCG00000000477,	0.170735	CC
prefoldin complex	GO:0016272	4	0.0188098	52.7698	1	5	53	13984	ENSSSCG00000001505,	0.170735	CC
cytosolic small ribosomal subunit	GO:0022627	7	0.0190483	9.42318	2	56	53	13984	ENSSSCG00000001528,ENSSSCG00000001502,	0.16055	CC
Bcl-2 family protein complex	GO:0097136	4	0.0225299	43.9748	1	6	53	13984	ENSSSCG00000001516,	0.183347	CC
cytosolic large ribosomal subunit	GO:0022625	7	0.025903	7.99543	2	66	53	13984	ENSSSCG00000030430,ENSSSCG00000001543,	0.20377	CC
commitment complex	GO:0000243	8	0.0262361	37.6927	1	7	53	13984	ENSSSCG00000001531,	0.199733	CC
small ribosomal subunit	GO:0015935	6	0.0312086	7.22874	2	73	53	13984	ENSSSCG00000001528,ENSSSCG00000001502,	0.230163	CC
non-membrane-bounded organelle	GO:0043228	3	0.032967	1.55961	17	2876	53	13984	ENSSSCG00000032242,ENSSSCG00000030668,ENSSSCG00000001539,ENSSSCG00000001499,ENSSSCG00000034610,ENSSSCG00000001528,ENSSSCG00000001520,ENSSSCG00000000477,ENSSSCG00000001518,ENSSSCG00000023788,ENSSSCG00000001510,ENSSSCG00000001511,ENSSSCG00000030430,ENSSSCG00000001509,ENSSSCG00000001502,ENSSSCG00000001504,ENSSSCG00000001543,	0.235764	CC
intracellular non-membrane-bounded organelle	GO:0043232	5	0.032967	1.55961	17	2876	53	13984	ENSSSCG00000032242,ENSSSCG00000030668,ENSSSCG00000001539,ENSSSCG00000001499,ENSSSCG00000034610,ENSSSCG00000001528,ENSSSCG00000001520,ENSSSCG00000000477,ENSSSCG00000001518,ENSSSCG00000023788,ENSSSCG00000001510,ENSSSCG00000001511,ENSSSCG00000030430,ENSSSCG00000001509,ENSSSCG00000001502,ENSSSCG00000001504,ENSSSCG00000001543,	0.235764	CC
nucleus	GO:0005634	6	0.0361613	1.37307	25	4804	53	13984	ENSSSCG00000032242,ENSSSCG00000030668,ENSSSCG00000001539,ENSSSCG00000001538,ENSSSCG00000001531,ENSSSCG00000001534,ENSSSCG00000001533,ENSSSCG00000034610,ENSSSCG00000001528,ENSSSCG00000039272,ENSSSCG00000000475,ENSSSCG00000001520,ENSSSCG00000000477,ENSSSCG00000028869,ENSSSCG00000001518,ENSSSCG00000000469,ENSSSCG00000000466,ENSSSCG00000001511,ENSSSCG00000036573,ENSSSCG00000001509,ENSSSCG00000001502,…	0.243831	CC
cytoplasm	GO:0005737	4	0.0395559	1.25221	34	7164	53	13984	ENSSSCG00000027053,ENSSSCG00000031593,ENSSSCG00000030668,ENSSSCG00000001535,ENSSSCG00000001538,ENSSSCG00000001534,ENSSSCG00000001533,ENSSSCG00000031103,ENSSSCG00000001528,ENSSSCG00000039272,ENSSSCG00000001527,ENSSSCG00000000475,ENSSSCG00000026004,ENSSSCG00000001520,ENSSSCG00000001523,ENSSSCG00000000477,ENSSSCG00000028869,ENSSSCG00000000478,ENSSSCG00000035972,ENSSSCG00000001518,ENSSSCG00000001517,…	0.259311	CC
organelle envelope	GO:0031967	5	0.0399788	2.36636	6	669	53	13984	ENSSSCG00000030668,ENSSSCG00000001520,ENSSSCG00000001517,ENSSSCG00000000469,ENSSSCG00000001516,ENSSSCG00000000466,	0.255	CC
envelope	GO:0031975	3	0.0399788	2.36636	6	669	53	13984	ENSSSCG00000030668,ENSSSCG00000001520,ENSSSCG00000001517,ENSSSCG00000000469,ENSSSCG00000001516,ENSSSCG00000000466,	0.255	CC
intrinsic component of the cytoplasmic side of the plasma membrane	GO:0031235	5	0.0409237	23.9863	1	11	53	13984	ENSSSCG00000001513,	0.247641	CC
DNA replication factor A complex	GO:0005662	7	0.0409237	23.9863	1	11	53	13984	ENSSSCG00000000477,	0.247641	CC
pore complex	GO:0046930	5	0.0409237	23.9863	1	11	53	13984	ENSSSCG00000001516,	0.247641	CC
endomembrane system	GO:0012505	3	0.043569	1.60744	14	2298	53	13984	ENSSSCG00000027053,ENSSSCG00000001535,ENSSSCG00000001533,ENSSSCG00000026004,ENSSSCG00000001520,ENSSSCG00000028869,ENSSSCG00000000478,ENSSSCG00000001518,ENSSSCG00000023788,ENSSSCG00000000469,ENSSSCG00000001516,ENSSSCG00000000466,ENSSSCG00000001503,ENSSSCG00000001501,	0.244817	CC
COPI-coated vesicle	GO:0030137	8	0.0445615	21.9874	1	12	53	13984	ENSSSCG00000027053,	0.24457	CC
intracellular ribonucleoprotein complex	GO:0030529	4	0.045622	2.29102	6	691	53	13984	ENSSSCG00000001531,ENSSSCG00000001528,ENSSSCG00000030430,ENSSSCG00000001502,ENSSSCG00000001504,ENSSSCG00000001543,	0.2447	CC
recycling endosome	GO:0055037	8	0.0456715	5.86331	2	90	53	13984	ENSSSCG00000000478,ENSSSCG00000001501,	0.239522	CC
chromatin	GO:0000785	6	0.0459673	2.95629	4	357	53	13984	ENSSSCG00000032242,ENSSSCG00000001539,ENSSSCG00000034610,ENSSSCG00000001520,	0.235832	CC
ribonucleoprotein complex	GO:1990904	3	0.0464286	2.28112	6	694	53	13984	ENSSSCG00000001531,ENSSSCG00000001528,ENSSSCG00000030430,ENSSSCG00000001502,ENSSSCG00000001504,ENSSSCG00000001543,	0.233131	CC
cytosol	GO:0005829	5	0.0472992	1.58945	14	2324	53	13984	ENSSSCG00000031593,ENSSSCG00000001538,ENSSSCG00000001534,ENSSSCG00000001528,ENSSSCG00000028869,ENSSSCG00000035972,ENSSSCG00000023788,ENSSSCG00000001516,ENSSSCG00000000466,ENSSSCG00000039060,ENSSSCG00000030430,ENSSSCG00000001502,ENSSSCG00000001543,ENSSSCG00000001501,	0.232554	CC
inositol hexakisphosphate 6-kinase activity	GO:0000831	7	0.00378544	264.17	1	1	47	12416	ENSSSCG00000039272,	0.844153	MF
linoleic acid binding	GO:0070539	9	0.00378544	264.17	1	1	47	12416	ENSSSCG00000001539,	0.844153	MF
nuclear hormone receptor binding	GO:0035257	6	0.0045977	8.90461	3	89	47	12416	ENSSSCG00000001533,ENSSSCG00000000478,ENSSSCG00000001509,	0.341763	MF
structural constituent of ribosome	GO:0003735	3	0.0051644	5.71179	4	185	47	12416	ENSSSCG00000001528,ENSSSCG00000030430,ENSSSCG00000001502,ENSSSCG00000001543,	0.287915	MF
protein heterodimerization activity	GO:0046982	5	0.00652915	4.19318	5	315	47	12416	ENSSSCG00000001539,ENSSSCG00000001533,ENSSSCG00000000475,ENSSSCG00000001516,ENSSSCG00000001509,	0.2912	MF
hormone receptor binding	GO:0051427	5	0.00708717	7.62029	3	104	47	12416	ENSSSCG00000001533,ENSSSCG00000000478,ENSSSCG00000001509,	0.263406	MF
pre-mRNA 5'-splice site binding	GO:0030627	7	0.00755685	132.085	1	2	47	12416	ENSSSCG00000001531,	0.24074	MF
inositol 1,4,5-trisphosphate-sensitive calcium-release channel activity	GO:0005220	13	0.0113143	88.0567	1	3	47	12416	ENSSSCG00000001518,	0.315386	MF
single-stranded DNA-dependent ATP-dependent DNA helicase activity	GO:0017116	12	0.0113143	88.0567	1	3	47	12416	ENSSSCG00000000477,	0.315386	MF
N-acetylglucosamine-6-sulfatase activity	GO:0008449	6	0.0113143	88.0567	1	3	47	12416	ENSSSCG00000023715,	0.315386	MF
diphosphoinositol-polyphosphate diphosphatase activity	GO:0008486	7	0.0113143	88.0567	1	3	47	12416	ENSSSCG00000031593,	0.315386	MF
peptide-methionine (R)-S-oxide reductase activity	GO:0033743	6	0.0113143	88.0567	1	3	47	12416	ENSSSCG00000026004,	0.315386	MF
drug binding	GO:0008144	3	0.0119924	12.0077	2	44	47	12416	ENSSSCG00000001539,ENSSSCG00000001549,	0.205716	MF
steroid hormone receptor binding	GO:0035258	7	0.0147308	10.7825	2	49	47	12416	ENSSSCG00000000478,ENSSSCG00000001509,	0.234641	MF
binding	GO:0005488	2	0.014859	1.19785	41	9042	47	12416	ENSSSCG00000027053,ENSSSCG00000032242,ENSSSCG00000031593,ENSSSCG00000001539,ENSSSCG00000001536,ENSSSCG00000001537,ENSSSCG00000001532,ENSSSCG00000001499,ENSSSCG00000001531,ENSSSCG00000001534,ENSSSCG00000001533,ENSSSCG00000034610,ENSSSCG00000031103,ENSSSCG00000001528,ENSSSCG00000001527,ENSSSCG00000001521,ENSSSCG00000000475,ENSSSCG00000026004,ENSSSCG00000001520,ENSSSCG00000000477,ENSSSCG00000000478,…	0.220904	MF
long-chain fatty acid binding	GO:0036041	8	0.0150578	66.0426	1	4	47	12416	ENSSSCG00000001539,	0.209868	MF
UDP-galactose:beta-N-acetylglucosamine beta-1,3-galactosyltransferase activity	GO:0008499	8	0.0150578	66.0426	1	4	47	12416	ENSSSCG00000001503,	0.209868	MF
ATP-dependent 5'-3' DNA helicase activity	GO:0043141	12	0.0187874	52.834	1	5	47	12416	ENSSSCG00000000477,	0.232756	MF
vitamin D receptor binding	GO:0042809	7	0.0187874	52.834	1	5	47	12416	ENSSSCG00000001533,	0.232756	MF
inositol hexakisphosphate kinase activity	GO:0000828	6	0.0187874	52.834	1	5	47	12416	ENSSSCG00000039272,	0.232756	MF
beta-1,3-galactosyltransferase activity	GO:0048531	7	0.0225033	44.0284	1	6	47	12416	ENSSSCG00000001503,	0.238963	MF
protein N-terminus binding	GO:0047485	4	0.0250783	8.12831	2	65	47	12416	ENSSSCG00000001533,ENSSSCG00000001509,	0.254203	MF
U1 snRNA binding	GO:0030619	7	0.0262053	37.7386	1	7	47	12416	ENSSSCG00000001531,	0.254077	MF
5'-3' DNA helicase activity	GO:0043139	10	0.0298936	33.0213	1	8	47	12416	ENSSSCG00000000477,	0.277762	MF
glucocorticoid receptor binding	GO:0035259	8	0.0298936	33.0213	1	8	47	12416	ENSSSCG00000000478,	0.277762	MF
receptor signaling complex scaffold activity	GO:0030159	5	0.0298936	33.0213	1	8	47	12416	ENSSSCG00000000478,	0.277762	MF
SUMO binding	GO:0032183	5	0.0335683	29.3522	1	9	47	12416	ENSSSCG00000001509,	0.277249	MF
chromatin DNA binding	GO:0031490	6	0.0342859	6.86156	2	77	47	12416	ENSSSCG00000001520,ENSSSCG00000000469,	0.273063	MF
inositol 1,4,5 trisphosphate binding	GO:0070679	5	0.0372293	26.417	1	10	47	12416	ENSSSCG00000001518,	0.28628	MF
oxidoreductase activity, acting on a sulfur group of donors, disulfide as acceptor	GO:0016671	5	0.0372293	26.417	1	10	47	12416	ENSSSCG00000026004,	0.28628	MF
macrolide binding	GO:0005527	4	0.0372293	26.417	1	10	47	12416	ENSSSCG00000001549,	0.28628	MF
FK506 binding	GO:0005528	5	0.0372293	26.417	1	10	47	12416	ENSSSCG00000001549,	0.28628	MF
UDP-galactosyltransferase activity	GO:0035250	7	0.0372293	26.417	1	10	47	12416	ENSSSCG00000001503,	0.28628	MF
structural molecule activity	GO:0005198	2	0.0377196	2.67921	5	493	47	12416	ENSSSCG00000001528,ENSSSCG00000000478,ENSSSCG00000030430,ENSSSCG00000001502,ENSSSCG00000001543,	0.247396	MF
Ras GTPase binding	GO:0017016	7	0.0412808	3.90399	3	203	47	12416	ENSSSCG00000023788,ENSSSCG00000000466,ENSSSCG00000001501,	0.263017	MF
single-stranded DNA-dependent ATPase activity	GO:0043142	11	0.0445107	22.0142	1	12	47	12416	ENSSSCG00000000477,	0.275719	MF
calcium-release channel activity	GO:0015278	12	0.0445107	22.0142	1	12	47	12416	ENSSSCG00000001518,	0.275719	MF
small GTPase binding	GO:0031267	6	0.0470386	3.70332	3	214	47	12416	ENSSSCG00000023788,ENSSSCG00000000466,ENSSSCG00000001501,	0.276042	MF
fatty acid binding	GO:0005504	7	0.0481311	20.3208	1	13	47	12416	ENSSSCG00000001539,	0.275211	MF
