# Supplementary material for: Whole genome variants across 57 pig breeds enable comprehensive identification of genetic signatures that underlie breed features
Source: J Anim Sci Biotechnol. 2020 Dec 3;11:115. doi: 10.1186/s40104-020-00520-8 (PMC7713148; doi:10.1186/s40104-020-00520-8)
Supplement: Supplementary file 5 — Additional file 5: Supplementary Data 5. Candidate regions and genes in these regions with KEGG and GO results for body height. [file 40104_2020_520_MOESM5_ESM.xlsx]

## Sheet: Candidate regions
Chr	Start	End	Type
1	6393591	8393592	SNP
3	93189763	95189764	SNP
6	114413446	116413466	SNP
7	29294596	31458775	SNP
3	93166180	95166181	InDel

## Sheet: Candidate genes
Enssemble ID	Gene	Type
ENSSSCG00000031593	NUDT3	snp
ENSSSCG00000031334	ENSSSCG00000031334	snp
ENSSSCG00000004040	SLC22A2	snp
ENSSSCG00000004041	SLC22A1	snp
ENSSSCG00000004046	PNLDC1	snp
ENSSSCG00000004047	MRPL18	snp
ENSSSCG00000004044	IGF2R	snp
ENSSSCG00000004045	MAS1	snp
ENSSSCG00000004048	TCP1	snp
ENSSSCG00000004049	ACAT2	snp
ENSSSCG00000025005	B4GALT6	snp
ENSSSCG00000036599	ENSSSCG00000036599	snp	indel
ENSSSCG00000040317	SOD2	snp
ENSSSCG00000039272	IP6K3	snp
ENSSSCG00000023160	ENSSSCG00000023160	snp
ENSSSCG00000023686	TTR	snp
ENSSSCG00000004050	WTAP	snp
ENSSSCG00000004053	TAGAP	snp
ENSSSCG00000004052	FNDC1	snp
ENSSSCG00000004055	RSPH3	snp
ENSSSCG00000035972	TULP1	snp
ENSSSCG00000020694	DSG1	snp
ENSSSCG00000004033	AGPAT4	snp
ENSSSCG00000001543	RPL10A	snp
ENSSSCG00000001544	TEAD3	snp
ENSSSCG00000001546	FANCE	snp
ENSSSCG00000001549	FKBP5	snp
ENSSSCG00000032396	ENSSSCG00000032396	snp
ENSSSCG00000001523	GRM4	snp
ENSSSCG00000001520	LEMD2	snp
ENSSSCG00000001521	MLN	snp
ENSSSCG00000001527	C6orf106	snp
ENSSSCG00000001528	RPS10	snp
ENSSSCG00000001499	DST	snp
ENSSSCG00000032242	HMGA1	snp
ENSSSCG00000008429	EPCAM		indel
ENSSSCG00000001531	ENSSSCG00000001531	snp
ENSSSCG00000001533	TAF11	snp
ENSSSCG00000001532	UHRF1BP1	snp
ENSSSCG00000001535	TCP11	snp
ENSSSCG00000001534	ANKS1A	snp
ENSSSCG00000001537	ZNF76	snp
ENSSSCG00000001536	SCUBE3	snp
ENSSSCG00000001539	PPARD	snp
ENSSSCG00000001538	DEF6	snp
ENSSSCG00000038014	ENSSSCG00000038014	snp
ENSSSCG00000038396	ENSSSCG00000038396	snp	indel
ENSSSCG00000021325	MCFD2	snp	indel
ENSSSCG00000034747	ENSSSCG00000034747	snp	indel
ENSSSCG00000020740	DSG4	snp
ENSSSCG00000030668	UQCC2	snp
ENSSSCG00000031261	RHOQ	snp	indel
ENSSSCG00000024800	DSC3	snp
ENSSSCG00000008437	SOCS5	snp	indel
ENSSSCG00000008434	TTC7A	snp	indel
ENSSSCG00000008433	CALM2	snp	indel
ENSSSCG00000008432	STPG4	snp	indel
ENSSSCG00000001504	WDR46	snp
ENSSSCG00000001505	ENSSSCG00000001505	snp
ENSSSCG00000001506	RGL2	snp
ENSSSCG00000001507	TAPBP	snp
ENSSSCG00000001500	ENSSSCG00000001500	snp
ENSSSCG00000001501	VPS52	snp
ENSSSCG00000001502	RPS18	snp
ENSSSCG00000001503	B3GALT4	snp
ENSSSCG00000001509	DAXX	snp
ENSSSCG00000037476	ENSSSCG00000037476	snp
ENSSSCG00000022739	DSG2	snp
ENSSSCG00000039935	CRIPT	snp	indel
ENSSSCG00000003728	TRAPPC8	snp
ENSSSCG00000003729	RNF125	snp
ENSSSCG00000003723	ENSSSCG00000003723	snp
ENSSSCG00000003726	DSC1	snp
ENSSSCG00000027160	DSG3	snp
ENSSSCG00000001518	ITPR3	snp
ENSSSCG00000001513	SYNGAP1	snp
ENSSSCG00000001512	CUTA	snp
ENSSSCG00000001511	PHF1	snp
ENSSSCG00000001510	KIFC1	snp
ENSSSCG00000001517	ENSSSCG00000001517	snp
ENSSSCG00000001516	BAK1	snp
ENSSSCG00000027053	PACSIN1	snp
ENSSSCG00000038645	ENSSSCG00000038645	snp	indel
ENSSSCG00000036573	SPDEF	snp
ENSSSCG00000008442	TMEM247	snp	indel
ENSSSCG00000008443	EPAS1	snp	indel
ENSSSCG00000008440	ENSSSCG00000008440	snp	indel
ENSSSCG00000008441	ATP6V1E2	snp	indel
ENSSSCG00000008444	PRKCE	snp	indel
ENSSSCG00000008445	SRBD1	snp	indel
ENSSSCG00000003731	GAREM1	snp
ENSSSCG00000003730	RNF138	snp
ENSSSCG00000003732	MEP1B	snp
ENSSSCG00000032184	ENSSSCG00000032184	snp
ENSSSCG00000004037	MAP3K4	snp
ENSSSCG00000031446	ENSSSCG00000031446	snp
ENSSSCG00000004032	PRKN	snp
ENSSSCG00000004039	SLC22A3	snp
ENSSSCG00000004038	PLG	snp

## Sheet: KEGG pathway
Term Name	GeneHitsInSelectedSet	AllGenesInSelectedSet	GeneHitsInBackground	AllGenesInBackground	p-value	enrichFactor	GeneListInSelectedSets	corrected p-value(BH method)
04912 GnRH signaling pathway	5	60	167	11688	0.00162478	5.83234	[ENSSSCG00000001518, ENSSSCG00000004037, ENSSSCG00000031446, ENSSSCG00000008433, ENSSSCG00000008444]	0.323331
04392 Hippo signaling pathway - multiple species	2	60	25	11688	0.00720617	15.584	[ENSSSCG00000001544, ENSSSCG00000035972]	0.717014
04915 Estrogen signaling pathway	4	60	170	11688	0.0111953	4.58353	[ENSSSCG00000001518, ENSSSCG00000001549, ENSSSCG00000008433, ENSSSCG00000008444]	0.742622
03460 Fanconi anemia pathway	3	60	98	11688	0.0138528	5.96327	[ENSSSCG00000001546, ENSSSCG00000032184, ENSSSCG00000008434]	0.689175
05231 Choline metabolism in cancer	4	60	187	11688	0.0154233	4.16684	[ENSSSCG00000001506, ENSSSCG00000004040, ENSSSCG00000004041, ENSSSCG00000004039]	0.613847
05210 Colorectal cancer	3	60	106	11688	0.0170726	5.51321	[ENSSSCG00000001506, ENSSSCG00000004052, ENSSSCG00000001516]	0.566242
Genetic Information Processing	17	60	1968	11688	0.017822	1.68272	[ENSSSCG00000004032, ENSSSCG00000032184, ENSSSCG00000039935, ENSSSCG00000038645, ENSSSCG00000031334, ENSSSCG00000001528, ENSSSCG00000001546, ENSSSCG00000001502, ENSSSCG00000001516, ENSSSCG00000038396, ENSSSCG00000001543, ENSSSCG00000001531, ENSSSCG00000003723, ENSSSCG00000001533, ENSSSCG00000004046, ENSSSCG00000004047, ENSSSCG00000008434]	0.506654
03010 Ribosome	7	60	530	11688	0.0182927	2.57283	[ENSSSCG00000001528, ENSSSCG00000001502, ENSSSCG00000001543, ENSSSCG00000003723, ENSSSCG00000038645, ENSSSCG00000031334, ENSSSCG00000004047]	0.455032
04722 Neurotrophin signaling pathway	4	60	226	11688	0.0285783	3.44779	[ENSSSCG00000001516, ENSSSCG00000031446, ENSSSCG00000008433, ENSSSCG00000008444]	0.631898
Transcription	4	60	237	11688	0.0332083	3.28776	[ENSSSCG00000038396, ENSSSCG00000001531, ENSSSCG00000001533, ENSSSCG00000039935]	0.660846
04013 MAPK signaling pathway - fly	3	60	146	11688	0.0389669	4.00274	[ENSSSCG00000001513, ENSSSCG00000040317, ENSSSCG00000004037]	0.704946
Nervous system	7	60	637	11688	0.0436785	2.14066	[ENSSSCG00000001518, ENSSSCG00000001516, ENSSSCG00000001523, ENSSSCG00000008441, ENSSSCG00000031446, ENSSSCG00000008433, ENSSSCG00000008444]	0.724335
Neurodegenerative diseases	8	60	798	11688	0.0501322	1.95288	[ENSSSCG00000027053, ENSSSCG00000001518, ENSSSCG00000001509, ENSSSCG00000004032, ENSSSCG00000001516, ENSSSCG00000040317, ENSSSCG00000039935, ENSSSCG00000008433]	0.767408
00072 Synthesis and degradation of ketone bodies	1	60	12	11688	0.0599192	16.2333	[ENSSSCG00000004049]	0.851709
04750 Inflammatory mediator regulation of TRP channels	3	60	175	11688	0.0607468	3.33943	[ENSSSCG00000001518, ENSSSCG00000008433, ENSSSCG00000008444]	0.805907
03040 Spliceosome	2	60	80	11688	0.0634655	4.87	[ENSSSCG00000038396, ENSSSCG00000001531]	0.789352
00604 Glycosphingolipid biosynthesis - ganglio series	1	60	13	11688	0.06475	14.9846	[ENSSSCG00000001503]	0.757956
04933 AGE-RAGE signaling pathway in diabetic complications	3	60	187	11688	0.071121	3.12513	[ENSSSCG00000001516, ENSSSCG00000031446, ENSSSCG00000008444]	0.786283
04070 Phosphatidylinositol signaling system	3	60	190	11688	0.0738327	3.07579	[ENSSSCG00000001518, ENSSSCG00000039272, ENSSSCG00000008433]	0.7733
Digestive system	6	60	591	11688	0.0815603	1.97766	[ENSSSCG00000001518, ENSSSCG00000004041, ENSSSCG00000001500, ENSSSCG00000003732, ENSSSCG00000004049, ENSSSCG00000008433]	0.811525
Endocrine system	10	60	1220	11688	0.090835	1.59672	[ENSSSCG00000001518, ENSSSCG00000001539, ENSSSCG00000004045, ENSSSCG00000008437, ENSSSCG00000001549, ENSSSCG00000031261, ENSSSCG00000004037, ENSSSCG00000031446, ENSSSCG00000008433, ENSSSCG00000008444]	0.86077
04080 Neuroactive ligand-receptor interaction	4	60	333	11688	0.0912671	2.33994	[ENSSSCG00000004045, ENSSSCG00000001521, ENSSSCG00000001523, ENSSSCG00000004038]	0.825553
05211 Renal cell carcinoma	2	60	103	11688	0.0980027	3.78252	[ENSSSCG00000008443, ENSSSCG00000031446]	0.847937
05212 Pancreatic cancer	2	60	111	11688	0.111032	3.50991	[ENSSSCG00000001506, ENSSSCG00000031446]	0.920641
05120 Epithelial cell signaling in Helicobacter pylori infection	2	60	111	11688	0.111032	3.50991	[ENSSSCG00000008441, ENSSSCG00000031446]	0.920641
Translation	7	60	798	11688	0.112979	1.70877	[ENSSSCG00000001528, ENSSSCG00000001502, ENSSSCG00000001543, ENSSSCG00000003723, ENSSSCG00000038645, ENSSSCG00000031334, ENSSSCG00000004047]	0.864723
05016 Huntington's disease	4	60	375	11688	0.12604	2.07787	[ENSSSCG00000027053, ENSSSCG00000001516, ENSSSCG00000040317, ENSSSCG00000039935]	0.928964
04391 Hippo signaling pathway -fly	2	60	120	11688	0.126198	3.24667	[ENSSSCG00000001544, ENSSSCG00000035972]	0.896907
00900 Terpenoid backbone biosynthesis	1	60	28	11688	0.13435	6.95714	[ENSSSCG00000004049]	0.921918
04924 Renin secretion	2	60	125	11688	0.134829	3.1168	[ENSSSCG00000001518, ENSSSCG00000008433]	0.894364
04925 Aldosterone synthesis and secretion	2	60	127	11688	0.138318	3.06772	[ENSSSCG00000001518, ENSSSCG00000008433]	0.887914
04614 Renin-angiotensin system	1	60	29	11688	0.138804	6.71724	[ENSSSCG00000004045]	0.86319
04270 Vascular smooth muscle contraction	3	60	259	11688	0.147552	2.25637	[ENSSSCG00000001518, ENSSSCG00000008433, ENSSSCG00000008444]	0.889783
Signal transduction	19	60	2928	11688	0.150197	1.26407	[ENSSSCG00000008437, ENSSSCG00000023160, ENSSSCG00000035972, ENSSSCG00000031446, ENSSSCG00000021325, ENSSSCG00000001518, ENSSSCG00000001539, ENSSSCG00000001506, ENSSSCG00000001509, ENSSSCG00000039272, ENSSSCG00000001513, ENSSSCG00000001516, ENSSSCG00000001520, ENSSSCG00000001523, ENSSSCG00000001544, ENSSSCG00000008441, ENSSSCG00000040317, ENSSSCG00000004037, ENSSSCG00000008433]	0.879092
00650 Butanoate metabolism	1	60	33	11688	0.156398	5.90303	[ENSSSCG00000004049]	0.889234
05200 Pathways in cancer	6	60	713	11688	0.15769	1.63927	[ENSSSCG00000001539, ENSSSCG00000001506, ENSSSCG00000004052, ENSSSCG00000001516, ENSSSCG00000008443, ENSSSCG00000031446]	0.871673
04970 Salivary secretion	2	60	139	11688	0.159652	2.80288	[ENSSSCG00000001518, ENSSSCG00000008433]	0.858669
04210 Apoptosis	3	60	275	11688	0.167227	2.12509	[ENSSSCG00000001518, ENSSSCG00000001509, ENSSSCG00000001516]	0.875739
05014 Amyotrophic lateral sclerosis (ALS)	2	60	144	11688	0.168718	2.70556	[ENSSSCG00000001509, ENSSSCG00000001516]	0.860892
04974 Protein digestion and absorption	2	60	146	11688	0.172369	2.66849	[ENSSSCG00000001500, ENSSSCG00000003732]	0.857536
Environmental Information Processing	22	60	3545	11688	0.175563	1.20891	[ENSSSCG00000004045, ENSSSCG00000008437, ENSSSCG00000023160, ENSSSCG00000035972, ENSSSCG00000031446, ENSSSCG00000021325, ENSSSCG00000001518, ENSSSCG00000001539, ENSSSCG00000001506, ENSSSCG00000001509, ENSSSCG00000039272, ENSSSCG00000001513, ENSSSCG00000001516, ENSSSCG00000001521, ENSSSCG00000001520, ENSSSCG00000001523, ENSSSCG00000001544, ENSSSCG00000008441, ENSSSCG00000040317, ENSSSCG00000004037…	0.852124
04724 Glutamatergic synapse	2	60	151	11688	0.181555	2.58013	[ENSSSCG00000001518, ENSSSCG00000001523]	0.860224
04720 Long-term potentiation	2	60	151	11688	0.181555	2.58013	[ENSSSCG00000001518, ENSSSCG00000008433]	0.860224
Metabolism of terpenoids and polyketides	1	60	39	11688	0.182128	4.99487	[ENSSSCG00000004049]	0.823713
00640 Propanoate metabolism	1	60	41	11688	0.190531	4.75122	[ENSSSCG00000004049]	0.842572
03018 RNA degradation	1	60	41	11688	0.190531	4.75122	[ENSSSCG00000004046]	0.842572
04010 MAPK signaling pathway	4	60	442	11688	0.191083	1.7629	[ENSSSCG00000001509, ENSSSCG00000001513, ENSSSCG00000004037, ENSSSCG00000031446]	0.809053
04713 Circadian entrainment	2	60	160	11688	0.19827	2.435	[ENSSSCG00000001518, ENSSSCG00000008433]	0.821993
04966 Collecting duct acid secretion	1	60	43	11688	0.19885	4.53023	[ENSSSCG00000008441]	0.807575
04014 Ras signaling pathway	4	60	459	11688	0.209094	1.6976	[ENSSSCG00000001506, ENSSSCG00000001513, ENSSSCG00000031446, ENSSSCG00000008433]	0.832195
Circulatory system	4	60	461	11688	0.211246	1.69024	[ENSSSCG00000021325, ENSSSCG00000001518, ENSSSCG00000008433, ENSSSCG00000008444]	0.824275
04971 Gastric acid secretion	2	60	169	11688	0.21517	2.30533	[ENSSSCG00000001518, ENSSSCG00000008433]	0.82344
00630 Glyoxylate and dicarboxylate metabolism	1	60	47	11688	0.215237	4.14468	[ENSSSCG00000004049]	0.808153
00600 Sphingolipid metabolism	1	60	50	11688	0.22731	3.896	[ENSSSCG00000025005]	0.837678
00563 Glycosylphosphatidylinositol(GPI)-anchor biosynthesis	1	60	52	11688	0.235257	3.74615	[ENSSSCG00000008440]	0.851202
Replication and repair	3	60	334	11688	0.245288	1.7497	[ENSSSCG00000001546, ENSSSCG00000032184, ENSSSCG00000008434]	0.87165
04211 Longevity regulating pathway - mammal	2	60	185	11688	0.245522	2.10595	[ENSSSCG00000001516, ENSSSCG00000040317]	0.857172
01524 Platinum drug resistance	2	60	187	11688	0.249333	2.08342	[ENSSSCG00000001516, ENSSSCG00000008434]	0.85547
04744 Phototransduction	1	60	59	11688	0.262444	3.30169	[ENSSSCG00000008433]	0.885191
04390 Hippo signaling pathway	2	60	201	11688	0.276054	1.93831	[ENSSSCG00000001544, ENSSSCG00000035972]	0.915579
Environmental adaptation	2	60	202	11688	0.277963	1.92871	[ENSSSCG00000001518, ENSSSCG00000008433]	0.906798
04922 Glucagon signaling pathway	2	60	203	11688	0.279872	1.91921	[ENSSSCG00000001518, ENSSSCG00000008433]	0.8983
04360 Axon guidance	3	60	362	11688	0.284289	1.61436	[ENSSSCG00000001513, ENSSSCG00000004052, ENSSSCG00000031446]	0.897994
04340 Hedgehog signaling pathway	1	60	65	11688	0.284988	2.99692	[ENSSSCG00000001520]	0.886136
04215 Apoptosis - multiple species	1	60	65	11688	0.284988	2.99692	[ENSSSCG00000001516]	0.886136
00380 Tryptophan metabolism	1	60	66	11688	0.28868	2.95152	[ENSSSCG00000004049]	0.870412
04975 Fat digestion and absorption	1	60	66	11688	0.28868	2.95152	[ENSSSCG00000004049]	0.870412
04146 Peroxisome	1	60	67	11688	0.292352	2.90746	[ENSSSCG00000040317]	0.855559
04742 Taste transduction	2	60	212	11688	0.297037	1.83774	[ENSSSCG00000001518, ENSSSCG00000001523]	0.856672
04621 NOD-like receptor signaling pathway	2	60	213	11688	0.298942	1.82911	[ENSSSCG00000001518, ENSSSCG00000008444]	0.849849
04721 Synaptic vesicle cycle	1	60	69	11688	0.299641	2.82319	[ENSSSCG00000008441]	0.839837
00620 Pyruvate metabolism	1	60	70	11688	0.303257	2.78286	[ENSSSCG00000004049]	0.838169
04114 Oocyte meiosis	2	60	220	11688	0.312252	1.77091	[ENSSSCG00000001518, ENSSSCG00000008433]	0.851208
04728 Dopaminergic synapse	2	60	222	11688	0.316047	1.75495	[ENSSSCG00000001518, ENSSSCG00000008433]	0.84991
04666 Fc gamma R-mediated phagocytosis	2	60	229	11688	0.329293	1.70131	[ENSSSCG00000031446, ENSSSCG00000008444]	0.873725
04141 Protein processing in endoplasmic reticulum	2	60	230	11688	0.331181	1.69391	[ENSSSCG00000004032, ENSSSCG00000001516]	0.867171
03020 RNA polymerase	1	60	78	11688	0.331537	2.49744	[ENSSSCG00000039935]	0.856828
03022 Basal transcription factors	1	60	79	11688	0.334991	2.46582	[ENSSSCG00000001533]	0.854657
04730 Long-term depression	1	60	79	11688	0.334991	2.46582	[ENSSSCG00000001518]	0.854657
04144 Endocytosis	2	60	236	11688	0.342475	1.65085	[ENSSSCG00000004044, ENSSSCG00000031446]	0.851908
05150 Staphylococcus aureus infection	2	60	239	11688	0.348102	1.63013	[ENSSSCG00000004038, ENSSSCG00000020694]	0.855214
04261 Adrenergic signaling in cardiomyocytes	2	60	242	11688	0.353714	1.60992	[ENSSSCG00000021325, ENSSSCG00000008433]	0.858403
00190 Oxidative phosphorylation	2	60	243	11688	0.355581	1.60329	[ENSSSCG00000038014, ENSSSCG00000008441]	0.852538
Human Diseases	24	60	4319	11688	0.357199	1.08247	[ENSSSCG00000027053, ENSSSCG00000004032, ENSSSCG00000004040, ENSSSCG00000004041, ENSSSCG00000004052, ENSSSCG00000023160, ENSSSCG00000039935, ENSSSCG00000031446, ENSSSCG00000021325, ENSSSCG00000001518, ENSSSCG00000001539, ENSSSCG00000001506, ENSSSCG00000001509, ENSSSCG00000001516, ENSSSCG00000022739, ENSSSCG00000004039, ENSSSCG00000008441, ENSSSCG00000040317, ENSSSCG00000008443, ENSSSCG00000004038…	0.846222
00310 Lysine degradation	1	60	88	11688	0.365303	2.21364	[ENSSSCG00000004049]	0.855238
04745 Phototransduction - fly	1	60	91	11688	0.375102	2.14066	[ENSSSCG00000008433]	0.867968
04624 Toll and Imd signaling pathway	1	60	92	11688	0.378335	2.11739	[ENSSSCG00000004037]	0.865386
04918 Thyroid hormone synthesis	1	60	93	11688	0.381551	2.09462	[ENSSSCG00000001518]	0.862826
04930 Type II diabetes mellitus	1	60	95	11688	0.387936	2.05053	[ENSSSCG00000008444]	0.867406
00280 Valine, leucine and isoleucine degradation	1	60	96	11688	0.391103	2.02917	[ENSSSCG00000004049]	0.864773
04917 Prolactin signaling pathway	1	60	96	11688	0.391103	2.02917	[ENSSSCG00000008437]	0.864773
Cancers	11	60	1917	11688	0.394741	1.11779	[ENSSSCG00000001518, ENSSSCG00000001539, ENSSSCG00000001506, ENSSSCG00000004040, ENSSSCG00000004041, ENSSSCG00000004052, ENSSSCG00000001516, ENSSSCG00000004039, ENSSSCG00000008443, ENSSSCG00000031446, ENSSSCG00000008433]	0.853843
00071 Fatty acid degradation	1	60	98	11688	0.397391	1.98776	[ENSSSCG00000004049]	0.85033
01212 Fatty acid metabolism	1	60	99	11688	0.40051	1.96768	[ENSSSCG00000004049]	0.847888
05221 Acute myeloid leukemia	1	60	99	11688	0.40051	1.96768	[ENSSSCG00000001539]	0.847888
04976 Bile secretion	1	60	99	11688	0.40051	1.96768	[ENSSSCG00000004041]	0.847888
04020 Calcium signaling pathway	3	60	451	11688	0.409805	1.29579	[ENSSSCG00000021325, ENSSSCG00000001518, ENSSSCG00000008433]	0.840735
04911 Insulin secretion	1	60	105	11688	0.418897	1.85524	[ENSSSCG00000001518]	0.850618
04371 Apelin signaling pathway	2	60	279	11688	0.421392	1.39642	[ENSSSCG00000001518, ENSSSCG00000008433]	0.84704
04062 Chemokine signaling pathway	2	60	280	11688	0.423175	1.39143	[ENSSSCG00000031446, ENSSSCG00000008444]	0.842118
05418 Fluid shear stress and atherosclerosis	2	60	284	11688	0.43028	1.37183	[ENSSSCG00000023160, ENSSSCG00000008433]	0.84778
Transport and catabolism	5	60	838	11688	0.432164	1.16229	[ENSSSCG00000004044, ENSSSCG00000008441, ENSSSCG00000040317, ENSSSCG00000031446, ENSSSCG00000008444]	0.843144
04015 Rap1 signaling pathway	3	60	468	11688	0.433321	1.24872	[ENSSSCG00000001506, ENSSSCG00000031446, ENSSSCG00000008433]	0.837192
05020 Prion diseases	1	60	110	11688	0.433795	1.77091	[ENSSSCG00000001516]	0.83005
05110 Vibrio cholerae infection	1	60	111	11688	0.436729	1.75495	[ENSSSCG00000008441]	0.827706
04540 Gap junction	1	60	113	11688	0.442553	1.72389	[ENSSSCG00000001518]	0.830831
05203 Viral carcinogenesis	2	60	291	11688	0.442607	1.33883	[ENSSSCG00000001516, ENSSSCG00000031446]	0.823166
04142 Lysosome	1	60	114	11688	0.445443	1.70877	[ENSSSCG00000004044]	0.820769
Cardiovascular diseases	4	60	664	11688	0.446321	1.17349	[ENSSSCG00000021325, ENSSSCG00000023160, ENSSSCG00000022739, ENSSSCG00000008433]	0.814844
04723 Retrograde endocannabinoid signaling	1	60	115	11688	0.448317	1.69391	[ENSSSCG00000001518]	0.811047
04370 VEGF signaling pathway	1	60	115	11688	0.448317	1.69391	[ENSSSCG00000031446]	0.811047
04072 Phospholipase D signaling pathway	2	60	296	11688	0.451325	1.31622	[ENSSSCG00000001506, ENSSSCG00000001523]	0.801908
04022 cGMP - PKG signaling pathway	2	60	297	11688	0.45306	1.31178	[ENSSSCG00000001518, ENSSSCG00000008433]	0.797866
05412 Arrhythmogenic right ventricular cardiomyopathy (ARVC)	1	60	117	11688	0.454023	1.66496	[ENSSSCG00000022739]	0.792549
04910 Insulin signaling pathway	2	60	298	11688	0.454791	1.30738	[ENSSSCG00000031261, ENSSSCG00000008433]	0.786987
Energy metabolism	2	60	299	11688	0.45652	1.30301	[ENSSSCG00000038014, ENSSSCG00000008441]	0.783168
04921 Oxytocin signaling pathway	2	60	300	11688	0.458246	1.29867	[ENSSSCG00000001518, ENSSSCG00000008433]	0.779409
04350 TGF-beta signaling pathway	1	60	120	11688	0.462473	1.62333	[ENSSSCG00000023160]	0.779934
04932 Non-alcoholic fatty liver disease (NAFLD)	2	60	314	11688	0.482078	1.24076	[ENSSSCG00000001516, ENSSSCG00000031446]	0.806165
05100 Bacterial invasion of epithelial cells	1	60	128	11688	0.484383	1.52188	[ENSSSCG00000031446]	0.803269
04260 Cardiac muscle contraction	1	60	128	11688	0.484383	1.52188	[ENSSSCG00000021325]	0.803269
Glycan biosynthesis and metabolism	2	60	321	11688	0.493759	1.21371	[ENSSSCG00000001503, ENSSSCG00000008440]	0.805394
04213 Longevity regulating pathway - multiple species	1	60	133	11688	0.497628	1.46466	[ENSSSCG00000040317]	0.805106
Aging	2	60	330	11688	0.508539	1.18061	[ENSSSCG00000001516, ENSSSCG00000040317]	0.816124
05410 Hypertrophic cardiomyopathy (HCM)	1	60	143	11688	0.523123	1.36224	[ENSSSCG00000021325]	0.832811
04212 Longevity regulating pathway - worm	1	60	144	11688	0.525601	1.35278	[ENSSSCG00000040317]	0.830116
05133 Pertussis	1	60	145	11688	0.528067	1.34345	[ENSSSCG00000008433]	0.827443
05214 Glioma	1	60	145	11688	0.528067	1.34345	[ENSSSCG00000008433]	0.827443
05031 Amphetamine addiction	1	60	146	11688	0.53052	1.33425	[ENSSSCG00000008433]	0.818399
04972 Pancreatic secretion	1	60	147	11688	0.53296	1.32517	[ENSSSCG00000001518]	0.815839
01521 EGFR tyrosine kinase inhibitor resistance	1	60	147	11688	0.53296	1.32517	[ENSSSCG00000001516]	0.815839
Cell growth and death	4	60	747	11688	0.539615	1.04311	[ENSSSCG00000001518, ENSSSCG00000001509, ENSSSCG00000001516, ENSSSCG00000008433]	0.813511
04726 Serotonergic synapse	1	60	152	11688	0.544977	1.28158	[ENSSSCG00000001518]	0.815417
05131 Shigellosis	1	60	156	11688	0.554371	1.24872	[ENSSSCG00000031446]	0.823283
01522 Endocrine resistance	1	60	156	11688	0.554371	1.24872	[ENSSSCG00000001516]	0.823283
04725 Cholinergic synapse	1	60	161	11688	0.565846	1.20994	[ENSSSCG00000001518]	0.827966
04916 Melanogenesis	1	60	163	11688	0.570354	1.19509	[ENSSSCG00000008433]	0.828471
04931 Insulin resistance	1	60	164	11688	0.572591	1.1878	[ENSSSCG00000008444]	0.825693
04520 Adherens junction	1	60	166	11688	0.57703	1.17349	[ENSSSCG00000031446]	0.826108
04115 p53 signaling pathway	1	60	169	11688	0.583604	1.15266	[ENSSSCG00000001516]	0.829552
04610 Complement and coagulation cascades	1	60	171	11688	0.587931	1.13918	[ENSSSCG00000004038]	0.829775
03320 PPAR signaling pathway	1	60	173	11688	0.592213	1.12601	[ENSSSCG00000001539]	0.829933
05132 Salmonella infection	1	60	179	11688	0.6048	1.08827	[ENSSSCG00000031446]	0.841645
04068 FoxO signaling pathway	1	60	182	11688	0.610949	1.07033	[ENSSSCG00000040317]	0.844298
05010 Alzheimer's disease	2	60	400	11688	0.613786	0.974	[ENSSSCG00000001518, ENSSSCG00000008433]	0.842368
00240 Pyrimidine metabolism	1	60	184	11688	0.614997	1.0587	[ENSSSCG00000039935]	0.838249
05205 Proteoglycans in cancer	2	60	403	11688	0.6179	0.966749	[ENSSSCG00000001518, ENSSSCG00000031446]	0.836477
04071 Sphingolipid signaling pathway	1	60	188	11688	0.622967	1.03617	[ENSSSCG00000001516]	0.837638
04612 Antigen processing and presentation	1	60	190	11688	0.626891	1.02526	[ENSSSCG00000001507]	0.837257
05414 Dilated cardiomyopathy (DCM)	1	60	190	11688	0.626891	1.02526	[ENSSSCG00000021325]	0.837257
04140 Autophagy - animal	1	60	191	11688	0.628838	1.0199	[ENSSSCG00000008444]	0.828734
Development	3	60	627	11688	0.631589	0.932057	[ENSSSCG00000001513, ENSSSCG00000004052, ENSSSCG00000031446]	0.826883
05152 Tuberculosis	2	60	415	11688	0.634031	0.938795	[ENSSSCG00000001516, ENSSSCG00000008433]	0.824655
04550 Signaling pathways regulating pluripotency of stem cells	1	60	194	11688	0.634619	1.00412	[ENSSSCG00000023160]	0.82006
Folding, sorting and degradation	3	60	651	11688	0.657184	0.897696	[ENSSSCG00000004032, ENSSSCG00000001516, ENSSSCG00000004046]	0.84374
01200 Carbon metabolism	1	60	209	11688	0.662223	0.932057	[ENSSSCG00000004049]	0.844759
04810 Regulation of actin cytoskeleton	2	60	441	11688	0.667194	0.883447	[ENSSSCG00000003728, ENSSSCG00000031446]	0.845679
Cell motility	2	60	441	11688	0.667194	0.883447	[ENSSSCG00000003728, ENSSSCG00000031446]	0.845679
Excretory system	1	60	215	11688	0.672681	0.906047	[ENSSSCG00000008441]	0.841909
Drug resistance	2	60	446	11688	0.673294	0.873543	[ENSSSCG00000001516, ENSSSCG00000008434]	0.837409
00230 Purine metabolism	2	60	456	11688	0.685227	0.854386	[ENSSSCG00000039935, ENSSSCG00000023686]	0.846958
Cellular Processes	11	60	2377	11688	0.699931	0.901472	[ENSSSCG00000004044, ENSSSCG00000001518, ENSSSCG00000003728, ENSSSCG00000001509, ENSSSCG00000023160, ENSSSCG00000001516, ENSSSCG00000008441, ENSSSCG00000040317, ENSSSCG00000031446, ENSSSCG00000008433, ENSSSCG00000008444]	0.859792
04150 mTOR signaling pathway	1	60	237	11688	0.708374	0.821941	[ENSSSCG00000008441]	0.864824
04630 Jak-STAT signaling pathway	1	60	237	11688	0.708374	0.821941	[ENSSSCG00000008437]	0.864824
05323 Rheumatoid arthritis	1	60	243	11688	0.717425	0.801646	[ENSSSCG00000008441]	0.865257
04310 Wnt signaling pathway	1	60	245	11688	0.72038	0.795102	[ENSSSCG00000001539]	0.863588
05130 Pathogenic Escherichia coli infection	1	60	245	11688	0.72038	0.795102	[ENSSSCG00000031446]	0.863588
Nucleotide metabolism	2	60	488	11688	0.721082	0.798361	[ENSSSCG00000039935, ENSSSCG00000023686]	0.854139
05161 Hepatitis B	1	60	248	11688	0.724756	0.785484	[ENSSSCG00000001516]	0.85341
04670 Leukocyte transendothelial migration	1	60	252	11688	0.730485	0.773016	[ENSSSCG00000031446]	0.855098
Lipid metabolism	2	60	504	11688	0.737713	0.773016	[ENSSSCG00000004049, ENSSSCG00000025005]	0.858509
04611 Platelet activation	1	60	263	11688	0.745644	0.740684	[ENSSSCG00000001518]	0.862693
Endocrine and metabolic diseases	3	60	761	11688	0.758427	0.767937	[ENSSSCG00000001516, ENSSSCG00000031446, ENSSSCG00000008444]	0.87241
Signaling molecules and interaction	5	60	1213	11688	0.759911	0.802968	[ENSSSCG00000004045, ENSSSCG00000023160, ENSSSCG00000001521, ENSSSCG00000001523, ENSSSCG00000004038]	0.869093
05034 Alcoholism	1	60	274	11688	0.759964	0.710949	[ENSSSCG00000008433]	0.864188
05168 Herpes simplex infection	1	60	276	11688	0.762481	0.705797	[ENSSSCG00000001509]	0.862124
04120 Ubiquitin mediated proteolysis	1	60	282	11688	0.769878	0.69078	[ENSSSCG00000004032]	0.865569
05164 Influenza A	1	60	282	11688	0.769878	0.69078	[ENSSSCG00000004038]	0.865569
04660 T cell receptor signaling pathway	1	60	282	11688	0.769878	0.69078	[ENSSSCG00000031446]	0.865569
04145 Phagosome	1	60	306	11688	0.797265	0.636601	[ENSSSCG00000008441]	0.881421
05012 Parkinson's disease	1	60	306	11688	0.797265	0.636601	[ENSSSCG00000004032]	0.881421
04024 cAMP signaling pathway	1	60	315	11688	0.806686	0.618413	[ENSSSCG00000008433]	0.882036
04530 Tight junction	1	60	323	11688	0.814699	0.603096	[ENSSSCG00000031446]	0.885929
04060 Cytokine-cytokine receptor interaction	1	60	330	11688	0.821441	0.590303	[ENSSSCG00000023160]	0.888406
Overview	1	60	341	11688	0.831551	0.571261	[ENSSSCG00000004049]	0.894479
Substance dependence	1	60	376	11688	0.860119	0.518085	[ENSSSCG00000008433]	0.920235
05169 Epstein-Barr virus infection	1	60	399	11688	0.876239	0.488221	[ENSSSCG00000039935]	0.932468
Infectious diseases	8	60	2134	11688	0.879725	0.730272	[ENSSSCG00000001509, ENSSSCG00000001516, ENSSSCG00000008441, ENSSSCG00000039935, ENSSSCG00000031446, ENSSSCG00000004038, ENSSSCG00000020694, ENSSSCG00000008433]	0.931198
Immune system	6	60	1799	11688	0.916752	0.649694	[ENSSSCG00000001507, ENSSSCG00000001518, ENSSSCG00000004037, ENSSSCG00000031446, ENSSSCG00000004038, ENSSSCG00000008444]	0.965258
Amino acid metabolism	1	60	475	11688	0.917567	0.410105	[ENSSSCG00000004049]	0.961031
Cellular community - eukaryotes	3	60	1067	11688	0.92081	0.547704	[ENSSSCG00000001518, ENSSSCG00000023160, ENSSSCG00000031446]	0.959378
05166 HTLV-I infection	1	60	498	11688	0.927146	0.391165	[ENSSSCG00000001516]	0.960948
04510 Focal adhesion	1	60	515	11688	0.933513	0.378252	[ENSSSCG00000031446]	0.962535
Carbohydrate metabolism	1	60	531	11688	0.939005	0.366855	[ENSSSCG00000004049]	0.963206
Organismal Systems	23	60	5800	11688	0.970661	0.772483	[ENSSSCG00000004045, ENSSSCG00000008437, ENSSSCG00000004041, ENSSSCG00000004052, ENSSSCG00000031261, ENSSSCG00000031446, ENSSSCG00000001507, ENSSSCG00000021325, ENSSSCG00000001518, ENSSSCG00000001539, ENSSSCG00000001513, ENSSSCG00000001549, ENSSSCG00000001516, ENSSSCG00000001523, ENSSSCG00000001500, ENSSSCG00000008441, ENSSSCG00000003732, ENSSSCG00000040317, ENSSSCG00000004037, ENSSSCG00000004049…	0.990572
Metabolism	8	60	2612	11688	0.972913	0.596631	[ENSSSCG00000001503, ENSSSCG00000038014, ENSSSCG00000008440, ENSSSCG00000008441, ENSSSCG00000039935, ENSSSCG00000004049, ENSSSCG00000025005, ENSSSCG00000023686]	0.987804
Immune diseases	1	60	693	11688	0.974699	0.281097	[ENSSSCG00000008441]	0.984594
Sensory system	4	60	2158	11688	0.997632	0.361075	[ENSSSCG00000001518, ENSSSCG00000001523, ENSSSCG00000008433, ENSSSCG00000008444]	1.00267
04740 Olfactory transduction	1	60	1802	11688	0.999958	0.108102	[ENSSSCG00000008433]	0.999958

## Sheet: Gene ontology
GO_Name	GO_ID	GO_Level	P_value	EnrichmentScore	HitsGenesCountsInSelectedSet	HitsGenesCountsInBackground	AllGenesCountsInSelectedSet	AllGenesCountsInBackground	GenesOfSelectedSetInGOterm	corrected p-value(BH method)	Type
homophilic cell adhesion via plasma membrane adhesion molecules	GO:0007156	6	1.28761e-05	11.5432	6	93	74	13240	ENSSSCG00000020694,ENSSSCG00000020740,ENSSSCG00000027160,ENSSSCG00000022739,ENSSSCG00000024800,ENSSSCG00000003726,	0.0268724	BP
organic cation transport	GO:0015695	7	2.678e-05	48.7961	3	11	74	13240	ENSSSCG00000004040,ENSSSCG00000004041,ENSSSCG00000004039,	0.027945	BP
cell-cell adhesion via plasma-membrane adhesion molecules	GO:0098742	5	9.31618e-05	8.13268	6	132	74	13240	ENSSSCG00000020694,ENSSSCG00000020740,ENSSSCG00000027160,ENSSSCG00000022739,ENSSSCG00000024800,ENSSSCG00000003726,	0.0648096	BP
positive regulation of cellular protein catabolic process	GO:1903364	9	0.000177344	9.51696	5	94	74	13240	ENSSSCG00000030668,ENSSSCG00000008437,ENSSSCG00000004032,ENSSSCG00000003730,ENSSSCG00000003729,	0.0925294	BP
positive regulation of proteasomal ubiquitin-dependent protein catabolic process	GO:0032436	12	0.000417375	11.3599	4	63	74	13240	ENSSSCG00000008437,ENSSSCG00000004032,ENSSSCG00000003730,ENSSSCG00000003729,	0.174212	BP
dopamine transport	GO:0015872	8	0.00055169	18.5089	3	29	74	13240	ENSSSCG00000004041,ENSSSCG00000004039,ENSSSCG00000004032,	0.191896	BP
positive regulation of proteasomal protein catabolic process	GO:1901800	11	0.000731228	9.80378	4	73	74	13240	ENSSSCG00000008437,ENSSSCG00000004032,ENSSSCG00000003730,ENSSSCG00000003729,	0.21801	BP
positive regulation of wound healing	GO:0090303	8	0.000810661	16.2654	3	33	74	13240	ENSSSCG00000001539,ENSSSCG00000004038,ENSSSCG00000008444,	0.211481	BP
positive regulation of response to wounding	GO:1903036	7	0.000964709	15.3359	3	35	74	13240	ENSSSCG00000001539,ENSSSCG00000004038,ENSSSCG00000008444,	0.223705	BP
catecholamine transport	GO:0051937	7	0.0010482	14.9099	3	36	74	13240	ENSSSCG00000004041,ENSSSCG00000004039,ENSSSCG00000004032,	0.21876	BP
positive regulation of proteolysis involved in cellular protein catabolic process	GO:1903052	10	0.00108078	8.8355	4	81	74	13240	ENSSSCG00000008437,ENSSSCG00000004032,ENSSSCG00000003730,ENSSSCG00000003729,	0.205053	BP
quaternary ammonium group transport	GO:0015697	6	0.00108164	39.7598	2	9	74	13240	ENSSSCG00000004041,ENSSSCG00000004039,	0.188116	BP
positive regulation of protein catabolic process	GO:0045732	8	0.00145697	6.00399	5	149	74	13240	ENSSSCG00000030668,ENSSSCG00000008437,ENSSSCG00000004032,ENSSSCG00000003730,ENSSSCG00000003729,	0.2339	BP
norepinephrine metabolic process	GO:0042415	8	0.00164058	32.5307	2	11	74	13240	ENSSSCG00000004032,ENSSSCG00000008443,	0.244564	BP
regulation of proteasomal ubiquitin-dependent protein catabolic process	GO:0032434	11	0.00173321	7.77908	4	92	74	13240	ENSSSCG00000008437,ENSSSCG00000004032,ENSSSCG00000003730,ENSSSCG00000003729,	0.241148	BP
glycolipid biosynthetic process	GO:0009247	8	0.00188309	12.199	3	44	74	13240	ENSSSCG00000025005,ENSSSCG00000001503,ENSSSCG00000008440,	0.245626	BP
regulation of cellular protein catabolic process	GO:1903362	8	0.00199335	5.59122	5	160	74	13240	ENSSSCG00000030668,ENSSSCG00000008437,ENSSSCG00000004032,ENSSSCG00000003730,ENSSSCG00000003729,	0.244713	BP
monoamine transport	GO:0015844	6	0.00200956	11.9279	3	45	74	13240	ENSSSCG00000004041,ENSSSCG00000004039,ENSSSCG00000004032,	0.232997	BP
positive regulation of macromolecule metabolic process	GO:0010604	6	0.00206975	1.82732	23	2252	74	13240	ENSSSCG00000030668,ENSSSCG00000001539,ENSSSCG00000001537,ENSSSCG00000001533,ENSSSCG00000001523,ENSSSCG00000001516,ENSSSCG00000001511,ENSSSCG00000001509,ENSSSCG00000004048,ENSSSCG00000004045,ENSSSCG00000008429,ENSSSCG00000031261,ENSSSCG00000004037,ENSSSCG00000008432,ENSSSCG00000008437,ENSSSCG00000004032,ENSSSCG00000003731,ENSSSCG00000008443,ENSSSCG00000003730,ENSSSCG00000008444,ENSSSCG00000036573,…	0.227346	BP
positive regulation of cellular metabolic process	GO:0031325	6	0.00227597	1.81443	23	2268	74	13240	ENSSSCG00000030668,ENSSSCG00000001539,ENSSSCG00000001537,ENSSSCG00000001533,ENSSSCG00000001523,ENSSSCG00000001516,ENSSSCG00000001511,ENSSSCG00000001509,ENSSSCG00000004048,ENSSSCG00000004045,ENSSSCG00000008429,ENSSSCG00000031261,ENSSSCG00000004037,ENSSSCG00000008432,ENSSSCG00000008437,ENSSSCG00000004032,ENSSSCG00000003731,ENSSSCG00000008443,ENSSSCG00000003730,ENSSSCG00000008444,ENSSSCG00000036573,…	0.237498	BP
ammonium transmembrane transport	GO:0072488	8	0.00230987	27.526	2	13	74	13240	ENSSSCG00000004041,ENSSSCG00000004039,	0.229557	BP
neurotransmitter uptake	GO:0001504	7	0.00268512	25.5598	2	14	74	13240	ENSSSCG00000004039,ENSSSCG00000004032,	0.25472	BP
modulation of synaptic transmission	GO:0050804	6	0.00301412	5.08292	5	176	74	13240	ENSSSCG00000001523,ENSSSCG00000001518,ENSSSCG00000001513,ENSSSCG00000004032,ENSSSCG00000008444,	0.273499	BP
glycosphingolipid biosynthetic process	GO:0006688	9	0.00308703	23.8559	2	15	74	13240	ENSSSCG00000025005,ENSSSCG00000001503,	0.268443	BP
modification by host of symbiont morphology or physiology	GO:0051851	6	0.00321328	10.1275	3	53	74	13240	ENSSSCG00000001533,ENSSSCG00000004038,ENSSSCG00000004032,	0.268245	BP
interaction with symbiont	GO:0051702	4	0.00375708	9.58494	3	56	74	13240	ENSSSCG00000001533,ENSSSCG00000004038,ENSSSCG00000004032,	0.301578	BP
placenta development	GO:0001890	5	0.00377488	6.27786	4	114	74	13240	ENSSSCG00000001539,ENSSSCG00000004037,ENSSSCG00000004038,ENSSSCG00000008443,	0.291784	BP
positive regulation of catabolic process	GO:0009896	6	0.00388362	3.99076	6	269	74	13240	ENSSSCG00000030668,ENSSSCG00000008437,ENSSSCG00000004032,ENSSSCG00000003730,ENSSSCG00000008444,ENSSSCG00000003729,	0.289468	BP
ammonium transport	GO:0015696	7	0.00414893	9.25443	3	58	74	13240	ENSSSCG00000004041,ENSSSCG00000004039,ENSSSCG00000004032,	0.29858	BP
mitochondrial fusion	GO:0008053	7	0.00444977	19.8799	2	18	74	13240	ENSSSCG00000001516,ENSSSCG00000004032,	0.309556	BP
regulation of proteasomal protein catabolic process	GO:0061136	10	0.00453194	5.96396	4	120	74	13240	ENSSSCG00000008437,ENSSSCG00000004032,ENSSSCG00000003730,ENSSSCG00000003729,	0.305102	BP
positive regulation of cellular protein metabolic process	GO:0032270	8	0.00486733	2.22579	13	1045	74	13240	ENSSSCG00000030668,ENSSSCG00000001523,ENSSSCG00000001516,ENSSSCG00000001511,ENSSSCG00000001509,ENSSSCG00000004045,ENSSSCG00000004037,ENSSSCG00000008437,ENSSSCG00000004032,ENSSSCG00000003731,ENSSSCG00000003730,ENSSSCG00000008444,ENSSSCG00000003729,	0.317441	BP
positive regulation of metabolic process	GO:0009893	5	0.00512752	1.7047	23	2414	74	13240	ENSSSCG00000030668,ENSSSCG00000001539,ENSSSCG00000001537,ENSSSCG00000001533,ENSSSCG00000001523,ENSSSCG00000001516,ENSSSCG00000001511,ENSSSCG00000001509,ENSSSCG00000004048,ENSSSCG00000004045,ENSSSCG00000008429,ENSSSCG00000031261,ENSSSCG00000004037,ENSSSCG00000008432,ENSSSCG00000008437,ENSSSCG00000004032,ENSSSCG00000003731,ENSSSCG00000008443,ENSSSCG00000003730,ENSSSCG00000008444,ENSSSCG00000036573,…	0.324277	BP
cellular response to hypoxia	GO:0071456	7	0.00546998	8.38682	3	64	74	13240	ENSSSCG00000001539,ENSSSCG00000008443,ENSSSCG00000008444,	0.33576	BP
negative regulation of endosome organization	GO:1904979	8	0.00558912	178.919	1	1	74	13240	ENSSSCG00000004032,	0.333271	BP
regulation of endosome organization	GO:1904978	7	0.00558912	178.919	1	1	74	13240	ENSSSCG00000004032,	0.333271	BP
regulation of intralumenal vesicle formation	GO:1905365	8	0.00558912	178.919	1	1	74	13240	ENSSSCG00000004032,	0.333271	BP
negative regulation of intralumenal vesicle formation	GO:1905366	9	0.00558912	178.919	1	1	74	13240	ENSSSCG00000004032,	0.333271	BP
positive regulation of DNA demethylation	GO:1901537	9	0.00558912	178.919	1	1	74	13240	ENSSSCG00000008432,	0.333271	BP
translocation of peptides or proteins into host	GO:0042000	8	0.00558912	178.919	1	1	74	13240	ENSSSCG00000004048,	0.333271	BP
lactosylceramide metabolic process	GO:0046478	9	0.00558912	178.919	1	1	74	13240	ENSSSCG00000025005,	0.333271	BP
lactosylceramide biosynthetic process	GO:0001572	10	0.00558912	178.919	1	1	74	13240	ENSSSCG00000025005,	0.333271	BP
negative regulation of primary amine oxidase activity	GO:1902283	7	0.00558912	178.919	1	1	74	13240	ENSSSCG00000004032,	0.333271	BP
response to mycotoxin	GO:0010046	5	0.00558912	178.919	1	1	74	13240	ENSSSCG00000001516,	0.333271	BP
diphosphoinositol polyphosphate catabolic process	GO:0071544	9	0.00558912	178.919	1	1	74	13240	ENSSSCG00000031593,	0.333271	BP
regulation of protein linear polyubiquitination	GO:1902528	12	0.00558912	178.919	1	1	74	13240	ENSSSCG00000004032,	0.333271	BP
positive regulation of protein linear polyubiquitination	GO:1902530	13	0.00558912	178.919	1	1	74	13240	ENSSSCG00000004032,	0.333271	BP
positive regulation of cellular glucuronidation	GO:2001031	9	0.00558912	178.919	1	1	74	13240	ENSSSCG00000008444,	0.333271	BP
regulation of cellular glucuronidation	GO:2001029	8	0.00558912	178.919	1	1	74	13240	ENSSSCG00000008444,	0.333271	BP
histamine uptake	GO:0051615	9	0.00558912	178.919	1	1	74	13240	ENSSSCG00000004039,	0.333271	BP
translocation of peptides or proteins into other organism involved in symbiotic interaction	GO:0051808	7	0.00558912	178.919	1	1	74	13240	ENSSSCG00000004048,	0.333271	BP
translocation of molecules into other organism involved in symbiotic interaction	GO:0051836	6	0.00558912	178.919	1	1	74	13240	ENSSSCG00000004048,	0.333271	BP
TRAM-dependent toll-like receptor signaling pathway	GO:0035668	14	0.00558912	178.919	1	1	74	13240	ENSSSCG00000008444,	0.333271	BP
TRAM-dependent toll-like receptor 4 signaling pathway	GO:0035669	15	0.00558912	178.919	1	1	74	13240	ENSSSCG00000008444,	0.333271	BP
modification by host of symbiont morphology or physiology via secreted substance	GO:0052182	7	0.00558912	178.919	1	1	74	13240	ENSSSCG00000004038,	0.333271	BP
modification of morphology or physiology of other organism via secreted substance involved in symbiotic interaction	GO:0052212	6	0.00558912	178.919	1	1	74	13240	ENSSSCG00000004038,	0.333271	BP
interaction with symbiont via secreted substance involved in symbiotic interaction	GO:0052213	5	0.00558912	178.919	1	1	74	13240	ENSSSCG00000004038,	0.333271	BP
translocation of peptides or proteins into host cell cytoplasm	GO:0044053	9	0.00558912	178.919	1	1	74	13240	ENSSSCG00000004048,	0.333271	BP
Purkinje myocyte development	GO:0003165	9	0.00558912	178.919	1	1	74	13240	ENSSSCG00000022739,	0.333271	BP
translocation of molecules into host	GO:0044417	7	0.00558912	178.919	1	1	74	13240	ENSSSCG00000004048,	0.333271	BP
vascular endothelial cell response to fluid shear stress	GO:0097699	6	0.00558912	178.919	1	1	74	13240	ENSSSCG00000008437,	0.333271	BP
negative regulation of spontaneous neurotransmitter secretion	GO:1904049	10	0.00558912	178.919	1	1	74	13240	ENSSSCG00000004032,	0.333271	BP
chromatin reprogramming in the zygote	GO:0044725	12	0.00558912	178.919	1	1	74	13240	ENSSSCG00000008432,	0.333271	BP
DNA demethylation of male pronucleus	GO:0044727	12	0.00558912	178.919	1	1	74	13240	ENSSSCG00000008432,	0.333271	BP
cell adhesion	GO:0007155	3	0.00559563	2.40013	11	820	74	13240	ENSSSCG00000001539,ENSSSCG00000020694,ENSSSCG00000020740,ENSSSCG00000027160,ENSSSCG00000008429,ENSSSCG00000004038,ENSSSCG00000008437,ENSSSCG00000022739,ENSSSCG00000008444,ENSSSCG00000024800,ENSSSCG00000003726,	0.179663	BP
cellular response to decreased oxygen levels	GO:0036294	6	0.0057119	8.2578	3	65	74	13240	ENSSSCG00000001539,ENSSSCG00000008443,ENSSSCG00000008444,	0.180617	BP
biological adhesion	GO:0022610	2	0.00590523	2.3827	11	826	74	13240	ENSSSCG00000001539,ENSSSCG00000020694,ENSSSCG00000020740,ENSSSCG00000027160,ENSSSCG00000008429,ENSSSCG00000004038,ENSSSCG00000008437,ENSSSCG00000022739,ENSSSCG00000008444,ENSSSCG00000024800,ENSSSCG00000003726,	0.183944	BP
myoblast differentiation	GO:0045445	7	0.00596015	8.13268	3	66	74	13240	ENSSSCG00000001539,ENSSSCG00000004038,ENSSSCG00000008443,	0.182924	BP
glycolipid metabolic process	GO:0006664	7	0.00621477	8.01129	3	67	74	13240	ENSSSCG00000025005,ENSSSCG00000001503,ENSSSCG00000008440,	0.187974	BP
liposaccharide metabolic process	GO:1903509	5	0.00647582	7.89348	3	68	74	13240	ENSSSCG00000025005,ENSSSCG00000001503,ENSSSCG00000008440,	0.193072	BP
modification of morphology or physiology of other organism involved in symbiotic interaction	GO:0051817	5	0.00674333	7.77908	3	69	74	13240	ENSSSCG00000001533,ENSSSCG00000004038,ENSSSCG00000004032,	0.198216	BP
cell-cell adhesion	GO:0098609	4	0.00734999	2.81209	8	509	74	13240	ENSSSCG00000020694,ENSSSCG00000020740,ENSSSCG00000027160,ENSSSCG00000008429,ENSSSCG00000008437,ENSSSCG00000022739,ENSSSCG00000024800,ENSSSCG00000003726,	0.213048	BP
regulation of proteolysis involved in cellular protein catabolic process	GO:1903050	9	0.00740192	5.18606	4	138	74	13240	ENSSSCG00000008437,ENSSSCG00000004032,ENSSSCG00000003730,ENSSSCG00000003729,	0.211614	BP
positive regulation of proteolysis	GO:0045862	9	0.00784873	4.04794	5	221	74	13240	ENSSSCG00000001516,ENSSSCG00000008437,ENSSSCG00000004032,ENSSSCG00000003730,ENSSSCG00000003729,	0.221355	BP
positive regulation of cellular catabolic process	GO:0031331	7	0.00799527	4.02971	5	222	74	13240	ENSSSCG00000030668,ENSSSCG00000008437,ENSSSCG00000004032,ENSSSCG00000003730,ENSSSCG00000003729,	0.222482	BP
cellular response to oxygen levels	GO:0071453	5	0.00848618	7.15676	3	75	74	13240	ENSSSCG00000001539,ENSSSCG00000008443,ENSSSCG00000008444,	0.233035	BP
regulation of homeostatic process	GO:0032844	4	0.00876241	3.36525	6	319	74	13240	ENSSSCG00000001518,ENSSSCG00000001516,ENSSSCG00000004048,ENSSSCG00000004037,ENSSSCG00000004032,ENSSSCG00000008444,	0.237495	BP
positive regulation of protein metabolic process	GO:0051247	7	0.00886431	2.06935	13	1124	74	13240	ENSSSCG00000030668,ENSSSCG00000001523,ENSSSCG00000001516,ENSSSCG00000001511,ENSSSCG00000001509,ENSSSCG00000004045,ENSSSCG00000004037,ENSSSCG00000008437,ENSSSCG00000004032,ENSSSCG00000003731,ENSSSCG00000003730,ENSSSCG00000008444,ENSSSCG00000003729,	0.237177	BP
inositol phosphate metabolic process	GO:0043647	7	0.00988256	13.2533	2	27	74	13240	ENSSSCG00000031593,ENSSSCG00000039272,	0.261075	BP
tissue regeneration	GO:0042246	5	0.0106046	12.7799	2	28	74	13240	ENSSSCG00000001539,ENSSSCG00000004038,	0.276646	BP
positive regulation of telomerase activity	GO:0051973	10	0.0106046	12.7799	2	28	74	13240	ENSSSCG00000004048,ENSSSCG00000004037,	0.276646	BP
C-5 methylation of cytosine	GO:0090116	12	0.0111474	89.4595	1	2	74	13240	ENSSSCG00000008432,	0.283716	BP
spontaneous neurotransmitter secretion	GO:0061669	11	0.0111474	89.4595	1	2	74	13240	ENSSSCG00000004032,	0.283716	BP
spontaneous synaptic transmission	GO:0098814	9	0.0111474	89.4595	1	2	74	13240	ENSSSCG00000004032,	0.283716	BP
regulation of ephrin receptor signaling pathway	GO:1901187	7	0.0111474	89.4595	1	2	74	13240	ENSSSCG00000001534,	0.283716	BP
intralumenal vesicle formation	GO:0070676	7	0.0111474	89.4595	1	2	74	13240	ENSSSCG00000004032,	0.283716	BP
B cell negative selection	GO:0002352	4	0.0111474	89.4595	1	2	74	13240	ENSSSCG00000001516,	0.283716	BP
positive regulation of mitochondrial fusion	GO:0010636	9	0.0111474	89.4595	1	2	74	13240	ENSSSCG00000004032,	0.283716	BP
germ-line sex determination	GO:0018992	5	0.0111474	89.4595	1	2	74	13240	ENSSSCG00000004037,	0.283716	BP
male germ-line sex determination	GO:0019100	7	0.0111474	89.4595	1	2	74	13240	ENSSSCG00000004037,	0.283716	BP
regulation of endoplasmic reticulum stress-induced neuron intrinsic apoptotic signaling pathway	GO:1903381	11	0.0111474	89.4595	1	2	74	13240	ENSSSCG00000004032,	0.283716	BP
negative regulation of endoplasmic reticulum stress-induced neuron intrinsic apoptotic signaling pathway	GO:1903382	12	0.0111474	89.4595	1	2	74	13240	ENSSSCG00000004032,	0.283716	BP
interaction with other organism via secreted substance involved in symbiotic interaction	GO:0052047	4	0.0111474	89.4595	1	2	74	13240	ENSSSCG00000004038,	0.283716	BP
response to diamide	GO:0072737	5	0.0111474	89.4595	1	2	74	13240	ENSSSCG00000001509,	0.283716	BP
cellular response to diamide	GO:0072738	6	0.0111474	89.4595	1	2	74	13240	ENSSSCG00000001509,	0.283716	BP
ectodermal digestive tract development	GO:0007439	5	0.0111474	89.4595	1	2	74	13240	ENSSSCG00000001501,	0.283716	BP
primary sex determination	GO:0007538	5	0.0111474	89.4595	1	2	74	13240	ENSSSCG00000004037,	0.283716	BP
primary sex determination, germ-line	GO:0007542	6	0.0111474	89.4595	1	2	74	13240	ENSSSCG00000004037,	0.283716	BP
regulation of spontaneous neurotransmitter secretion	GO:1904048	9	0.0111474	89.4595	1	2	74	13240	ENSSSCG00000004032,	0.283716	BP
post-embryonic camera-type eye morphogenesis	GO:0048597	8	0.0111474	89.4595	1	2	74	13240	ENSSSCG00000001516,	0.283716	BP
cellular glucuronidation	GO:0052695	11	0.0111474	89.4595	1	2	74	13240	ENSSSCG00000008444,	0.283716	BP
embryonic ectodermal digestive tract development	GO:0048611	7	0.0111474	89.4595	1	2	74	13240	ENSSSCG00000001501,	0.283716	BP
neuron intrinsic apoptotic signaling pathway in response to endoplasmic reticulum stress	GO:0036483	9	0.0111474	89.4595	1	2	74	13240	ENSSSCG00000004032,	0.283716	BP
positive regulation of telomere maintenance via telomerase	GO:0032212	11	0.0113492	12.3392	2	29	74	13240	ENSSSCG00000004048,ENSSSCG00000004037,	0.227748	BP
regulation of insulin secretion	GO:0050796	10	0.0115552	6.38996	3	84	74	13240	ENSSSCG00000030668,ENSSSCG00000004032,ENSSSCG00000008444,	0.229673	BP
positive regulation of telomere maintenance via telomere lengthening	GO:1904358	10	0.0121163	11.9279	2	30	74	13240	ENSSSCG00000004048,ENSSSCG00000004037,	0.238553	BP
membrane lipid biosynthetic process	GO:0046467	7	0.0127024	6.16962	3	87	74	13240	ENSSSCG00000025005,ENSSSCG00000001503,ENSSSCG00000008440,	0.247756	BP
modification of morphology or physiology of other organism	GO:0035821	4	0.0130988	6.09951	3	88	74	13240	ENSSSCG00000001533,ENSSSCG00000004038,ENSSSCG00000004032,	0.253123	BP
blood vessel remodeling	GO:0001974	5	0.0137165	11.1824	2	32	74	13240	ENSSSCG00000001516,ENSSSCG00000008443,	0.262626	BP
anatomical structure homeostasis	GO:0060249	5	0.0139659	3.50821	5	255	74	13240	ENSSSCG00000035972,ENSSSCG00000004048,ENSSSCG00000004037,ENSSSCG00000004038,ENSSSCG00000008443,	0.264971	BP
organic hydroxy compound metabolic process	GO:1901615	4	0.0141834	3.49451	5	256	74	13240	ENSSSCG00000031593,ENSSSCG00000023686,ENSSSCG00000039272,ENSSSCG00000004032,ENSSSCG00000008443,	0.266674	BP
calcium ion transport into cytosol	GO:0060402	13	0.0143303	5.89843	3	91	74	13240	ENSSSCG00000001518,ENSSSCG00000001516,ENSSSCG00000008444,	0.267029	BP
toxin transport	GO:1901998	5	0.0145491	10.8436	2	33	74	13240	ENSSSCG00000004048,ENSSSCG00000003732,	0.268708	BP
regulation of protein catabolic process	GO:0042176	7	0.0150765	3.44075	5	260	74	13240	ENSSSCG00000030668,ENSSSCG00000008437,ENSSSCG00000004032,ENSSSCG00000003730,ENSSSCG00000003729,	0.276006	BP
neuron-neuron synaptic transmission	GO:0007270	9	0.0151866	5.77158	3	93	74	13240	ENSSSCG00000001523,ENSSSCG00000004032,ENSSSCG00000008444,	0.275604	BP
regulation of phosphorylation	GO:0042325	8	0.0152842	2.00096	12	1073	74	13240	ENSSSCG00000030668,ENSSSCG00000001520,ENSSSCG00000001523,ENSSSCG00000001513,ENSSSCG00000001516,ENSSSCG00000001509,ENSSSCG00000004045,ENSSSCG00000004037,ENSSSCG00000008437,ENSSSCG00000004032,ENSSSCG00000003731,ENSSSCG00000008444,	0.274984	BP
catechol-containing compound metabolic process	GO:0009712	6	0.0154031	10.5246	2	34	74	13240	ENSSSCG00000004032,ENSSSCG00000008443,	0.274754	BP
release of cytochrome c from mitochondria	GO:0001836	7	0.0154031	10.5246	2	34	74	13240	ENSSSCG00000001516,ENSSSCG00000004032,	0.274754	BP
catecholamine metabolic process	GO:0006584	7	0.0154031	10.5246	2	34	74	13240	ENSSSCG00000004032,ENSSSCG00000008443,	0.274754	BP
glycosphingolipid metabolic process	GO:0006687	8	0.0154031	10.5246	2	34	74	13240	ENSSSCG00000025005,ENSSSCG00000001503,	0.274754	BP
regulation of wound healing	GO:0061041	7	0.0156254	5.71018	3	94	74	13240	ENSSSCG00000001539,ENSSSCG00000004038,ENSSSCG00000008444,	0.269506	BP
mitochondrion organization	GO:0007005	5	0.0159985	2.94921	6	364	74	13240	ENSSSCG00000030668,ENSSSCG00000001517,ENSSSCG00000001516,ENSSSCG00000001504,ENSSSCG00000004032,ENSSSCG00000008443,	0.273679	BP
regulation of telomerase activity	GO:0051972	9	0.0162781	10.2239	2	35	74	13240	ENSSSCG00000004048,ENSSSCG00000004037,	0.276199	BP
nitrogen compound transport	GO:0071705	5	0.0162961	2.64785	7	473	74	13240	ENSSSCG00000030668,ENSSSCG00000023686,ENSSSCG00000004047,ENSSSCG00000004041,ENSSSCG00000004039,ENSSSCG00000004032,ENSSSCG00000008444,	0.274273	BP
negative regulation of glucokinase activity	GO:0033132	12	0.0166751	59.6396	1	3	74	13240	ENSSSCG00000004032,	0.278407	BP
scaRNA localization to Cajal body	GO:0090666	6	0.0166751	59.6396	1	3	74	13240	ENSSSCG00000004048,	0.278407	BP
mitochondrion-derived vesicle mediated transport	GO:0099075	6	0.0166751	59.6396	1	3	74	13240	ENSSSCG00000004032,	0.278407	BP
mitochondrion to lysosome transport	GO:0099074	7	0.0166751	59.6396	1	3	74	13240	ENSSSCG00000004032,	0.278407	BP
acetate ester transport	GO:1901374	6	0.0166751	59.6396	1	3	74	13240	ENSSSCG00000004041,	0.278407	BP
regulation of DNA demethylation	GO:1901535	8	0.0166751	59.6396	1	3	74	13240	ENSSSCG00000008432,	0.278407	BP
negative regulation of cell-cell adhesion mediated by cadherin	GO:2000048	8	0.0166751	59.6396	1	3	74	13240	ENSSSCG00000008429,	0.278407	BP
diphosphoinositol polyphosphate metabolic process	GO:0071543	8	0.0166751	59.6396	1	3	74	13240	ENSSSCG00000031593,	0.278407	BP
uronic acid metabolic process	GO:0006063	9	0.0166751	59.6396	1	3	74	13240	ENSSSCG00000008444,	0.278407	BP
B cell selection	GO:0002339	3	0.0166751	59.6396	1	3	74	13240	ENSSSCG00000001516,	0.278407	BP
positive regulation of neurotransmitter uptake	GO:0051582	8	0.0166751	59.6396	1	3	74	13240	ENSSSCG00000004032,	0.278407	BP
positive regulation of fibrinolysis	GO:0051919	10	0.0166751	59.6396	1	3	74	13240	ENSSSCG00000004038,	0.278407	BP
negative regulation of hexokinase activity	GO:1903300	11	0.0166751	59.6396	1	3	74	13240	ENSSSCG00000004032,	0.278407	BP
protein linear polyubiquitination	GO:0097039	12	0.0166751	59.6396	1	3	74	13240	ENSSSCG00000004032,	0.278407	BP
negative regulation of exosomal secretion	GO:1903542	10	0.0166751	59.6396	1	3	74	13240	ENSSSCG00000004032,	0.278407	BP
rRNA import into mitochondrion	GO:0035928	10	0.0166751	59.6396	1	3	74	13240	ENSSSCG00000004047,	0.278407	BP
glucuronate metabolic process	GO:0019585	10	0.0166751	59.6396	1	3	74	13240	ENSSSCG00000008444,	0.278407	BP
Ral protein signal transduction	GO:0032484	9	0.0166751	59.6396	1	3	74	13240	ENSSSCG00000001506,	0.278407	BP
regulation of Ral protein signal transduction	GO:0032485	10	0.0166751	59.6396	1	3	74	13240	ENSSSCG00000001506,	0.278407	BP
cytosolic calcium ion transport	GO:0060401	10	0.0184082	5.36757	3	100	74	13240	ENSSSCG00000001518,ENSSSCG00000001516,ENSSSCG00000008444,	0.266791	BP
hormone transport	GO:0009914	6	0.0195404	3.88954	4	184	74	13240	ENSSSCG00000030668,ENSSSCG00000023686,ENSSSCG00000004032,ENSSSCG00000008444,	0.281247	BP
ceramide biosynthetic process	GO:0046513	9	0.0209607	8.94595	2	40	74	13240	ENSSSCG00000025005,ENSSSCG00000001503,	0.299624	BP
response to abiotic stimulus	GO:0009628	3	0.0214423	2.31986	8	617	74	13240	ENSSSCG00000001539,ENSSSCG00000035972,ENSSSCG00000001513,ENSSSCG00000001516,ENSSSCG00000001509,ENSSSCG00000004037,ENSSSCG00000008443,ENSSSCG00000008444,	0.304422	BP
protein stabilization	GO:0050821	5	0.0214491	5.06374	3	106	74	13240	ENSSSCG00000020694,ENSSSCG00000004048,ENSSSCG00000004032,	0.302462	BP
chaperone-mediated protein folding	GO:0061077	4	0.021957	8.72775	2	41	74	13240	ENSSSCG00000004048,ENSSSCG00000001549,	0.307545	BP
regulation of peptide hormone secretion	GO:0090276	9	0.0219811	5.01642	3	107	74	13240	ENSSSCG00000030668,ENSSSCG00000004032,ENSSSCG00000008444,	0.305831	BP
DNA methylation on cytosine	GO:0032776	11	0.0221723	44.7297	1	4	74	13240	ENSSSCG00000008432,	0.306447	BP
positive regulation of T-helper 1 cell differentiation	GO:0045627	14	0.0221723	44.7297	1	4	74	13240	ENSSSCG00000008437,	0.306447	BP
negative regulation of T-helper 2 cell differentiation	GO:0045629	14	0.0221723	44.7297	1	4	74	13240	ENSSSCG00000008437,	0.306447	BP
aggresome assembly	GO:0070842	6	0.0221723	44.7297	1	4	74	13240	ENSSSCG00000004032,	0.306447	BP
positive regulation of myoblast proliferation	GO:2000288	7	0.0221723	44.7297	1	4	74	13240	ENSSSCG00000001539,	0.306447	BP
cellular response to salt	GO:1902075	5	0.0221723	44.7297	1	4	74	13240	ENSSSCG00000001509,	0.306447	BP
response to salt	GO:1902074	4	0.0221723	44.7297	1	4	74	13240	ENSSSCG00000001509,	0.306447	BP
pexophagy	GO:0030242	6	0.0221723	44.7297	1	4	74	13240	ENSSSCG00000003728,	0.306447	BP
negative regulation of monocyte chemotactic protein-1 production	GO:0071638	8	0.0221723	44.7297	1	4	74	13240	ENSSSCG00000008437,	0.306447	BP
positive regulation of skeletal muscle tissue regeneration	GO:0043415	9	0.0221723	44.7297	1	4	74	13240	ENSSSCG00000001539,	0.306447	BP
positive regulation of tumor necrosis factor-mediated signaling pathway	GO:1903265	9	0.0221723	44.7297	1	4	74	13240	ENSSSCG00000004032,	0.306447	BP
cellular response to toxic substance	GO:0097237	5	0.0221723	44.7297	1	4	74	13240	ENSSSCG00000004032,	0.306447	BP
lung goblet cell differentiation	GO:0060480	9	0.0221723	44.7297	1	4	74	13240	ENSSSCG00000036573,	0.306447	BP
His-Purkinje system development	GO:0003164	9	0.0221723	44.7297	1	4	74	13240	ENSSSCG00000022739,	0.306447	BP
response to sodium arsenite	GO:1903935	5	0.0221723	44.7297	1	4	74	13240	ENSSSCG00000001509,	0.306447	BP
cellular response to sodium arsenite	GO:1903936	6	0.0221723	44.7297	1	4	74	13240	ENSSSCG00000001509,	0.306447	BP
myoblast fate commitment	GO:0048625	6	0.0221723	44.7297	1	4	74	13240	ENSSSCG00000008443,	0.306447	BP
norepinephrine transport	GO:0015874	8	0.0221723	44.7297	1	4	74	13240	ENSSSCG00000004041,	0.306447	BP
negative regulation of histone H3-K27 methylation	GO:0061086	12	0.0221723	44.7297	1	4	74	13240	ENSSSCG00000001511,	0.306447	BP
positive regulation of histone H3-K27 methylation	GO:0061087	12	0.0221723	44.7297	1	4	74	13240	ENSSSCG00000001511,	0.306447	BP
regulation of protein phosphorylation	GO:0001932	9	0.0224573	1.96811	11	1000	74	13240	ENSSSCG00000001520,ENSSSCG00000001523,ENSSSCG00000001513,ENSSSCG00000001516,ENSSSCG00000001509,ENSSSCG00000004045,ENSSSCG00000004037,ENSSSCG00000008437,ENSSSCG00000004032,ENSSSCG00000003731,ENSSSCG00000008444,	0.274084	BP
insulin secretion	GO:0030073	11	0.0225204	4.96997	3	108	74	13240	ENSSSCG00000030668,ENSSSCG00000004032,ENSSSCG00000008444,	0.273256	BP
intrinsic apoptotic signaling pathway in response to endoplasmic reticulum stress	GO:0070059	8	0.0229726	8.51995	2	42	74	13240	ENSSSCG00000001516,ENSSSCG00000004032,	0.277131	BP
regulation of peptide secretion	GO:0002791	7	0.0230668	4.92437	3	109	74	13240	ENSSSCG00000030668,ENSSSCG00000004032,ENSSSCG00000008444,	0.276669	BP
tissue remodeling	GO:0048771	4	0.0230668	4.92437	3	109	74	13240	ENSSSCG00000001516,ENSSSCG00000004038,ENSSSCG00000008443,	0.276669	BP
response to light stimulus	GO:0009416	5	0.0232088	3.68905	4	194	74	13240	ENSSSCG00000035972,ENSSSCG00000001513,ENSSSCG00000001516,ENSSSCG00000004037,	0.275209	BP
mitochondrial transport	GO:0006839	5	0.0235972	3.67013	4	195	74	13240	ENSSSCG00000001516,ENSSSCG00000001504,ENSSSCG00000004047,ENSSSCG00000004032,	0.278233	BP
regulation of response to wounding	GO:1903034	6	0.0236204	4.87961	3	110	74	13240	ENSSSCG00000001539,ENSSSCG00000004038,ENSSSCG00000008444,	0.276942	BP
regulation of peptide transport	GO:0090087	6	0.0236204	4.87961	3	110	74	13240	ENSSSCG00000030668,ENSSSCG00000004032,ENSSSCG00000008444,	0.276942	BP
positive regulation of telomere maintenance	GO:0032206	9	0.0240072	8.32181	2	43	74	13240	ENSSSCG00000004048,ENSSSCG00000004037,	0.27835	BP
regulation of telomere maintenance via telomerase	GO:0032210	10	0.0240072	8.32181	2	43	74	13240	ENSSSCG00000004048,ENSSSCG00000004037,	0.27835	BP
regulation of mitochondrial membrane potential	GO:0051881	5	0.0250608	8.13268	2	44	74	13240	ENSSSCG00000001516,ENSSSCG00000004032,	0.287373	BP
neurotransmitter transport	GO:0006836	6	0.0253245	4.75006	3	113	74	13240	ENSSSCG00000004041,ENSSSCG00000004039,ENSSSCG00000004032,	0.28881	BP
protein localization to membrane	GO:0072657	6	0.0254928	3.002	5	298	74	13240	ENSSSCG00000001513,ENSSSCG00000027053,ENSSSCG00000031261,ENSSSCG00000008434,ENSSSCG00000004032,	0.289149	BP
positive regulation of intracellular signal transduction	GO:1902533	8	0.0262131	2.233	8	641	74	13240	ENSSSCG00000001539,ENSSSCG00000001523,ENSSSCG00000001506,ENSSSCG00000004045,ENSSSCG00000004037,ENSSSCG00000004032,ENSSSCG00000003731,ENSSSCG00000008444,	0.295712	BP
reproductive structure development	GO:0048608	4	0.0264717	2.97208	5	301	74	13240	ENSSSCG00000001539,ENSSSCG00000001516,ENSSSCG00000004037,ENSSSCG00000004038,ENSSSCG00000008443,	0.297024	BP
endomembrane system organization	GO:0010256	4	0.0266139	2.62473	6	409	74	13240	ENSSSCG00000001520,ENSSSCG00000027053,ENSSSCG00000031261,ENSSSCG00000008434,ENSSSCG00000004032,ENSSSCG00000003728,	0.297023	BP
positive regulation of DNA biosynthetic process	GO:2000573	9	0.0272234	7.77908	2	46	74	13240	ENSSSCG00000004048,ENSSSCG00000004037,	0.302209	BP
negative regulation of protein modification process	GO:0031400	9	0.0274558	2.60562	6	412	74	13240	ENSSSCG00000001520,ENSSSCG00000001516,ENSSSCG00000001511,ENSSSCG00000008437,ENSSSCG00000004032,ENSSSCG00000008444,	0.303176	BP
reproductive system development	GO:0061458	5	0.0274744	2.94275	5	304	74	13240	ENSSSCG00000001539,ENSSSCG00000001516,ENSSSCG00000004037,ENSSSCG00000004038,ENSSSCG00000008443,	0.301785	BP
cardiac muscle cell-cardiac muscle cell adhesion	GO:0086042	7	0.0276391	35.7838	1	5	74	13240	ENSSSCG00000022739,	0.302004	BP
bundle of His cell-Purkinje myocyte adhesion involved in cell communication	GO:0086073	8	0.0276391	35.7838	1	5	74	13240	ENSSSCG00000022739,	0.302004	BP
positive regulation of mucus secretion	GO:0070257	8	0.0276391	35.7838	1	5	74	13240	ENSSSCG00000008444,	0.302004	BP
changes to DNA methylation involved in embryo development	GO:1901538	10	0.0276391	35.7838	1	5	74	13240	ENSSSCG00000008432,	0.302004	BP
regulation of macrophage apoptotic process	GO:2000109	9	0.0276391	35.7838	1	5	74	13240	ENSSSCG00000004048,	0.302004	BP
apoptotic process involved in blood vessel morphogenesis	GO:1902262	9	0.0276391	35.7838	1	5	74	13240	ENSSSCG00000001516,	0.302004	BP
cellular response to ethanol	GO:0071361	7	0.0276391	35.7838	1	5	74	13240	ENSSSCG00000008444,	0.302004	BP
rRNA transport	GO:0051029	9	0.0276391	35.7838	1	5	74	13240	ENSSSCG00000004047,	0.302004	BP
DNA methylation involved in embryo development	GO:0043045	11	0.0276391	35.7838	1	5	74	13240	ENSSSCG00000008432,	0.302004	BP
mRNA methylation	GO:0080009	10	0.0276391	35.7838	1	5	74	13240	ENSSSCG00000004050,	0.302004	BP
macrophage apoptotic process	GO:0071888	8	0.0276391	35.7838	1	5	74	13240	ENSSSCG00000004048,	0.302004	BP
positive regulation of cell fate commitment	GO:0010455	7	0.0276391	35.7838	1	5	74	13240	ENSSSCG00000036573,	0.302004	BP
post-embryonic camera-type eye development	GO:0031077	8	0.0276391	35.7838	1	5	74	13240	ENSSSCG00000001516,	0.302004	BP
regulation of skeletal muscle tissue regeneration	GO:0043416	8	0.0276391	35.7838	1	5	74	13240	ENSSSCG00000001539,	0.302004	BP
histamine transport	GO:0051608	8	0.0276391	35.7838	1	5	74	13240	ENSSSCG00000004039,	0.302004	BP
ectodermal cell differentiation	GO:0010668	6	0.0276391	35.7838	1	5	74	13240	ENSSSCG00000001501,	0.302004	BP
DNA double-strand break processing involved in repair via single-strand annealing	GO:0010792	9	0.0276391	35.7838	1	5	74	13240	ENSSSCG00000003730,	0.302004	BP
MyD88-independent toll-like receptor signaling pathway	GO:0002756	13	0.0276391	35.7838	1	5	74	13240	ENSSSCG00000008444,	0.302004	BP
regulation of ubiquitin homeostasis	GO:0010993	5	0.0276391	35.7838	1	5	74	13240	ENSSSCG00000004032,	0.302004	BP
free ubiquitin chain polymerization	GO:0010994	9	0.0276391	35.7838	1	5	74	13240	ENSSSCG00000004032,	0.302004	BP
negative regulation of oxidative stress-induced neuron intrinsic apoptotic signaling pathway	GO:1903377	12	0.0276391	35.7838	1	5	74	13240	ENSSSCG00000004032,	0.302004	BP
lobar bronchus epithelium development	GO:0060481	7	0.0276391	35.7838	1	5	74	13240	ENSSSCG00000036573,	0.302004	BP
lobar bronchus development	GO:0060482	7	0.0276391	35.7838	1	5	74	13240	ENSSSCG00000036573,	0.302004	BP
RNA import into mitochondrion	GO:0035927	9	0.0276391	35.7838	1	5	74	13240	ENSSSCG00000004047,	0.302004	BP
chorionic trophoblast cell differentiation	GO:0060718	6	0.0276391	35.7838	1	5	74	13240	ENSSSCG00000004037,	0.302004	BP
negative regulation by host of viral genome replication	GO:0044828	10	0.0276391	35.7838	1	5	74	13240	ENSSSCG00000004032,	0.302004	BP
regulation of telomere maintenance via telomere lengthening	GO:1904356	9	0.0283321	7.61357	2	47	74	13240	ENSSSCG00000004048,ENSSSCG00000004037,	0.272485	BP
positive regulation of phosphatidylinositol 3-kinase signaling	GO:0014068	9	0.0294587	7.45495	2	48	74	13240	ENSSSCG00000001539,ENSSSCG00000001506,	0.28202	BP
protein folding	GO:0006457	3	0.030185	4.43601	3	121	74	13240	ENSSSCG00000001505,ENSSSCG00000004048,ENSSSCG00000001549,	0.287653	BP
cellular response to endogenous stimulus	GO:0071495	4	0.0303009	2.0513	9	785	74	13240	ENSSSCG00000001539,ENSSSCG00000001520,ENSSSCG00000020740,ENSSSCG00000001509,ENSSSCG00000004045,ENSSSCG00000031261,ENSSSCG00000008437,ENSSSCG00000003731,ENSSSCG00000008444,	0.287446	BP
import into cell	GO:0098657	5	0.030603	7.30281	2	49	74	13240	ENSSSCG00000004039,ENSSSCG00000004032,	0.288998	BP
synaptic transmission, glutamatergic	GO:0035249	10	0.030603	7.30281	2	49	74	13240	ENSSSCG00000001523,ENSSSCG00000004032,	0.288998	BP
fatty acid beta-oxidation	GO:0006635	11	0.030603	7.30281	2	49	74	13240	ENSSSCG00000001539,ENSSSCG00000004049,	0.288998	BP
regulation of ion homeostasis	GO:2000021	5	0.0314718	4.36388	3	123	74	13240	ENSSSCG00000001518,ENSSSCG00000001516,ENSSSCG00000008444,	0.293221	BP
telomere maintenance via telomerase	GO:0007004	10	0.0317648	7.15676	2	50	74	13240	ENSSSCG00000004048,ENSSSCG00000004037,	0.294636	BP
regulation of intracellular signal transduction	GO:1902531	7	0.0325918	1.79517	12	1196	74	13240	ENSSSCG00000001539,ENSSSCG00000001520,ENSSSCG00000001523,ENSSSCG00000001513,ENSSSCG00000001506,ENSSSCG00000004045,ENSSSCG00000004037,ENSSSCG00000008437,ENSSSCG00000004032,ENSSSCG00000003731,ENSSSCG00000008444,ENSSSCG00000003729,	0.30097	BP
parkin-mediated stimulation of mitophagy in response to mitochondrial depolarization	GO:0061734	12	0.0330758	29.8198	1	6	74	13240	ENSSSCG00000004032,	0.304093	BP
regulation of glucokinase activity	GO:0033131	11	0.0330758	29.8198	1	6	74	13240	ENSSSCG00000004032,	0.304093	BP
mRNA 5'-splice site recognition	GO:0000395	9	0.0330758	29.8198	1	6	74	13240	ENSSSCG00000001531,	0.304093	BP
activation of cysteine-type endopeptidase activity involved in apoptotic process by cytochrome c	GO:0008635	15	0.0330758	29.8198	1	6	74	13240	ENSSSCG00000001516,	0.304093	BP
meiotic attachment of telomere to nuclear envelope	GO:0070197	7	0.0330758	29.8198	1	6	74	13240	ENSSSCG00000001520,	0.304093	BP
regulation of T-helper 1 cell differentiation	GO:0045625	13	0.0330758	29.8198	1	6	74	13240	ENSSSCG00000008437,	0.304093	BP
thyroid hormone transport	GO:0070327	7	0.0330758	29.8198	1	6	74	13240	ENSSSCG00000023686,	0.304093	BP
cellular response to copper ion	GO:0071280	7	0.0330758	29.8198	1	6	74	13240	ENSSSCG00000001509,	0.304093	BP
sensory perception of sweet taste	GO:0050916	8	0.0330758	29.8198	1	6	74	13240	ENSSSCG00000001518,	0.304093	BP
sensory perception of umami taste	GO:0050917	8	0.0330758	29.8198	1	6	74	13240	ENSSSCG00000001518,	0.304093	BP
surfactant homeostasis	GO:0043129	8	0.0330758	29.8198	1	6	74	13240	ENSSSCG00000008443,	0.304093	BP
regulation of mitochondrial fusion	GO:0010635	8	0.0330758	29.8198	1	6	74	13240	ENSSSCG00000004032,	0.304093	BP
regulation of protein heterodimerization activity	GO:0043497	6	0.0330758	29.8198	1	6	74	13240	ENSSSCG00000001516,	0.304093	BP
negative regulation of RIG-I signaling pathway	GO:0039536	10	0.0330758	29.8198	1	6	74	13240	ENSSSCG00000003729,	0.304093	BP
negative regulation of fibrinolysis	GO:0051918	10	0.0330758	29.8198	1	6	74	13240	ENSSSCG00000004038,	0.304093	BP
post-embryonic eye morphogenesis	GO:0048050	7	0.0330758	29.8198	1	6	74	13240	ENSSSCG00000001516,	0.304093	BP
chromosome attachment to the nuclear envelope	GO:0097240	6	0.0330758	29.8198	1	6	74	13240	ENSSSCG00000001520,	0.304093	BP
chorion development	GO:0060717	5	0.0330758	29.8198	1	6	74	13240	ENSSSCG00000004037,	0.304093	BP
positive regulation of synaptic transmission, GABAergic	GO:0032230	8	0.0330758	29.8198	1	6	74	13240	ENSSSCG00000008444,	0.304093	BP
meiotic telomere tethering at nuclear periphery	GO:0044821	9	0.0330758	29.8198	1	6	74	13240	ENSSSCG00000001520,	0.304093	BP
double-strand break repair via single-strand annealing	GO:0045002	10	0.0330758	29.8198	1	6	74	13240	ENSSSCG00000003730,	0.304093	BP
regulation of response to endoplasmic reticulum stress	GO:1905897	7	0.0341398	6.8815	2	52	74	13240	ENSSSCG00000001516,ENSSSCG00000004032,	0.287297	BP
RNA-dependent DNA biosynthetic process	GO:0006278	9	0.0341398	6.8815	2	52	74	13240	ENSSSCG00000004048,ENSSSCG00000004037,	0.287297	BP
positive regulation of cellular process	GO:0048522	5	0.034148	1.37479	28	3644	74	13240	ENSSSCG00000030668,ENSSSCG00000001539,ENSSSCG00000001536,ENSSSCG00000001537,ENSSSCG00000001533,ENSSSCG00000001523,ENSSSCG00000035972,ENSSSCG00000001518,ENSSSCG00000001516,ENSSSCG00000001511,ENSSSCG00000001506,ENSSSCG00000001509,ENSSSCG00000001504,ENSSSCG00000004048,ENSSSCG00000004045,ENSSSCG00000008429,ENSSSCG00000031261,ENSSSCG00000004037,ENSSSCG00000008432,ENSSSCG00000008437,ENSSSCG00000004032,…	0.285067	BP
response to hypoxia	GO:0001666	6	0.035503	4.16091	3	129	74	13240	ENSSSCG00000001539,ENSSSCG00000008443,ENSSSCG00000008444,	0.295198	BP
positive regulation of chromosome organization	GO:2001252	8	0.035503	4.16091	3	129	74	13240	ENSSSCG00000001511,ENSSSCG00000004048,ENSSSCG00000004037,	0.295198	BP
response to decreased oxygen levels	GO:0036293	5	0.0361997	4.1289	3	130	74	13240	ENSSSCG00000001539,ENSSSCG00000008443,ENSSSCG00000008444,	0.298611	BP
cellular response to unfolded protein	GO:0034620	7	0.036582	6.62663	2	54	74	13240	ENSSSCG00000001516,ENSSSCG00000001509,	0.300577	BP
membrane lipid metabolic process	GO:0006643	6	0.0369034	4.09738	3	131	74	13240	ENSSSCG00000025005,ENSSSCG00000001503,ENSSSCG00000008440,	0.302029	BP
regulation of response to stress	GO:0080134	5	0.0369843	1.97822	9	814	74	13240	ENSSSCG00000001539,ENSSSCG00000001516,ENSSSCG00000004045,ENSSSCG00000004037,ENSSSCG00000004038,ENSSSCG00000008437,ENSSSCG00000004032,ENSSSCG00000008444,ENSSSCG00000003729,	0.301508	BP
cellular macromolecular complex assembly	GO:0034622	6	0.0373579	2.08348	8	687	74	13240	ENSSSCG00000030668,ENSSSCG00000001531,ENSSSCG00000001533,ENSSSCG00000001528,ENSSSCG00000001509,ENSSSCG00000001505,ENSSSCG00000004032,ENSSSCG00000008444,	0.303369	BP
positive regulation of cell communication	GO:0010647	6	0.0373907	1.81727	11	1083	74	13240	ENSSSCG00000001539,ENSSSCG00000001536,ENSSSCG00000001523,ENSSSCG00000001518,ENSSSCG00000001516,ENSSSCG00000001506,ENSSSCG00000004045,ENSSSCG00000004037,ENSSSCG00000004032,ENSSSCG00000003731,ENSSSCG00000008444,	0.302459	BP
regeneration	GO:0031099	4	0.0378277	6.50614	2	55	74	13240	ENSSSCG00000001539,ENSSSCG00000004038,	0.304812	BP
polyol metabolic process	GO:0019751	6	0.0378277	6.50614	2	55	74	13240	ENSSSCG00000031593,ENSSSCG00000039272,	0.304812	BP
intracellular signal transduction	GO:0035556	6	0.0379188	1.59127	16	1799	74	13240	ENSSSCG00000001539,ENSSSCG00000001520,ENSSSCG00000001523,ENSSSCG00000001518,ENSSSCG00000001513,ENSSSCG00000001516,ENSSSCG00000001506,ENSSSCG00000004045,ENSSSCG00000031261,ENSSSCG00000004037,ENSSSCG00000008437,ENSSSCG00000004032,ENSSSCG00000003731,ENSSSCG00000008444,ENSSSCG00000003729,ENSSSCG00000001544,	0.303205	BP
positive regulation of response to stimulus	GO:0048584	5	0.0384457	1.7015	13	1367	74	13240	ENSSSCG00000001539,ENSSSCG00000001536,ENSSSCG00000001523,ENSSSCG00000001516,ENSSSCG00000001506,ENSSSCG00000004045,ENSSSCG00000004037,ENSSSCG00000004038,ENSSSCG00000008437,ENSSSCG00000004032,ENSSSCG00000003731,ENSSSCG00000008444,ENSSSCG00000003729,	0.306245	BP
positive regulation of establishment of protein localization to telomere	GO:1904851	9	0.0384825	25.5598	1	7	74	13240	ENSSSCG00000004048,	0.305373	BP
regulation of protein localization to Cajal body	GO:1904869	8	0.0384825	25.5598	1	7	74	13240	ENSSSCG00000004048,	0.305373	BP
positive regulation of protein localization to Cajal body	GO:1904871	9	0.0384825	25.5598	1	7	74	13240	ENSSSCG00000004048,	0.305373	BP
protein localization to Cajal body	GO:1904867	10	0.0384825	25.5598	1	7	74	13240	ENSSSCG00000004048,	0.305373	BP
positive regulation of mitochondrial translation	GO:0070131	10	0.0384825	25.5598	1	7	74	13240	ENSSSCG00000030668,	0.305373	BP
regulation of cell-cell adhesion mediated by cadherin	GO:2000047	6	0.0384825	25.5598	1	7	74	13240	ENSSSCG00000008429,	0.305373	BP
telomere tethering at nuclear periphery	GO:0034398	7	0.0384825	25.5598	1	7	74	13240	ENSSSCG00000001520,	0.305373	BP
negative regulation of neurotransmitter secretion	GO:0046929	9	0.0384825	25.5598	1	7	74	13240	ENSSSCG00000004032,	0.305373	BP
inositol phosphate catabolic process	GO:0071545	8	0.0384825	25.5598	1	7	74	13240	ENSSSCG00000031593,	0.305373	BP
positive regulation of protein polyubiquitination	GO:1902916	12	0.0384825	25.5598	1	7	74	13240	ENSSSCG00000004032,	0.305373	BP
negative regulation of cardiac muscle cell apoptotic process	GO:0010667	11	0.0384825	25.5598	1	7	74	13240	ENSSSCG00000001506,	0.305373	BP
antigen processing and presentation of endogenous peptide antigen	GO:0002483	5	0.0384825	25.5598	1	7	74	13240	ENSSSCG00000001507,	0.305373	BP
regulation of hexokinase activity	GO:1903299	10	0.0384825	25.5598	1	7	74	13240	ENSSSCG00000004032,	0.305373	BP
ubiquitin homeostasis	GO:0010992	6	0.0384825	25.5598	1	7	74	13240	ENSSSCG00000004032,	0.305373	BP
regulation of oxidative stress-induced neuron intrinsic apoptotic signaling pathway	GO:1903376	11	0.0384825	25.5598	1	7	74	13240	ENSSSCG00000004032,	0.305373	BP
protein localization to nuclear body	GO:1903405	9	0.0384825	25.5598	1	7	74	13240	ENSSSCG00000004048,	0.305373	BP
protein localization to photoreceptor outer segment	GO:1903546	9	0.0384825	25.5598	1	7	74	13240	ENSSSCG00000035972,	0.305373	BP
adenylate cyclase-inhibiting G-protein coupled glutamate receptor signaling pathway	GO:0007196	10	0.0384825	25.5598	1	7	74	13240	ENSSSCG00000001523,	0.305373	BP
protein K6-linked ubiquitination	GO:0085020	12	0.0384825	25.5598	1	7	74	13240	ENSSSCG00000004032,	0.305373	BP
intestinal epithelial cell development	GO:0060576	8	0.0384825	25.5598	1	7	74	13240	ENSSSCG00000036573,	0.305373	BP
antigen processing and presentation of endogenous peptide antigen via MHC class I	GO:0019885	6	0.0384825	25.5598	1	7	74	13240	ENSSSCG00000001507,	0.305373	BP
positive regulation of endoplasmic reticulum unfolded protein response	GO:1900103	9	0.0384825	25.5598	1	7	74	13240	ENSSSCG00000001516,	0.305373	BP
neuron intrinsic apoptotic signaling pathway in response to oxidative stress	GO:0036480	9	0.0384825	25.5598	1	7	74	13240	ENSSSCG00000004032,	0.305373	BP
regulation of histone H3-K27 methylation	GO:0061085	11	0.0384825	25.5598	1	7	74	13240	ENSSSCG00000001511,	0.305373	BP
negative regulation of endoplasmic reticulum calcium ion concentration	GO:0032471	12	0.0384825	25.5598	1	7	74	13240	ENSSSCG00000001516,	0.305373	BP
positive regulation of signaling	GO:0023056	5	0.0386917	1.80726	11	1089	74	13240	ENSSSCG00000001539,ENSSSCG00000001536,ENSSSCG00000001523,ENSSSCG00000001518,ENSSSCG00000001516,ENSSSCG00000001506,ENSSSCG00000004045,ENSSSCG00000004037,ENSSSCG00000004032,ENSSSCG00000003731,ENSSSCG00000008444,	0.28038	BP
regulation of hormone secretion	GO:0046883	8	0.0390568	4.00565	3	134	74	13240	ENSSSCG00000030668,ENSSSCG00000004032,ENSSSCG00000008444,	0.282047	BP
response to metal ion	GO:0010038	5	0.0390568	4.00565	3	134	74	13240	ENSSSCG00000001518,ENSSSCG00000001512,ENSSSCG00000001509,	0.282047	BP
regulation of calcium ion transport into cytosol	GO:0010522	9	0.0390896	6.38996	2	56	74	13240	ENSSSCG00000001516,ENSSSCG00000008444,	0.280343	BP
regulation of cell communication	GO:0010646	5	0.0398116	1.50286	19	2262	74	13240	ENSSSCG00000030668,ENSSSCG00000001539,ENSSSCG00000001536,ENSSSCG00000001534,ENSSSCG00000023686,ENSSSCG00000001521,ENSSSCG00000001520,ENSSSCG00000001523,ENSSSCG00000001518,ENSSSCG00000001513,ENSSSCG00000001516,ENSSSCG00000001506,ENSSSCG00000004045,ENSSSCG00000004037,ENSSSCG00000008437,ENSSSCG00000004032,ENSSSCG00000003731,ENSSSCG00000008444,ENSSSCG00000003729,	0.284544	BP
telomere maintenance via telomere lengthening	GO:0010833	9	0.0403674	6.27786	2	57	74	13240	ENSSSCG00000004048,ENSSSCG00000004037,	0.287531	BP
positive regulation of cytosolic calcium ion concentration	GO:0007204	12	0.0405273	3.94674	3	136	74	13240	ENSSSCG00000001518,ENSSSCG00000001516,ENSSSCG00000008444,	0.287689	BP
sphingolipid biosynthetic process	GO:0030148	8	0.0416609	6.16962	2	58	74	13240	ENSSSCG00000025005,ENSSSCG00000001503,	0.294733	BP
response to unfolded protein	GO:0006986	6	0.0416609	6.16962	2	58	74	13240	ENSSSCG00000001516,ENSSSCG00000001509,	0.294733	BP
regulation of phosphate metabolic process	GO:0019220	7	0.0420099	1.72729	12	1243	74	13240	ENSSSCG00000030668,ENSSSCG00000001520,ENSSSCG00000001523,ENSSSCG00000001513,ENSSSCG00000001516,ENSSSCG00000001509,ENSSSCG00000004045,ENSSSCG00000004037,ENSSSCG00000008437,ENSSSCG00000004032,ENSSSCG00000003731,ENSSSCG00000008444,	0.295201	BP
regulation of signaling	GO:0023051	4	0.0427219	1.49099	19	2280	74	13240	ENSSSCG00000030668,ENSSSCG00000001539,ENSSSCG00000001536,ENSSSCG00000001534,ENSSSCG00000023686,ENSSSCG00000001521,ENSSSCG00000001520,ENSSSCG00000001523,ENSSSCG00000001518,ENSSSCG00000001513,ENSSSCG00000001516,ENSSSCG00000001506,ENSSSCG00000004045,ENSSSCG00000004037,ENSSSCG00000008437,ENSSSCG00000004032,ENSSSCG00000003731,ENSSSCG00000008444,ENSSSCG00000003729,	0.299196	BP
response to oxygen levels	GO:0070482	4	0.0427854	3.86156	3	139	74	13240	ENSSSCG00000001539,ENSSSCG00000008443,ENSSSCG00000008444,	0.298639	BP
regulation of phosphorus metabolic process	GO:0051174	6	0.0428922	1.72175	12	1247	74	13240	ENSSSCG00000030668,ENSSSCG00000001520,ENSSSCG00000001523,ENSSSCG00000001513,ENSSSCG00000001516,ENSSSCG00000001509,ENSSSCG00000004045,ENSSSCG00000004037,ENSSSCG00000008437,ENSSSCG00000004032,ENSSSCG00000003731,ENSSSCG00000008444,	0.298387	BP
positive regulation of organelle organization	GO:0010638	7	0.0433985	2.33373	6	460	74	13240	ENSSSCG00000001511,ENSSSCG00000001504,ENSSSCG00000004048,ENSSSCG00000004037,ENSSSCG00000004032,ENSSSCG00000008444,	0.300906	BP
peptide hormone secretion	GO:0030072	10	0.0435519	3.83398	3	140	74	13240	ENSSSCG00000030668,ENSSSCG00000004032,ENSSSCG00000008444,	0.30097	BP
regulation of establishment of protein localization to telomere	GO:0070203	8	0.0438594	22.3649	1	8	74	13240	ENSSSCG00000004048,	0.302094	BP
regulation of T-helper 2 cell differentiation	GO:0045628	13	0.0438594	22.3649	1	8	74	13240	ENSSSCG00000008437,	0.302094	BP
regulation of mucus secretion	GO:0070255	7	0.0438594	22.3649	1	8	74	13240	ENSSSCG00000008444,	0.302094	BP
respiratory chain complex III assembly	GO:0017062	9	0.0438594	22.3649	1	8	74	13240	ENSSSCG00000030668,	0.302094	BP
ganglioside biosynthetic process	GO:0001574	10	0.0438594	22.3649	1	8	74	13240	ENSSSCG00000001503,	0.302094	BP
mitochondrial respiratory chain complex III assembly	GO:0034551	10	0.0438594	22.3649	1	8	74	13240	ENSSSCG00000030668,	0.302094	BP
response to UV-C	GO:0010225	7	0.0438594	22.3649	1	8	74	13240	ENSSSCG00000004037,	0.302094	BP
macrophage activation involved in immune response	GO:0002281	8	0.0438594	22.3649	1	8	74	13240	ENSSSCG00000008444,	0.302094	BP
regulation of neurotransmitter uptake	GO:0051580	7	0.0438594	22.3649	1	8	74	13240	ENSSSCG00000004032,	0.302094	BP
negative regulation of striated muscle cell apoptotic process	GO:0010664	10	0.0438594	22.3649	1	8	74	13240	ENSSSCG00000001506,	0.302094	BP
skeletal muscle satellite cell proliferation	GO:0014841	7	0.0438594	22.3649	1	8	74	13240	ENSSSCG00000001539,	0.302094	BP
regulation of skeletal muscle satellite cell proliferation	GO:0014842	7	0.0438594	22.3649	1	8	74	13240	ENSSSCG00000001539,	0.302094	BP
regulation of transcription from RNA polymerase II promoter in response to oxidative stress	GO:0043619	13	0.0438594	22.3649	1	8	74	13240	ENSSSCG00000008443,	0.302094	BP
regulation of fibrinolysis	GO:0051917	9	0.0438594	22.3649	1	8	74	13240	ENSSSCG00000004038,	0.302094	BP
mitochondrial respiratory chain complex III biogenesis	GO:0097033	5	0.0438594	22.3649	1	8	74	13240	ENSSSCG00000030668,	0.302094	BP
inflammatory cell apoptotic process	GO:0006925	7	0.0438594	22.3649	1	8	74	13240	ENSSSCG00000004048,	0.302094	BP
extraembryonic membrane development	GO:1903867	4	0.0438594	22.3649	1	8	74	13240	ENSSSCG00000004037,	0.302094	BP
post-embryonic animal organ morphogenesis	GO:0048563	5	0.0438594	22.3649	1	8	74	13240	ENSSSCG00000001516,	0.302094	BP
protein localization to nucleoplasm	GO:1990173	8	0.0438594	22.3649	1	8	74	13240	ENSSSCG00000004048,	0.302094	BP
chemical homeostasis within a tissue	GO:0048875	7	0.0438594	22.3649	1	8	74	13240	ENSSSCG00000008443,	0.302094	BP
negative regulation by host of viral process	GO:0044793	8	0.0438594	22.3649	1	8	74	13240	ENSSSCG00000004032,	0.302094	BP
regulation of protein modification process	GO:0031399	8	0.0440135	1.71488	12	1252	74	13240	ENSSSCG00000001520,ENSSSCG00000001523,ENSSSCG00000001513,ENSSSCG00000001516,ENSSSCG00000001511,ENSSSCG00000001509,ENSSSCG00000004045,ENSSSCG00000004037,ENSSSCG00000008437,ENSSSCG00000004032,ENSSSCG00000003731,ENSSSCG00000008444,	0.283507	BP
skeletal muscle cell differentiation	GO:0035914	6	0.0442942	5.96396	2	60	74	13240	ENSSSCG00000030668,ENSSSCG00000001520,	0.284437	BP
protein polyubiquitination	GO:0000209	11	0.0443254	3.80679	3	141	74	13240	ENSSSCG00000004032,ENSSSCG00000003730,ENSSSCG00000003729,	0.283764	BP
regulation of protein ubiquitination	GO:0031396	10	0.0443254	3.80679	3	141	74	13240	ENSSSCG00000001509,ENSSSCG00000004032,ENSSSCG00000008444,	0.283764	BP
anterograde trans-synaptic signaling	GO:0098916	7	0.0445568	2.57808	5	347	74	13240	ENSSSCG00000001523,ENSSSCG00000001518,ENSSSCG00000001513,ENSSSCG00000004032,ENSSSCG00000008444,	0.283506	BP
chemical synaptic transmission	GO:0007268	8	0.0445568	2.57808	5	347	74	13240	ENSSSCG00000001523,ENSSSCG00000001518,ENSSSCG00000001513,ENSSSCG00000004032,ENSSSCG00000008444,	0.283506	BP
trans-synaptic signaling	GO:0099537	6	0.0454776	2.56331	5	349	74	13240	ENSSSCG00000001523,ENSSSCG00000001518,ENSSSCG00000001513,ENSSSCG00000004032,ENSSSCG00000008444,	0.287611	BP
synaptic signaling	GO:0099536	5	0.0454776	2.56331	5	349	74	13240	ENSSSCG00000001523,ENSSSCG00000001518,ENSSSCG00000001513,ENSSSCG00000004032,ENSSSCG00000008444,	0.287611	BP
phenol-containing compound metabolic process	GO:0018958	5	0.0456336	5.86619	2	61	74	13240	ENSSSCG00000004032,ENSSSCG00000008443,	0.28686	BP
ceramide metabolic process	GO:0006672	8	0.0456336	5.86619	2	61	74	13240	ENSSSCG00000025005,ENSSSCG00000001503,	0.28686	BP
lysosomal transport	GO:0007041	6	0.0456336	5.86619	2	61	74	13240	ENSSSCG00000001501,ENSSSCG00000004032,	0.28686	BP
positive regulation of homeostatic process	GO:0032846	5	0.0466868	3.72748	3	144	74	13240	ENSSSCG00000001516,ENSSSCG00000004048,ENSSSCG00000004037,	0.290852	BP
peptide secretion	GO:0002790	8	0.0466868	3.72748	3	144	74	13240	ENSSSCG00000030668,ENSSSCG00000004032,ENSSSCG00000008444,	0.290852	BP
iron ion homeostasis	GO:0055072	10	0.0469879	5.77158	2	62	74	13240	ENSSSCG00000008434,ENSSSCG00000008443,	0.29099	BP
cellular response to hormone stimulus	GO:0032870	6	0.0473535	2.53426	5	353	74	13240	ENSSSCG00000001539,ENSSSCG00000001509,ENSSSCG00000004045,ENSSSCG00000031261,ENSSSCG00000008444,	0.292387	BP
organic hydroxy compound transport	GO:0015850	6	0.0474877	3.70177	3	145	74	13240	ENSSSCG00000004041,ENSSSCG00000004039,ENSSSCG00000004032,	0.29235	BP
metal ion homeostasis	GO:0055065	8	0.0478296	2.5271	5	354	74	13240	ENSSSCG00000001518,ENSSSCG00000001516,ENSSSCG00000008434,ENSSSCG00000008443,ENSSSCG00000008444,	0.293589	BP
ribosomal small subunit biogenesis	GO:0042274	5	0.0483569	5.67997	2	63	74	13240	ENSSSCG00000001528,ENSSSCG00000001504,	0.295956	BP
regulation of phosphatidylinositol 3-kinase signaling	GO:0014066	8	0.0483569	5.67997	2	63	74	13240	ENSSSCG00000001539,ENSSSCG00000001506,	0.295956	BP
fatty acid oxidation	GO:0019395	10	0.0483569	5.67997	2	63	74	13240	ENSSSCG00000001539,ENSSSCG00000004049,	0.295956	BP
positive regulation of protein localization to chromosome, telomeric region	GO:1904816	8	0.0492066	19.8799	1	9	74	13240	ENSSSCG00000004048,	0.29853	BP
catecholamine uptake	GO:0090493	8	0.0492066	19.8799	1	9	74	13240	ENSSSCG00000004032,	0.29853	BP
dopamine uptake	GO:0090494	9	0.0492066	19.8799	1	9	74	13240	ENSSSCG00000004032,	0.29853	BP
positive regulation of macromitophagy in response to mitochondrial depolarization	GO:0098779	11	0.0492066	19.8799	1	9	74	13240	ENSSSCG00000004032,	0.29853	BP
regulation of establishment of protein localization to chromosome	GO:0070202	7	0.0492066	19.8799	1	9	74	13240	ENSSSCG00000004048,	0.29853	BP
positive regulation of macromitophagy	GO:1901526	10	0.0492066	19.8799	1	9	74	13240	ENSSSCG00000004032,	0.29853	BP
polyol catabolic process	GO:0046174	7	0.0492066	19.8799	1	9	74	13240	ENSSSCG00000031593,	0.29853	BP
regulation of myoblast proliferation	GO:2000291	6	0.0492066	19.8799	1	9	74	13240	ENSSSCG00000001539,	0.29853	BP
response to copper ion	GO:0046688	6	0.0492066	19.8799	1	9	74	13240	ENSSSCG00000001509,	0.29853	BP
response to isoquinoline alkaloid	GO:0014072	7	0.0492066	19.8799	1	9	74	13240	ENSSSCG00000008444,	0.29853	BP
establishment or maintenance of transmembrane electrochemical gradient	GO:0010248	7	0.0492066	19.8799	1	9	74	13240	ENSSSCG00000001516,	0.29853	BP
response to morphine	GO:0043278	8	0.0492066	19.8799	1	9	74	13240	ENSSSCG00000008444,	0.29853	BP
dopamine uptake involved in synaptic transmission	GO:0051583	10	0.0492066	19.8799	1	9	74	13240	ENSSSCG00000004032,	0.29853	BP
negative regulation of neurotransmitter transport	GO:0051589	7	0.0492066	19.8799	1	9	74	13240	ENSSSCG00000004032,	0.29853	BP
positive regulation of neurotransmitter transport	GO:0051590	7	0.0492066	19.8799	1	9	74	13240	ENSSSCG00000004032,	0.29853	BP
regulation of cardiac muscle cell apoptotic process	GO:0010665	10	0.0492066	19.8799	1	9	74	13240	ENSSSCG00000001506,	0.29853	BP
positive regulation of fibroblast migration	GO:0010763	9	0.0492066	19.8799	1	9	74	13240	ENSSSCG00000008444,	0.29853	BP
negative regulation of viral-induced cytoplasmic pattern recognition receptor signaling pathway	GO:0039532	9	0.0492066	19.8799	1	9	74	13240	ENSSSCG00000003729,	0.29853	BP
vagina development	GO:0060068	7	0.0492066	19.8799	1	9	74	13240	ENSSSCG00000001516,	0.29853	BP
catecholamine uptake involved in synaptic transmission	GO:0051934	9	0.0492066	19.8799	1	9	74	13240	ENSSSCG00000004032,	0.29853	BP
desmosome organization	GO:0002934	6	0.0492066	19.8799	1	9	74	13240	ENSSSCG00000022739,	0.29853	BP
activation of cysteine-type endopeptidase activity	GO:0097202	13	0.0492066	19.8799	1	9	74	13240	ENSSSCG00000001516,	0.29853	BP
antigen processing and presentation of endogenous antigen	GO:0019883	4	0.0492066	19.8799	1	9	74	13240	ENSSSCG00000001507,	0.29853	BP
fatty acid catabolic process	GO:0009062	10	0.0497403	5.59122	2	64	74	13240	ENSSSCG00000001539,ENSSSCG00000004049,	0.282856	BP
protein localization to chromosome	GO:0034502	7	0.0497403	5.59122	2	64	74	13240	ENSSSCG00000001520,ENSSSCG00000004048,	0.282856	BP
regulation of telomere maintenance	GO:0032204	8	0.0497403	5.59122	2	64	74	13240	ENSSSCG00000004048,ENSSSCG00000004037,	0.282856	BP
desmosome	GO:0030057	4	0.00213074	28.6851	2	13	75	13984	ENSSSCG00000020740,ENSSSCG00000022739,	0.607262	CC
organelle envelope lumen	GO:0031970	5	0.00215513	11.6533	3	48	75	13984	ENSSSCG00000030668,ENSSSCG00000001517,ENSSSCG00000004044,	0.307106	CC
vesicle	GO:0031982	4	0.00307885	1.71499	25	2718	75	13984	ENSSSCG00000031593,ENSSSCG00000001535,ENSSSCG00000020694,ENSSSCG00000023686,ENSSSCG00000001528,ENSSSCG00000001523,ENSSSCG00000001512,ENSSSCG00000027160,ENSSSCG00000001502,ENSSSCG00000001501,ENSSSCG00000027053,ENSSSCG00000004048,ENSSSCG00000004049,ENSSSCG00000004044,ENSSSCG00000004040,ENSSSCG00000008429,ENSSSCG00000031261,ENSSSCG00000004038,ENSSSCG00000004032,ENSSSCG00000022739,ENSSSCG00000008441,…	0.292491	CC
acrosomal vesicle	GO:0001669	9	0.00509984	8.60554	3	65	75	13984	ENSSSCG00000001535,ENSSSCG00000004048,ENSSSCG00000008441,	0.363363	CC
BAK complex	GO:0097145	5	0.00536327	186.453	1	1	75	13984	ENSSSCG00000001516,	0.305707	CC
TRAPPIII protein complex	GO:1990072	6	0.00536327	186.453	1	1	75	13984	ENSSSCG00000003728,	0.305707	CC
pre-autophagosomal structure	GO:0000407	5	0.0098033	13.3181	2	28	75	13984	ENSSSCG00000001527,ENSSSCG00000003728,	0.399134	CC
membrane-bounded organelle	GO:0043227	3	0.01006	1.21908	56	8565	75	13984	ENSSSCG00000031593,ENSSSCG00000030668,ENSSSCG00000001539,ENSSSCG00000001535,ENSSSCG00000001538,ENSSSCG00000001531,ENSSSCG00000001534,ENSSSCG00000001533,ENSSSCG00000020694,ENSSSCG00000023686,ENSSSCG00000001528,ENSSSCG00000001527,ENSSSCG00000001520,ENSSSCG00000001523,ENSSSCG00000039935,ENSSSCG00000001518,ENSSSCG00000001517,ENSSSCG00000001516,ENSSSCG00000001512,ENSSSCG00000001511,ENSSSCG00000027160,…	0.358389	CC
site of double-strand break	GO:0035861	7	0.0104932	12.8589	2	29	75	13984	ENSSSCG00000001511,ENSSSCG00000003730,	0.332284	CC
male pronucleus	GO:0001940	8	0.0106982	93.2267	1	2	75	13984	ENSSSCG00000008432,	0.304898	CC
Golgi apparatus part	GO:0044431	5	0.0107104	3.22398	6	347	75	13984	ENSSSCG00000001503,ENSSSCG00000001501,ENSSSCG00000027053,ENSSSCG00000004044,ENSSSCG00000003728,ENSSSCG00000003729,	0.277497	CC
cell junction	GO:0030054	2	0.010957	2.44262	9	687	75	13984	ENSSSCG00000020694,ENSSSCG00000001528,ENSSSCG00000020740,ENSSSCG00000001502,ENSSSCG00000004044,ENSSSCG00000008429,ENSSSCG00000022739,ENSSSCG00000024800,ENSSSCG00000001543,	0.260228	CC
organelle	GO:0043226	2	0.0114196	1.18622	60	9431	75	13984	ENSSSCG00000031593,ENSSSCG00000030668,ENSSSCG00000001539,ENSSSCG00000001535,ENSSSCG00000001538,ENSSSCG00000001499,ENSSSCG00000001531,ENSSSCG00000001534,ENSSSCG00000001533,ENSSSCG00000020694,ENSSSCG00000023686,ENSSSCG00000001528,ENSSSCG00000001527,ENSSSCG00000001520,ENSSSCG00000001523,ENSSSCG00000039935,ENSSSCG00000035972,ENSSSCG00000001518,ENSSSCG00000001517,ENSSSCG00000001513,ENSSSCG00000001516,…	0.250354	CC
Golgi apparatus	GO:0005794	6	0.0115819	2.28217	10	817	75	13984	ENSSSCG00000001533,ENSSSCG00000001503,ENSSSCG00000001501,ENSSSCG00000027053,ENSSSCG00000004048,ENSSSCG00000004044,ENSSSCG00000004032,ENSSSCG00000008444,ENSSSCG00000003728,ENSSSCG00000003729,	0.235775	CC
site of DNA damage	GO:0090734	6	0.0119354	12.0292	2	31	75	13984	ENSSSCG00000001511,ENSSSCG00000003730,	0.226773	CC
anchoring junction	GO:0070161	3	0.0146909	3.00731	6	372	75	13984	ENSSSCG00000001528,ENSSSCG00000020740,ENSSSCG00000001502,ENSSSCG00000004044,ENSSSCG00000022739,ENSSSCG00000001543,	0.261681	CC
extracellular exosome	GO:0070062	6	0.0157273	1.69161	18	1984	75	13984	ENSSSCG00000031593,ENSSSCG00000020694,ENSSSCG00000023686,ENSSSCG00000001528,ENSSSCG00000001512,ENSSSCG00000027160,ENSSSCG00000001502,ENSSSCG00000004048,ENSSSCG00000004049,ENSSSCG00000004044,ENSSSCG00000004040,ENSSSCG00000008429,ENSSSCG00000031261,ENSSSCG00000004038,ENSSSCG00000022739,ENSSSCG00000003726,ENSSSCG00000001549,ENSSSCG00000001543,	0.263664	CC
other organism cell membrane	GO:0044218	4	0.0160048	62.1511	1	3	75	13984	ENSSSCG00000004038,	0.25341	CC
other organism membrane	GO:0044279	3	0.0160048	62.1511	1	3	75	13984	ENSSSCG00000004038,	0.25341	CC
mitochondrion-derived vesicle	GO:0099073	7	0.0160048	62.1511	1	3	75	13984	ENSSSCG00000004032,	0.25341	CC
Parkin-FBXW7-Cul1 ubiquitin ligase complex	GO:1990452	6	0.0160048	62.1511	1	3	75	13984	ENSSSCG00000004032,	0.25341	CC
female pronucleus	GO:0001939	8	0.0160048	62.1511	1	3	75	13984	ENSSSCG00000008432,	0.25341	CC
ribosomal subunit	GO:0044391	5	0.0167815	4.07548	4	183	75	13984	ENSSSCG00000001528,ENSSSCG00000001502,ENSSSCG00000004047,ENSSSCG00000001543,	0.207945	CC
extracellular organelle	GO:0043230	3	0.0169003	1.67892	18	1999	75	13984	ENSSSCG00000031593,ENSSSCG00000020694,ENSSSCG00000023686,ENSSSCG00000001528,ENSSSCG00000001512,ENSSSCG00000027160,ENSSSCG00000001502,ENSSSCG00000004048,ENSSSCG00000004049,ENSSSCG00000004044,ENSSSCG00000004040,ENSSSCG00000008429,ENSSSCG00000031261,ENSSSCG00000004038,ENSSSCG00000022739,ENSSSCG00000003726,ENSSSCG00000001549,ENSSSCG00000001543,	0.200691	CC
extracellular vesicle	GO:1903561	5	0.0169003	1.67892	18	1999	75	13984	ENSSSCG00000031593,ENSSSCG00000020694,ENSSSCG00000023686,ENSSSCG00000001528,ENSSSCG00000001512,ENSSSCG00000027160,ENSSSCG00000001502,ENSSSCG00000004048,ENSSSCG00000004049,ENSSSCG00000004044,ENSSSCG00000004040,ENSSSCG00000008429,ENSSSCG00000031261,ENSSSCG00000004038,ENSSSCG00000022739,ENSSSCG00000003726,ENSSSCG00000001549,ENSSSCG00000001543,	0.200691	CC
mitochondrial intermembrane space	GO:0005758	6	0.0194101	9.32267	2	40	75	13984	ENSSSCG00000030668,ENSSSCG00000001517,	0.212764	CC
extrinsic component of external side of plasma membrane	GO:0031232	5	0.0212834	46.6133	1	4	75	13984	ENSSSCG00000004038,	0.224658	CC
MIS complex	GO:0036396	6	0.0212834	46.6133	1	4	75	13984	ENSSSCG00000004050,	0.224658	CC
EARP complex	GO:1990745	7	0.0212834	46.6133	1	4	75	13984	ENSSSCG00000001501,	0.224658	CC
mRNA editing complex	GO:0045293	5	0.0212834	46.6133	1	4	75	13984	ENSSSCG00000004050,	0.224658	CC
GARP complex	GO:0000938	6	0.0212834	46.6133	1	4	75	13984	ENSSSCG00000001501,	0.224658	CC
Golgi-associated vesicle	GO:0005798	7	0.0232199	8.47515	2	44	75	13984	ENSSSCG00000027053,ENSSSCG00000004044,	0.206802	CC
LUBAC complex	GO:0071797	6	0.026534	37.2907	1	5	75	13984	ENSSSCG00000004032,	0.229157	CC
prefoldin complex	GO:0016272	4	0.026534	37.2907	1	5	75	13984	ENSSSCG00000001505,	0.229157	CC
sperm part	GO:0097223	3	0.0266113	4.66133	3	120	75	13984	ENSSSCG00000001535,ENSSSCG00000004048,ENSSSCG00000008441,	0.216692	CC
cytosolic ribosome	GO:0022626	7	0.0301535	4.43937	3	126	75	13984	ENSSSCG00000001528,ENSSSCG00000001502,ENSSSCG00000001543,	0.238715	CC
Bcl-2 family protein complex	GO:0097136	4	0.0317568	31.0756	1	6	75	13984	ENSSSCG00000001516,	0.244613	CC
endomembrane system	GO:0012505	3	0.0318004	1.54161	19	2298	75	13984	ENSSSCG00000001535,ENSSSCG00000001533,ENSSSCG00000001520,ENSSSCG00000001518,ENSSSCG00000001516,ENSSSCG00000001503,ENSSSCG00000001501,ENSSSCG00000027053,ENSSSCG00000004050,ENSSSCG00000004048,ENSSSCG00000004046,ENSSSCG00000004044,ENSSSCG00000004032,ENSSSCG00000008440,ENSSSCG00000008441,ENSSSCG00000008442,ENSSSCG00000008444,ENSSSCG00000003728,ENSSSCG00000003729,	0.238503	CC
cytosolic part	GO:0044445	5	0.033587	3.28552	4	227	75	13984	ENSSSCG00000001528,ENSSSCG00000001502,ENSSSCG00000004048,ENSSSCG00000001543,	0.245443	CC
cytosolic small ribosomal subunit	GO:0022627	7	0.0362792	6.65905	2	56	75	13984	ENSSSCG00000001528,ENSSSCG00000001502,	0.25849	CC
tethering complex	GO:0099023	3	0.0362792	6.65905	2	56	75	13984	ENSSSCG00000001501,ENSSSCG00000003728,	0.25849	CC
ribosome	GO:0005840	6	0.0369211	3.18724	4	234	75	13984	ENSSSCG00000001528,ENSSSCG00000001502,ENSSSCG00000004047,ENSSSCG00000001543,	0.250536	CC
commitment complex	GO:0000243	8	0.036952	26.6362	1	7	75	13984	ENSSSCG00000001531,	0.244915	CC
nuclear envelope lumen	GO:0005641	6	0.0421197	23.3067	1	8	75	13984	ENSSSCG00000004044,	0.272821	CC
germinal vesicle	GO:0042585	9	0.0421197	23.3067	1	8	75	13984	ENSSSCG00000008432,	0.272821	CC
TRAPP complex	GO:0030008	4	0.0421197	23.3067	1	8	75	13984	ENSSSCG00000003728,	0.272821	CC
endoplasmic reticulum	GO:0005783	6	0.0429956	1.9244	9	872	75	13984	ENSSSCG00000001520,ENSSSCG00000001518,ENSSSCG00000001516,ENSSSCG00000004046,ENSSSCG00000004032,ENSSSCG00000008440,ENSSSCG00000008442,ENSSSCG00000008444,ENSSSCG00000003729,	0.260718	CC
pronucleus	GO:0045120	7	0.04726	20.717	1	9	75	13984	ENSSSCG00000008432,	0.280606	CC
female germ cell nucleus	GO:0001674	8	0.04726	20.717	1	9	75	13984	ENSSSCG00000008432,	0.280606	CC
zona pellucida receptor complex	GO:0002199	4	0.04726	20.717	1	9	75	13984	ENSSSCG00000004048,	0.280606	CC
VCP-NPL4-UFD1 AAA ATPase complex	GO:0034098	6	0.04726	20.717	1	9	75	13984	ENSSSCG00000003729,	0.280606	CC
organic cation transmembrane transporter activity	GO:0015101	7	2.74168e-05	48.374	3	11	70	12416	ENSSSCG00000004040,ENSSSCG00000004041,ENSSSCG00000004039,	0.00888304	MF
calcium ion binding	GO:0005509	6	0.000164301	3.69524	11	528	70	12416	ENSSSCG00000001536,ENSSSCG00000001499,ENSSSCG00000020694,ENSSSCG00000020740,ENSSSCG00000021325,ENSSSCG00000001518,ENSSSCG00000027160,ENSSSCG00000008433,ENSSSCG00000022739,ENSSSCG00000024800,ENSSSCG00000003726,	0.0266168	MF
dopamine transmembrane transporter activity	GO:0005329	8	0.000186635	88.6857	2	4	70	12416	ENSSSCG00000004041,ENSSSCG00000004039,	0.0201566	MF
ubiquitin conjugating enzyme binding	GO:0031624	6	0.000455579	19.7079	3	27	70	12416	ENSSSCG00000004032,ENSSSCG00000003730,ENSSSCG00000003729,	0.0369019	MF
quaternary ammonium group transmembrane transporter activity	GO:0015651	8	0.0006461	50.6776	2	7	70	12416	ENSSSCG00000004041,ENSSSCG00000004039,	0.0418673	MF
ubiquitin-like protein conjugating enzyme binding	GO:0044390	5	0.000757111	16.6286	3	32	70	12416	ENSSSCG00000004032,ENSSSCG00000003730,ENSSSCG00000003729,	0.040884	MF
monoamine transmembrane transporter activity	GO:0008504	5	0.000858328	44.3429	2	8	70	12416	ENSSSCG00000004041,ENSSSCG00000004039,	0.0397283	MF
chaperone binding	GO:0051087	4	0.00384199	9.50204	3	56	70	12416	ENSSSCG00000001505,ENSSSCG00000004038,ENSSSCG00000004032,	0.155601	MF
ammonium transmembrane transporter activity	GO:0008519	7	0.00503606	18.6707	2	19	70	12416	ENSSSCG00000004041,ENSSSCG00000004039,	0.181298	MF
calcium-independent protein kinase C activity	GO:0004699	9	0.00563789	177.371	1	1	70	12416	ENSSSCG00000008444,	0.182668	MF
acetylcholine transmembrane transporter activity	GO:0005277	8	0.00563789	177.371	1	1	70	12416	ENSSSCG00000004041,	0.182668	MF
proteasome core complex binding	GO:1904854	5	0.00563789	177.371	1	1	70	12416	ENSSSCG00000004038,	0.182668	MF
acetate ester transmembrane transporter activity	GO:1901375	4	0.00563789	177.371	1	1	70	12416	ENSSSCG00000004041,	0.182668	MF
F-box domain binding	GO:1990444	5	0.00563789	177.371	1	1	70	12416	ENSSSCG00000004032,	0.182668	MF
inositol hexakisphosphate 6-kinase activity	GO:0000831	7	0.00563789	177.371	1	1	70	12416	ENSSSCG00000039272,	0.182668	MF
secondary active organic cation transmembrane transporter activity	GO:0008513	8	0.00563789	177.371	1	1	70	12416	ENSSSCG00000004041,	0.182668	MF
linoleic acid binding	GO:0070539	9	0.00563789	177.371	1	1	70	12416	ENSSSCG00000001539,	0.182668	MF
galactosyltransferase activity	GO:0008378	6	0.00613986	16.8925	2	21	70	12416	ENSSSCG00000025005,ENSSSCG00000001503,	0.110518	MF
organic hydroxy compound transmembrane transporter activity	GO:1901618	4	0.00933138	13.644	2	26	70	12416	ENSSSCG00000004041,ENSSSCG00000004039,	0.159125	MF
GBD domain binding	GO:0032427	5	0.0112444	88.6857	1	2	70	12416	ENSSSCG00000031261,	0.18216	MF
norepinephrine transmembrane transporter activity	GO:0005333	6	0.0112444	88.6857	1	2	70	12416	ENSSSCG00000004041,	0.18216	MF
protein antigen binding	GO:1990405	4	0.0112444	88.6857	1	2	70	12416	ENSSSCG00000004038,	0.18216	MF
acetyl-CoA C-acetyltransferase activity	GO:0003985	8	0.0112444	88.6857	1	2	70	12416	ENSSSCG00000004049,	0.18216	MF
pre-mRNA 5'-splice site binding	GO:0030627	7	0.0112444	88.6857	1	2	70	12416	ENSSSCG00000001531,	0.18216	MF
ethanol binding	GO:0035276	5	0.0112444	88.6857	1	2	70	12416	ENSSSCG00000008444,	0.18216	MF
C-acetyltransferase activity	GO:0016453	7	0.0168198	59.1238	1	3	70	12416	ENSSSCG00000004049,	0.209601	MF
inositol 1,4,5-trisphosphate-sensitive calcium-release channel activity	GO:0005220	13	0.0168198	59.1238	1	3	70	12416	ENSSSCG00000001518,	0.209601	MF
diphosphoinositol-polyphosphate diphosphatase activity	GO:0008486	7	0.0168198	59.1238	1	3	70	12416	ENSSSCG00000031593,	0.209601	MF
ubiquitin-like protein binding	GO:0032182	4	0.0168806	5.54286	3	96	70	12416	ENSSSCG00000001527,ENSSSCG00000001509,ENSSSCG00000004032,	0.188597	MF
structural constituent of ribosome	GO:0003735	3	0.0204064	3.83506	4	185	70	12416	ENSSSCG00000001528,ENSSSCG00000001502,ENSSSCG00000004047,ENSSSCG00000001543,	0.220389	MF
rRNA binding	GO:0019843	6	0.0212906	8.86857	2	40	70	12416	ENSSSCG00000001502,ENSSSCG00000004047,	0.222521	MF
metal ion binding	GO:0046872	5	0.0218725	1.59794	19	2109	70	12416	ENSSSCG00000031593,ENSSSCG00000001539,ENSSSCG00000001536,ENSSSCG00000001499,ENSSSCG00000001531,ENSSSCG00000020694,ENSSSCG00000020740,ENSSSCG00000021325,ENSSSCG00000001518,ENSSSCG00000001512,ENSSSCG00000001511,ENSSSCG00000027160,ENSSSCG00000008433,ENSSSCG00000022739,ENSSSCG00000003732,ENSSSCG00000008444,ENSSSCG00000024800,ENSSSCG00000003729,ENSSSCG00000003726,	0.221459	MF
angiotensin receptor activity	GO:0001595	8	0.0223642	44.3429	1	4	70	12416	ENSSSCG00000004045,	0.219576	MF
long-chain fatty acid binding	GO:0036041	8	0.0223642	44.3429	1	4	70	12416	ENSSSCG00000001539,	0.219576	MF
UDP-galactose:beta-N-acetylglucosamine beta-1,3-galactosyltransferase activity	GO:0008499	8	0.0223642	44.3429	1	4	70	12416	ENSSSCG00000001503,	0.219576	MF
acetyl-CoA C-acyltransferase activity	GO:0003988	7	0.0223642	44.3429	1	4	70	12416	ENSSSCG00000004049,	0.219576	MF
protein binding	GO:0005515	3	0.0241351	1.31467	36	4857	70	12416	ENSSSCG00000001539,ENSSSCG00000001499,ENSSSCG00000001532,ENSSSCG00000001534,ENSSSCG00000001533,ENSSSCG00000020694,ENSSSCG00000023686,ENSSSCG00000001527,ENSSSCG00000001521,ENSSSCG00000039935,ENSSSCG00000035972,ENSSSCG00000001516,ENSSSCG00000001510,ENSSSCG00000001512,ENSSSCG00000001511,ENSSSCG00000001509,ENSSSCG00000001505,ENSSSCG00000001501,ENSSSCG00000027053,ENSSSCG00000004048,ENSSSCG00000004044,…	0.211345	MF
drug binding	GO:0008144	3	0.0254526	8.06234	2	44	70	12416	ENSSSCG00000001539,ENSSSCG00000001549,	0.217017	MF
PDZ domain binding	GO:0030165	5	0.0276476	7.7118	2	46	70	12416	ENSSSCG00000039935,ENSSSCG00000004032,	0.229688	MF
vitamin D receptor binding	GO:0042809	7	0.0278778	35.4743	1	5	70	12416	ENSSSCG00000001533,	0.22581	MF
inositol hexakisphosphate kinase activity	GO:0000828	6	0.0278778	35.4743	1	5	70	12416	ENSSSCG00000039272,	0.22581	MF
alcohol binding	GO:0043178	4	0.0299162	7.39048	2	48	70	12416	ENSSSCG00000001518,ENSSSCG00000008444,	0.230782	MF
cation binding	GO:0043169	4	0.0307506	1.54165	19	2186	70	12416	ENSSSCG00000031593,ENSSSCG00000001539,ENSSSCG00000001536,ENSSSCG00000001499,ENSSSCG00000001531,ENSSSCG00000020694,ENSSSCG00000020740,ENSSSCG00000021325,ENSSSCG00000001518,ENSSSCG00000001512,ENSSSCG00000001511,ENSSSCG00000027160,ENSSSCG00000008433,ENSSSCG00000022739,ENSSSCG00000003732,ENSSSCG00000008444,ENSSSCG00000024800,ENSSSCG00000003729,ENSSSCG00000003726,	0.231702	MF
protein heterodimerization activity	GO:0046982	5	0.032268	2.81542	5	315	70	12416	ENSSSCG00000001539,ENSSSCG00000001533,ENSSSCG00000001516,ENSSSCG00000001509,ENSSSCG00000008443,	0.23761	MF
thyroid hormone binding	GO:0070324	4	0.0333607	29.5619	1	6	70	12416	ENSSSCG00000023686,	0.240197	MF
beta-1,3-galactosyltransferase activity	GO:0048531	7	0.0333607	29.5619	1	6	70	12416	ENSSSCG00000001503,	0.240197	MF
binding	GO:0005488	2	0.0350823	1.13775	58	9042	70	12416	ENSSSCG00000031593,ENSSSCG00000001539,ENSSSCG00000001536,ENSSSCG00000001537,ENSSSCG00000001499,ENSSSCG00000001532,ENSSSCG00000001531,ENSSSCG00000001534,ENSSSCG00000001533,ENSSSCG00000020694,ENSSSCG00000023686,ENSSSCG00000001528,ENSSSCG00000001527,ENSSSCG00000001521,ENSSSCG00000001520,ENSSSCG00000020740,ENSSSCG00000039935,ENSSSCG00000035972,ENSSSCG00000021325,ENSSSCG00000001518,ENSSSCG00000001516,…	0.241844	MF
hydrogen-exporting ATPase activity, phosphorylative mechanism	GO:0008553	15	0.0388132	25.3388	1	7	70	12416	ENSSSCG00000008441,	0.261989	MF
profilin binding	GO:0005522	4	0.0388132	25.3388	1	7	70	12416	ENSSSCG00000031261,	0.261989	MF
U1 snRNA binding	GO:0030619	7	0.0388132	25.3388	1	7	70	12416	ENSSSCG00000001531,	0.261989	MF
p53 binding	GO:0002039	4	0.0409849	6.22356	2	57	70	12416	ENSSSCG00000001509,ENSSSCG00000003729,	0.260375	MF
histone binding	GO:0042393	4	0.0421183	3.88405	3	137	70	12416	ENSSSCG00000001511,ENSSSCG00000001509,ENSSSCG00000008432,	0.26243	MF
phospholipase binding	GO:0043274	5	0.0442353	22.1714	1	8	70	12416	ENSSSCG00000004032,	0.270419	MF
5S rRNA binding	GO:0008097	7	0.0496272	19.7079	1	9	70	12416	ENSSSCG00000004047,	0.297763	MF
SUMO binding	GO:0032183	5	0.0496272	19.7079	1	9	70	12416	ENSSSCG00000001509,	0.297763	MF
