# Supplementary material for: Whole genome variants across 57 pig breeds enable comprehensive identification of genetic signatures that underlie breed features
Source: J Anim Sci Biotechnol. 2020 Dec 3;11:115. doi: 10.1186/s40104-020-00520-8 (PMC7713148; doi:10.1186/s40104-020-00520-8)
Supplement: Supplementary file 6 — Additional file 6: Supplementary Data 6. Candidate regions and genes in these regions with KEGG and GO results for body length. [file 40104_2020_520_MOESM6_ESM.xlsx]

## Sheet: Candidate region
Chr	Start	End	Type
3	93189763	95189764	SNP
6	6292632	8292633	SNP
7	29332971	31332972	SNP
10	7286777	9286778	SNP
15	48590338	50590339	SNP
15	102905856	104906225	SNP
X	82356590	84419040	SNP
3	93166180	95166181	InDel
5	29079873	31079874	InDel
8	40631114	42631115	InDel
9	15329660	17329661	InDel
15	67929076	69929077	InDel
X	82635709	84788374	InDel
13	84981600	88860400	CNV

## Sheet: Candidate genes
Enssemble ID	Gene	Type
ENSSSCG00000034306	ENSSSCG00000034306		indel
ENSSSCG00000015826	ENSSSCG00000015826	snp
ENSSSCG00000015825	ADGRA2	snp
ENSSSCG00000036676	MAIP1	snp
ENSSSCG00000037068	ENSSSCG00000037068		indel
ENSSSCG00000038353	ENSSSCG00000038353	snp	indel
ENSSSCG00000039060	RASSF3		indel
ENSSSCG00000038569	ARMCX1	snp	indel
ENSSSCG00000001516	BAK1	snp
ENSSSCG00000039069	ENSSSCG00000039069			cnv
ENSSSCG00000031593	NUDT3	snp
ENSSSCG00000012508	ENSSSCG00000012508	snp	indel
ENSSSCG00000038997	ENSSSCG00000038997			cnv
ENSSSCG00000008442	TMEM247	snp	indel
ENSSSCG00000008845	ENSSSCG00000008845		indel
ENSSSCG00000038095	ENSSSCG00000038095		indel
ENSSSCG00000012494	TIMM8A	snp	indel
ENSSSCG00000033964	ENSSSCG00000033964		indel
ENSSSCG00000021657	SATB2	snp
ENSSSCG00000036599	ENSSSCG00000036599	snp	indel
ENSSSCG00000012514	BEX5	snp	indel
ENSSSCG00000008841	PDGFRA		indel
ENSSSCG00000039273	ENSSSCG00000039273	snp	indel
ENSSSCG00000039272	IP6K3	snp
ENSSSCG00000032672	RAB9B		indel
ENSSSCG00000023160	ENSSSCG00000023160	snp
ENSSSCG00000038981	ENSSSCG00000038981		indel
ENSSSCG00000028062	ENSSSCG00000028062	snp	indel
ENSSSCG00000012491	CENPI	snp	indel
ENSSSCG00000036339	FAM126B	snp
ENSSSCG00000014899	PRCP		indel
ENSSSCG00000012519	GPRASP1	snp	indel
ENSSSCG00000012518	ARMCX5	snp	indel
ENSSSCG00000015828	ZNF703	snp
ENSSSCG00000012512	ZMAT1	snp	indel
ENSSSCG00000008844	KDR		indel
ENSSSCG00000012510	ARMCX2	snp	indel
ENSSSCG00000008842	KIT		indel
ENSSSCG00000012516	ENSSSCG00000012516	snp	indel
ENSSSCG00000008840	GSX2		indel
ENSSSCG00000014897	FAM181B		indel
ENSSSCG00000000473	ENSSSCG00000000473		indel
ENSSSCG00000000477	HELB		indel
ENSSSCG00000016098	ORC2	snp
ENSSSCG00000000475	IRAK3		indel
ENSSSCG00000016096	ENSSSCG00000016096	snp
ENSSSCG00000016094	BZW1	snp
ENSSSCG00000000478	GRIP1		indel
ENSSSCG00000016092	SGO2	snp
ENSSSCG00000016093	ENSSSCG00000016093	snp
ENSSSCG00000016090	SPATS2L	snp
ENSSSCG00000016091	ENSSSCG00000016091	snp
ENSSSCG00000026742	BTK	snp	indel
ENSSSCG00000032645	CHIC2		indel
ENSSSCG00000034254	ENSSSCG00000034254		indel
ENSSSCG00000033612	ENSSSCG00000033612		indel
ENSSSCG00000026940	CASP10	snp
ENSSSCG00000016095	CLK1	snp
ENSSSCG00000039480	ERLIN2	snp
ENSSSCG00000034821	ARMCX4	snp	indel
ENSSSCG00000002690	GAN	snp
ENSSSCG00000008850	ENSSSCG00000008850		indel
ENSSSCG00000001543	RPL10A	snp
ENSSSCG00000001546	FANCE	snp
ENSSSCG00000016085	ENSSSCG00000016085	snp
ENSSSCG00000035634	PLSCR1			cnv
ENSSSCG00000016087	TYW5	snp
ENSSSCG00000016086	C2orf69	snp
ENSSSCG00000034054	ENSSSCG00000034054	snp	indel
ENSSSCG00000015889	TANK		indel
ENSSSCG00000029778	SPATA17	snp
ENSSSCG00000036913	ENSSSCG00000036913	snp
ENSSSCG00000040281	ARMCX3	snp	indel
ENSSSCG00000001523	GRM4	snp
ENSSSCG00000001520	LEMD2	snp
ENSSSCG00000001521	MLN	snp
ENSSSCG00000001527	C6orf106	snp
ENSSSCG00000022635	BEX4	snp	indel
ENSSSCG00000023788	TBC1D30		indel
ENSSSCG00000031196	ENSSSCG00000031196	snp	indel
ENSSSCG00000039654	NIF3L1	snp
ENSSSCG00000012530	ENSSSCG00000012530	snp	indel
ENSSSCG00000036226	ENSSSCG00000036226		indel
ENSSSCG00000002688	PLCG2	snp
ENSSSCG00000015897	IFIH1		indel
ENSSSCG00000015896	FAP		indel
ENSSSCG00000015895	GCG		indel
ENSSSCG00000015894	DPP4		indel
ENSSSCG00000015893	SLC4A10		indel
ENSSSCG00000015892	PSMD14		indel
ENSSSCG00000015891	TBR1		indel
ENSSSCG00000040203	ENSSSCG00000040203	snp
ENSSSCG00000015898	KCNH7		indel
ENSSSCG00000010816	TGFB2	snp
ENSSSCG00000010817	LYPLAL1	snp
ENSSSCG00000032242	HMGA1	snp
ENSSSCG00000008429	EPCAM		indel
ENSSSCG00000036417	ENSSSCG00000036417		indel
ENSSSCG00000010818	ENSSSCG00000010818	snp
ENSSSCG00000001531	ENSSSCG00000001531	snp
ENSSSCG00000011691	PLSCR5			cnv
ENSSSCG00000001533	TAF11	snp
ENSSSCG00000001532	UHRF1BP1	snp
ENSSSCG00000001535	TCP11	snp
ENSSSCG00000001534	ANKS1A	snp
ENSSSCG00000001537	ZNF76	snp
ENSSSCG00000001536	SCUBE3	snp
ENSSSCG00000001539	PPARD	snp
ENSSSCG00000001538	DEF6	snp
ENSSSCG00000001528	RPS10	snp
ENSSSCG00000038396	ENSSSCG00000038396	snp	indel
ENSSSCG00000028695	ENSSSCG00000028695	snp	indel
ENSSSCG00000021325	MCFD2	snp	indel
ENSSSCG00000034747	ENSSSCG00000034747	snp	indel
ENSSSCG00000031580	ENSSSCG00000031580		indel
ENSSSCG00000011689	PLOD2			cnv
ENSSSCG00000031334	ENSSSCG00000031334	snp
ENSSSCG00000031556	TCEAL7	snp	indel
ENSSSCG00000030668	UQCC2	snp
ENSSSCG00000031261	RHOQ	snp	indel
ENSSSCG00000016100	ENSSSCG00000016100	snp
ENSSSCG00000035054	ENSSSCG00000035054	snp	indel
ENSSSCG00000014900	RAB30		indel
ENSSSCG00000014901	PCF11		indel
ENSSSCG00000008437	SOCS5	snp	indel
ENSSSCG00000037922	ENSSSCG00000037922	snp	indel
ENSSSCG00000008434	TTC7A	snp	indel
ENSSSCG00000008433	CALM2	snp	indel
ENSSSCG00000008432	STPG4	snp	indel
ENSSSCG00000002689	CMIP	snp
ENSSSCG00000029606	AOX1	snp
ENSSSCG00000001504	WDR46	snp
ENSSSCG00000001505	ENSSSCG00000001505	snp
ENSSSCG00000001506	RGL2	snp
ENSSSCG00000001507	TAPBP	snp
ENSSSCG00000001500	ENSSSCG00000001500	snp
ENSSSCG00000001501	VPS52	snp
ENSSSCG00000001502	RPS18	snp
ENSSSCG00000001503	B3GALT4	snp
ENSSSCG00000016101	CFLAR	snp
ENSSSCG00000001509	DAXX	snp
ENSSSCG00000037476	ENSSSCG00000037476	snp
ENSSSCG00000034610	ENSSSCG00000034610		indel
ENSSSCG00000039545	ENSSSCG00000039545		indel
ENSSSCG00000036361	ENSSSCG00000036361	snp
ENSSSCG00000027846	RRP15	snp
ENSSSCG00000023715	GNS		indel
ENSSSCG00000039935	CRIPT	snp	indel
ENSSSCG00000012521	GPRASP2	snp	indel
ENSSSCG00000035182	SDR42E1	snp
ENSSSCG00000039835	ENSSSCG00000039835	snp	indel
ENSSSCG00000030998	WIF1		indel
ENSSSCG00000024956	ENSSSCG00000024956	snp	indel
ENSSSCG00000034355	ENSSSCG00000034355		indel
ENSSSCG00000012524	ENSSSCG00000012524	snp	indel
ENSSSCG00000031421	DYNLRB2	snp
ENSSSCG00000039046	ENSSSCG00000039046	snp	indel
ENSSSCG00000027207	GPATCH2	snp
ENSSSCG00000039200	ENSSSCG00000039200	snp
ENSSSCG00000012523	ENSSSCG00000012523	snp	indel
ENSSSCG00000012520	BHLHB9	snp	indel
ENSSSCG00000001518	ITPR3	snp
ENSSSCG00000001511	PHF1	snp
ENSSSCG00000012527	TCEAL9	snp	indel
ENSSSCG00000029131	KCNU1	snp
ENSSSCG00000012525	BEX1	snp	indel
ENSSSCG00000001513	SYNGAP1	snp
ENSSSCG00000001512	CUTA	snp
ENSSSCG00000012528	BEX3	snp	indel
ENSSSCG00000012529	ENSSSCG00000012529	snp	indel
ENSSSCG00000036573	SPDEF	snp
ENSSSCG00000035388	C16orf46	snp
ENSSSCG00000015830	UNC5D	snp
ENSSSCG00000032982	ENSSSCG00000032982		indel
ENSSSCG00000001510	KIFC1	snp
ENSSSCG00000038128	CDYL2	snp
ENSSSCG00000038645	ENSSSCG00000038645	snp	indel
ENSSSCG00000027472	GCA		indel
ENSSSCG00000001517	ENSSSCG00000001517	snp
ENSSSCG00000032060	ENSSSCG00000032060	snp
ENSSSCG00000036572	BCO1	snp
ENSSSCG00000026976	ENSSSCG00000026976	snp	indel
ENSSSCG00000008443	EPAS1	snp	indel
ENSSSCG00000008440	ENSSSCG00000008440	snp	indel
ENSSSCG00000008441	ATP6V1E2	snp	indel
ENSSSCG00000012492	DRP2	snp	indel
ENSSSCG00000012493	TAF7L	snp	indel
ENSSSCG00000008444	PRKCE	snp	indel
ENSSSCG00000008445	SRBD1	snp	indel
ENSSSCG00000035177	ENSSSCG00000035177		indel
ENSSSCG00000032184	ENSSSCG00000032184	snp
ENSSSCG00000038221	HSD17B2	snp
ENSSSCG00000026004	MSRB3		indel
ENSSSCG00000012490	TMEM35A	snp	indel
ENSSSCG00000012531	ENSSSCG00000012531		indel
ENSSSCG00000039216	CENPN	snp
ENSSSCG00000012532	TCEAL1		indel
ENSSSCG00000012535	GLRA4		indel
ENSSSCG00000000469	LEMD3		indel
ENSSSCG00000012536	PLP1		indel
ENSSSCG00000030430	ENSSSCG00000030430		indel
ENSSSCG00000011690	PLSCR4			cnv
ENSSSCG00000011693	ZIC4			cnv
ENSSSCG00000011692	ZIC1			cnv
ENSSSCG00000027053	PACSIN1	snp
ENSSSCG00000014898	DDIAS		indel
ENSSSCG00000038423	GLA	snp	indel
ENSSSCG00000012489	TRMT2B	snp	indel
ENSSSCG00000012534	MORF4L2		indel
ENSSSCG00000008892	ENSSSCG00000008892		indel
ENSSSCG00000033161	HNRNPH2	snp	indel
ENSSSCG00000036188	ENSSSCG00000036188		indel
ENSSSCG00000012485	NOX1	snp
ENSSSCG00000012484	SYTL4	snp
ENSSSCG00000012487	XKRX	snp
ENSSSCG00000012486	CSTF2	snp
ENSSSCG00000031446	ENSSSCG00000031446	snp
ENSSSCG00000012482	SRPX2	snp
ENSSSCG00000040051	ENSSSCG00000040051	snp
ENSSSCG00000028913	ENSSSCG00000028913	snp	indel
ENSSSCG00000040360	ENSSSCG00000040360		indel
ENSSSCG00000032216	ENSSSCG00000032216	snp
ENSSSCG00000012488	ENSSSCG00000012488	snp	indel

## Sheet: KEGG pathways
Term Name	GeneHitsInSelectedSet	AllGenesInSelectedSet	GeneHitsInBackground	AllGenesInBackground	p-value	enrichFactor	GeneListInSelectedSets	corrected p-value(BH method)
00750 Vitamin B6 metabolism	3	104	11	11688	0.000107221	30.6503	[ENSSSCG00000040051, ENSSSCG00000016093, ENSSSCG00000029606]	0.0262691
00350 Tyrosine metabolism	4	104	47	11688	0.000786435	9.56465	[ENSSSCG00000040051, ENSSSCG00000016093, ENSSSCG00000029606, ENSSSCG00000012521]	0.0963383
03460 Fanconi anemia pathway	5	104	98	11688	0.00178667	5.73391	[ENSSSCG00000001546, ENSSSCG00000032184, ENSSSCG00000014898, ENSSSCG00000008850, ENSSSCG00000008434]	0.145911
00760 Nicotinate and nicotinamide metabolism	3	104	31	11688	0.00256687	10.8759	[ENSSSCG00000040051, ENSSSCG00000016093, ENSSSCG00000029606]	0.157221
Signal transduction	39	104	2928	11688	0.00319681	1.49693	[ENSSSCG00000008437, ENSSSCG00000029131, ENSSSCG00000036226, ENSSSCG00000035634, ENSSSCG00000001518, ENSSSCG00000021325, ENSSSCG00000001539, ENSSSCG00000016101, ENSSSCG00000011690, ENSSSCG00000000469, ENSSSCG00000001513, ENSSSCG00000039069, ENSSSCG00000001516, ENSSSCG00000008441, ENSSSCG00000029606, ENSSSCG00000002688, ENSSSCG00000008841, ENSSSCG00000008842, ENSSSCG00000008844, ENSSSCG00000023160…	0.156644
04722 Neurotrophin signaling pathway	7	104	226	11688	0.00400291	3.48094	[ENSSSCG00000011690, ENSSSCG00000001516, ENSSSCG00000000475, ENSSSCG00000002688, ENSSSCG00000031446, ENSSSCG00000008444, ENSSSCG00000008433]	0.163452
04933 AGE-RAGE signaling pathway in diabetic complications	6	104	187	11688	0.00643475	3.60592	[ENSSSCG00000001516, ENSSSCG00000012485, ENSSSCG00000016092, ENSSSCG00000002688, ENSSSCG00000031446, ENSSSCG00000008444]	0.225216
03010 Ribosome	11	104	530	11688	0.00739776	2.33251	[ENSSSCG00000030430, ENSSSCG00000032982, ENSSSCG00000001528, ENSSSCG00000034306, ENSSSCG00000036913, ENSSSCG00000039046, ENSSSCG00000001502, ENSSSCG00000035054, ENSSSCG00000001543, ENSSSCG00000038645, ENSSSCG00000031334]	0.226556
00830 Retinol metabolism	4	104	90	11688	0.00842162	4.99487	[ENSSSCG00000036572, ENSSSCG00000040051, ENSSSCG00000016093, ENSSSCG00000029606]	0.229255
Environmental Information Processing	43	104	3545	11688	0.0107942	1.3632	[ENSSSCG00000008437, ENSSSCG00000029131, ENSSSCG00000036226, ENSSSCG00000035634, ENSSSCG00000001518, ENSSSCG00000021325, ENSSSCG00000001539, ENSSSCG00000016101, ENSSSCG00000011690, ENSSSCG00000012482, ENSSSCG00000000469, ENSSSCG00000001513, ENSSSCG00000039069, ENSSSCG00000001516, ENSSSCG00000008441, ENSSSCG00000028913, ENSSSCG00000029606, ENSSSCG00000002688, ENSSSCG00000008841, ENSSSCG00000008842…	0.264458
04210 Apoptosis	7	104	275	11688	0.0113125	2.8607	[ENSSSCG00000001518, ENSSSCG00000016101, ENSSSCG00000001509, ENSSSCG00000011690, ENSSSCG00000001516, ENSSSCG00000026940, ENSSSCG00000036226]	0.251959
Genetic Information Processing	27	104	1968	11688	0.0118732	1.54186	[ENSSSCG00000032982, ENSSSCG00000034306, ENSSSCG00000032184, ENSSSCG00000014898, ENSSSCG00000036226, ENSSSCG00000039935, ENSSSCG00000038645, ENSSSCG00000031334, ENSSSCG00000015892, ENSSSCG00000039046, ENSSSCG00000011690, ENSSSCG00000001516, ENSSSCG00000038396, ENSSSCG00000001531, ENSSSCG00000001533, ENSSSCG00000030430, ENSSSCG00000036913, ENSSSCG00000001528, ENSSSCG00000036361, ENSSSCG00000012493…	0.242412
00380 Tryptophan metabolism	3	104	66	11688	0.0208938	5.10839	[ENSSSCG00000040051, ENSSSCG00000016093, ENSSSCG00000029606]	0.393767
Translation	13	104	798	11688	0.0244649	1.83083	[ENSSSCG00000030430, ENSSSCG00000032982, ENSSSCG00000034306, ENSSSCG00000036913, ENSSSCG00000038645, ENSSSCG00000031334, ENSSSCG00000001528, ENSSSCG00000039046, ENSSSCG00000036361, ENSSSCG00000016094, ENSSSCG00000001502, ENSSSCG00000035054, ENSSSCG00000001543]	0.428136
00982 Drug metabolism - cytochrome P450	3	104	76	11688	0.0301295	4.43623	[ENSSSCG00000040051, ENSSSCG00000016093, ENSSSCG00000029606]	0.492115
01521 EGFR tyrosine kinase inhibitor resistance	4	104	147	11688	0.0420627	3.05808	[ENSSSCG00000008844, ENSSSCG00000001516, ENSSSCG00000002688, ENSSSCG00000008841]	0.644084
Metabolism of cofactors and vitamins	6	104	289	11688	0.0440385	2.33324	[ENSSSCG00000036572, ENSSSCG00000040051, ENSSSCG00000016085, ENSSSCG00000016093, ENSSSCG00000032060, ENSSSCG00000029606]	0.634673
04014 Ras signaling pathway	8	104	459	11688	0.0518207	1.95877	[ENSSSCG00000008842, ENSSSCG00000001506, ENSSSCG00000008844, ENSSSCG00000001513, ENSSSCG00000002688, ENSSSCG00000031446, ENSSSCG00000008433, ENSSSCG00000008841]	0.705337
00280 Valine, leucine and isoleucine degradation	3	104	96	11688	0.0539983	3.51202	[ENSSSCG00000040051, ENSSSCG00000016093, ENSSSCG00000029606]	0.696294
04966 Collecting duct acid secretion	2	104	43	11688	0.0559268	5.22719	[ENSSSCG00000008441, ENSSSCG00000015893]	0.685104
Nervous system	10	104	637	11688	0.0568039	1.76428	[ENSSSCG00000001518, ENSSSCG00000011690, ENSSSCG00000001516, ENSSSCG00000000475, ENSSSCG00000001523, ENSSSCG00000008441, ENSSSCG00000002688, ENSSSCG00000031446, ENSSSCG00000008444, ENSSSCG00000008433]	0.662712
04150 mTOR signaling pathway	5	104	237	11688	0.0602253	2.37098	[ENSSSCG00000036361, ENSSSCG00000039069, ENSSSCG00000008441, ENSSSCG00000011691, ENSSSCG00000035634]	0.670691
Transcription	5	104	237	11688	0.0602253	2.37098	[ENSSSCG00000012493, ENSSSCG00000038396, ENSSSCG00000001531, ENSSSCG00000001533, ENSSSCG00000039935]	0.670691
04912 GnRH signaling pathway	4	104	167	11688	0.0617057	2.69185	[ENSSSCG00000001518, ENSSSCG00000031446, ENSSSCG00000008444, ENSSSCG00000008433]	0.629913
04911 Insulin secretion	3	104	105	11688	0.0669724	3.21099	[ENSSSCG00000001518, ENSSSCG00000029131, ENSSSCG00000015895]	0.656329
Cell growth and death	11	104	747	11688	0.0678356	1.65493	[ENSSSCG00000001518, ENSSSCG00000033964, ENSSSCG00000016098, ENSSSCG00000016101, ENSSSCG00000001509, ENSSSCG00000011690, ENSSSCG00000001516, ENSSSCG00000026940, ENSSSCG00000036226, ENSSSCG00000012512, ENSSSCG00000008433]	0.63922
04750 Inflammatory mediator regulation of TRP channels	4	104	175	11688	0.0707145	2.56879	[ENSSSCG00000001518, ENSSSCG00000002688, ENSSSCG00000008444, ENSSSCG00000008433]	0.641668
05120 Epithelial cell signaling in Helicobacter pylori infection	3	104	111	11688	0.0763403	3.03742	[ENSSSCG00000008441, ENSSSCG00000002688, ENSSSCG00000031446]	0.667977
Replication and repair	6	104	334	11688	0.0773036	2.01889	[ENSSSCG00000001546, ENSSSCG00000032184, ENSSSCG00000014898, ENSSSCG00000036226, ENSSSCG00000008850, ENSSSCG00000008434]	0.653082
04370 VEGF signaling pathway	3	104	115	11688	0.08289	2.93177	[ENSSSCG00000008844, ENSSSCG00000002688, ENSSSCG00000031446]	0.676935
04070 Phosphatidylinositol signaling system	4	104	190	11688	0.0893148	2.36599	[ENSSSCG00000001518, ENSSSCG00000039272, ENSSSCG00000002688, ENSSSCG00000008433]	0.705875
Xenobiotics biodegradation and metabolism	3	104	123	11688	0.0966833	2.74109	[ENSSSCG00000040051, ENSSSCG00000016093, ENSSSCG00000029606]	0.740232
00603 Glycosphingolipid biosynthesis - globo and isoglobo series	1	104	12	11688	0.101748	9.36538	[ENSSSCG00000038423]	0.755403
05418 Fluid shear stress and atherosclerosis	5	104	284	11688	0.109083	1.9786	[ENSSSCG00000008844, ENSSSCG00000011690, ENSSSCG00000023160, ENSSSCG00000012485, ENSSSCG00000008433]	0.78604
00604 Glycosphingolipid biosynthesis - ganglio series	1	104	13	11688	0.109749	8.64497	[ENSSSCG00000001503]	0.768243
04340 Hedgehog signaling pathway	2	104	65	11688	0.113824	3.45799	[ENSSSCG00000000469, ENSSSCG00000001520]	0.774639
04072 Phospholipase D signaling pathway	5	104	296	11688	0.123965	1.89839	[ENSSSCG00000008842, ENSSSCG00000001506, ENSSSCG00000001523, ENSSSCG00000002688, ENSSSCG00000008841]	0.820849
Amino acid metabolism	7	104	475	11688	0.13036	1.65619	[ENSSSCG00000011689, ENSSSCG00000040051, ENSSSCG00000016085, ENSSSCG00000016093, ENSSSCG00000029606, ENSSSCG00000012521, ENSSSCG00000040203]	0.840481
05014 Amyotrophic lateral sclerosis (ALS)	3	104	144	11688	0.136836	2.34135	[ENSSSCG00000001509, ENSSSCG00000011690, ENSSSCG00000001516]	0.859608
04212 Longevity regulating pathway - worm	3	104	144	11688	0.136836	2.34135	[ENSSSCG00000012528, ENSSSCG00000036226, ENSSSCG00000012489]	0.859608
05214 Glioma	3	104	145	11688	0.138874	2.3252	[ENSSSCG00000002688, ENSSSCG00000008433, ENSSSCG00000008841]	0.829859
04974 Protein digestion and absorption	3	104	146	11688	0.140924	2.30927	[ENSSSCG00000014899, ENSSSCG00000001500, ENSSSCG00000015894]	0.822055
03440 Homologous recombination	2	104	76	11688	0.146714	2.95749	[ENSSSCG00000014898, ENSSSCG00000008850]	0.83593
05205 Proteoglycans in cancer	6	104	403	11688	0.149623	1.67322	[ENSSSCG00000001518, ENSSSCG00000008844, ENSSSCG00000036361, ENSSSCG00000016092, ENSSSCG00000002688, ENSSSCG00000031446]	0.833129
03022 Basal transcription factors	2	104	79	11688	0.155998	2.84518	[ENSSSCG00000012493, ENSSSCG00000001533]	0.849323
00770 Pantothenate and CoA biosynthesis	1	104	19	11688	0.156293	5.91498	[ENSSSCG00000032060]	0.832432
Glycan biosynthesis and metabolism	5	104	321	11688	0.157787	1.75054	[ENSSSCG00000001503, ENSSSCG00000023715, ENSSSCG00000038423, ENSSSCG00000008440, ENSSSCG00000012532]	0.822506
04144 Endocytosis	4	104	236	11688	0.158811	1.90482	[ENSSSCG00000008842, ENSSSCG00000008844, ENSSSCG00000031446, ENSSSCG00000008841]	0.8106
03040 Spliceosome	2	104	80	11688	0.159118	2.80962	[ENSSSCG00000038396, ENSSSCG00000001531]	0.795588
04630 Jak-STAT signaling pathway	4	104	237	11688	0.160504	1.89679	[ENSSSCG00000008437, ENSSSCG00000040051, ENSSSCG00000016093, ENSSSCG00000029606]	0.786469
04214 Apoptosis - fly	3	104	161	11688	0.172816	2.09412	[ENSSSCG00000033964, ENSSSCG00000011690, ENSSSCG00000036226]	0.830194
05200 Pathways in cancer	9	104	713	11688	0.183314	1.4186	[ENSSSCG00000008842, ENSSSCG00000001539, ENSSSCG00000001506, ENSSSCG00000001516, ENSSSCG00000016092, ENSSSCG00000002688, ENSSSCG00000031446, ENSSSCG00000008443, ENSSSCG00000008841]	0.86369
00531 Glycosaminoglycan degradation	1	104	23	11688	0.185976	4.88629	[ENSSSCG00000023715]	0.859698
04915 Estrogen signaling pathway	3	104	170	11688	0.192859	1.98326	[ENSSSCG00000001518, ENSSSCG00000008444, ENSSSCG00000008433]	0.875006
Endocrine system	14	104	1220	11688	0.193647	1.28966	[ENSSSCG00000008842, ENSSSCG00000008437, ENSSSCG00000029131, ENSSSCG00000031261, ENSSSCG00000014899, ENSSSCG00000031446, ENSSSCG00000012489, ENSSSCG00000015895, ENSSSCG00000001518, ENSSSCG00000001539, ENSSSCG00000038221, ENSSSCG00000002688, ENSSSCG00000008444, ENSSSCG00000008433]	0.862611
04270 Vascular smooth muscle contraction	4	104	259	11688	0.199321	1.73567	[ENSSSCG00000001518, ENSSSCG00000029131, ENSSSCG00000008444, ENSSSCG00000008433]	0.87203
00511 Other glycan degradation	1	104	25	11688	0.200426	4.49538	[ENSSSCG00000012532]	0.861482
Cellular Processes	25	104	2377	11688	0.203941	1.182	[ENSSSCG00000038423, ENSSSCG00000036226, ENSSSCG00000012512, ENSSSCG00000001518, ENSSSCG00000016101, ENSSSCG00000011690, ENSSSCG00000001516, ENSSSCG00000008441, ENSSSCG00000008444, ENSSSCG00000008841, ENSSSCG00000008842, ENSSSCG00000033964, ENSSSCG00000008844, ENSSSCG00000028695, ENSSSCG00000023160, ENSSSCG00000012485, ENSSSCG00000031446, ENSSSCG00000016098, ENSSSCG00000001509, ENSSSCG00000021657…	0.861473
Drug resistance	6	104	446	11688	0.206057	1.5119	[ENSSSCG00000008844, ENSSSCG00000011690, ENSSSCG00000001516, ENSSSCG00000002688, ENSSSCG00000008434, ENSSSCG00000008841]	0.855662
04668 TNF signaling pathway	3	104	176	11688	0.206534	1.91565	[ENSSSCG00000016101, ENSSSCG00000011690, ENSSSCG00000026940]	0.843349
04611 Platelet activation	4	104	263	11688	0.206672	1.70927	[ENSSSCG00000001518, ENSSSCG00000026742, ENSSSCG00000028913, ENSSSCG00000002688]	0.830078
Transport and catabolism	10	104	838	11688	0.211139	1.34111	[ENSSSCG00000008842, ENSSSCG00000008844, ENSSSCG00000016101, ENSSSCG00000023715, ENSSSCG00000038423, ENSSSCG00000012485, ENSSSCG00000008441, ENSSSCG00000031446, ENSSSCG00000008444, ENSSSCG00000008841]	0.83434
00670 One carbon pool by folate	1	104	27	11688	0.214623	4.16239	[ENSSSCG00000016085]	0.834646
05221 Acute myeloid leukemia	2	104	99	11688	0.220138	2.2704	[ENSSSCG00000008842, ENSSSCG00000001539]	0.842716
01040 Biosynthesis of unsaturated fatty acids	1	104	28	11688	0.221628	4.01374	[ENSSSCG00000012489]	0.835366
04614 Renin-angiotensin system	1	104	29	11688	0.22857	3.87533	[ENSSSCG00000014899]	0.848481
01524 Platinum drug resistance	3	104	187	11688	0.232148	1.80296	[ENSSSCG00000011690, ENSSSCG00000001516, ENSSSCG00000008434]	0.848901
05211 Renal cell carcinoma	2	104	103	11688	0.233266	2.18223	[ENSSSCG00000031446, ENSSSCG00000008443]	0.840442
00340 Histidine metabolism	1	104	30	11688	0.235452	3.74615	[ENSSSCG00000016085]	0.836024
Endocrine and metabolic diseases	9	104	761	11688	0.235558	1.32912	[ENSSSCG00000021657, ENSSSCG00000016100, ENSSSCG00000011690, ENSSSCG00000001516, ENSSSCG00000012485, ENSSSCG00000016092, ENSSSCG00000002688, ENSSSCG00000031446, ENSSSCG00000008444]	0.824452
04015 Rap1 signaling pathway	6	104	468	11688	0.237575	1.44083	[ENSSSCG00000008842, ENSSSCG00000001506, ENSSSCG00000008844, ENSSSCG00000031446, ENSSSCG00000008433, ENSSSCG00000008841]	0.819801
05210 Colorectal cancer	2	104	106	11688	0.243144	2.12046	[ENSSSCG00000001506, ENSSSCG00000001516]	0.827365
05212 Pancreatic cancer	2	104	111	11688	0.259646	2.02495	[ENSSSCG00000001506, ENSSSCG00000031446]	0.871414
05110 Vibrio cholerae infection	2	104	111	11688	0.259646	2.02495	[ENSSSCG00000008441, ENSSSCG00000002688]	0.871414
04540 Gap junction	2	104	113	11688	0.266253	1.98911	[ENSSSCG00000001518, ENSSSCG00000008841]	0.86976
04950 Maturity onset diabetes of the young	1	104	35	11688	0.268956	3.21099	[ENSSSCG00000021657]	0.867031
04142 Lysosome	2	104	114	11688	0.269557	1.97166	[ENSSSCG00000023715, ENSSSCG00000038423]	0.857682
04922 Glucagon signaling pathway	3	104	203	11688	0.270344	1.66086	[ENSSSCG00000001518, ENSSSCG00000008433, ENSSSCG00000015895]	0.849158
04066 HIF-1 signaling pathway	3	104	205	11688	0.275175	1.64465	[ENSSSCG00000016091, ENSSSCG00000012485, ENSSSCG00000002688]	0.853392
Neurodegenerative diseases	9	104	798	11688	0.279195	1.2675	[ENSSSCG00000001518, ENSSSCG00000027053, ENSSSCG00000001509, ENSSSCG00000016100, ENSSSCG00000011690, ENSSSCG00000001516, ENSSSCG00000016091, ENSSSCG00000039935, ENSSSCG00000008433]	0.855033
00052 Galactose metabolism	1	104	37	11688	0.281948	3.03742	[ENSSSCG00000038423]	0.852804
04064 NF-kappa B signaling pathway	4	104	307	11688	0.2918	1.46429	[ENSSSCG00000016101, ENSSSCG00000026742, ENSSSCG00000002688, ENSSSCG00000036226]	0.871842
04742 Taste transduction	3	104	212	11688	0.292152	1.59035	[ENSSSCG00000001518, ENSSSCG00000001523, ENSSSCG00000012510]	0.862375
05230 Central carbon metabolism in cancer	2	104	121	11688	0.292667	1.8576	[ENSSSCG00000008842, ENSSSCG00000008841]	0.853612
04621 NOD-like receptor signaling pathway	3	104	213	11688	0.294584	1.58288	[ENSSSCG00000001518, ENSSSCG00000012485, ENSSSCG00000008444]	0.849095
03013 RNA transport	2	104	123	11688	0.299257	1.82739	[ENSSSCG00000036361, ENSSSCG00000016094]	0.852534
04924 Renin secretion	2	104	125	11688	0.305838	1.79815	[ENSSSCG00000001518, ENSSSCG00000008433]	0.861267
04932 Non-alcoholic fatty liver disease (NAFLD)	4	104	314	11688	0.305843	1.43165	[ENSSSCG00000016100, ENSSSCG00000011690, ENSSSCG00000001516, ENSSSCG00000031446]	0.851496
05206 MicroRNAs in cancer	4	104	317	11688	0.311887	1.4181	[ENSSSCG00000012527, ENSSSCG00000002688, ENSSSCG00000034610, ENSSSCG00000008841]	0.858564
04925 Aldosterone synthesis and secretion	2	104	127	11688	0.312407	1.76984	[ENSSSCG00000001518, ENSSSCG00000008433]	0.850442
05100 Bacterial invasion of epithelial cells	2	104	128	11688	0.315688	1.75601	[ENSSSCG00000016092, ENSSSCG00000031446]	0.849928
04380 Osteoclast differentiation	3	104	228	11688	0.331182	1.47874	[ENSSSCG00000026742, ENSSSCG00000012485, ENSSSCG00000002688]	0.881952
04666 Fc gamma R-mediated phagocytosis	3	104	229	11688	0.333625	1.47229	[ENSSSCG00000002688, ENSSSCG00000031446, ENSSSCG00000008444]	0.878904
Aging	4	104	330	11688	0.338194	1.36224	[ENSSSCG00000001516, ENSSSCG00000012528, ENSSSCG00000036226, ENSSSCG00000012489]	0.881463
04060 Cytokine-cytokine receptor interaction	4	104	330	11688	0.338194	1.36224	[ENSSSCG00000008842, ENSSSCG00000008844, ENSSSCG00000023160, ENSSSCG00000008841]	0.881463
00630 Glyoxylate and dicarboxylate metabolism	1	104	47	11688	0.343551	2.39116	[ENSSSCG00000040203]	0.876772
03430 Mismatch repair	1	104	48	11688	0.349416	2.34135	[ENSSSCG00000014898]	0.882546
04970 Salivary secretion	2	104	139	11688	0.351508	1.61704	[ENSSSCG00000001518, ENSSSCG00000008433]	0.87877
04010 MAPK signaling pathway	5	104	442	11688	0.357687	1.27132	[ENSSSCG00000001509, ENSSSCG00000011690, ENSSSCG00000001513, ENSSSCG00000031446, ENSSSCG00000008841]	0.885184
00600 Sphingolipid metabolism	1	104	50	11688	0.36099	2.24769	[ENSSSCG00000038423]	0.884426
05410 Hypertrophic cardiomyopathy (HCM)	2	104	143	11688	0.364386	1.57181	[ENSSSCG00000021325, ENSSSCG00000012492]	0.883906
00563 Glycosylphosphatidylinositol(GPI)-anchor biosynthesis	1	104	52	11688	0.37236	2.16124	[ENSSSCG00000008440]	0.894395
05130 Pathogenic Escherichia coli infection	3	104	245	11688	0.37262	1.37614	[ENSSSCG00000033161, ENSSSCG00000012486, ENSSSCG00000031446]	0.886329
04020 Calcium signaling pathway	5	104	451	11688	0.373705	1.24595	[ENSSSCG00000001518, ENSSSCG00000021325, ENSSSCG00000002688, ENSSSCG00000008433, ENSSSCG00000008841]	0.880363
04013 MAPK signaling pathway - fly	2	104	146	11688	0.373982	1.53952	[ENSSSCG00000011690, ENSSSCG00000001513]	0.872625
04913 Ovarian Steroidogenesis	1	104	53	11688	0.37797	2.12046	[ENSSSCG00000038221]	0.87361
Cardiovascular diseases	7	104	664	11688	0.378374	1.18478	[ENSSSCG00000021325, ENSSSCG00000008844, ENSSSCG00000011690, ENSSSCG00000012492, ENSSSCG00000023160, ENSSSCG00000012485, ENSSSCG00000008433]	0.866371
04670 Leukocyte transendothelial migration	3	104	252	11688	0.38957	1.33791	[ENSSSCG00000012485, ENSSSCG00000002688, ENSSSCG00000031446]	0.883748
04724 Glutamatergic synapse	2	104	151	11688	0.389847	1.48854	[ENSSSCG00000001518, ENSSSCG00000001523]	0.876261
04720 Long-term potentiation	2	104	151	11688	0.389847	1.48854	[ENSSSCG00000001518, ENSSSCG00000008433]	0.876261
Circulatory system	5	104	461	11688	0.391512	1.21892	[ENSSSCG00000001518, ENSSSCG00000021325, ENSSSCG00000029131, ENSSSCG00000008444, ENSSSCG00000008433]	0.864149
04360 Axon guidance	4	104	362	11688	0.403123	1.24182	[ENSSSCG00000001513, ENSSSCG00000002688, ENSSSCG00000031446, ENSSSCG00000015830]	0.881832
04744 Phototransduction	1	104	59	11688	0.410601	1.90482	[ENSSSCG00000008433]	0.89024
03030 DNA replication	1	104	60	11688	0.415872	1.87308	[ENSSSCG00000014898]	0.893759
04713 Circadian entrainment	2	104	160	11688	0.417948	1.40481	[ENSSSCG00000001518, ENSSSCG00000008433]	0.890411
04916 Melanogenesis	2	104	163	11688	0.427174	1.37895	[ENSSSCG00000008842, ENSSSCG00000008433]	0.90222
05016 Huntington's disease	4	104	375	11688	0.429272	1.19877	[ENSSSCG00000027053, ENSSSCG00000016100, ENSSSCG00000001516, ENSSSCG00000039935]	0.898904
Digestive system	6	104	591	11688	0.430653	1.14096	[ENSSSCG00000012527, ENSSSCG00000001518, ENSSSCG00000014899, ENSSSCG00000001500, ENSSSCG00000015894, ENSSSCG00000008433]	0.894152
04664 Fc epsilon RI signaling pathway	2	104	165	11688	0.433282	1.36224	[ENSSSCG00000026742, ENSSSCG00000002688]	0.892052
04215 Apoptosis - multiple species	1	104	65	11688	0.441535	1.72899	[ENSSSCG00000001516]	0.901467
04115 p53 signaling pathway	2	104	169	11688	0.445396	1.33	[ENSSSCG00000001516, ENSSSCG00000012512]	0.901836
04971 Gastric acid secretion	2	104	169	11688	0.445396	1.33	[ENSSSCG00000001518, ENSSSCG00000008433]	0.901836
00140 Steroid hormone biosynthesis	1	104	67	11688	0.451485	1.67738	[ENSSSCG00000038221]	0.899299
03320 PPAR signaling pathway	2	104	173	11688	0.457368	1.29924	[ENSSSCG00000001539, ENSSSCG00000012489]	0.90367
04721 Synaptic vesicle cycle	1	104	69	11688	0.461259	1.62876	[ENSSSCG00000008441]	0.904067
00561 Glycerolipid metabolism	1	104	71	11688	0.47086	1.58288	[ENSSSCG00000038423]	0.915562
00260 Glycine, serine and threonine metabolism	1	104	72	11688	0.475598	1.5609	[ENSSSCG00000040203]	0.917491
05010 Alzheimer's disease	4	104	400	11688	0.478678	1.12385	[ENSSSCG00000001518, ENSSSCG00000016100, ENSSSCG00000016091, ENSSSCG00000008433]	0.91622
Development	6	104	627	11688	0.487702	1.07545	[ENSSSCG00000001513, ENSSSCG00000026742, ENSSSCG00000012485, ENSSSCG00000002688, ENSSSCG00000031446, ENSSSCG00000015830]	0.926256
02010 ABC transporters	1	104	75	11688	0.489558	1.49846	[ENSSSCG00000012527]	0.922629
Membrane transport	1	104	75	11688	0.489558	1.49846	[ENSSSCG00000012527]	0.922629
04022 cGMP - PKG signaling pathway	3	104	297	11688	0.49499	1.1352	[ENSSSCG00000001518, ENSSSCG00000029131, ENSSSCG00000008433]	0.918731
05231 Choline metabolism in cancer	2	104	187	11688	0.498078	1.20197	[ENSSSCG00000001506, ENSSSCG00000008841]	0.917511
04071 Sphingolipid signaling pathway	2	104	188	11688	0.500912	1.19558	[ENSSSCG00000011690, ENSSSCG00000001516]	0.915846
04640 Hematopoietic cell lineage	2	104	188	11688	0.500912	1.19558	[ENSSSCG00000008842, ENSSSCG00000028913]	0.915846
03020 RNA polymerase	1	104	78	11688	0.503151	1.44083	[ENSSSCG00000039935]	0.906411
05414 Dilated cardiomyopathy (DCM)	2	104	190	11688	0.506549	1.183	[ENSSSCG00000021325, ENSSSCG00000012492]	0.905873
04730 Long-term depression	1	104	79	11688	0.507601	1.42259	[ENSSSCG00000001518]	0.901176
03050 Proteasome	1	104	79	11688	0.507601	1.42259	[ENSSSCG00000015892]	0.901176
04140 Autophagy - animal	2	104	191	11688	0.509353	1.1768	[ENSSSCG00000016101, ENSSSCG00000008444]	0.891368
04662 B cell receptor signaling pathway	2	104	191	11688	0.509353	1.1768	[ENSSSCG00000026742, ENSSSCG00000002688]	0.891368
03410 Base excision repair	1	104	81	11688	0.516385	1.38746	[ENSSSCG00000036226]	0.890945
04550 Signaling pathways regulating pluripotency of stem cells	2	104	194	11688	0.517702	1.1586	[ENSSSCG00000021657, ENSSSCG00000023160]	0.886972
Environmental adaptation	2	104	202	11688	0.539508	1.11272	[ENSSSCG00000001518, ENSSSCG00000008433]	0.917913
00310 Lysine degradation	1	104	88	11688	0.545921	1.2771	[ENSSSCG00000011689]	0.922419
04530 Tight junction	3	104	323	11688	0.551764	1.04382	[ENSSSCG00000011690, ENSSSCG00000000478, ENSSSCG00000031446]	0.925906
04810 Regulation of actin cytoskeleton	4	104	441	11688	0.555893	1.01936	[ENSSSCG00000028695, ENSSSCG00000016092, ENSSSCG00000031446, ENSSSCG00000008841]	0.926489
Cell motility	4	104	441	11688	0.555893	1.01936	[ENSSSCG00000028695, ENSSSCG00000016092, ENSSSCG00000031446, ENSSSCG00000008841]	0.926489
04745 Phototransduction - fly	1	104	91	11688	0.558026	1.235	[ENSSSCG00000008433]	0.91756
03420 Nucleotide excision repair	1	104	93	11688	0.565918	1.20844	[ENSSSCG00000014898]	0.924333
05223 Non-small cell lung cancer	1	104	93	11688	0.565918	1.20844	[ENSSSCG00000002688]	0.924333
04918 Thyroid hormone synthesis	1	104	93	11688	0.565918	1.20844	[ENSSSCG00000001518]	0.924333
Human Diseases	38	104	4319	11688	0.571927	0.988797	[ENSSSCG00000027053, ENSSSCG00000039935, ENSSSCG00000001518, ENSSSCG00000021325, ENSSSCG00000001539, ENSSSCG00000016101, ENSSSCG00000015892, ENSSSCG00000016100, ENSSSCG00000011690, ENSSSCG00000012482, ENSSSCG00000001516, ENSSSCG00000033161, ENSSSCG00000008441, ENSSSCG00000002688, ENSSSCG00000008443, ENSSSCG00000008444, ENSSSCG00000008841, ENSSSCG00000008842, ENSSSCG00000012527, ENSSSCG00000008844…	0.915831
Excretory system	2	104	215	11688	0.573489	1.04544	[ENSSSCG00000008441, ENSSSCG00000015893]	0.912369
04930 Type II diabetes mellitus	1	104	95	11688	0.573671	1.183	[ENSSSCG00000008444]	0.90677
04917 Prolactin signaling pathway	1	104	96	11688	0.577495	1.17067	[ENSSSCG00000008437]	0.906964
04114 Oocyte meiosis	2	104	220	11688	0.586072	1.02168	[ENSSSCG00000001518, ENSSSCG00000008433]	0.914571
01212 Fatty acid metabolism	1	104	99	11688	0.588766	1.1352	[ENSSSCG00000012489]	0.91296
04976 Bile secretion	1	104	99	11688	0.588766	1.1352	[ENSSSCG00000012527]	0.91296
04728 Dopaminergic synapse	2	104	222	11688	0.591029	1.01247	[ENSSSCG00000001518, ENSSSCG00000008433]	0.905013
05218 Melanoma	1	104	102	11688	0.599739	1.10181	[ENSSSCG00000008841]	0.912647
04141 Protein processing in endoplasmic reticulum	2	104	230	11688	0.61042	0.977258	[ENSSSCG00000011690, ENSSSCG00000001516]	0.923166
Cellular community - eukaryotes	9	104	1067	11688	0.617156	0.947949	[ENSSSCG00000001518, ENSSSCG00000008844, ENSSSCG00000021657, ENSSSCG00000011690, ENSSSCG00000023160, ENSSSCG00000000478, ENSSSCG00000016092, ENSSSCG00000031446, ENSSSCG00000008841]	0.927628
05020 Prion diseases	1	104	110	11688	0.627604	1.02168	[ENSSSCG00000001516]	0.937578
04622 RIG-I-like receptor signaling pathway	1	104	111	11688	0.630949	1.01247	[ENSSSCG00000026940]	0.936863
04261 Adrenergic signaling in cardiomyocytes	2	104	242	11688	0.638198	0.928798	[ENSSSCG00000021325, ENSSSCG00000008433]	0.941919
00190 Oxidative phosphorylation	2	104	243	11688	0.640442	0.924976	[ENSSSCG00000016100, ENSSSCG00000008441]	0.939571
04723 Retrograde endocannabinoid signaling	1	104	115	11688	0.644034	0.977258	[ENSSSCG00000001518]	0.939216
04310 Wnt signaling pathway	2	104	245	11688	0.644899	0.917425	[ENSSSCG00000001539, ENSSSCG00000030998]	0.934912
05412 Arrhythmogenic right ventricular cardiomyopathy (ARVC)	1	104	117	11688	0.650403	0.960552	[ENSSSCG00000012492]	0.937346
04512 ECM-receptor interaction	2	104	248	11688	0.651502	0.906328	[ENSSSCG00000028913, ENSSSCG00000016092]	0.933438
05161 Hepatitis B	2	104	248	11688	0.651502	0.906328	[ENSSSCG00000001516, ENSSSCG00000026940]	0.933438
00562 Inositol phosphate metabolism	1	104	118	11688	0.653545	0.952412	[ENSSSCG00000002688]	0.925541
05134 Legionellosis	1	104	119	11688	0.65666	0.944409	[ENSSSCG00000016095]	0.924607
04350 TGF-beta signaling pathway	1	104	120	11688	0.659746	0.936538	[ENSSSCG00000023160]	0.923644
04151 PI3K-Akt signaling pathway	5	104	638	11688	0.677464	0.880757	[ENSSSCG00000008842, ENSSSCG00000008844, ENSSSCG00000036361, ENSSSCG00000016092, ENSSSCG00000008841]	0.94306
04510 Focal adhesion	4	104	515	11688	0.67843	0.87289	[ENSSSCG00000008844, ENSSSCG00000016092, ENSSSCG00000031446, ENSSSCG00000008841]	0.939069
00010 Glycolysis / Gluconeogenesis	1	104	128	11688	0.683469	0.878005	[ENSSSCG00000016091]	0.940729
04260 Cardiac muscle contraction	1	104	128	11688	0.683469	0.878005	[ENSSSCG00000021325]	0.940729
05169 Epstein-Barr virus infection	3	104	399	11688	0.69447	0.844997	[ENSSSCG00000015892, ENSSSCG00000002688, ENSSSCG00000039935]	0.94525
Carbohydrate metabolism	4	104	531	11688	0.701654	0.846588	[ENSSSCG00000038423, ENSSSCG00000016091, ENSSSCG00000002688, ENSSSCG00000040203]	0.949753
04371 Apelin signaling pathway	2	104	279	11688	0.714172	0.805624	[ENSSSCG00000001518, ENSSSCG00000008433]	0.961386
04062 Chemokine signaling pathway	2	104	280	11688	0.716029	0.802747	[ENSSSCG00000031446, ENSSSCG00000008444]	0.958618
05152 Tuberculosis	3	104	415	11688	0.719787	0.812419	[ENSSSCG00000001516, ENSSSCG00000026940, ENSSSCG00000008433]	0.958411
05133 Pertussis	1	104	145	11688	0.728576	0.775066	[ENSSSCG00000008433]	0.964871
05031 Amphetamine addiction	1	104	146	11688	0.731021	0.769758	[ENSSSCG00000008433]	0.962905
Infectious diseases	17	104	2134	11688	0.731733	0.895285	[ENSSSCG00000032672, ENSSSCG00000012486, ENSSSCG00000039935, ENSSSCG00000031446, ENSSSCG00000016101, ENSSSCG00000001509, ENSSSCG00000015892, ENSSSCG00000012482, ENSSSCG00000016095, ENSSSCG00000001516, ENSSSCG00000033161, ENSSSCG00000026940, ENSSSCG00000008441, ENSSSCG00000016092, ENSSSCG00000002688, ENSSSCG00000008433, ENSSSCG00000008841]	0.958688
04972 Pancreatic secretion	1	104	147	11688	0.733445	0.764521	[ENSSSCG00000001518]	0.955819
05203 Viral carcinogenesis	2	104	291	11688	0.735801	0.772403	[ENSSSCG00000001516, ENSSSCG00000031446]	0.953816
Metabolism	21	104	2612	11688	0.73741	0.903552	[ENSSSCG00000011689, ENSSSCG00000038423, ENSSSCG00000039935, ENSSSCG00000012489, ENSSSCG00000012521, ENSSSCG00000012532, ENSSSCG00000016100, ENSSSCG00000001503, ENSSSCG00000038221, ENSSSCG00000036572, ENSSSCG00000040051, ENSSSCG00000023715, ENSSSCG00000016085, ENSSSCG00000016091, ENSSSCG00000008440, ENSSSCG00000016093, ENSSSCG00000032060, ENSSSCG00000008441, ENSSSCG00000029606, ENSSSCG00000002688…	0.950871
04012 ErbB signaling pathway	1	104	150	11688	0.740587	0.749231	[ENSSSCG00000002688]	0.949968
04726 Serotonergic synapse	1	104	152	11688	0.745243	0.739372	[ENSSSCG00000001518]	0.950961
Cancers	15	104	1917	11688	0.746684	0.879379	[ENSSSCG00000008842, ENSSSCG00000012527, ENSSSCG00000008844, ENSSSCG00000031446, ENSSSCG00000034610, ENSSSCG00000001518, ENSSSCG00000001539, ENSSSCG00000001506, ENSSSCG00000036361, ENSSSCG00000001516, ENSSSCG00000016092, ENSSSCG00000002688, ENSSSCG00000008443, ENSSSCG00000008433, ENSSSCG00000008841]	0.947863
04910 Insulin signaling pathway	2	104	298	11688	0.747772	0.754259	[ENSSSCG00000031261, ENSSSCG00000008433]	0.944351
Energy metabolism	2	104	299	11688	0.749443	0.751737	[ENSSSCG00000016100, ENSSSCG00000008441]	0.941608
04921 Oxytocin signaling pathway	2	104	300	11688	0.751106	0.749231	[ENSSSCG00000001518, ENSSSCG00000008433]	0.938883
01230 Biosynthesis of amino acids	1	104	155	11688	0.752071	0.725062	[ENSSSCG00000016091]	0.935317
05131 Shigellosis	1	104	156	11688	0.754307	0.720414	[ENSSSCG00000031446]	0.93336
01522 Endocrine resistance	1	104	156	11688	0.754307	0.720414	[ENSSSCG00000001516]	0.93336
04145 Phagosome	2	104	306	11688	0.760886	0.73454	[ENSSSCG00000012485, ENSSSCG00000008441]	0.932085
Signaling molecules and interaction	9	104	1213	11688	0.764656	0.833851	[ENSSSCG00000008842, ENSSSCG00000008844, ENSSSCG00000012482, ENSSSCG00000023160, ENSSSCG00000001521, ENSSSCG00000001523, ENSSSCG00000028913, ENSSSCG00000016092, ENSSSCG00000008841]	0.932044
04725 Cholinergic synapse	1	104	161	11688	0.76519	0.698041	[ENSSSCG00000001518]	0.928077
04931 Insulin resistance	1	104	164	11688	0.771489	0.685272	[ENSSSCG00000008444]	0.931107
04520 Adherens junction	1	104	166	11688	0.775595	0.677016	[ENSSSCG00000031446]	0.931474
05215 Prostate cancer	1	104	167	11688	0.77762	0.672962	[ENSSSCG00000008841]	0.929351
05340 Primary immunodeficiency	1	104	175	11688	0.793186	0.642198	[ENSSSCG00000026742]	0.943352
05144 Malaria	1	104	175	11688	0.793186	0.642198	[ENSSSCG00000012482]	0.943352
05132 Salmonella infection	1	104	179	11688	0.800559	0.627847	[ENSSSCG00000031446]	0.942966
04080 Neuroactive ligand-receptor interaction	2	104	333	11688	0.800914	0.674983	[ENSSSCG00000001521, ENSSSCG00000001523]	0.93887
00240 Pyrimidine metabolism	1	104	184	11688	0.80941	0.610786	[ENSSSCG00000039935]	0.944312
04211 Longevity regulating pathway - mammal	1	104	185	11688	0.811133	0.607484	[ENSSSCG00000001516]	0.941837
Overview	2	104	341	11688	0.811591	0.659147	[ENSSSCG00000016091, ENSSSCG00000012489]	0.937923
04612 Antigen processing and presentation	1	104	190	11688	0.81952	0.591498	[ENSSSCG00000001507]	0.94264
04110 Cell cycle	1	104	194	11688	0.825962	0.579302	[ENSSSCG00000016098]	0.945611
Lipid metabolism	3	104	504	11688	0.832087	0.668956	[ENSSSCG00000038221, ENSSSCG00000038423, ENSSSCG00000012489]	0.948193
04390 Hippo signaling pathway	1	104	201	11688	0.836693	0.559127	[ENSSSCG00000000478]	0.949027
05222 Small cell lung cancer	1	104	202	11688	0.838172	0.556359	[ENSSSCG00000016092]	0.946323
04919 Thyroid hormone signaling pathway	1	104	206	11688	0.843954	0.545556	[ENSSSCG00000002688]	0.948481
01200 Carbon metabolism	1	104	209	11688	0.848157	0.537725	[ENSSSCG00000016091]	0.948851
05224 Breast cancer	1	104	212	11688	0.852247	0.530116	[ENSSSCG00000008842]	0.949093
04152 AMPK signaling pathway	1	104	233	11688	0.877979	0.482337	[ENSSSCG00000012489]	0.973325
05150 Staphylococcus aureus infection	1	104	239	11688	0.884478	0.470229	[ENSSSCG00000012482]	0.976113
05323 Rheumatoid arthritis	1	104	243	11688	0.888619	0.462488	[ENSSSCG00000008441]	0.976285
05142 Chagas disease (American trypanosomiasis)	1	104	247	11688	0.892613	0.454998	[ENSSSCG00000016101]	0.976296
05146 Amoebiasis	1	104	270	11688	0.912974	0.416239	[ENSSSCG00000016092]	0.994127
05416 Viral myocarditis	1	104	270	11688	0.912974	0.416239	[ENSSSCG00000012492]	0.994127
05034 Alcoholism	1	104	274	11688	0.916102	0.410163	[ENSSSCG00000008433]	0.988745
05168 Herpes simplex infection	1	104	276	11688	0.917624	0.407191	[ENSSSCG00000001509]	0.986043
04660 T cell receptor signaling pathway	1	104	282	11688	0.922028	0.398527	[ENSSSCG00000031446]	0.986449
04650 Natural killer cell mediated cytotoxicity	1	104	286	11688	0.924833	0.392953	[ENSSSCG00000002688]	0.985149
Folding, sorting and degradation	3	104	651	11688	0.934363	0.517901	[ENSSSCG00000015892, ENSSSCG00000011690, ENSSSCG00000001516]	0.990991
05012 Parkinson's disease	1	104	306	11688	0.93743	0.36727	[ENSSSCG00000016100]	0.989958
05166 HTLV-I infection	2	104	498	11688	0.940003	0.451344	[ENSSSCG00000001516, ENSSSCG00000008841]	0.988415
04024 cAMP signaling pathway	1	104	315	11688	0.942393	0.356777	[ENSSSCG00000008433]	0.986693
04514 Cell adhesion molecules (CAMs)	1	104	324	11688	0.946966	0.346866	[ENSSSCG00000012482]	0.987262
05162 Measles	1	104	332	11688	0.950727	0.338508	[ENSSSCG00000032672]	0.986984
Substance dependence	1	104	376	11688	0.967156	0.298895	[ENSSSCG00000008433]	0.999802
Immune system	10	104	1799	11688	0.968694	0.624706	[ENSSSCG00000008842, ENSSSCG00000001518, ENSSSCG00000001507, ENSSSCG00000026742, ENSSSCG00000026940, ENSSSCG00000012485, ENSSSCG00000028913, ENSSSCG00000002688, ENSSSCG00000031446, ENSSSCG00000008444]	0.997185
05202 Transcriptional misregulation in cancers	1	104	403	11688	0.974412	0.27887	[ENSSSCG00000034610]	0.998875
00230 Purine metabolism	1	104	456	11688	0.984353	0.246457	[ENSSSCG00000039935]	1.00486
Immune diseases	2	104	693	11688	0.987162	0.324342	[ENSSSCG00000026742, ENSSSCG00000008441]	1.00355
Nucleotide metabolism	1	104	488	11688	0.988386	0.230296	[ENSSSCG00000039935]	1.00064
Organismal Systems	34	104	5800	11688	0.999844	0.658806	[ENSSSCG00000008437, ENSSSCG00000029131, ENSSSCG00000014899, ENSSSCG00000036226, ENSSSCG00000012510, ENSSSCG00000001518, ENSSSCG00000021325, ENSSSCG00000001539, ENSSSCG00000011690, ENSSSCG00000001513, ENSSSCG00000001516, ENSSSCG00000008441, ENSSSCG00000028913, ENSSSCG00000002688, ENSSSCG00000008444, ENSSSCG00000008842, ENSSSCG00000012527, ENSSSCG00000031261, ENSSSCG00000012528, ENSSSCG00000012485…	1.00807
Sensory system	6	104	2158	11688	0.999961	0.312469	[ENSSSCG00000001518, ENSSSCG00000001523, ENSSSCG00000002688, ENSSSCG00000008444, ENSSSCG00000008433, ENSSSCG00000012510]	1.00406
04740 Olfactory transduction	1	104	1802	11688	1	0.0623666	[ENSSSCG00000008433]	1

## Sheet: GO terms
GO_Name	GO_ID	GO_Level	P_value	EnrichmentScore	HitsGenesCountsInSelectedSet	HitsGenesCountsInBackground	AllGenesCountsInSelectedSet	AllGenesCountsInBackground	GenesOfSelectedSetInGOterm	corrected p-value(BH method)	Type
epithelial cell migration	GO:0010631	8	1.6019e-05	5.41846	10	181	135	13240	ENSSSCG00000015825,ENSSSCG00000001539,ENSSSCG00000010816,ENSSSCG00000008842,ENSSSCG00000008844,ENSSSCG00000014899,ENSSSCG00000012482,ENSSSCG00000008444,ENSSSCG00000015894,ENSSSCG00000015896,	0.0423543	BP
epithelium migration	GO:0090132	5	1.76241e-05	5.35924	10	183	135	13240	ENSSSCG00000015825,ENSSSCG00000001539,ENSSSCG00000010816,ENSSSCG00000008842,ENSSSCG00000008844,ENSSSCG00000014899,ENSSSCG00000012482,ENSSSCG00000008444,ENSSSCG00000015894,ENSSSCG00000015896,	0.0232991	BP
tissue migration	GO:0090130	4	2.2255e-05	5.21671	10	188	135	13240	ENSSSCG00000015825,ENSSSCG00000001539,ENSSSCG00000010816,ENSSSCG00000008842,ENSSSCG00000008844,ENSSSCG00000014899,ENSSSCG00000012482,ENSSSCG00000008444,ENSSSCG00000015894,ENSSSCG00000015896,	0.0196141	BP
negative regulation of extracellular matrix disassembly	GO:0010716	8	0.000103204	98.0741	2	2	135	13240	ENSSSCG00000015894,ENSSSCG00000015896,	0.0682177	BP
phospholipid scrambling	GO:0017121	7	0.000118063	29.4222	3	10	135	13240	ENSSSCG00000035634,ENSSSCG00000011690,ENSSSCG00000011691,	0.0624318	BP
ameboidal-type cell migration	GO:0001667	7	0.000240045	3.92296	10	250	135	13240	ENSSSCG00000015825,ENSSSCG00000001539,ENSSSCG00000010816,ENSSSCG00000008842,ENSSSCG00000008844,ENSSSCG00000014899,ENSSSCG00000012482,ENSSSCG00000008444,ENSSSCG00000015894,ENSSSCG00000015896,	0.10578	BP
positive regulation of integrin biosynthetic process	GO:0045726	8	0.000307537	65.3827	2	3	135	13240	ENSSSCG00000010816,ENSSSCG00000012485,	0.116161	BP
B cell selection	GO:0002339	3	0.000307537	65.3827	2	3	135	13240	ENSSSCG00000001516,ENSSSCG00000026742,	0.116161	BP
response to oxygen levels	GO:0070482	4	0.000547566	4.93898	7	139	135	13240	ENSSSCG00000001539,ENSSSCG00000010816,ENSSSCG00000011689,ENSSSCG00000012485,ENSSSCG00000008443,ENSSSCG00000008444,ENSSSCG00000015894,	0.160863	BP
regulation of integrin biosynthetic process	GO:0045113	7	0.000610958	49.037	2	4	135	13240	ENSSSCG00000010816,ENSSSCG00000012485,	0.161537	BP
negative regulation of extracellular matrix organization	GO:1903054	7	0.000610958	49.037	2	4	135	13240	ENSSSCG00000015894,ENSSSCG00000015896,	0.161537	BP
myeloid leukocyte cytokine production	GO:0061082	6	0.000756247	16.3457	3	18	135	13240	ENSSSCG00000010816,ENSSSCG00000000475,ENSSSCG00000008842,	0.166626	BP
integrin biosynthetic process	GO:0045112	6	0.00101145	39.2296	2	5	135	13240	ENSSSCG00000010816,ENSSSCG00000012485,	0.205714	BP
negative regulation of macrophage cytokine production	GO:0010936	9	0.00101145	39.2296	2	5	135	13240	ENSSSCG00000010816,ENSSSCG00000000475,	0.205714	BP
positive regulation of phosphatidylinositol 3-kinase signaling	GO:0014068	9	0.00142108	8.17284	4	48	135	13240	ENSSSCG00000001539,ENSSSCG00000010816,ENSSSCG00000001506,ENSSSCG00000008844,	0.25049	BP
execution phase of apoptosis	GO:0097194	4	0.00142108	8.17284	4	48	135	13240	ENSSSCG00000016101,ENSSSCG00000026940,ENSSSCG00000015896,ENSSSCG00000015895,	0.25049	BP
meiotic attachment of telomere to nuclear envelope	GO:0070197	7	0.00150704	32.6914	2	6	135	13240	ENSSSCG00000001520,ENSSSCG00000000469,	0.23439	BP
commitment of neuronal cell to specific neuron type in forebrain	GO:0021902	8	0.00150704	32.6914	2	6	135	13240	ENSSSCG00000015891,ENSSSCG00000021657,	0.23439	BP
chromosome attachment to the nuclear envelope	GO:0097240	6	0.00150704	32.6914	2	6	135	13240	ENSSSCG00000001520,ENSSSCG00000000469,	0.23439	BP
meiotic telomere tethering at nuclear periphery	GO:0044821	9	0.00150704	32.6914	2	6	135	13240	ENSSSCG00000001520,ENSSSCG00000000469,	0.23439	BP
positive regulation of epithelial cell migration	GO:0010634	9	0.00165815	5.83774	5	84	135	13240	ENSSSCG00000015825,ENSSSCG00000010816,ENSSSCG00000008844,ENSSSCG00000012482,ENSSSCG00000008444,	0.208769	BP
endothelial cell migration	GO:0043542	9	0.00174992	4.70756	6	125	135	13240	ENSSSCG00000015825,ENSSSCG00000008844,ENSSSCG00000014899,ENSSSCG00000012482,ENSSSCG00000015894,ENSSSCG00000015896,	0.210308	BP
vascular endothelial growth factor signaling pathway	GO:0038084	9	0.00202332	11.7689	3	25	135	13240	ENSSSCG00000015825,ENSSSCG00000008841,ENSSSCG00000008844,	0.232594	BP
response to hypoxia	GO:0001666	6	0.00205312	4.56158	6	129	135	13240	ENSSSCG00000001539,ENSSSCG00000010816,ENSSSCG00000011689,ENSSSCG00000008443,ENSSSCG00000008444,ENSSSCG00000015894,	0.226186	BP
telomere tethering at nuclear periphery	GO:0034398	7	0.00209577	28.0212	2	7	135	13240	ENSSSCG00000001520,ENSSSCG00000000469,	0.221649	BP
response to decreased oxygen levels	GO:0036293	5	0.00213477	4.5265	6	130	135	13240	ENSSSCG00000001539,ENSSSCG00000010816,ENSSSCG00000011689,ENSSSCG00000008443,ENSSSCG00000008444,ENSSSCG00000015894,	0.21709	BP
plasma membrane organization	GO:0007009	6	0.00232778	3.4412	8	228	135	13240	ENSSSCG00000010816,ENSSSCG00000035634,ENSSSCG00000031261,ENSSSCG00000011690,ENSSSCG00000011691,ENSSSCG00000027053,ENSSSCG00000012485,ENSSSCG00000008434,	0.22795	BP
gene expression	GO:0010467	5	0.00245023	1.41325	53	3678	135	13240	ENSSSCG00000015828,ENSSSCG00000030668,ENSSSCG00000001539,ENSSSCG00000039480,ENSSSCG00000001537,ENSSSCG00000010818,ENSSSCG00000001531,ENSSSCG00000010816,ENSSSCG00000001533,ENSSSCG00000001520,ENSSSCG00000001516,ENSSSCG00000028913,ENSSSCG00000026976,ENSSSCG00000030430,ENSSSCG00000001509,ENSSSCG00000001502,ENSSSCG00000001504,ENSSSCG00000008892,ENSSSCG00000032242,ENSSSCG00000012527,ENSSSCG00000031261,…	0.231372	BP
inositol phosphate metabolic process	GO:0043647	7	0.00253518	10.8971	3	27	135	13240	ENSSSCG00000031593,ENSSSCG00000002688,ENSSSCG00000039272,	0.231139	BP
regulation of epithelial cell migration	GO:0010632	8	0.00267733	4.3268	6	136	135	13240	ENSSSCG00000015825,ENSSSCG00000010816,ENSSSCG00000008844,ENSSSCG00000014899,ENSSSCG00000012482,ENSSSCG00000008444,	0.235962	BP
single-organism membrane organization	GO:0044802	5	0.00277448	2.42388	13	526	135	13240	ENSSSCG00000010816,ENSSSCG00000001520,ENSSSCG00000001516,ENSSSCG00000035634,ENSSSCG00000031261,ENSSSCG00000023788,ENSSSCG00000011690,ENSSSCG00000000469,ENSSSCG00000011691,ENSSSCG00000027053,ENSSSCG00000012485,ENSSSCG00000012484,ENSSSCG00000008434,	0.236636	BP
embryonic digestive tract development	GO:0048566	6	0.0028184	10.5079	3	28	135	13240	ENSSSCG00000010816,ENSSSCG00000001501,ENSSSCG00000008841,	0.23287	BP
angiogenesis	GO:0001525	4	0.00295542	3.03322	9	291	135	13240	ENSSSCG00000015825,ENSSSCG00000010816,ENSSSCG00000000469,ENSSSCG00000008841,ENSSSCG00000008844,ENSSSCG00000014899,ENSSSCG00000012482,ENSSSCG00000012485,ENSSSCG00000008443,	0.236792	BP
digestive tract development	GO:0048565	5	0.00297942	5.10802	5	96	135	13240	ENSSSCG00000010816,ENSSSCG00000001501,ENSSSCG00000008841,ENSSSCG00000008842,ENSSSCG00000036573,	0.231694	BP
endomembrane system organization	GO:0010256	4	0.00310098	2.63769	11	409	135	13240	ENSSSCG00000010816,ENSSSCG00000001520,ENSSSCG00000035634,ENSSSCG00000031261,ENSSSCG00000011690,ENSSSCG00000000469,ENSSSCG00000011691,ENSSSCG00000014900,ENSSSCG00000027053,ENSSSCG00000012485,ENSSSCG00000008434,	0.234257	BP
phosphatidylinositol-mediated signaling	GO:0048015	8	0.0034029	4.95324	5	99	135	13240	ENSSSCG00000001539,ENSSSCG00000010816,ENSSSCG00000001506,ENSSSCG00000008841,ENSSSCG00000008844,	0.249924	BP
regulation of extracellular matrix disassembly	GO:0010715	7	0.003545	21.7942	2	9	135	13240	ENSSSCG00000015894,ENSSSCG00000015896,	0.253324	BP
digestive system development	GO:0055123	5	0.00386806	4.80755	5	102	135	13240	ENSSSCG00000010816,ENSSSCG00000001501,ENSSSCG00000008841,ENSSSCG00000008842,ENSSSCG00000036573,	0.269136	BP
inositol lipid-mediated signaling	GO:0048017	7	0.00386806	4.80755	5	102	135	13240	ENSSSCG00000001539,ENSSSCG00000010816,ENSSSCG00000001506,ENSSSCG00000008841,ENSSSCG00000008844,	0.269136	BP
regulation of phosphatidylinositol 3-kinase signaling	GO:0014066	8	0.00386811	6.22693	4	63	135	13240	ENSSSCG00000001539,ENSSSCG00000010816,ENSSSCG00000001506,ENSSSCG00000008844,	0.255682	BP
poly(A)+ mRNA export from nucleus	GO:0016973	11	0.00440173	19.6148	2	10	135	13240	ENSSSCG00000028913,ENSSSCG00000026976,	0.283858	BP
regulation of macrophage cytokine production	GO:0010935	8	0.00440173	19.6148	2	10	135	13240	ENSSSCG00000010816,ENSSSCG00000000475,	0.283858	BP
blood vessel morphogenesis	GO:0048514	4	0.00450887	2.65783	10	369	135	13240	ENSSSCG00000015825,ENSSSCG00000010816,ENSSSCG00000001516,ENSSSCG00000000469,ENSSSCG00000008841,ENSSSCG00000008844,ENSSSCG00000014899,ENSSSCG00000012482,ENSSSCG00000012485,ENSSSCG00000008443,	0.277243	BP
forebrain neuron fate commitment	GO:0021877	7	0.00534409	17.8316	2	11	135	13240	ENSSSCG00000015891,ENSSSCG00000021657,	0.321131	BP
locomotory exploration behavior	GO:0035641	5	0.00534409	17.8316	2	11	135	13240	ENSSSCG00000008444,ENSSSCG00000015894,	0.321131	BP
regulation of membrane lipid distribution	GO:0097035	6	0.00534611	8.40635	3	35	135	13240	ENSSSCG00000035634,ENSSSCG00000011690,ENSSSCG00000011691,	0.307285	BP
cellular response to vascular endothelial growth factor stimulus	GO:0035924	7	0.00578914	8.17284	3	36	135	13240	ENSSSCG00000015825,ENSSSCG00000008841,ENSSSCG00000008844,	0.32567	BP
meiotic telomere clustering	GO:0045141	8	0.00637026	16.3457	2	12	135	13240	ENSSSCG00000001520,ENSSSCG00000000469,	0.350895	BP
macrophage cytokine production	GO:0010934	7	0.00637026	16.3457	2	12	135	13240	ENSSSCG00000010816,ENSSSCG00000000475,	0.350895	BP
vasculature development	GO:0001944	5	0.00706315	2.36065	11	457	135	13240	ENSSSCG00000015825,ENSSSCG00000010816,ENSSSCG00000001516,ENSSSCG00000000469,ENSSSCG00000008841,ENSSSCG00000008842,ENSSSCG00000008844,ENSSSCG00000014899,ENSSSCG00000012482,ENSSSCG00000012485,ENSSSCG00000008443,	0.373499	BP
cellular response to oxygen levels	GO:0071453	5	0.00718767	5.23062	4	75	135	13240	ENSSSCG00000001539,ENSSSCG00000012485,ENSSSCG00000008443,ENSSSCG00000008444,	0.372631	BP
chromosome localization to nuclear envelope involved in homologous chromosome segregation	GO:0090220	7	0.00747846	15.0883	2	13	135	13240	ENSSSCG00000001520,ENSSSCG00000000469,	0.380251	BP
cardiovascular system development	GO:0072358	5	0.00812264	2.31505	11	466	135	13240	ENSSSCG00000015825,ENSSSCG00000010816,ENSSSCG00000001516,ENSSSCG00000000469,ENSSSCG00000008841,ENSSSCG00000008842,ENSSSCG00000008844,ENSSSCG00000014899,ENSSSCG00000012482,ENSSSCG00000012485,ENSSSCG00000008443,	0.405213	BP
macromolecule metabolic process	GO:0043170	4	0.00828725	1.21134	82	6639	135	13240	ENSSSCG00000015828,ENSSSCG00000030668,ENSSSCG00000001539,ENSSSCG00000039480,ENSSSCG00000001537,ENSSSCG00000010818,ENSSSCG00000001531,ENSSSCG00000010816,ENSSSCG00000010817,ENSSSCG00000001533,ENSSSCG00000001520,ENSSSCG00000001523,ENSSSCG00000001513,ENSSSCG00000001516,ENSSSCG00000001511,ENSSSCG00000028913,ENSSSCG00000026976,ENSSSCG00000030430,ENSSSCG00000001509,ENSSSCG00000001503,ENSSSCG00000001502,…	0.405768	BP
regulation of ion homeostasis	GO:2000021	5	0.00847456	3.98675	5	123	135	13240	ENSSSCG00000001518,ENSSSCG00000001516,ENSSSCG00000008844,ENSSSCG00000002688,ENSSSCG00000008444,	0.407395	BP
telomere localization	GO:0034397	6	0.00866694	14.0106	2	14	135	13240	ENSSSCG00000001520,ENSSSCG00000000469,	0.409204	BP
protein autophosphorylation	GO:0046777	9	0.00904523	3.36254	6	175	135	13240	ENSSSCG00000026742,ENSSSCG00000000475,ENSSSCG00000008841,ENSSSCG00000008842,ENSSSCG00000008844,ENSSSCG00000016095,	0.419572	BP
membrane organization	GO:0061024	4	0.00966175	2.08327	13	612	135	13240	ENSSSCG00000010816,ENSSSCG00000001520,ENSSSCG00000001516,ENSSSCG00000035634,ENSSSCG00000031261,ENSSSCG00000023788,ENSSSCG00000011690,ENSSSCG00000000469,ENSSSCG00000011691,ENSSSCG00000027053,ENSSSCG00000012485,ENSSSCG00000012484,ENSSSCG00000008434,	0.440443	BP
signal transduction involved in regulation of gene expression	GO:0023019	6	0.00993398	13.0765	2	15	135	13240	ENSSSCG00000008841,ENSSSCG00000008429,	0.445177	BP
forebrain neuron differentiation	GO:0021879	8	0.0101226	6.68687	3	44	135	13240	ENSSSCG00000008840,ENSSSCG00000015891,ENSSSCG00000021657,	0.446069	BP
regulation of MAPK cascade	GO:0043408	10	0.0101597	2.24286	11	481	135	13240	ENSSSCG00000010816,ENSSSCG00000001520,ENSSSCG00000001523,ENSSSCG00000001513,ENSSSCG00000000475,ENSSSCG00000008841,ENSSSCG00000008842,ENSSSCG00000008844,ENSSSCG00000012485,ENSSSCG00000008444,ENSSSCG00000015895,	0.440366	BP
regulation of establishment of blood-brain barrier	GO:0090210	7	0.0101964	98.0741	1	1	135	13240	ENSSSCG00000015825,	0.434826	BP
cellular response to hydrogen sulfide	GO:1904881	6	0.0101964	98.0741	1	1	135	13240	ENSSSCG00000008844,	0.434826	BP
response to hydrogen sulfide	GO:1904880	5	0.0101964	98.0741	1	1	135	13240	ENSSSCG00000008844,	0.434826	BP
cellular response to interleukin-7	GO:0098761	7	0.0101964	98.0741	1	1	135	13240	ENSSSCG00000026742,	0.434826	BP
response to interleukin-7	GO:0098760	6	0.0101964	98.0741	1	1	135	13240	ENSSSCG00000026742,	0.434826	BP
positive regulation of DNA demethylation	GO:1901537	9	0.0101964	98.0741	1	1	135	13240	ENSSSCG00000008432,	0.434826	BP
beta-carotene metabolic process	GO:1901810	9	0.0101964	98.0741	1	1	135	13240	ENSSSCG00000036572,	0.434826	BP
positive regulation of ubiquitin-specific protease activity	GO:2000158	11	0.0101964	98.0741	1	1	135	13240	ENSSSCG00000015889,	0.434826	BP
melanocyte apoptotic process	GO:1902362	7	0.0101964	98.0741	1	1	135	13240	ENSSSCG00000015896,	0.434826	BP
response to mycotoxin	GO:0010046	5	0.0101964	98.0741	1	1	135	13240	ENSSSCG00000001516,	0.434826	BP
diphosphoinositol polyphosphate catabolic process	GO:0071544	9	0.0101964	98.0741	1	1	135	13240	ENSSSCG00000031593,	0.434826	BP
positive regulation of cellular glucuronidation	GO:2001031	9	0.0101964	98.0741	1	1	135	13240	ENSSSCG00000008444,	0.434826	BP
regulation of cellular glucuronidation	GO:2001029	8	0.0101964	98.0741	1	1	135	13240	ENSSSCG00000008444,	0.434826	BP
follicular B cell differentiation	GO:0002316	11	0.0101964	98.0741	1	1	135	13240	ENSSSCG00000002688,	0.434826	BP
peripheral B cell selection	GO:0002343	4	0.0101964	98.0741	1	1	135	13240	ENSSSCG00000026742,	0.434826	BP
B cell affinity maturation	GO:0002344	5	0.0101964	98.0741	1	1	135	13240	ENSSSCG00000026742,	0.434826	BP
macrophage tolerance induction	GO:0010931	4	0.0101964	98.0741	1	1	135	13240	ENSSSCG00000000475,	0.434826	BP
regulation of macrophage tolerance induction	GO:0010932	7	0.0101964	98.0741	1	1	135	13240	ENSSSCG00000000475,	0.434826	BP
positive regulation of macrophage tolerance induction	GO:0010933	8	0.0101964	98.0741	1	1	135	13240	ENSSSCG00000000475,	0.434826	BP
TRAM-dependent toll-like receptor signaling pathway	GO:0035668	14	0.0101964	98.0741	1	1	135	13240	ENSSSCG00000008444,	0.434826	BP
TRAM-dependent toll-like receptor 4 signaling pathway	GO:0035669	15	0.0101964	98.0741	1	1	135	13240	ENSSSCG00000008444,	0.434826	BP
melanocyte adhesion	GO:0097326	7	0.0101964	98.0741	1	1	135	13240	ENSSSCG00000008842,	0.434826	BP
regulation of DNA double-strand break processing	GO:1903775	10	0.0101964	98.0741	1	1	135	13240	ENSSSCG00000000477,	0.434826	BP
vascular endothelial cell response to fluid shear stress	GO:0097699	6	0.0101964	98.0741	1	1	135	13240	ENSSSCG00000008437,	0.434826	BP
chromatin reprogramming in the zygote	GO:0044725	12	0.0101964	98.0741	1	1	135	13240	ENSSSCG00000008432,	0.434826	BP
DNA demethylation of male pronucleus	GO:0044727	12	0.0101964	98.0741	1	1	135	13240	ENSSSCG00000008432,	0.434826	BP
cellular stress response to acidic pH	GO:1990451	7	0.0101964	98.0741	1	1	135	13240	ENSSSCG00000012485,	0.434826	BP
regulation of insulin secretion	GO:0050796	10	0.0106394	4.67019	4	84	135	13240	ENSSSCG00000030668,ENSSSCG00000012484,ENSSSCG00000008444,ENSSSCG00000015895,	0.316073	BP
phosphatidylinositol 3-kinase signaling	GO:0014065	9	0.0110785	4.61525	4	85	135	13240	ENSSSCG00000001539,ENSSSCG00000010816,ENSSSCG00000001506,ENSSSCG00000008844,	0.32546	BP
cell migration	GO:0016477	6	0.011084	1.83215	17	910	135	13240	ENSSSCG00000015828,ENSSSCG00000015825,ENSSSCG00000001539,ENSSSCG00000010816,ENSSSCG00000015830,ENSSSCG00000008840,ENSSSCG00000008841,ENSSSCG00000008842,ENSSSCG00000008844,ENSSSCG00000022635,ENSSSCG00000014899,ENSSSCG00000012482,ENSSSCG00000012485,ENSSSCG00000008444,ENSSSCG00000015894,ENSSSCG00000015896,ENSSSCG00000021657,	0.322044	BP
inositol phosphate biosynthetic process	GO:0032958	8	0.0112779	12.2593	2	16	135	13240	ENSSSCG00000002688,ENSSSCG00000039272,	0.324116	BP
positive regulation of protein secretion	GO:0050714	9	0.0123512	3.63237	5	135	135	13240	ENSSSCG00000010816,ENSSSCG00000012484,ENSSSCG00000008444,ENSSSCG00000015897,ENSSSCG00000015895,	0.351146	BP
mRNA cleavage	GO:0006379	9	0.0126969	11.5381	2	17	135	13240	ENSSSCG00000014901,ENSSSCG00000012486,	0.357135	BP
response to acid chemical	GO:0001101	4	0.0127204	3.60566	5	136	135	13240	ENSSSCG00000038221,ENSSSCG00000012535,ENSSSCG00000008841,ENSSSCG00000008844,ENSSSCG00000008444,	0.35403	BP
positive regulation of cytosolic calcium ion concentration	GO:0007204	12	0.0127204	3.60566	5	136	135	13240	ENSSSCG00000001518,ENSSSCG00000001516,ENSSSCG00000008841,ENSSSCG00000002688,ENSSSCG00000008444,	0.35403	BP
regulation of blood vessel endothelial cell migration	GO:0043535	10	0.0135731	6.00454	3	49	135	13240	ENSSSCG00000008844,ENSSSCG00000014899,ENSSSCG00000012482,	0.369973	BP
peptidyl-tyrosine phosphorylation	GO:0018108	10	0.0138531	2.7571	7	249	135	13240	ENSSSCG00000026742,ENSSSCG00000008841,ENSSSCG00000008842,ENSSSCG00000008844,ENSSSCG00000016095,ENSSSCG00000008437,ENSSSCG00000008444,	0.37375	BP
calcium ion transport into cytosol	GO:0060402	13	0.0139588	4.31095	4	91	135	13240	ENSSSCG00000001518,ENSSSCG00000001516,ENSSSCG00000002688,ENSSSCG00000008444,	0.3728	BP
single-organism behavior	GO:0044708	3	0.014092	2.53094	8	310	135	13240	ENSSSCG00000001518,ENSSSCG00000001513,ENSSSCG00000012520,ENSSSCG00000011692,ENSSSCG00000012482,ENSSSCG00000015891,ENSSSCG00000008444,ENSSSCG00000015894,	0.372592	BP
negative regulation of cytokine production involved in immune response	GO:0002719	8	0.0141895	10.8971	2	18	135	13240	ENSSSCG00000010816,ENSSSCG00000000475,	0.371456	BP
blood vessel development	GO:0001568	4	0.0143829	2.23403	10	439	135	13240	ENSSSCG00000015825,ENSSSCG00000010816,ENSSSCG00000001516,ENSSSCG00000000469,ENSSSCG00000008841,ENSSSCG00000008844,ENSSSCG00000014899,ENSSSCG00000012482,ENSSSCG00000012485,ENSSSCG00000008443,	0.372827	BP
peptidyl-tyrosine modification	GO:0018212	9	0.0147095	2.72428	7	252	135	13240	ENSSSCG00000026742,ENSSSCG00000008841,ENSSSCG00000008842,ENSSSCG00000008844,ENSSSCG00000016095,ENSSSCG00000008437,ENSSSCG00000008444,	0.377592	BP
regulation of execution phase of apoptosis	GO:1900117	8	0.015754	10.3236	2	19	135	13240	ENSSSCG00000015896,ENSSSCG00000015895,	0.400515	BP
regulation of endothelial cell migration	GO:0010594	9	0.0161203	4.12943	4	95	135	13240	ENSSSCG00000015825,ENSSSCG00000008844,ENSSSCG00000014899,ENSSSCG00000012482,	0.405925	BP
forebrain generation of neurons	GO:0021872	8	0.0167588	5.55136	3	53	135	13240	ENSSSCG00000008840,ENSSSCG00000015891,ENSSSCG00000021657,	0.418021	BP
regulation of cell migration	GO:0030334	7	0.0170877	2.07864	11	519	135	13240	ENSSSCG00000015828,ENSSSCG00000015825,ENSSSCG00000010816,ENSSSCG00000015830,ENSSSCG00000008840,ENSSSCG00000008841,ENSSSCG00000008844,ENSSSCG00000022635,ENSSSCG00000014899,ENSSSCG00000012482,ENSSSCG00000008444,	0.422243	BP
positive regulation of MAPK cascade	GO:0043410	11	0.0182152	2.41413	8	325	135	13240	ENSSSCG00000010816,ENSSSCG00000001523,ENSSSCG00000008841,ENSSSCG00000008842,ENSSSCG00000008844,ENSSSCG00000012485,ENSSSCG00000008444,ENSSSCG00000015895,	0.445934	BP
polyol metabolic process	GO:0019751	6	0.0184952	5.34949	3	55	135	13240	ENSSSCG00000031593,ENSSSCG00000002688,ENSSSCG00000039272,	0.448636	BP
RNA polymerase II transcriptional preinitiation complex assembly	GO:0051123	9	0.0190923	9.34039	2	21	135	13240	ENSSSCG00000001533,ENSSSCG00000012493,	0.458909	BP
B cell differentiation	GO:0030183	8	0.0191033	3.92296	4	100	135	13240	ENSSSCG00000001516,ENSSSCG00000026742,ENSSSCG00000008842,ENSSSCG00000002688,	0.455038	BP
cytosolic calcium ion transport	GO:0060401	10	0.0191033	3.92296	4	100	135	13240	ENSSSCG00000001518,ENSSSCG00000001516,ENSSSCG00000002688,ENSSSCG00000008444,	0.455038	BP
ion homeostasis	GO:0050801	6	0.0195507	2.12742	10	461	135	13240	ENSSSCG00000001518,ENSSSCG00000001516,ENSSSCG00000008841,ENSSSCG00000008844,ENSSSCG00000002688,ENSSSCG00000012485,ENSSSCG00000008434,ENSSSCG00000008443,ENSSSCG00000008444,ENSSSCG00000015893,	0.457452	BP
regulation of cellular component movement	GO:0051270	5	0.0198104	1.95822	12	601	135	13240	ENSSSCG00000015828,ENSSSCG00000015825,ENSSSCG00000010816,ENSSSCG00000015830,ENSSSCG00000008840,ENSSSCG00000008841,ENSSSCG00000008844,ENSSSCG00000022635,ENSSSCG00000014899,ENSSSCG00000012482,ENSSSCG00000015891,ENSSSCG00000008444,	0.459461	BP
C-5 methylation of cytosine	GO:0090116	12	0.0202895	49.037	1	2	135	13240	ENSSSCG00000008432,	0.466483	BP
regulation of ephrin receptor signaling pathway	GO:1901187	7	0.0202895	49.037	1	2	135	13240	ENSSSCG00000001534,	0.466483	BP
xanthine catabolic process	GO:0009115	10	0.0202895	49.037	1	2	135	13240	ENSSSCG00000016093,	0.466483	BP
VEGF-activated platelet-derived growth factor receptor signaling pathway	GO:0038086	10	0.0202895	49.037	1	2	135	13240	ENSSSCG00000008841,	0.466483	BP
positive regulation of cell proliferation by VEGF-activated platelet derived growth factor receptor signaling pathway	GO:0038091	11	0.0202895	49.037	1	2	135	13240	ENSSSCG00000008841,	0.466483	BP
terpene metabolic process	GO:0042214	7	0.0202895	49.037	1	2	135	13240	ENSSSCG00000036572,	0.466483	BP
kinin cascade	GO:0002254	7	0.0202895	49.037	1	2	135	13240	ENSSSCG00000014899,	0.466483	BP
B cell negative selection	GO:0002352	4	0.0202895	49.037	1	2	135	13240	ENSSSCG00000001516,	0.466483	BP
plasma kallikrein-kinin cascade	GO:0002353	8	0.0202895	49.037	1	2	135	13240	ENSSSCG00000014899,	0.466483	BP
negative regulation of alkaline phosphatase activity	GO:0010693	11	0.0202895	49.037	1	2	135	13240	ENSSSCG00000010816,	0.466483	BP
regulation of collagen catabolic process	GO:0010710	7	0.0202895	49.037	1	2	135	13240	ENSSSCG00000015896,	0.466483	BP
metanephric glomerulus morphogenesis	GO:0072275	5	0.0202895	49.037	1	2	135	13240	ENSSSCG00000008841,	0.466483	BP
metanephric glomerular capillary formation	GO:0072277	6	0.0202895	49.037	1	2	135	13240	ENSSSCG00000008841,	0.466483	BP
metanephric glomerulus vasculature morphogenesis	GO:0072276	6	0.0202895	49.037	1	2	135	13240	ENSSSCG00000008841,	0.466483	BP
subpallium neuron fate commitment	GO:0060163	7	0.0202895	49.037	1	2	135	13240	ENSSSCG00000008840,	0.466483	BP
wybutosine metabolic process	GO:0031590	6	0.0202895	49.037	1	2	135	13240	ENSSSCG00000016087,	0.466483	BP
wybutosine biosynthetic process	GO:0031591	12	0.0202895	49.037	1	2	135	13240	ENSSSCG00000016087,	0.466483	BP
response to diamide	GO:0072737	5	0.0202895	49.037	1	2	135	13240	ENSSSCG00000001509,	0.466483	BP
cellular response to diamide	GO:0072738	6	0.0202895	49.037	1	2	135	13240	ENSSSCG00000001509,	0.466483	BP
melanocyte proliferation	GO:0097325	5	0.0202895	49.037	1	2	135	13240	ENSSSCG00000015896,	0.466483	BP
melanocyte migration	GO:0097324	9	0.0202895	49.037	1	2	135	13240	ENSSSCG00000008842,	0.466483	BP
ectodermal digestive tract development	GO:0007439	5	0.0202895	49.037	1	2	135	13240	ENSSSCG00000001501,	0.466483	BP
post-embryonic camera-type eye morphogenesis	GO:0048597	8	0.0202895	49.037	1	2	135	13240	ENSSSCG00000001516,	0.466483	BP
cellular glucuronidation	GO:0052695	11	0.0202895	49.037	1	2	135	13240	ENSSSCG00000008444,	0.466483	BP
embryonic ectodermal digestive tract development	GO:0048611	7	0.0202895	49.037	1	2	135	13240	ENSSSCG00000001501,	0.466483	BP
G-protein coupled receptor catabolic process	GO:1990172	9	0.0202895	49.037	1	2	135	13240	ENSSSCG00000012519,	0.466483	BP
carotene metabolic process	GO:0016119	8	0.0202895	49.037	1	2	135	13240	ENSSSCG00000036572,	0.466483	BP
negative regulation of tubulin deacetylation	GO:1904428	11	0.0202895	49.037	1	2	135	13240	ENSSSCG00000022635,	0.466483	BP
regulation of extracellular matrix organization	GO:1903053	6	0.020863	8.91582	2	22	135	13240	ENSSSCG00000015894,ENSSSCG00000015896,	0.385746	BP
MAPK cascade	GO:0000165	10	0.0208833	2.01648	11	535	135	13240	ENSSSCG00000010816,ENSSSCG00000001520,ENSSSCG00000001523,ENSSSCG00000001513,ENSSSCG00000000475,ENSSSCG00000008841,ENSSSCG00000008842,ENSSSCG00000008844,ENSSSCG00000012485,ENSSSCG00000008444,ENSSSCG00000015895,	0.383441	BP
regulation of locomotion	GO:0040012	4	0.0209824	1.94206	12	606	135	13240	ENSSSCG00000015828,ENSSSCG00000015825,ENSSSCG00000010816,ENSSSCG00000015830,ENSSSCG00000008840,ENSSSCG00000008841,ENSSSCG00000008844,ENSSSCG00000022635,ENSSSCG00000014899,ENSSSCG00000012482,ENSSSCG00000015891,ENSSSCG00000008444,	0.382604	BP
positive regulation of endothelial cell migration	GO:0010595	10	0.0212804	5.0728	3	58	135	13240	ENSSSCG00000015825,ENSSSCG00000008844,ENSSSCG00000012482,	0.38538	BP
chromosome organization involved in meiotic cell cycle	GO:0070192	6	0.0222571	4.98682	3	59	135	13240	ENSSSCG00000001520,ENSSSCG00000000469,ENSSSCG00000016092,	0.400325	BP
extracellular matrix disassembly	GO:0022617	6	0.0226993	8.52818	2	23	135	13240	ENSSSCG00000015894,ENSSSCG00000015896,	0.405521	BP
exploration behavior	GO:0035640	4	0.0226993	8.52818	2	23	135	13240	ENSSSCG00000008444,ENSSSCG00000015894,	0.405521	BP
RNA metabolic process	GO:0016070	7	0.0230903	1.33261	42	3091	135	13240	ENSSSCG00000015828,ENSSSCG00000001539,ENSSSCG00000039480,ENSSSCG00000001537,ENSSSCG00000010818,ENSSSCG00000001531,ENSSSCG00000010816,ENSSSCG00000001533,ENSSSCG00000001520,ENSSSCG00000001509,ENSSSCG00000001504,ENSSSCG00000008892,ENSSSCG00000032242,ENSSSCG00000012527,ENSSSCG00000031261,ENSSSCG00000012523,ENSSSCG00000000475,ENSSSCG00000000477,ENSSSCG00000012530,ENSSSCG00000012534,ENSSSCG00000012532,…	0.407005	BP
response to abiotic stimulus	GO:0009628	3	0.0237426	1.90744	12	617	135	13240	ENSSSCG00000001539,ENSSSCG00000010816,ENSSSCG00000001513,ENSSSCG00000001516,ENSSSCG00000001509,ENSSSCG00000011689,ENSSSCG00000008842,ENSSSCG00000012485,ENSSSCG00000015889,ENSSSCG00000008443,ENSSSCG00000008444,ENSSSCG00000015894,	0.415732	BP
regulation of peptide hormone secretion	GO:0090276	9	0.0238205	3.66632	4	107	135	13240	ENSSSCG00000030668,ENSSSCG00000012484,ENSSSCG00000008444,ENSSSCG00000015895,	0.414352	BP
intracellular signal transduction	GO:0035556	6	0.0238636	1.47193	27	1799	135	13240	ENSSSCG00000001539,ENSSSCG00000010816,ENSSSCG00000001520,ENSSSCG00000001523,ENSSSCG00000001518,ENSSSCG00000001513,ENSSSCG00000001516,ENSSSCG00000001506,ENSSSCG00000026742,ENSSSCG00000012512,ENSSSCG00000031261,ENSSSCG00000000475,ENSSSCG00000016101,ENSSSCG00000000469,ENSSSCG00000008841,ENSSSCG00000008842,ENSSSCG00000008844,ENSSSCG00000026940,ENSSSCG00000002688,ENSSSCG00000014898,ENSSSCG00000012485,…	0.412387	BP
cation homeostasis	GO:0055080	7	0.024151	2.15811	9	409	135	13240	ENSSSCG00000001518,ENSSSCG00000001516,ENSSSCG00000008841,ENSSSCG00000002688,ENSSSCG00000012485,ENSSSCG00000008434,ENSSSCG00000008443,ENSSSCG00000008444,ENSSSCG00000015893,	0.414645	BP
positive regulation of calcium ion transport	GO:0051928	9	0.0242828	4.82332	3	61	135	13240	ENSSSCG00000001516,ENSSSCG00000002688,ENSSSCG00000015895,	0.414218	BP
neuron fate commitment	GO:0048663	6	0.0242828	4.82332	3	61	135	13240	ENSSSCG00000008840,ENSSSCG00000015891,ENSSSCG00000021657,	0.414218	BP
insulin secretion	GO:0030073	11	0.024547	3.63237	4	108	135	13240	ENSSSCG00000030668,ENSSSCG00000012484,ENSSSCG00000008444,ENSSSCG00000015895,	0.41339	BP
DNA-templated transcriptional preinitiation complex assembly	GO:0070897	8	0.0245998	8.17284	2	24	135	13240	ENSSSCG00000001533,ENSSSCG00000012493,	0.411658	BP
negative regulation of production of molecular mediator of immune response	GO:0002701	7	0.0245998	8.17284	2	24	135	13240	ENSSSCG00000010816,ENSSSCG00000000475,	0.411658	BP
regulation of cell motility	GO:2000145	6	0.0249783	1.96148	11	550	135	13240	ENSSSCG00000015828,ENSSSCG00000015825,ENSSSCG00000010816,ENSSSCG00000015830,ENSSSCG00000008840,ENSSSCG00000008841,ENSSSCG00000008844,ENSSSCG00000022635,ENSSSCG00000014899,ENSSSCG00000012482,ENSSSCG00000008444,	0.412767	BP
regulation of peptide secretion	GO:0002791	7	0.0252868	3.59905	4	109	135	13240	ENSSSCG00000030668,ENSSSCG00000012484,ENSSSCG00000008444,ENSSSCG00000015895,	0.415269	BP
localization of cell	GO:0051674	3	0.0253691	1.66893	17	999	135	13240	ENSSSCG00000015828,ENSSSCG00000015825,ENSSSCG00000001539,ENSSSCG00000010816,ENSSSCG00000015830,ENSSSCG00000008840,ENSSSCG00000008841,ENSSSCG00000008842,ENSSSCG00000008844,ENSSSCG00000022635,ENSSSCG00000014899,ENSSSCG00000012482,ENSSSCG00000012485,ENSSSCG00000008444,ENSSSCG00000015894,ENSSSCG00000015896,ENSSSCG00000021657,	0.414048	BP
cell motility	GO:0048870	5	0.0253691	1.66893	17	999	135	13240	ENSSSCG00000015828,ENSSSCG00000015825,ENSSSCG00000001539,ENSSSCG00000010816,ENSSSCG00000015830,ENSSSCG00000008840,ENSSSCG00000008841,ENSSSCG00000008842,ENSSSCG00000008844,ENSSSCG00000022635,ENSSSCG00000014899,ENSSSCG00000012482,ENSSSCG00000012485,ENSSSCG00000008444,ENSSSCG00000015894,ENSSSCG00000015896,ENSSSCG00000021657,	0.414048	BP
nucleic acid metabolic process	GO:0090304	6	0.0254718	1.30012	46	3470	135	13240	ENSSSCG00000015828,ENSSSCG00000001539,ENSSSCG00000039480,ENSSSCG00000001537,ENSSSCG00000010818,ENSSSCG00000001531,ENSSSCG00000010816,ENSSSCG00000001533,ENSSSCG00000001520,ENSSSCG00000001509,ENSSSCG00000001504,ENSSSCG00000008892,ENSSSCG00000032242,ENSSSCG00000012527,ENSSSCG00000031261,ENSSSCG00000012523,ENSSSCG00000000475,ENSSSCG00000000477,ENSSSCG00000012530,ENSSSCG00000012534,ENSSSCG00000012532,…	0.410655	BP
regulation of cytosolic calcium ion concentration	GO:0051480	11	0.0256833	3.00841	5	163	135	13240	ENSSSCG00000001518,ENSSSCG00000001516,ENSSSCG00000008841,ENSSSCG00000002688,ENSSSCG00000008444,	0.411555	BP
regulation of peptide transport	GO:0090087	6	0.0260399	3.56633	4	110	135	13240	ENSSSCG00000030668,ENSSSCG00000012484,ENSSSCG00000008444,ENSSSCG00000015895,	0.414756	BP
blood vessel endothelial cell migration	GO:0043534	10	0.0264051	4.67019	3	63	135	13240	ENSSSCG00000008844,ENSSSCG00000014899,ENSSSCG00000012482,	0.418055	BP
cellular response to hypoxia	GO:0071456	7	0.0275024	4.59722	3	64	135	13240	ENSSSCG00000001539,ENSSSCG00000008443,ENSSSCG00000008444,	0.432835	BP
extracellular matrix organization	GO:0030198	5	0.027504	2.95404	5	166	135	13240	ENSSSCG00000010816,ENSSSCG00000008841,ENSSSCG00000012485,ENSSSCG00000015894,ENSSSCG00000015896,	0.430299	BP
inorganic ion homeostasis	GO:0098771	7	0.0276513	2.1066	9	419	135	13240	ENSSSCG00000001518,ENSSSCG00000001516,ENSSSCG00000008841,ENSSSCG00000002688,ENSSSCG00000012485,ENSSSCG00000008434,ENSSSCG00000008443,ENSSSCG00000008444,ENSSSCG00000015893,	0.43006	BP
extracellular structure organization	GO:0043062	4	0.0281287	2.93635	5	167	135	13240	ENSSSCG00000010816,ENSSSCG00000008841,ENSSSCG00000012485,ENSSSCG00000015894,ENSSSCG00000015896,	0.434925	BP
regulation of pri-miRNA transcription from RNA polymerase II promoter	GO:1902893	12	0.0285874	7.54416	2	26	135	13240	ENSSSCG00000001539,ENSSSCG00000010816,	0.439448	BP
positive regulation of histone methylation	GO:0031062	11	0.0285874	7.54416	2	26	135	13240	ENSSSCG00000001511,ENSSSCG00000015895,	0.439448	BP
cellular response to decreased oxygen levels	GO:0036294	6	0.0286237	4.5265	3	65	135	13240	ENSSSCG00000001539,ENSSSCG00000008443,ENSSSCG00000008444,	0.434949	BP
RNA biosynthetic process	GO:0032774	8	0.0290482	1.37223	34	2430	135	13240	ENSSSCG00000015828,ENSSSCG00000001539,ENSSSCG00000039480,ENSSSCG00000001537,ENSSSCG00000010816,ENSSSCG00000001533,ENSSSCG00000001520,ENSSSCG00000001509,ENSSSCG00000008892,ENSSSCG00000032242,ENSSSCG00000012527,ENSSSCG00000031261,ENSSSCG00000012523,ENSSSCG00000000475,ENSSSCG00000000477,ENSSSCG00000012530,ENSSSCG00000012534,ENSSSCG00000012532,ENSSSCG00000012531,ENSSSCG00000000469,ENSSSCG00000008840,…	0.438877	BP
regulation of cell communication	GO:0010646	5	0.0299265	1.38743	32	2262	135	13240	ENSSSCG00000015828,ENSSSCG00000015825,ENSSSCG00000030668,ENSSSCG00000001539,ENSSSCG00000001536,ENSSSCG00000010816,ENSSSCG00000001534,ENSSSCG00000001521,ENSSSCG00000001520,ENSSSCG00000001523,ENSSSCG00000001518,ENSSSCG00000001513,ENSSSCG00000001516,ENSSSCG00000001506,ENSSSCG00000012519,ENSSSCG00000000475,ENSSSCG00000016101,ENSSSCG00000000469,ENSSSCG00000008840,ENSSSCG00000008841,ENSSSCG00000008842,…	0.449578	BP
protein-DNA complex assembly	GO:0065004	7	0.0300071	3.41127	4	115	135	13240	ENSSSCG00000001533,ENSSSCG00000001509,ENSSSCG00000012493,ENSSSCG00000012491,	0.448242	BP
negative regulation of cholesterol metabolic process	GO:0090206	9	0.0302805	32.6914	1	3	135	13240	ENSSSCG00000039480,	0.449785	BP
negative regulation of cholesterol biosynthetic process	GO:0045541	10	0.0302805	32.6914	1	3	135	13240	ENSSSCG00000039480,	0.449785	BP
regulation of DNA demethylation	GO:1901535	8	0.0302805	32.6914	1	3	135	13240	ENSSSCG00000008432,	0.449785	BP
xanthine metabolic process	GO:0046110	9	0.0302805	32.6914	1	3	135	13240	ENSSSCG00000016093,	0.449785	BP
negative regulation of cell-cell adhesion mediated by cadherin	GO:2000048	8	0.0302805	32.6914	1	3	135	13240	ENSSSCG00000008429,	0.449785	BP
Kit signaling pathway	GO:0038109	9	0.0302805	32.6914	1	3	135	13240	ENSSSCG00000008842,	0.449785	BP
regulation of ubiquitin-specific protease activity	GO:2000152	9	0.0302805	32.6914	1	3	135	13240	ENSSSCG00000015889,	0.449785	BP
erythropoietin-mediated signaling pathway	GO:0038162	8	0.0302805	32.6914	1	3	135	13240	ENSSSCG00000008842,	0.449785	BP
hydroxylysine metabolic process	GO:0046946	11	0.0302805	32.6914	1	3	135	13240	ENSSSCG00000011689,	0.449785	BP
hydroxylysine biosynthetic process	GO:0046947	12	0.0302805	32.6914	1	3	135	13240	ENSSSCG00000011689,	0.449785	BP
diphosphoinositol polyphosphate metabolic process	GO:0071543	8	0.0302805	32.6914	1	3	135	13240	ENSSSCG00000031593,	0.449785	BP
uronic acid metabolic process	GO:0006063	9	0.0302805	32.6914	1	3	135	13240	ENSSSCG00000008444,	0.449785	BP
purine nucleobase catabolic process	GO:0006145	9	0.0302805	32.6914	1	3	135	13240	ENSSSCG00000016093,	0.449785	BP
DNA replication, synthesis of RNA primer	GO:0006269	9	0.0302805	32.6914	1	3	135	13240	ENSSSCG00000000477,	0.449785	BP
positive regulation of catagen	GO:0051795	9	0.0302805	32.6914	1	3	135	13240	ENSSSCG00000010816,	0.449785	BP
positive regulation of cardioblast differentiation	GO:0051891	8	0.0302805	32.6914	1	3	135	13240	ENSSSCG00000010816,	0.449785	BP
platelet-derived growth factor receptor-alpha signaling pathway	GO:0035790	10	0.0302805	32.6914	1	3	135	13240	ENSSSCG00000008841,	0.449785	BP
mast cell differentiation	GO:0060374	8	0.0302805	32.6914	1	3	135	13240	ENSSSCG00000008842,	0.449785	BP
glucuronate metabolic process	GO:0019585	10	0.0302805	32.6914	1	3	135	13240	ENSSSCG00000008444,	0.449785	BP
response to stem cell factor	GO:0036215	6	0.0302805	32.6914	1	3	135	13240	ENSSSCG00000008842,	0.449785	BP
cellular response to stem cell factor stimulus	GO:0036216	7	0.0302805	32.6914	1	3	135	13240	ENSSSCG00000008842,	0.449785	BP
regulation of DNA stability	GO:0097752	4	0.0302805	32.6914	1	3	135	13240	ENSSSCG00000014898,	0.449785	BP
activation of store-operated calcium channel activity	GO:0032237	13	0.0302805	32.6914	1	3	135	13240	ENSSSCG00000002688,	0.449785	BP
psychomotor behavior	GO:0036343	5	0.0302805	32.6914	1	3	135	13240	ENSSSCG00000015894,	0.449785	BP
Ral protein signal transduction	GO:0032484	9	0.0302805	32.6914	1	3	135	13240	ENSSSCG00000001506,	0.449785	BP
regulation of Ral protein signal transduction	GO:0032485	10	0.0302805	32.6914	1	3	135	13240	ENSSSCG00000001506,	0.449785	BP
signal transduction by protein phosphorylation	GO:0023014	9	0.030633	1.89932	11	568	135	13240	ENSSSCG00000010816,ENSSSCG00000001520,ENSSSCG00000001523,ENSSSCG00000001513,ENSSSCG00000000475,ENSSSCG00000008841,ENSSSCG00000008842,ENSSSCG00000008844,ENSSSCG00000012485,ENSSSCG00000008444,ENSSSCG00000015895,	0.397028	BP
positive regulation of blood vessel endothelial cell migration	GO:0043536	11	0.0306716	7.26475	2	27	135	13240	ENSSSCG00000008844,ENSSSCG00000012482,	0.395589	BP
positive regulation of intracellular signal transduction	GO:1902533	8	0.0306861	1.83602	12	641	135	13240	ENSSSCG00000001539,ENSSSCG00000010816,ENSSSCG00000001523,ENSSSCG00000001506,ENSSSCG00000016101,ENSSSCG00000008841,ENSSSCG00000008842,ENSSSCG00000008844,ENSSSCG00000026940,ENSSSCG00000012485,ENSSSCG00000008444,ENSSSCG00000015895,	0.393854	BP
alcohol biosynthetic process	GO:0046165	6	0.0309383	4.39138	3	67	135	13240	ENSSSCG00000039480,ENSSSCG00000002688,ENSSSCG00000039272,	0.395174	BP
establishment of chromosome localization	GO:0051303	6	0.0309383	4.39138	3	67	135	13240	ENSSSCG00000001520,ENSSSCG00000001510,ENSSSCG00000000469,	0.395174	BP
glycolipid metabolic process	GO:0006664	7	0.0309383	4.39138	3	67	135	13240	ENSSSCG00000001503,ENSSSCG00000008842,ENSSSCG00000008440,	0.395174	BP
enzyme linked receptor protein signaling pathway	GO:0007167	7	0.0313248	1.83031	12	643	135	13240	ENSSSCG00000015828,ENSSSCG00000015825,ENSSSCG00000010816,ENSSSCG00000001534,ENSSSCG00000001520,ENSSSCG00000026742,ENSSSCG00000031261,ENSSSCG00000000469,ENSSSCG00000008841,ENSSSCG00000008842,ENSSSCG00000008844,ENSSSCG00000008437,	0.394394	BP
positive regulation of cell migration	GO:0030335	8	0.0314533	2.32718	7	295	135	13240	ENSSSCG00000015828,ENSSSCG00000015825,ENSSSCG00000010816,ENSSSCG00000008841,ENSSSCG00000008844,ENSSSCG00000012482,ENSSSCG00000008444,	0.394135	BP
cellular cation homeostasis	GO:0030003	8	0.0315275	2.17339	8	361	135	13240	ENSSSCG00000001518,ENSSSCG00000001516,ENSSSCG00000008841,ENSSSCG00000002688,ENSSSCG00000012485,ENSSSCG00000008434,ENSSSCG00000008444,ENSSSCG00000015893,	0.393201	BP
chromosome localization	GO:0050000	5	0.0321315	4.3268	3	68	135	13240	ENSSSCG00000001520,ENSSSCG00000001510,ENSSSCG00000000469,	0.398853	BP
liposaccharide metabolic process	GO:1903509	5	0.0321315	4.3268	3	68	135	13240	ENSSSCG00000001503,ENSSSCG00000008842,ENSSSCG00000008440,	0.398853	BP
response to lipid	GO:0033993	5	0.0327197	2.04321	9	432	135	13240	ENSSSCG00000015828,ENSSSCG00000001539,ENSSSCG00000010816,ENSSSCG00000001509,ENSSSCG00000038221,ENSSSCG00000000475,ENSSSCG00000011690,ENSSSCG00000002688,ENSSSCG00000008444,	0.402376	BP
mitochondrial fission	GO:0000266	6	0.0328141	7.00529	2	28	135	13240	ENSSSCG00000001517,ENSSSCG00000008844,	0.401669	BP
maturation of 5.8S rRNA	GO:0000460	11	0.0328141	7.00529	2	28	135	13240	ENSSSCG00000010818,ENSSSCG00000027846,	0.401669	BP
regulation of signaling	GO:0023051	4	0.0330465	1.37648	32	2280	135	13240	ENSSSCG00000015828,ENSSSCG00000015825,ENSSSCG00000030668,ENSSSCG00000001539,ENSSSCG00000001536,ENSSSCG00000010816,ENSSSCG00000001534,ENSSSCG00000001521,ENSSSCG00000001520,ENSSSCG00000001523,ENSSSCG00000001518,ENSSSCG00000001513,ENSSSCG00000001516,ENSSSCG00000001506,ENSSSCG00000012519,ENSSSCG00000000475,ENSSSCG00000016101,ENSSSCG00000000469,ENSSSCG00000008840,ENSSSCG00000008841,ENSSSCG00000008842,…	0.400803	BP
cytokine production involved in immune response	GO:0002367	5	0.0333485	4.26409	3	69	135	13240	ENSSSCG00000010816,ENSSSCG00000000475,ENSSSCG00000008842,	0.402619	BP
regulation of plasma membrane organization	GO:1903729	6	0.0333485	4.26409	3	69	135	13240	ENSSSCG00000010816,ENSSSCG00000031261,ENSSSCG00000012485,	0.402619	BP
cellular macromolecule metabolic process	GO:0044260	5	0.0339001	1.17812	73	6077	135	13240	ENSSSCG00000015828,ENSSSCG00000030668,ENSSSCG00000001539,ENSSSCG00000039480,ENSSSCG00000001537,ENSSSCG00000010818,ENSSSCG00000001531,ENSSSCG00000010816,ENSSSCG00000010817,ENSSSCG00000001533,ENSSSCG00000001520,ENSSSCG00000001523,ENSSSCG00000001513,ENSSSCG00000001516,ENSSSCG00000001511,ENSSSCG00000030430,ENSSSCG00000001509,ENSSSCG00000001503,ENSSSCG00000001502,ENSSSCG00000001504,ENSSSCG00000026742,…	0.405574	BP
regulation of nucleobase-containing compound metabolic process	GO:0019219	6	0.0339248	1.33263	37	2723	135	13240	ENSSSCG00000015828,ENSSSCG00000030668,ENSSSCG00000001539,ENSSSCG00000039480,ENSSSCG00000001537,ENSSSCG00000010816,ENSSSCG00000001533,ENSSSCG00000001520,ENSSSCG00000001509,ENSSSCG00000008892,ENSSSCG00000032242,ENSSSCG00000012527,ENSSSCG00000031261,ENSSSCG00000012523,ENSSSCG00000000475,ENSSSCG00000000477,ENSSSCG00000012530,ENSSSCG00000012534,ENSSSCG00000012532,ENSSSCG00000012531,ENSSSCG00000000469,…	0.404042	BP
regulation of vasculature development	GO:1901342	6	0.0341584	2.7862	5	176	135	13240	ENSSSCG00000015825,ENSSSCG00000010816,ENSSSCG00000008842,ENSSSCG00000008844,ENSSSCG00000012482,	0.404999	BP
regulation of intracellular signal transduction	GO:1902531	7	0.0344447	1.55803	19	1196	135	13240	ENSSSCG00000001539,ENSSSCG00000010816,ENSSSCG00000001520,ENSSSCG00000001523,ENSSSCG00000001513,ENSSSCG00000001506,ENSSSCG00000000475,ENSSSCG00000016101,ENSSSCG00000000469,ENSSSCG00000008841,ENSSSCG00000008842,ENSSSCG00000008844,ENSSSCG00000026940,ENSSSCG00000014898,ENSSSCG00000012485,ENSSSCG00000008437,ENSSSCG00000015889,ENSSSCG00000008444,ENSSSCG00000015895,	0.406571	BP
pri-miRNA transcription from RNA polymerase II promoter	GO:0061614	12	0.0350137	6.76373	2	29	135	13240	ENSSSCG00000001539,ENSSSCG00000010816,	0.41145	BP
positive regulation of cellular carbohydrate metabolic process	GO:0010676	8	0.0350137	6.76373	2	29	135	13240	ENSSSCG00000008444,ENSSSCG00000015895,	0.41145	BP
cellular component organization or biogenesis	GO:0071840	2	0.0352498	1.23434	55	4370	135	13240	ENSSSCG00000015828,ENSSSCG00000030668,ENSSSCG00000001536,ENSSSCG00000010818,ENSSSCG00000001531,ENSSSCG00000010816,ENSSSCG00000001533,ENSSSCG00000015830,ENSSSCG00000001528,ENSSSCG00000001520,ENSSSCG00000001517,ENSSSCG00000001513,ENSSSCG00000001516,ENSSSCG00000001510,ENSSSCG00000001511,ENSSSCG00000001509,ENSSSCG00000001502,ENSSSCG00000001505,ENSSSCG00000001504,ENSSSCG00000035634,ENSSSCG00000031261,…	0.410575	BP
response to organic substance	GO:0010033	4	0.0355318	1.43335	26	1779	135	13240	ENSSSCG00000015828,ENSSSCG00000015825,ENSSSCG00000001539,ENSSSCG00000039480,ENSSSCG00000010816,ENSSSCG00000001520,ENSSSCG00000001516,ENSSSCG00000001509,ENSSSCG00000026742,ENSSSCG00000031261,ENSSSCG00000038221,ENSSSCG00000000475,ENSSSCG00000012535,ENSSSCG00000011690,ENSSSCG00000000469,ENSSSCG00000008841,ENSSSCG00000008842,ENSSSCG00000008844,ENSSSCG00000002688,ENSSSCG00000014899,ENSSSCG00000008437,…	0.412044	BP
cellular ion homeostasis	GO:0006873	7	0.0356894	2.12052	8	370	135	13240	ENSSSCG00000001518,ENSSSCG00000001516,ENSSSCG00000008841,ENSSSCG00000002688,ENSSSCG00000012485,ENSSSCG00000008434,ENSSSCG00000008444,ENSSSCG00000015893,	0.412065	BP
cellular chemical homeostasis	GO:0055082	6	0.0361423	2.00606	9	440	135	13240	ENSSSCG00000001518,ENSSSCG00000001516,ENSSSCG00000008841,ENSSSCG00000002688,ENSSSCG00000012485,ENSSSCG00000008434,ENSSSCG00000008444,ENSSSCG00000015893,ENSSSCG00000015895,	0.415479	BP
apoptotic signaling pathway	GO:0097190	6	0.0365868	2.00151	9	441	135	13240	ENSSSCG00000001539,ENSSSCG00000010816,ENSSSCG00000001516,ENSSSCG00000012512,ENSSSCG00000012528,ENSSSCG00000016101,ENSSSCG00000026940,ENSSSCG00000014898,ENSSSCG00000012485,	0.418768	BP
macromolecule biosynthetic process	GO:0009059	5	0.0369162	1.28125	44	3368	135	13240	ENSSSCG00000015828,ENSSSCG00000030668,ENSSSCG00000001539,ENSSSCG00000039480,ENSSSCG00000001537,ENSSSCG00000010816,ENSSSCG00000001533,ENSSSCG00000001520,ENSSSCG00000030430,ENSSSCG00000001509,ENSSSCG00000001503,ENSSSCG00000001502,ENSSSCG00000008892,ENSSSCG00000032242,ENSSSCG00000012527,ENSSSCG00000031261,ENSSSCG00000012523,ENSSSCG00000000475,ENSSSCG00000000477,ENSSSCG00000012530,ENSSSCG00000012534,…	0.420718	BP
calcium ion import	GO:0070509	10	0.0370613	3.1894	4	123	135	13240	ENSSSCG00000001518,ENSSSCG00000002688,ENSSSCG00000008444,ENSSSCG00000015895,	0.420558	BP
positive regulation of insulin secretion	GO:0032024	11	0.0372688	6.53827	2	30	135	13240	ENSSSCG00000008444,ENSSSCG00000015895,	0.421106	BP
negative regulation of interleukin-6 production	GO:0032715	7	0.0372688	6.53827	2	30	135	13240	ENSSSCG00000000475,ENSSSCG00000008437,	0.421106	BP
transcription, DNA-templated	GO:0006351	10	0.0377401	1.35303	33	2392	135	13240	ENSSSCG00000015828,ENSSSCG00000001539,ENSSSCG00000039480,ENSSSCG00000001537,ENSSSCG00000010816,ENSSSCG00000001533,ENSSSCG00000001520,ENSSSCG00000001509,ENSSSCG00000008892,ENSSSCG00000032242,ENSSSCG00000012527,ENSSSCG00000031261,ENSSSCG00000012523,ENSSSCG00000000475,ENSSSCG00000012530,ENSSSCG00000012534,ENSSSCG00000012532,ENSSSCG00000012531,ENSSSCG00000000469,ENSSSCG00000008840,ENSSSCG00000008842,…	0.422817	BP
release of sequestered calcium ion into cytosol	GO:0051209	16	0.0384535	4.03044	3	73	135	13240	ENSSSCG00000001518,ENSSSCG00000002688,ENSSSCG00000008444,	0.428992	BP
negative regulation of sequestering of calcium ion	GO:0051283	7	0.0384535	4.03044	3	73	135	13240	ENSSSCG00000001518,ENSSSCG00000002688,ENSSSCG00000008444,	0.428992	BP
regulation of protein secretion	GO:0050708	8	0.0388482	2.41166	6	244	135	13240	ENSSSCG00000030668,ENSSSCG00000010816,ENSSSCG00000012484,ENSSSCG00000008444,ENSSSCG00000015897,ENSSSCG00000015895,	0.429768	BP
positive regulation of cell motility	GO:2000147	7	0.0394824	2.21458	7	310	135	13240	ENSSSCG00000015828,ENSSSCG00000015825,ENSSSCG00000010816,ENSSSCG00000008841,ENSSSCG00000008844,ENSSSCG00000012482,ENSSSCG00000008444,	0.434965	BP
regulation of cell adhesion mediated by integrin	GO:0033628	5	0.0395783	6.32736	2	31	135	13240	ENSSSCG00000010816,ENSSSCG00000015894,	0.434212	BP
polyol biosynthetic process	GO:0046173	7	0.0395783	6.32736	2	31	135	13240	ENSSSCG00000002688,ENSSSCG00000039272,	0.434212	BP
mRNA polyadenylation	GO:0006378	11	0.0395783	6.32736	2	31	135	13240	ENSSSCG00000014901,ENSSSCG00000012486,	0.434212	BP
chemical homeostasis	GO:0048878	5	0.0397556	1.76445	12	667	135	13240	ENSSSCG00000001518,ENSSSCG00000001516,ENSSSCG00000008841,ENSSSCG00000008844,ENSSSCG00000002688,ENSSSCG00000014899,ENSSSCG00000012485,ENSSSCG00000008434,ENSSSCG00000008443,ENSSSCG00000008444,ENSSSCG00000015893,ENSSSCG00000015895,	0.430795	BP
sequestering of calcium ion	GO:0051208	6	0.0397886	3.97598	3	74	135	13240	ENSSSCG00000001518,ENSSSCG00000002688,ENSSSCG00000008444,	0.429392	BP
regulation of sequestering of calcium ion	GO:0051282	6	0.0397886	3.97598	3	74	135	13240	ENSSSCG00000001518,ENSSSCG00000002688,ENSSSCG00000008444,	0.429392	BP
positive regulation of protein transport	GO:0051222	8	0.0400613	2.20746	7	311	135	13240	ENSSSCG00000010816,ENSSSCG00000001504,ENSSSCG00000011692,ENSSSCG00000012484,ENSSSCG00000008444,ENSSSCG00000015897,ENSSSCG00000015895,	0.428834	BP
DNA methylation on cytosine	GO:0032776	11	0.0401704	24.5185	1	4	135	13240	ENSSSCG00000008432,	0.428268	BP
motor behavior	GO:0061744	4	0.0401704	24.5185	1	4	135	13240	ENSSSCG00000015894,	0.428268	BP
positive regulation of vascular smooth muscle cell differentiation	GO:1905065	9	0.0401704	24.5185	1	4	135	13240	ENSSSCG00000008842,	0.428268	BP
positive regulation of T-helper 1 cell differentiation	GO:0045627	14	0.0401704	24.5185	1	4	135	13240	ENSSSCG00000008437,	0.428268	BP
negative regulation of T-helper 2 cell differentiation	GO:0045629	14	0.0401704	24.5185	1	4	135	13240	ENSSSCG00000008437,	0.428268	BP
positive regulation of store-operated calcium channel activity	GO:1901341	12	0.0401704	24.5185	1	4	135	13240	ENSSSCG00000002688,	0.428268	BP
pH elevation	GO:0045852	10	0.0401704	24.5185	1	4	135	13240	ENSSSCG00000012485,	0.428268	BP
positive regulation of endothelial cell chemotaxis by VEGF-activated vascular endothelial growth factor receptor signaling pathway	GO:0038033	12	0.0401704	24.5185	1	4	135	13240	ENSSSCG00000008844,	0.428268	BP
amygdala development	GO:0021764	4	0.0401704	24.5185	1	4	135	13240	ENSSSCG00000015891,	0.428268	BP
protein repair	GO:0030091	7	0.0401704	24.5185	1	4	135	13240	ENSSSCG00000026004,	0.428268	BP
positive regulation of myoblast proliferation	GO:2000288	7	0.0401704	24.5185	1	4	135	13240	ENSSSCG00000001539,	0.428268	BP
cellular response to salt	GO:1902075	5	0.0401704	24.5185	1	4	135	13240	ENSSSCG00000001509,	0.428268	BP
response to salt	GO:1902074	4	0.0401704	24.5185	1	4	135	13240	ENSSSCG00000001509,	0.428268	BP
conditioned taste aversion	GO:0001661	9	0.0401704	24.5185	1	4	135	13240	ENSSSCG00000015891,	0.428268	BP
catagen	GO:0042637	4	0.0401704	24.5185	1	4	135	13240	ENSSSCG00000010816,	0.428268	BP
negative regulation of monocyte chemotactic protein-1 production	GO:0071638	8	0.0401704	24.5185	1	4	135	13240	ENSSSCG00000008437,	0.428268	BP
regulation of thyroid hormone mediated signaling pathway	GO:0002155	7	0.0401704	24.5185	1	4	135	13240	ENSSSCG00000014899,	0.428268	BP
intracellular pH elevation	GO:0051454	12	0.0401704	24.5185	1	4	135	13240	ENSSSCG00000012485,	0.428268	BP
dendritic cell cytokine production	GO:0002371	6	0.0401704	24.5185	1	4	135	13240	ENSSSCG00000008842,	0.428268	BP
positive regulation of skeletal muscle tissue regeneration	GO:0043415	9	0.0401704	24.5185	1	4	135	13240	ENSSSCG00000001539,	0.428268	BP
glomerulus vasculature morphogenesis	GO:0072103	5	0.0401704	24.5185	1	4	135	13240	ENSSSCG00000008841,	0.428268	BP
glomerular capillary formation	GO:0072104	5	0.0401704	24.5185	1	4	135	13240	ENSSSCG00000008841,	0.428268	BP
metanephric glomerulus vasculature development	GO:0072239	9	0.0401704	24.5185	1	4	135	13240	ENSSSCG00000008841,	0.428268	BP
regulation of catagen	GO:0051794	8	0.0401704	24.5185	1	4	135	13240	ENSSSCG00000010816,	0.428268	BP
interferon-beta secretion	GO:0035546	11	0.0401704	24.5185	1	4	135	13240	ENSSSCG00000015897,	0.428268	BP
regulation of interferon-beta secretion	GO:0035547	10	0.0401704	24.5185	1	4	135	13240	ENSSSCG00000015897,	0.428268	BP
positive regulation of interferon-beta secretion	GO:0035549	11	0.0401704	24.5185	1	4	135	13240	ENSSSCG00000015897,	0.428268	BP
negative regulation of cell proliferation involved in contact inhibition	GO:0060244	7	0.0401704	24.5185	1	4	135	13240	ENSSSCG00000015896,	0.428268	BP
hematopoietic stem cell migration	GO:0035701	7	0.0401704	24.5185	1	4	135	13240	ENSSSCG00000008842,	0.428268	BP
lung goblet cell differentiation	GO:0060480	9	0.0401704	24.5185	1	4	135	13240	ENSSSCG00000036573,	0.428268	BP
positive regulation of gluconeogenesis by positive regulation of transcription from RNA polymerase II promoter	GO:0035948	14	0.0401704	24.5185	1	4	135	13240	ENSSSCG00000015895,	0.428268	BP
response to erythropoietin	GO:0036017	6	0.0401704	24.5185	1	4	135	13240	ENSSSCG00000008842,	0.428268	BP
cellular response to erythropoietin	GO:0036018	7	0.0401704	24.5185	1	4	135	13240	ENSSSCG00000008842,	0.428268	BP
response to sodium arsenite	GO:1903935	5	0.0401704	24.5185	1	4	135	13240	ENSSSCG00000001509,	0.428268	BP
cellular response to sodium arsenite	GO:1903936	6	0.0401704	24.5185	1	4	135	13240	ENSSSCG00000001509,	0.428268	BP
myoblast fate commitment	GO:0048625	6	0.0401704	24.5185	1	4	135	13240	ENSSSCG00000008443,	0.428268	BP
negative regulation of histone H3-K27 methylation	GO:0061086	12	0.0401704	24.5185	1	4	135	13240	ENSSSCG00000001511,	0.428268	BP
positive regulation of histone H3-K27 methylation	GO:0061087	12	0.0401704	24.5185	1	4	135	13240	ENSSSCG00000001511,	0.428268	BP
positive regulation of tumor necrosis factor secretion	GO:1904469	11	0.0401704	24.5185	1	4	135	13240	ENSSSCG00000015897,	0.428268	BP
negative regulation of immune effector process	GO:0002698	6	0.0411469	3.92296	3	75	135	13240	ENSSSCG00000010816,ENSSSCG00000000475,ENSSSCG00000008437,	0.379068	BP
regulation of macromolecule biosynthetic process	GO:0010556	6	0.0414777	1.31988	36	2675	135	13240	ENSSSCG00000015828,ENSSSCG00000030668,ENSSSCG00000001539,ENSSSCG00000039480,ENSSSCG00000001537,ENSSSCG00000010816,ENSSSCG00000001533,ENSSSCG00000001520,ENSSSCG00000001509,ENSSSCG00000008892,ENSSSCG00000032242,ENSSSCG00000012527,ENSSSCG00000031261,ENSSSCG00000012523,ENSSSCG00000000475,ENSSSCG00000012530,ENSSSCG00000012534,ENSSSCG00000012532,ENSSSCG00000012531,ENSSSCG00000000469,ENSSSCG00000008840,…	0.380789	BP
transcription from RNA polymerase II promoter	GO:0006366	11	0.0416986	1.45248	23	1553	135	13240	ENSSSCG00000001539,ENSSSCG00000039480,ENSSSCG00000001537,ENSSSCG00000010816,ENSSSCG00000001533,ENSSSCG00000001520,ENSSSCG00000012527,ENSSSCG00000031261,ENSSSCG00000012523,ENSSSCG00000012530,ENSSSCG00000012532,ENSSSCG00000012531,ENSSSCG00000000469,ENSSSCG00000011692,ENSSSCG00000028062,ENSSSCG00000014901,ENSSSCG00000008429,ENSSSCG00000012493,ENSSSCG00000015891,ENSSSCG00000008443,ENSSSCG00000036573,…	0.381492	BP
positive regulation of Notch signaling pathway	GO:0045747	8	0.0419407	6.12963	2	32	135	13240	ENSSSCG00000010816,ENSSSCG00000008840,	0.382383	BP
blood vessel remodeling	GO:0001974	5	0.0419407	6.12963	2	32	135	13240	ENSSSCG00000001516,ENSSSCG00000008443,	0.382383	BP
positive regulation of epithelial to mesenchymal transition	GO:0010718	7	0.0419407	6.12963	2	32	135	13240	ENSSSCG00000015828,ENSSSCG00000010816,	0.382383	BP
programmed cell death	GO:0012501	5	0.0423966	1.54312	18	1144	135	13240	ENSSSCG00000001539,ENSSSCG00000010816,ENSSSCG00000001513,ENSSSCG00000001516,ENSSSCG00000001506,ENSSSCG00000012512,ENSSSCG00000012528,ENSSSCG00000012520,ENSSSCG00000016101,ENSSSCG00000008842,ENSSSCG00000008844,ENSSSCG00000026940,ENSSSCG00000002688,ENSSSCG00000014898,ENSSSCG00000012485,ENSSSCG00000036573,ENSSSCG00000015896,ENSSSCG00000015895,	0.382582	BP
meiotic chromosome segregation	GO:0045132	6	0.0425285	3.87135	3	76	135	13240	ENSSSCG00000001520,ENSSSCG00000000469,ENSSSCG00000016092,	0.382467	BP
nucleic acid-templated transcription	GO:0097659	9	0.0431207	1.33848	33	2418	135	13240	ENSSSCG00000015828,ENSSSCG00000001539,ENSSSCG00000039480,ENSSSCG00000001537,ENSSSCG00000010816,ENSSSCG00000001533,ENSSSCG00000001520,ENSSSCG00000001509,ENSSSCG00000008892,ENSSSCG00000032242,ENSSSCG00000012527,ENSSSCG00000031261,ENSSSCG00000012523,ENSSSCG00000000475,ENSSSCG00000012530,ENSSSCG00000012534,ENSSSCG00000012532,ENSSSCG00000012531,ENSSSCG00000000469,ENSSSCG00000008840,ENSSSCG00000008842,…	0.386479	BP
cell death	GO:0008219	4	0.0432464	1.51743	19	1228	135	13240	ENSSSCG00000001539,ENSSSCG00000010816,ENSSSCG00000001513,ENSSSCG00000001516,ENSSSCG00000001506,ENSSSCG00000001509,ENSSSCG00000012512,ENSSSCG00000012528,ENSSSCG00000012520,ENSSSCG00000016101,ENSSSCG00000008842,ENSSSCG00000008844,ENSSSCG00000026940,ENSSSCG00000002688,ENSSSCG00000014898,ENSSSCG00000012485,ENSSSCG00000036573,ENSSSCG00000015896,ENSSSCG00000015895,	0.386295	BP
regulation of signal transduction	GO:0009966	6	0.043493	1.37332	29	2071	135	13240	ENSSSCG00000015828,ENSSSCG00000015825,ENSSSCG00000001539,ENSSSCG00000001536,ENSSSCG00000010816,ENSSSCG00000001534,ENSSSCG00000001521,ENSSSCG00000001520,ENSSSCG00000001523,ENSSSCG00000001513,ENSSSCG00000001516,ENSSSCG00000001506,ENSSSCG00000012519,ENSSSCG00000000475,ENSSSCG00000016101,ENSSSCG00000000469,ENSSSCG00000008840,ENSSSCG00000008841,ENSSSCG00000008842,ENSSSCG00000008844,ENSSSCG00000011692,…	0.38719	BP
positive regulation of cellular component movement	GO:0051272	6	0.0436514	2.16567	7	317	135	13240	ENSSSCG00000015828,ENSSSCG00000015825,ENSSSCG00000010816,ENSSSCG00000008841,ENSSSCG00000008844,ENSSSCG00000012482,ENSSSCG00000008444,	0.387296	BP
cell fate commitment	GO:0045165	5	0.044192	2.59455	5	189	135	13240	ENSSSCG00000008840,ENSSSCG00000015891,ENSSSCG00000008443,ENSSSCG00000036573,ENSSSCG00000021657,	0.390782	BP
positive regulation of wound healing	GO:0090303	8	0.0443547	5.94388	2	33	135	13240	ENSSSCG00000001539,ENSSSCG00000008444,	0.390913	BP
positive regulation of neuron death	GO:1901216	7	0.0443547	5.94388	2	33	135	13240	ENSSSCG00000010816,ENSSSCG00000001509,	0.390913	BP
RNA polyadenylation	GO:0043631	8	0.0443547	5.94388	2	33	135	13240	ENSSSCG00000014901,ENSSSCG00000012486,	0.390913	BP
regulation of insulin secretion involved in cellular response to glucose stimulus	GO:0061178	11	0.0443547	5.94388	2	33	135	13240	ENSSSCG00000008444,ENSSSCG00000015895,	0.390913	BP
regulation of cellular metabolic process	GO:0031323	5	0.0447664	1.22947	52	4148	135	13240	ENSSSCG00000015828,ENSSSCG00000030668,ENSSSCG00000001539,ENSSSCG00000039480,ENSSSCG00000001537,ENSSSCG00000010816,ENSSSCG00000001533,ENSSSCG00000001520,ENSSSCG00000001523,ENSSSCG00000001513,ENSSSCG00000001516,ENSSSCG00000001511,ENSSSCG00000001509,ENSSSCG00000008892,ENSSSCG00000032242,ENSSSCG00000027207,ENSSSCG00000012527,ENSSSCG00000031261,ENSSSCG00000012523,ENSSSCG00000000475,ENSSSCG00000000477,…	0.38935	BP
locomotion	GO:0040011	2	0.0452016	1.53108	18	1153	135	13240	ENSSSCG00000015828,ENSSSCG00000015825,ENSSSCG00000001539,ENSSSCG00000010816,ENSSSCG00000015830,ENSSSCG00000008840,ENSSSCG00000008841,ENSSSCG00000008842,ENSSSCG00000008844,ENSSSCG00000022635,ENSSSCG00000014899,ENSSSCG00000012482,ENSSSCG00000012485,ENSSSCG00000015891,ENSSSCG00000008444,ENSSSCG00000015894,ENSSSCG00000015896,ENSSSCG00000021657,	0.391846	BP
cellular response to organic substance	GO:0071310	5	0.0459429	1.45295	22	1485	135	13240	ENSSSCG00000015828,ENSSSCG00000015825,ENSSSCG00000001539,ENSSSCG00000010816,ENSSSCG00000001520,ENSSSCG00000001516,ENSSSCG00000001509,ENSSSCG00000026742,ENSSSCG00000031261,ENSSSCG00000000475,ENSSSCG00000011690,ENSSSCG00000000469,ENSSSCG00000008841,ENSSSCG00000008842,ENSSSCG00000008844,ENSSSCG00000014899,ENSSSCG00000008437,ENSSSCG00000015889,ENSSSCG00000008444,ENSSSCG00000015897,ENSSSCG00000015895,…	0.396971	BP
regulation of nucleic acid-templated transcription	GO:1903506	9	0.0459941	1.33947	32	2343	135	13240	ENSSSCG00000015828,ENSSSCG00000001539,ENSSSCG00000039480,ENSSSCG00000001537,ENSSSCG00000010816,ENSSSCG00000001533,ENSSSCG00000001520,ENSSSCG00000001509,ENSSSCG00000008892,ENSSSCG00000032242,ENSSSCG00000012527,ENSSSCG00000031261,ENSSSCG00000012523,ENSSSCG00000000475,ENSSSCG00000012530,ENSSSCG00000012534,ENSSSCG00000012532,ENSSSCG00000012531,ENSSSCG00000000469,ENSSSCG00000008840,ENSSSCG00000008842,…	0.396119	BP
positive regulation of establishment of protein localization	GO:1904951	7	0.0461573	2.13869	7	321	135	13240	ENSSSCG00000010816,ENSSSCG00000001504,ENSSSCG00000011692,ENSSSCG00000012484,ENSSSCG00000008444,ENSSSCG00000015897,ENSSSCG00000015895,	0.396233	BP
circulatory system development	GO:0072359	5	0.0461993	1.72312	12	683	135	13240	ENSSSCG00000015825,ENSSSCG00000010816,ENSSSCG00000001520,ENSSSCG00000001516,ENSSSCG00000000469,ENSSSCG00000008841,ENSSSCG00000008842,ENSSSCG00000008844,ENSSSCG00000014899,ENSSSCG00000012482,ENSSSCG00000012485,ENSSSCG00000008443,	0.39531	BP
glycosphingolipid metabolic process	GO:0006687	8	0.0468191	5.76906	2	34	135	13240	ENSSSCG00000001503,ENSSSCG00000008842,	0.399322	BP
regulation of RNA biosynthetic process	GO:2001141	8	0.0469301	1.33718	32	2347	135	13240	ENSSSCG00000015828,ENSSSCG00000001539,ENSSSCG00000039480,ENSSSCG00000001537,ENSSSCG00000010816,ENSSSCG00000001533,ENSSSCG00000001520,ENSSSCG00000001509,ENSSSCG00000008892,ENSSSCG00000032242,ENSSSCG00000012527,ENSSSCG00000031261,ENSSSCG00000012523,ENSSSCG00000000475,ENSSSCG00000012530,ENSSSCG00000012534,ENSSSCG00000012532,ENSSSCG00000012531,ENSSSCG00000000469,ENSSSCG00000008840,ENSSSCG00000008842,…	0.398981	BP
regulation of localization	GO:0032879	4	0.0469647	1.39569	26	1827	135	13240	ENSSSCG00000015828,ENSSSCG00000015825,ENSSSCG00000030668,ENSSSCG00000010816,ENSSSCG00000015830,ENSSSCG00000001518,ENSSSCG00000001516,ENSSSCG00000001504,ENSSSCG00000031261,ENSSSCG00000023788,ENSSSCG00000008840,ENSSSCG00000008841,ENSSSCG00000008844,ENSSSCG00000011692,ENSSSCG00000022635,ENSSSCG00000002688,ENSSSCG00000027053,ENSSSCG00000014899,ENSSSCG00000012482,ENSSSCG00000012484,ENSSSCG00000029131,…	0.397996	BP
regulation of chemotaxis	GO:0050920	6	0.0481941	2.92758	4	134	135	13240	ENSSSCG00000015825,ENSSSCG00000008841,ENSSSCG00000008844,ENSSSCG00000015891,	0.407109	BP
regulation of hormone secretion	GO:0046883	8	0.0481941	2.92758	4	134	135	13240	ENSSSCG00000030668,ENSSSCG00000012484,ENSSSCG00000008444,ENSSSCG00000015895,	0.407109	BP
female sex differentiation	GO:0046660	5	0.0482848	3.67778	3	80	135	13240	ENSSSCG00000001516,ENSSSCG00000008841,ENSSSCG00000008842,	0.405286	BP
protein deacylation	GO:0035601	8	0.0482848	3.67778	3	80	135	13240	ENSSSCG00000010817,ENSSSCG00000012534,ENSSSCG00000022635,	0.405286	BP
regulation of interleukin-6 production	GO:0032675	6	0.0482848	3.67778	3	80	135	13240	ENSSSCG00000000475,ENSSSCG00000008437,ENSSSCG00000015897,	0.405286	BP
protein-DNA complex subunit organization	GO:0071824	5	0.0492885	2.9059	4	135	135	13240	ENSSSCG00000001533,ENSSSCG00000001509,ENSSSCG00000012493,ENSSSCG00000012491,	0.409808	BP
stem cell differentiation	GO:0048863	6	0.0492885	2.9059	4	135	135	13240	ENSSSCG00000010816,ENSSSCG00000008841,ENSSSCG00000008842,ENSSSCG00000008429,	0.409808	BP
positive regulation of response to wounding	GO:1903036	7	0.0493326	5.60423	2	35	135	13240	ENSSSCG00000001539,ENSSSCG00000008444,	0.407611	BP
nucleobase-containing compound metabolic process	GO:0006139	5	0.0494545	1.23411	49	3894	135	13240	ENSSSCG00000015828,ENSSSCG00000030668,ENSSSCG00000001539,ENSSSCG00000039480,ENSSSCG00000001537,ENSSSCG00000010818,ENSSSCG00000001531,ENSSSCG00000010816,ENSSSCG00000001533,ENSSSCG00000001520,ENSSSCG00000001509,ENSSSCG00000001504,ENSSSCG00000008892,ENSSSCG00000032242,ENSSSCG00000012527,ENSSSCG00000031261,ENSSSCG00000012523,ENSSSCG00000000475,ENSSSCG00000000477,ENSSSCG00000012530,ENSSSCG00000012534,…	0.407345	BP
macromolecule deacylation	GO:0098732	6	0.0497808	3.63237	3	81	135	13240	ENSSSCG00000010817,ENSSSCG00000012534,ENSSSCG00000022635,	0.408759	BP
SREBP signaling pathway	GO:0032933	13	0.0499602	19.6148	1	5	135	13240	ENSSSCG00000039480,	0.408962	BP
inositol trisphosphate biosynthetic process	GO:0032959	9	0.0499602	19.6148	1	5	135	13240	ENSSSCG00000002688,	0.408962	BP
negative regulation of vascular endothelial growth factor signaling pathway	GO:1900747	8	0.0499602	19.6148	1	5	135	13240	ENSSSCG00000015825,	0.408962	BP
pre-mRNA cleavage required for polyadenylation	GO:0098789	11	0.0499602	19.6148	1	5	135	13240	ENSSSCG00000012486,	0.408962	BP
positive regulation of mucus secretion	GO:0070257	8	0.0499602	19.6148	1	5	135	13240	ENSSSCG00000008444,	0.408962	BP
regulation of store-operated calcium channel activity	GO:1901339	11	0.0499602	19.6148	1	5	135	13240	ENSSSCG00000002688,	0.408962	BP
changes to DNA methylation involved in embryo development	GO:1901538	10	0.0499602	19.6148	1	5	135	13240	ENSSSCG00000008432,	0.408962	BP
nucleobase catabolic process	GO:0046113	8	0.0499602	19.6148	1	5	135	13240	ENSSSCG00000016093,	0.408962	BP
positive regulation of cell migration by vascular endothelial growth factor signaling pathway	GO:0038089	10	0.0499602	19.6148	1	5	135	13240	ENSSSCG00000008844,	0.408962	BP
apoptotic process involved in blood vessel morphogenesis	GO:1902262	9	0.0499602	19.6148	1	5	135	13240	ENSSSCG00000001516,	0.408962	BP
cellular response to ethanol	GO:0071361	7	0.0499602	19.6148	1	5	135	13240	ENSSSCG00000008444,	0.408962	BP
cellular response to hyperoxia	GO:0071455	7	0.0499602	19.6148	1	5	135	13240	ENSSSCG00000012485,	0.408962	BP
response to hyperoxia	GO:0055093	6	0.0499602	19.6148	1	5	135	13240	ENSSSCG00000012485,	0.408962	BP
cellular response to sterol depletion	GO:0071501	5	0.0499602	19.6148	1	5	135	13240	ENSSSCG00000039480,	0.408962	BP
DNA methylation involved in embryo development	GO:0043045	11	0.0499602	19.6148	1	5	135	13240	ENSSSCG00000008432,	0.408962	BP
thyroid hormone mediated signaling pathway	GO:0002154	7	0.0499602	19.6148	1	5	135	13240	ENSSSCG00000014899,	0.408962	BP
positive regulation of cell fate commitment	GO:0010455	7	0.0499602	19.6148	1	5	135	13240	ENSSSCG00000036573,	0.408962	BP
myeloid progenitor cell differentiation	GO:0002318	7	0.0499602	19.6148	1	5	135	13240	ENSSSCG00000008842,	0.408962	BP
multivesicular body sorting pathway	GO:0071985	6	0.0499602	19.6148	1	5	135	13240	ENSSSCG00000012484,	0.408962	BP
post-embryonic camera-type eye development	GO:0031077	8	0.0499602	19.6148	1	5	135	13240	ENSSSCG00000001516,	0.408962	BP
regulation of skeletal muscle tissue regeneration	GO:0043416	8	0.0499602	19.6148	1	5	135	13240	ENSSSCG00000001539,	0.408962	BP
ectodermal cell differentiation	GO:0010668	6	0.0499602	19.6148	1	5	135	13240	ENSSSCG00000001501,	0.408962	BP
regulation of alkaline phosphatase activity	GO:0010692	10	0.0499602	19.6148	1	5	135	13240	ENSSSCG00000010816,	0.408962	BP
meiotic sister chromatid cohesion, centromeric	GO:0051754	8	0.0499602	19.6148	1	5	135	13240	ENSSSCG00000016092,	0.408962	BP
nitric-oxide synthase biosynthetic process	GO:0051767	6	0.0499602	19.6148	1	5	135	13240	ENSSSCG00000008844,	0.408962	BP
regulation of nitric-oxide synthase biosynthetic process	GO:0051769	7	0.0499602	19.6148	1	5	135	13240	ENSSSCG00000008844,	0.408962	BP
positive regulation of nitric-oxide synthase biosynthetic process	GO:0051770	8	0.0499602	19.6148	1	5	135	13240	ENSSSCG00000008844,	0.408962	BP
MDA-5 signaling pathway	GO:0039530	14	0.0499602	19.6148	1	5	135	13240	ENSSSCG00000015897,	0.408962	BP
regulation of cardioblast differentiation	GO:0051890	7	0.0499602	19.6148	1	5	135	13240	ENSSSCG00000010816,	0.408962	BP
MyD88-independent toll-like receptor signaling pathway	GO:0002756	13	0.0499602	19.6148	1	5	135	13240	ENSSSCG00000008444,	0.408962	BP
response to sterol depletion	GO:0006991	4	0.0499602	19.6148	1	5	135	13240	ENSSSCG00000039480,	0.408962	BP
oxygen metabolic process	GO:0072592	4	0.0499602	19.6148	1	5	135	13240	ENSSSCG00000012485,	0.408962	BP
lobar bronchus epithelium development	GO:0060481	7	0.0499602	19.6148	1	5	135	13240	ENSSSCG00000036573,	0.408962	BP
lobar bronchus development	GO:0060482	7	0.0499602	19.6148	1	5	135	13240	ENSSSCG00000036573,	0.408962	BP
positive regulation of hair follicle maturation	GO:0048818	8	0.0499602	19.6148	1	5	135	13240	ENSSSCG00000010816,	0.408962	BP
mast cell cytokine production	GO:0032762	7	0.0499602	19.6148	1	5	135	13240	ENSSSCG00000008842,	0.408962	BP
invadopodium membrane	GO:0071438	6	1.1438e-05	56.6919	3	5	148	13984	ENSSSCG00000012485,ENSSSCG00000015894,ENSSSCG00000015896,	0.00378598	CC
invadopodium	GO:0071437	4	0.00013201	28.3459	3	10	148	13984	ENSSSCG00000012485,ENSSSCG00000015894,ENSSSCG00000015896,	0.0218476	CC
death-inducing signaling complex	GO:0031264	6	0.001623	31.4955	2	6	148	13984	ENSSSCG00000016101,ENSSSCG00000026940,	0.179071	CC
ripoptosome	GO:0097342	6	0.00225643	26.9961	2	7	148	13984	ENSSSCG00000016101,ENSSSCG00000026940,	0.18672	CC
intracellular	GO:0005622	3	0.00609516	1.12396	122	10256	148	13984	ENSSSCG00000015828,ENSSSCG00000015826,ENSSSCG00000030668,ENSSSCG00000001539,ENSSSCG00000039480,ENSSSCG00000001535,ENSSSCG00000001538,ENSSSCG00000010818,ENSSSCG00000001531,ENSSSCG00000001534,ENSSSCG00000010817,ENSSSCG00000001533,ENSSSCG00000001528,ENSSSCG00000001527,ENSSSCG00000001520,ENSSSCG00000001523,ENSSSCG00000039935,ENSSSCG00000001518,ENSSSCG00000001517,ENSSSCG00000001513,ENSSSCG00000033161,…	0.4035	CC
membrane microdomain	GO:0098857	4	0.00648989	3.61095	6	157	148	13984	ENSSSCG00000039480,ENSSSCG00000026742,ENSSSCG00000031261,ENSSSCG00000000478,ENSSSCG00000008844,ENSSSCG00000015894,	0.358026	CC
membrane raft	GO:0045121	5	0.00648989	3.61095	6	157	148	13984	ENSSSCG00000039480,ENSSSCG00000026742,ENSSSCG00000031261,ENSSSCG00000000478,ENSSSCG00000008844,ENSSSCG00000015894,	0.358026	CC
integral component of nuclear inner membrane	GO:0005639	8	0.00684961	15.7477	2	12	148	13984	ENSSSCG00000001520,ENSSSCG00000000469,	0.283403	CC
nuclear membrane part	GO:0044453	6	0.00684961	15.7477	2	12	148	13984	ENSSSCG00000001520,ENSSSCG00000000469,	0.283403	CC
intrinsic component of nuclear inner membrane	GO:0031229	7	0.00684961	15.7477	2	12	148	13984	ENSSSCG00000001520,ENSSSCG00000000469,	0.283403	CC
cell part	GO:0044464	2	0.00720089	1.0807	137	11978	148	13984	ENSSSCG00000015828,ENSSSCG00000015825,ENSSSCG00000015826,ENSSSCG00000030668,ENSSSCG00000001539,ENSSSCG00000039480,ENSSSCG00000001536,ENSSSCG00000001535,ENSSSCG00000001538,ENSSSCG00000010818,ENSSSCG00000001531,ENSSSCG00000001534,ENSSSCG00000010817,ENSSSCG00000001533,ENSSSCG00000015830,ENSSSCG00000001528,ENSSSCG00000001527,ENSSSCG00000001520,ENSSSCG00000001523,ENSSSCG00000039935,ENSSSCG00000001518,…	0.216681	CC
mitochondrial intermembrane space	GO:0005758	6	0.0086197	7.08649	3	40	148	13984	ENSSSCG00000030668,ENSSSCG00000001517,ENSSSCG00000012494,	0.23776	CC
cell	GO:0005623	2	0.00899711	1.07755	137	12013	148	13984	ENSSSCG00000015828,ENSSSCG00000015825,ENSSSCG00000015826,ENSSSCG00000030668,ENSSSCG00000001539,ENSSSCG00000039480,ENSSSCG00000001536,ENSSSCG00000001535,ENSSSCG00000001538,ENSSSCG00000010818,ENSSSCG00000001531,ENSSSCG00000001534,ENSSSCG00000010817,ENSSSCG00000001533,ENSSSCG00000015830,ENSSSCG00000001528,ENSSSCG00000001527,ENSSSCG00000001520,ENSSSCG00000001523,ENSSSCG00000039935,ENSSSCG00000001518,…	0.22908	CC
mitotic cohesin complex	GO:0030892	7	0.0105835	94.4865	1	1	148	13984	ENSSSCG00000016092,	0.250225	CC
BAK complex	GO:0097145	5	0.0105835	94.4865	1	1	148	13984	ENSSSCG00000001516,	0.250225	CC
mRNA cleavage factor complex	GO:0005849	7	0.0136346	11.1161	2	17	148	13984	ENSSSCG00000014901,ENSSSCG00000012486,	0.282067	CC
organelle envelope lumen	GO:0031970	5	0.0141934	5.90541	3	48	148	13984	ENSSSCG00000030668,ENSSSCG00000001517,ENSSSCG00000012494,	0.276354	CC
membrane region	GO:0098589	3	0.016024	2.96816	6	191	148	13984	ENSSSCG00000039480,ENSSSCG00000026742,ENSSSCG00000031261,ENSSSCG00000000478,ENSSSCG00000008844,ENSSSCG00000015894,	0.294664	CC
intracellular part	GO:0044424	3	0.0194858	1.11161	116	9860	148	13984	ENSSSCG00000015828,ENSSSCG00000030668,ENSSSCG00000001539,ENSSSCG00000039480,ENSSSCG00000001535,ENSSSCG00000001538,ENSSSCG00000010818,ENSSSCG00000001531,ENSSSCG00000001534,ENSSSCG00000010817,ENSSSCG00000001533,ENSSSCG00000001528,ENSSSCG00000001527,ENSSSCG00000001520,ENSSSCG00000001523,ENSSSCG00000039935,ENSSSCG00000001518,ENSSSCG00000001517,ENSSSCG00000001513,ENSSSCG00000033161,ENSSSCG00000001516,…	0.339463	CC
male pronucleus	GO:0001940	8	0.0210558	47.2432	1	2	148	13984	ENSSSCG00000008432,	0.348473	CC
mast cell granule	GO:0042629	9	0.0314179	31.4955	1	3	148	13984	ENSSSCG00000008842,	0.495207	CC
female pronucleus	GO:0001939	8	0.0314179	31.4955	1	3	148	13984	ENSSSCG00000008432,	0.495207	CC
condensed chromosome inner kinetochore	GO:0000939	6	0.0314179	31.4955	1	3	148	13984	ENSSSCG00000016098,	0.495207	CC
transcription factor TFIID complex	GO:0005669	8	0.0328526	6.999	2	27	148	13984	ENSSSCG00000001533,ENSSSCG00000012493,	0.453092	CC
nucleus	GO:0005634	6	0.0331725	1.21943	62	4804	148	13984	ENSSSCG00000015828,ENSSSCG00000030668,ENSSSCG00000001539,ENSSSCG00000001538,ENSSSCG00000010818,ENSSSCG00000001531,ENSSSCG00000001534,ENSSSCG00000001533,ENSSSCG00000001528,ENSSSCG00000001520,ENSSSCG00000039935,ENSSSCG00000001518,ENSSSCG00000033161,ENSSSCG00000001511,ENSSSCG00000028913,ENSSSCG00000026976,ENSSSCG00000001509,ENSSSCG00000001502,ENSSSCG00000001504,ENSSSCG00000026742,ENSSSCG00000032242,…	0.439204	CC
cytosolic part	GO:0044445	5	0.0337258	2.49744	6	227	148	13984	ENSSSCG00000001528,ENSSSCG00000030430,ENSSSCG00000001502,ENSSSCG00000016101,ENSSSCG00000026940,ENSSSCG00000001543,	0.429355	CC
site of double-strand break	GO:0035861	7	0.0374845	6.51631	2	29	148	13984	ENSSSCG00000001511,ENSSSCG00000000477,	0.459532	CC
basal part of cell	GO:0045178	3	0.0398887	6.2991	2	30	148	13984	ENSSSCG00000014899,ENSSSCG00000015896,	0.471542	CC
CD95 death-inducing signaling complex	GO:0031265	7	0.0416712	23.6216	1	4	148	13984	ENSSSCG00000026940,	0.475626	CC
EARP complex	GO:1990745	7	0.0416712	23.6216	1	4	148	13984	ENSSSCG00000001501,	0.475626	CC
GARP complex	GO:0000938	6	0.0416712	23.6216	1	4	148	13984	ENSSSCG00000001501,	0.475626	CC
site of DNA damage	GO:0090734	6	0.0423498	6.0959	2	31	148	13984	ENSSSCG00000001511,ENSSSCG00000000477,	0.438056	CC
chromosome, centromeric region	GO:0000775	7	0.0426709	3.04795	4	124	148	13984	ENSSSCG00000001509,ENSSSCG00000016098,ENSSSCG00000016092,ENSSSCG00000012491,	0.428002	CC
cytosolic ribosome	GO:0022626	7	0.0448093	2.99957	4	126	148	13984	ENSSSCG00000001528,ENSSSCG00000030430,ENSSSCG00000001502,ENSSSCG00000001543,	0.436231	CC
nuclear inner membrane	GO:0005637	7	0.0448664	5.90541	2	32	148	13984	ENSSSCG00000001520,ENSSSCG00000000469,	0.424308	CC
WW domain binding	GO:0050699	5	1.02355e-07	24.9151	6	23	130	12416	ENSSSCG00000012527,ENSSSCG00000012523,ENSSSCG00000012530,ENSSSCG00000012532,ENSSSCG00000012531,ENSSSCG00000028062,	4.6162e-05	MF
dipeptidyl-peptidase activity	GO:0008239	8	6.04476e-05	35.8154	3	8	130	12416	ENSSSCG00000014899,ENSSSCG00000015894,ENSSSCG00000015896,	0.0136309	MF
phospholipid scramblase activity	GO:0017128	6	6.04476e-05	35.8154	3	8	130	12416	ENSSSCG00000035634,ENSSSCG00000011690,ENSSSCG00000011691,	0.0136309	MF
vascular endothelial growth factor-activated receptor activity	GO:0005021	9	0.00158755	31.8359	2	6	130	12416	ENSSSCG00000008841,ENSSSCG00000008844,	0.178996	MF
cysteine-type endopeptidase activity involved in execution phase of apoptosis	GO:0097200	9	0.00220734	27.2879	2	7	130	12416	ENSSSCG00000016101,ENSSSCG00000026940,	0.199102	MF
protein tyrosine kinase activity	GO:0004713	7	0.0037997	4.82362	5	99	130	12416	ENSSSCG00000026742,ENSSSCG00000008841,ENSSSCG00000008842,ENSSSCG00000008844,ENSSSCG00000016095,	0.285611	MF
aminopeptidase activity	GO:0004177	7	0.00406955	9.24268	3	31	130	12416	ENSSSCG00000014899,ENSSSCG00000015894,ENSSSCG00000015896,	0.262195	MF
binding	GO:0005488	2	0.00409213	1.14077	108	9042	130	12416	ENSSSCG00000015828,ENSSSCG00000015826,ENSSSCG00000001539,ENSSSCG00000039480,ENSSSCG00000001536,ENSSSCG00000001537,ENSSSCG00000001532,ENSSSCG00000001531,ENSSSCG00000010816,ENSSSCG00000001534,ENSSSCG00000001533,ENSSSCG00000001528,ENSSSCG00000001527,ENSSSCG00000001521,ENSSSCG00000001520,ENSSSCG00000039935,ENSSSCG00000001518,ENSSSCG00000033161,ENSSSCG00000001516,ENSSSCG00000001510,ENSSSCG00000001512,…	0.230694	MF
cysteine-type endopeptidase activity involved in apoptotic process	GO:0097153	8	0.0067035	15.9179	2	12	130	12416	ENSSSCG00000016101,ENSSSCG00000026940,	0.33592	MF
identical protein binding	GO:0042802	4	0.0097025	1.71718	21	1168	130	12416	ENSSSCG00000001532,ENSSSCG00000010816,ENSSSCG00000001516,ENSSSCG00000026742,ENSSSCG00000012528,ENSSSCG00000012520,ENSSSCG00000000475,ENSSSCG00000027472,ENSSSCG00000008841,ENSSSCG00000008842,ENSSSCG00000008844,ENSSSCG00000016087,ENSSSCG00000039654,ENSSSCG00000029606,ENSSSCG00000027053,ENSSSCG00000012482,ENSSSCG00000039060,ENSSSCG00000015897,ENSSSCG00000015894,ENSSSCG00000015896,ENSSSCG00000015895,	0.437583	MF
glucagon receptor binding	GO:0031769	6	0.0104704	95.5077	1	1	130	12416	ENSSSCG00000015895,	0.429285	MF
oxidoreductase activity, acting on the aldehyde or oxo group of donors, oxygen as acceptor	GO:0016623	5	0.0104704	95.5077	1	1	130	12416	ENSSSCG00000029606,	0.429285	MF
calcium-independent protein kinase C activity	GO:0004699	9	0.0104704	95.5077	1	1	130	12416	ENSSSCG00000008444,	0.429285	MF
hepatocyte growth factor binding	GO:0036458	5	0.0104704	95.5077	1	1	130	12416	ENSSSCG00000012482,	0.429285	MF
beta-carotene 15,15'-monooxygenase activity	GO:0003834	6	0.0104704	95.5077	1	1	130	12416	ENSSSCG00000036572,	0.429285	MF
inositol hexakisphosphate 6-kinase activity	GO:0000831	7	0.0104704	95.5077	1	1	130	12416	ENSSSCG00000039272,	0.429285	MF
linoleic acid binding	GO:0070539	9	0.0104704	95.5077	1	1	130	12416	ENSSSCG00000001539,	0.429285	MF
platelet-derived growth factor alpha-receptor activity	GO:0005018	10	0.0104704	95.5077	1	1	130	12416	ENSSSCG00000008841,	0.429285	MF
stem cell factor receptor activity	GO:0005020	9	0.0104704	95.5077	1	1	130	12416	ENSSSCG00000008842,	0.429285	MF
aldehyde oxidase activity	GO:0004031	6	0.0104704	95.5077	1	1	130	12416	ENSSSCG00000029606,	0.429285	MF
transmembrane receptor protein tyrosine kinase activity	GO:0004714	8	0.0115538	6.36718	3	45	130	12416	ENSSSCG00000008841,ENSSSCG00000008842,ENSSSCG00000008844,	0.248132	MF
protein binding	GO:0005515	3	0.0117807	1.25849	64	4857	130	12416	ENSSSCG00000015828,ENSSSCG00000001539,ENSSSCG00000039480,ENSSSCG00000001532,ENSSSCG00000010816,ENSSSCG00000001534,ENSSSCG00000001533,ENSSSCG00000001527,ENSSSCG00000001521,ENSSSCG00000039935,ENSSSCG00000001516,ENSSSCG00000001510,ENSSSCG00000001512,ENSSSCG00000001511,ENSSSCG00000001509,ENSSSCG00000001505,ENSSSCG00000026742,ENSSSCG00000001501,ENSSSCG00000012512,ENSSSCG00000012527,ENSSSCG00000031261,…	0.241505	MF
phospholipid transporter activity	GO:0005548	5	0.0130048	6.09624	3	47	130	12416	ENSSSCG00000035634,ENSSSCG00000011690,ENSSSCG00000011691,	0.255007	MF
alcohol binding	GO:0043178	4	0.0137676	5.96923	3	48	130	12416	ENSSSCG00000039480,ENSSSCG00000001518,ENSSSCG00000008444,	0.258715	MF
protease binding	GO:0002020	5	0.0146731	4.24479	4	90	130	12416	ENSSSCG00000016101,ENSSSCG00000008842,ENSSSCG00000015894,ENSSSCG00000015896,	0.264702	MF
organic acid binding	GO:0043177	4	0.0157926	4.15251	4	92	130	12416	ENSSSCG00000001539,ENSSSCG00000011689,ENSSSCG00000012535,ENSSSCG00000016085,	0.273941	MF
carboxylic acid binding	GO:0031406	5	0.0157926	4.15251	4	92	130	12416	ENSSSCG00000001539,ENSSSCG00000011689,ENSSSCG00000012535,ENSSSCG00000016085,	0.273941	MF
histone acetyltransferase binding	GO:0035035	5	0.018273	9.55077	2	20	130	12416	ENSSSCG00000012493,ENSSSCG00000008443,	0.294326	MF
cysteine-type peptidase activity	GO:0008234	6	0.0186166	3.27081	5	146	130	12416	ENSSSCG00000027472,ENSSSCG00000016101,ENSSSCG00000026940,ENSSSCG00000015889,ENSSSCG00000015892,	0.289521	MF
peptidase activator activity	GO:0016504	5	0.0200597	9.09597	2	21	130	12416	ENSSSCG00000015889,ENSSSCG00000015892,	0.301564	MF
2 iron, 2 sulfur cluster binding	GO:0051537	5	0.0200597	9.09597	2	21	130	12416	ENSSSCG00000016093,ENSSSCG00000029606,	0.301564	MF
vascular endothelial growth factor binding	GO:0038085	5	0.0208319	47.7538	1	2	130	12416	ENSSSCG00000008841,	0.2936	MF
oxidoreductase activity, acting on CH or CH2 groups, NAD or NADP as acceptor	GO:0016726	5	0.0208319	47.7538	1	2	130	12416	ENSSSCG00000016093,	0.2936	MF
ethanol binding	GO:0035276	5	0.0208319	47.7538	1	2	130	12416	ENSSSCG00000008444,	0.2936	MF
voltage-gated proton channel activity	GO:0030171	10	0.0208319	47.7538	1	2	130	12416	ENSSSCG00000012485,	0.2936	MF
large conductance calcium-activated potassium channel activity	GO:0060072	12	0.0208319	47.7538	1	2	130	12416	ENSSSCG00000029131,	0.2936	MF
GBD domain binding	GO:0032427	5	0.0208319	47.7538	1	2	130	12416	ENSSSCG00000031261,	0.2936	MF
xanthine dehydrogenase activity	GO:0004854	6	0.0208319	47.7538	1	2	130	12416	ENSSSCG00000016093,	0.2936	MF
platelet-derived growth factor-activated receptor activity	GO:0005017	9	0.0208319	47.7538	1	2	130	12416	ENSSSCG00000008841,	0.2936	MF
pre-mRNA 5'-splice site binding	GO:0030627	7	0.0208319	47.7538	1	2	130	12416	ENSSSCG00000001531,	0.2936	MF
cysteine-type endopeptidase activity involved in apoptotic signaling pathway	GO:0097199	9	0.0208319	47.7538	1	2	130	12416	ENSSSCG00000026940,	0.2936	MF
testosterone dehydrogenase (NAD+) activity	GO:0047035	7	0.0208319	47.7538	1	2	130	12416	ENSSSCG00000038221,	0.2936	MF
deubiquitinase activator activity	GO:0035800	6	0.0208319	47.7538	1	2	130	12416	ENSSSCG00000015889,	0.2936	MF
dioxygenase activity	GO:0051213	4	0.0217662	5.02672	3	57	130	12416	ENSSSCG00000011689,ENSSSCG00000016087,ENSSSCG00000036572,	0.223104	MF
transmembrane receptor protein kinase activity	GO:0019199	7	0.0248896	4.77538	3	60	130	12416	ENSSSCG00000008841,ENSSSCG00000008842,ENSSSCG00000008844,	0.249449	MF
protein homodimerization activity	GO:0042803	5	0.0261878	1.94553	11	540	130	12416	ENSSSCG00000010816,ENSSSCG00000001516,ENSSSCG00000012520,ENSSSCG00000000475,ENSSSCG00000027472,ENSSSCG00000008841,ENSSSCG00000008842,ENSSSCG00000016087,ENSSSCG00000029606,ENSSSCG00000015894,ENSSSCG00000015896,	0.256755	MF
cysteine-type endopeptidase activity	GO:0004197	7	0.0270991	4.62134	3	62	130	12416	ENSSSCG00000027472,ENSSSCG00000016101,ENSSSCG00000026940,	0.260036	MF
protein dimerization activity	GO:0046983	4	0.0280707	1.71571	15	835	130	12416	ENSSSCG00000001539,ENSSSCG00000010816,ENSSSCG00000001533,ENSSSCG00000001516,ENSSSCG00000001509,ENSSSCG00000012520,ENSSSCG00000000475,ENSSSCG00000027472,ENSSSCG00000008841,ENSSSCG00000008842,ENSSSCG00000016087,ENSSSCG00000029606,ENSSSCG00000008443,ENSSSCG00000015894,ENSSSCG00000015896,	0.263748	MF
actin monomer binding	GO:0003785	6	0.0300102	7.34675	2	26	130	12416	ENSSSCG00000028695,ENSSSCG00000008444,	0.276217	MF
inositol 1,4,5-trisphosphate-sensitive calcium-release channel activity	GO:0005220	13	0.0310858	31.8359	1	3	130	12416	ENSSSCG00000001518,	0.280394	MF
Lys63-specific deubiquitinase activity	GO:0061578	5	0.0310858	31.8359	1	3	130	12416	ENSSSCG00000015892,	0.280394	MF
N-acetylglucosamine-6-sulfatase activity	GO:0008449	6	0.0310858	31.8359	1	3	130	12416	ENSSSCG00000023715,	0.280394	MF
procollagen-lysine 5-dioxygenase activity	GO:0008475	7	0.0310858	31.8359	1	3	130	12416	ENSSSCG00000011689,	0.280394	MF
diphosphoinositol-polyphosphate diphosphatase activity	GO:0008486	7	0.0310858	31.8359	1	3	130	12416	ENSSSCG00000031593,	0.280394	MF
single-stranded DNA-dependent ATP-dependent DNA helicase activity	GO:0017116	12	0.0310858	31.8359	1	3	130	12416	ENSSSCG00000000477,	0.280394	MF
type III transforming growth factor beta receptor binding	GO:0034714	7	0.0310858	31.8359	1	3	130	12416	ENSSSCG00000010816,	0.280394	MF
peptide-methionine (R)-S-oxide reductase activity	GO:0033743	6	0.0310858	31.8359	1	3	130	12416	ENSSSCG00000026004,	0.280394	MF
protein domain specific binding	GO:0019904	4	0.0390567	1.97602	9	435	130	12416	ENSSSCG00000039935,ENSSSCG00000012527,ENSSSCG00000031261,ENSSSCG00000012523,ENSSSCG00000012530,ENSSSCG00000012532,ENSSSCG00000012531,ENSSSCG00000026940,ENSSSCG00000028062,	0.3037	MF
receptor binding	GO:0005102	4	0.039657	1.57941	17	1028	130	12416	ENSSSCG00000010816,ENSSSCG00000001534,ENSSSCG00000001533,ENSSSCG00000001521,ENSSSCG00000001509,ENSSSCG00000026742,ENSSSCG00000012528,ENSSSCG00000000478,ENSSSCG00000011690,ENSSSCG00000008841,ENSSSCG00000008844,ENSSSCG00000012482,ENSSSCG00000012484,ENSSSCG00000008437,ENSSSCG00000015894,ENSSSCG00000015896,ENSSSCG00000015895,	0.303141	MF
death effector domain binding	GO:0035877	5	0.0412332	23.8769	1	4	130	12416	ENSSSCG00000026940,	0.309936	MF
peptidyl-lysine 5-dioxygenase activity	GO:0070815	6	0.0412332	23.8769	1	4	130	12416	ENSSSCG00000011689,	0.309936	MF
long-chain fatty acid binding	GO:0036041	8	0.0412332	23.8769	1	4	130	12416	ENSSSCG00000001539,	0.309936	MF
UDP-galactose:beta-N-acetylglucosamine beta-1,3-galactosyltransferase activity	GO:0008499	8	0.0412332	23.8769	1	4	130	12416	ENSSSCG00000001503,	0.309936	MF
beta-amyloid binding	GO:0001540	5	0.046507	5.78834	2	33	130	12416	ENSSSCG00000010816,ENSSSCG00000012521,	0.327729	MF
protein heterodimerization activity	GO:0046982	5	0.0476373	2.12239	7	315	130	12416	ENSSSCG00000001539,ENSSSCG00000001533,ENSSSCG00000001516,ENSSSCG00000001509,ENSSSCG00000000475,ENSSSCG00000027472,ENSSSCG00000008443,	0.33053	MF
