# Supplementary material for: Whole genome variants across 57 pig breeds enable comprehensive identification of genetic signatures that underlie breed features
Source: J Anim Sci Biotechnol. 2020 Dec 3;11:115. doi: 10.1186/s40104-020-00520-8 (PMC7713148; doi:10.1186/s40104-020-00520-8)
Supplement: Supplementary file 7 — Additional file 7: Supplementary Data 7. Candidate regions and genes in these regions with KEGG and GO results for body weight. [file 40104_2020_520_MOESM7_ESM.xlsx]

## Sheet: Candidate region
Chr	Start	End	Type
1	55598753	57614978	SNP
1	104299380	106303839	SNP
1	211713816	213828660	SNP
1	227844643	229848946	SNP
1	264450139	266536416	SNP
2	71760896	74331103	SNP
4	41922593	43922594	SNP
4	74356597	76411729	SNP
6	1500930	3503639	SNP
8	11996794	13996795	SNP
8	40644343	42649277	SNP
14	42408942	44434631	SNP
15	60197122	62197123	SNP
17	16190245	18190246	SNP
X	48994602	55849336	SNP
X	81580905	83682020	SNP
X	89361633	91410843	SNP
1	55605935	57605936	InDel
1	104299401	106301937	InDel
1	264516132	266534178	InDel
2	71953098	73953099	InDel
4	74366801	76390440	InDel
6	1503014	3503015	InDel
8	40655814	42655815	InDel
10	44870059	46870060	InDel
14	42389749	44389750	InDel
15	108303388	110303389	InDel
X	49003347	55538484	InDel
X	89368172	91402512	InDel
9	99184000	101186000	CNV

## Sheet: Candidate genes
Enssemble ID	Gene	Type
ENSSSCG00000034306	ENSSSCG00000034306	snp	indel
ENSSSCG00000037225	RPRM	snp
ENSSSCG00000037733	TRIQK	snp
ENSSSCG00000024771	TICAM1	snp
ENSSSCG00000012508	ENSSSCG00000012508	snp
ENSSSCG00000013536	ENSSSCG00000013536	snp	indel
ENSSSCG00000013534	MLLT1	snp	indel
ENSSSCG00000012828	STARD8	snp	indel
ENSSSCG00000013532	CAPS	snp	indel
ENSSSCG00000013533	RANBP3	snp	indel
ENSSSCG00000013530	ENSSSCG00000013530	snp	indel
ENSSSCG00000013538	KHSRP	snp	indel
ENSSSCG00000013539	GTF2F1	snp	indel
ENSSSCG00000032898	ENSSSCG00000032898	snp	indel
ENSSSCG00000008844	KDR	snp	indel
ENSSSCG00000008845	ENSSSCG00000008845	snp	indel
ENSSSCG00000008842	KIT	snp	indel
ENSSSCG00000008840	GSX2	snp	indel
ENSSSCG00000008841	PDGFRA	snp	indel
ENSSSCG00000032645	CHIC2	snp	indel
ENSSSCG00000040227	ENSSSCG00000040227	snp	indel
ENSSSCG00000026232	FAM184B	snp
ENSSSCG00000029403	EMC8	snp	indel
ENSSSCG00000005585	DENND1A	snp	indel
ENSSSCG00000005586	LHX2	snp	indel
ENSSSCG00000005587	NEK6	snp	indel
ENSSSCG00000005588	NR5A1	snp	indel
ENSSSCG00000005589	NR6A1	snp	indel
ENSSSCG00000005194	PTPRD	snp
ENSSSCG00000016128	EEF1B2		indel
ENSSSCG00000016129	GPR1		indel
ENSSSCG00000016123	PARD3B		indel
ENSSSCG00000016127	NDUFS1		indel
ENSSSCG00000016125	INO80D		indel
ENSSSCG00000033635	ENSSSCG00000033635	snp	indel
ENSSSCG00000040281	ARMCX3	snp
ENSSSCG00000033385	ENSSSCG00000033385	snp	indel
ENSSSCG00000033380	ENSSSCG00000033380	snp
ENSSSCG00000021353	TMX4	snp
ENSSSCG00000032553	ENSSSCG00000032553	snp
ENSSSCG00000031405	ENSSSCG00000031405			cnv
ENSSSCG00000034227	RPL35	snp	indel
ENSSSCG00000035243	RAB27B	snp	indel
ENSSSCG00000036647	SPIN4	snp	indel
ENSSSCG00000009962	TFIP11	snp	indel
ENSSSCG00000009963	TPST2	snp	indel
ENSSSCG00000009960	HPS4	snp	indel
ENSSSCG00000032692	SPIN3	snp	indel
ENSSSCG00000009964	CRYBB1	snp	indel
ENSSSCG00000009965	ENSSSCG00000009965	snp	indel
ENSSSCG00000033964	ENSSSCG00000033964	snp	indel
ENSSSCG00000030546	HSD11B1L	snp	indel
ENSSSCG00000022953	PTER		indel
ENSSSCG00000027981	RTL9	snp	indel
ENSSSCG00000022380	SH2D3A	snp	indel
ENSSSCG00000022228	ENSSSCG00000022228	snp	indel
ENSSSCG00000031317	ENSSSCG00000031317		indel
ENSSSCG00000038954	PLIN3	snp
ENSSSCG00000036498	ENSSSCG00000036498	snp
ENSSSCG00000033562	GJB7	snp	indel
ENSSSCG00000034898	MYDGF	snp
ENSSSCG00000027110	RPP38		indel
ENSSSCG00000012386	FAM155B	snp
ENSSSCG00000009952	ENSSSCG00000009952	snp	indel
ENSSSCG00000034355	ENSSSCG00000034355	snp	indel
ENSSSCG00000004304	SLC35A1	snp	indel
ENSSSCG00000004307	ENSSSCG00000004307	snp	indel
ENSSSCG00000004306	ORC3	snp	indel
ENSSSCG00000004301	C6orf163	snp	indel
ENSSSCG00000004300	SMIM8	snp	indel
ENSSSCG00000004303	RARS2	snp	indel
ENSSSCG00000004302	ENSSSCG00000004302	snp	indel
ENSSSCG00000004309	CNR1	snp	indel
ENSSSCG00000004308	SPACA1	snp	indel
ENSSSCG00000009950	ENSSSCG00000009950	snp	indel
ENSSSCG00000035170	VSIG4	snp	indel
ENSSSCG00000035176	SEMA6B	snp
ENSSSCG00000035177	ENSSSCG00000035177	snp	indel
ENSSSCG00000029989	MED28	snp
ENSSSCG00000002664	GSE1	snp	indel
ENSSSCG00000008748	LCORL	snp
ENSSSCG00000039261	WSCD2	snp	indel
ENSSSCG00000002658	FOXL1	snp	indel
ENSSSCG00000002655	MAP1LC3B	snp	indel
ENSSSCG00000002654	FBXO31	snp	indel
ENSSSCG00000002657	ENSSSCG00000002657	snp	indel
ENSSSCG00000002656	ZCCHC14	snp	indel
ENSSSCG00000036046	ENSSSCG00000036046		indel
ENSSSCG00000002653	ENSSSCG00000002653	snp	indel
ENSSSCG00000002652	KLHDC4	snp	indel
ENSSSCG00000031826	ENSSSCG00000031826	snp	indel
ENSSSCG00000040393	DCAF16	snp
ENSSSCG00000006254	ENSSSCG00000006254	snp	indel
ENSSSCG00000006251	TGS1	snp	indel
ENSSSCG00000006250	LYN	snp	indel
ENSSSCG00000006252	TMEM68	snp	indel
ENSSSCG00000004538	WDR7	snp	indel
ENSSSCG00000004537	TXNL1	snp	indel
ENSSSCG00000004534	CCDC68	snp	indel
ENSSSCG00000004535	TCF4	snp	indel
ENSSSCG00000035557	ENSSSCG00000035557	snp	indel
ENSSSCG00000023969	ACER1	snp	indel
ENSSSCG00000012512	ZMAT1	snp
ENSSSCG00000012510	ARMCX2	snp
ENSSSCG00000012516	ENSSSCG00000012516	snp
ENSSSCG00000012514	BEX5	snp
ENSSSCG00000013524	C19orf70	snp	indel
ENSSSCG00000013527	CATSPERD	snp	indel
ENSSSCG00000013523	SAFB2	snp	indel
ENSSSCG00000013522	SAFB	snp	indel
ENSSSCG00000012584	CAPN6	snp	indel
ENSSSCG00000012585	DCX	snp	indel
ENSSSCG00000012580	GUCY2F	snp	indel
ENSSSCG00000012581	NXT2	snp	indel
ENSSSCG00000034821	ARMCX4	snp
ENSSSCG00000012583	ACSL4	snp	indel
ENSSSCG00000024570	KDM4B	snp	indel
ENSSSCG00000032889	ASB12	snp	indel
ENSSSCG00000040470	RPS20	snp	indel
ENSSSCG00000034254	ENSSSCG00000034254	snp	indel
ENSSSCG00000031779	EDA2R	snp	indel
ENSSSCG00000027128	LONP1	snp	indel
ENSSSCG00000012354	ENSSSCG00000012354	snp	indel
ENSSSCG00000037153	FEM1A	snp
ENSSSCG00000038460	FOXF1	snp	indel
ENSSSCG00000008850	ENSSSCG00000008850	snp	indel
ENSSSCG00000040016	ENSSSCG00000040016	snp	indel
ENSSSCG00000038261	ENSSSCG00000038261	snp	indel
ENSSSCG00000005597	GOLGA1	snp	indel
ENSSSCG00000005596	ARPC5L	snp	indel
ENSSSCG00000005594	WDR38	snp	indel
ENSSSCG00000005593	OLFML2A	snp	indel
ENSSSCG00000005591	ADGRD2	snp	indel
ENSSSCG00000005590	PSMB7	snp	indel
ENSSSCG00000005599	RABEPK	snp	indel
ENSSSCG00000005598	SCAI	snp	indel
ENSSSCG00000038749	ENSSSCG00000038749	snp	indel
ENSSSCG00000016131	ADAM23		indel
ENSSSCG00000016130	ZDBF2		indel
ENSSSCG00000016133	MDH1B		indel
ENSSSCG00000016135	CPO		indel
ENSSSCG00000016134	FASTKD2		indel
ENSSSCG00000036793	PRR22	snp	indel
ENSSSCG00000036417	ENSSSCG00000036417	snp	indel
ENSSSCG00000005272	NMRK1	snp
ENSSSCG00000005273	OSTF1	snp
ENSSSCG00000005271	CARNMT1	snp
ENSSSCG00000005277	GCNT1	snp
ENSSSCG00000005278	ENSSSCG00000005278	snp
ENSSSCG00000033722	ENSSSCG00000033722		indel
ENSSSCG00000037922	ENSSSCG00000037922	snp
ENSSSCG00000035403	RFX2	snp	indel
ENSSSCG00000037884	ENSSSCG00000037884	snp	indel
ENSSSCG00000013559	ENSSSCG00000013559	snp	indel
ENSSSCG00000013554	TRIP10	snp	indel
ENSSSCG00000013556	ADGRE1	snp	indel
ENSSSCG00000013550	SLC25A23	snp	indel
ENSSSCG00000013551	C3	snp	indel
ENSSSCG00000013552	GPR108	snp	indel
ENSSSCG00000013553	VAV1	snp	indel
ENSSSCG00000037206	ENSSSCG00000037206	snp
ENSSSCG00000037192	NBDY	snp	indel
ENSSSCG00000007058	PLCB4	snp
ENSSSCG00000034811	QDPR	snp
ENSSSCG00000007056	PLCB1	snp
ENSSSCG00000040440	ENSSSCG00000040440	snp	indel
ENSSSCG00000025306	PAK3	snp	indel
ENSSSCG00000031609	ENSSSCG00000031609	snp	indel
ENSSSCG00000015405	ENSSSCG00000015405			cnv
ENSSSCG00000038423	GLA	snp
ENSSSCG00000032114	ENSSSCG00000032114	snp	indel
ENSSSCG00000008892	ENSSSCG00000008892	snp	indel
ENSSSCG00000030638	ENSSSCG00000030638			cnv
ENSSSCG00000027307	NDUFA11	snp	indel
ENSSSCG00000015408	ENSSSCG00000015408			cnv
ENSSSCG00000040748	ENSSSCG00000040748	snp	indel
ENSSSCG00000037277	RFK	snp
ENSSSCG00000026499	NMT2		indel
ENSSSCG00000022676	OPHN1	snp	indel
ENSSSCG00000036214	ENSSSCG00000036214	snp	indel
ENSSSCG00000029998	KLF7		indel
ENSSSCG00000028062	ENSSSCG00000028062	snp
ENSSSCG00000037963	ENSSSCG00000037963	snp
ENSSSCG00000029169	MAPKAP1	snp	indel
ENSSSCG00000035281	ZNF292	snp	indel
ENSSSCG00000002660	MTHFSD	snp	indel
ENSSSCG00000002662	C16orf74	snp	indel
ENSSSCG00000040386	GINS2	snp	indel
ENSSSCG00000036133	ENSSSCG00000036133	snp	indel
ENSSSCG00000008747	NCAPG	snp
ENSSSCG00000027657	ZC4H2	snp	indel
ENSSSCG00000024275	ENSSSCG00000024275	snp	indel
ENSSSCG00000035629	CA5A	snp	indel
ENSSSCG00000034719	ENSSSCG00000034719	snp	indel
ENSSSCG00000032236	ENSSSCG00000032236	snp	indel
ENSSSCG00000031346	CMKLR1	snp	indel
ENSSSCG00000022370	TNFSF9	snp	indel
ENSSSCG00000035549	ENSSSCG00000035549	snp	indel
ENSSSCG00000040846	ENSSSCG00000040846	snp
ENSSSCG00000025759	ENSSSCG00000025759		indel
ENSSSCG00000039009	ENSSSCG00000039009	snp
ENSSSCG00000037713	ENSSSCG00000037713	snp	indel
ENSSSCG00000013519	ZNRF4	snp	indel
ENSSSCG00000015406	GNAT3			cnv
ENSSSCG00000015407	GNAI1			cnv
ENSSSCG00000022671	GALNT13	snp
ENSSSCG00000013512	PLIN4	snp
ENSSSCG00000013513	PLIN5	snp
ENSSSCG00000013514	LRG1	snp
ENSSSCG00000013517	UHRF1	snp	indel
ENSSSCG00000012360	ENSSSCG00000012360	snp	indel
ENSSSCG00000012361	AMER1	snp	indel
ENSSSCG00000012362	ARHGEF9	snp	indel
ENSSSCG00000012363	HEPH	snp	indel
ENSSSCG00000012365	MSN	snp	indel
ENSSSCG00000012366	LAS1L	snp	indel
ENSSSCG00000012367	ZC3H12B	snp	indel
ENSSSCG00000038079	CLPP	snp	indel
ENSSSCG00000027439	HAO1	snp
ENSSSCG00000037390	ENSSSCG00000037390	snp
ENSSSCG00000040201	ENSSSCG00000040201	snp	indel
ENSSSCG00000031115	CD70	snp	indel
ENSSSCG00000039953	PNRC1	snp	indel
ENSSSCG00000038095	ENSSSCG00000038095	snp	indel
ENSSSCG00000029296	FOXC2	snp	indel
ENSSSCG00000031764	VMAC	snp	indel
ENSSSCG00000026742	BTK	snp
ENSSSCG00000005602	GAPVD1	snp	indel
ENSSSCG00000015868	ARL6IP6	snp
ENSSSCG00000005600	PPP6C	snp	indel
ENSSSCG00000026695	TNFSF14	snp	indel
ENSSSCG00000005604	PBX3	snp	indel
ENSSSCG00000015866	FMNL2	snp
ENSSSCG00000015867	PRPF40A	snp
ENSSSCG00000032573	CHCHD7	snp	indel
ENSSSCG00000031382	C9orf40	snp
ENSSSCG00000033161	HNRNPH2	snp
ENSSSCG00000026063	DPP9	snp
ENSSSCG00000032846	IMPAD1	snp	indel
ENSSSCG00000034615	TNFAIP8L1	snp
ENSSSCG00000036088	ENSSSCG00000036088	snp
ENSSSCG00000005269	TRPM6	snp
ENSSSCG00000006110	RBM12B	snp
ENSSSCG00000037049	ENSSSCG00000037049		indel
ENSSSCG00000034209	ENSSSCG00000034209	snp
ENSSSCG00000039046	ENSSSCG00000039046	snp
ENSSSCG00000040968	ENSSSCG00000040968	snp	indel
ENSSSCG00000028336	YIPF6	snp	indel
ENSSSCG00000037591	AMMECR1	snp	indel
ENSSSCG00000006239	UBXN2B	snp	indel
ENSSSCG00000006238	CYP7A1	snp	indel
ENSSSCG00000011040	CACNB2		indel
ENSSSCG00000011041	NSUN6		indel
ENSSSCG00000011042	ENSSSCG00000011042		indel
ENSSSCG00000011043	C1QL3		indel
ENSSSCG00000011045	MINDY3		indel
ENSSSCG00000011046	ITGA8		indel
ENSSSCG00000011047	FAM171A1		indel
ENSSSCG00000011049	DCLRE1C		indel
ENSSSCG00000012494	TIMM8A	snp
ENSSSCG00000012492	DRP2	snp
ENSSSCG00000012493	TAF7L	snp
ENSSSCG00000012490	TMEM35A	snp
ENSSSCG00000012491	CENPI	snp
ENSSSCG00000024463	PJA1	snp	indel
ENSSSCG00000032785	ENSSSCG00000032785	snp	indel
ENSSSCG00000032781	SRSF12	snp	indel
ENSSSCG00000012530	ENSSSCG00000012530	snp
ENSSSCG00000033612	ENSSSCG00000033612	snp	indel
ENSSSCG00000038743	ENSSSCG00000038743	snp
ENSSSCG00000037183	ARRDC5	snp	indel
ENSSSCG00000038981	ENSSSCG00000038981	snp	indel
ENSSSCG00000013540	PSPN	snp	indel
ENSSSCG00000013547	CRB3	snp	indel
ENSSSCG00000013546	DENND1C	snp	indel
ENSSSCG00000013545	TUBB4A	snp	indel
ENSSSCG00000006100	VIRMA	snp
ENSSSCG00000039886	ENSSSCG00000039886	snp	indel
ENSSSCG00000040360	ENSSSCG00000040360	snp	indel
ENSSSCG00000034980	IRF8	snp	indel
ENSSSCG00000040106	ENSSSCG00000040106		indel
ENSSSCG00000004322	ANKRD6	snp	indel
ENSSSCG00000038569	ARMCX1	snp
ENSSSCG00000026402	ENSSSCG00000026402	snp	indel
ENSSSCG00000029227	LDB2	snp
ENSSSCG00000038184	ACBD7		indel
ENSSSCG00000035158	DYTN		indel
ENSSSCG00000035156	ENSSSCG00000035156	snp	indel
ENSSSCG00000026383	NRP2		indel
ENSSSCG00000029003	ENSSSCG00000029003	snp	indel
ENSSSCG00000021647	EDA	snp
ENSSSCG00000006099	ESRP1	snp
ENSSSCG00000006098	DPY19L4	snp
ENSSSCG00000031371	ENSSSCG00000031371	snp	indel
ENSSSCG00000040926	ENSSSCG00000040926	snp	indel
ENSSSCG00000024290	ENSSSCG00000024290	snp
ENSSSCG00000035630	ENSSSCG00000035630	snp	indel
ENSSSCG00000034119	MEIG1		indel
ENSSSCG00000023604	LAP3	snp
ENSSSCG00000013566	INSR	snp
ENSSSCG00000037091	ENSSSCG00000037091	snp	indel
ENSSSCG00000040285	ENSSSCG00000040285	snp	indel
ENSSSCG00000037311	ENSSSCG00000037311			cnv
ENSSSCG00000028612	PTPRS	snp	indel
ENSSSCG00000012578	ENSSSCG00000012578	snp	indel
ENSSSCG00000023784	SEMA3C			cnv
ENSSSCG00000023862	MTMR8	snp	indel
ENSSSCG00000012576	CHRDL1	snp	indel
ENSSSCG00000012479	PCDH19	snp
ENSSSCG00000037410	ENSSSCG00000037410			cnv
ENSSSCG00000009959	ASPHD2	snp	indel
ENSSSCG00000037670	TMEM164	snp	indel
ENSSSCG00000012371	AR	snp	indel
ENSSSCG00000012370	ENSSSCG00000012370	snp	indel
ENSSSCG00000023941	CLRN2	snp
ENSSSCG00000036691	FAM237A		indel
ENSSSCG00000005601	HSPA5	snp	indel
ENSSSCG00000009956	GRK3	snp	indel
ENSSSCG00000009955	CRYBB2	snp	indel
ENSSSCG00000032996	SLC7A5	snp	indel
ENSSSCG00000004317	UBE2J1	snp	indel
ENSSSCG00000004314	PM20D2	snp	indel
ENSSSCG00000004311	RNGTT	snp	indel
ENSSSCG00000033413	NRTN	snp	indel
ENSSSCG00000004318	RRAGD	snp	indel
ENSSSCG00000032728	EFNB1	snp	indel
ENSSSCG00000024956	ENSSSCG00000024956	snp
ENSSSCG00000032504	ENSSSCG00000032504			cnv
ENSSSCG00000029034	COX4I1	snp	indel
ENSSSCG00000036473	ENSSSCG00000036473	snp	indel
ENSSSCG00000024254	ALKBH7	snp	indel
ENSSSCG00000006109	ENSSSCG00000006109	snp
ENSSSCG00000006108	TMEM67	snp
ENSSSCG00000006101	ENSSSCG00000006101	snp
ENSSSCG00000034602	ENSSSCG00000034602			cnv
ENSSSCG00000006105	GEM	snp
ENSSSCG00000031440	ENSSSCG00000031440	snp	indel
ENSSSCG00000006107	PDP1	snp
ENSSSCG00000006106	CDH17	snp
ENSSSCG00000012486	CSTF2	snp
ENSSSCG00000023520	PCSK5	snp
ENSSSCG00000040612	ENSSSCG00000040612	snp	indel
ENSSSCG00000035840	ENSSSCG00000035840	snp
ENSSSCG00000037581	KCNE5	snp	indel
ENSSSCG00000031813	ENSSSCG00000031813	snp	indel
ENSSSCG00000009958	SEZ6L	snp	indel
ENSSSCG00000006248	MOS	snp	indel
ENSSSCG00000009953	ENSSSCG00000009953	snp	indel
ENSSSCG00000006247	PLAG1	snp	indel
ENSSSCG00000009951	SGSM1	snp	indel
ENSSSCG00000006245	SDR16C5	snp	indel
ENSSSCG00000009957	MYO18B	snp	indel
ENSSSCG00000006243	PENK	snp	indel
ENSSSCG00000006240	FAM110B	snp	indel
ENSSSCG00000009954	CRYBB3	snp	indel
ENSSSCG00000036188	ENSSSCG00000036188	snp	indel
ENSSSCG00000012485	NOX1	snp
ENSSSCG00000012484	SYTL4	snp
ENSSSCG00000012487	XKRX	snp
ENSSSCG00000024249	GABRR2	snp	indel
ENSSSCG00000012481	TSPAN6	snp
ENSSSCG00000012480	TNMD	snp
ENSSSCG00000012482	SRPX2	snp
ENSSSCG00000028913	ENSSSCG00000028913	snp
ENSSSCG00000012489	TRMT2B	snp
ENSSSCG00000012488	ENSSSCG00000012488	snp

## Sheet: KEGG pathways
Term Name	GeneHitsInSelectedSet	AllGenesInSelectedSet	GeneHitsInBackground	AllGenesInBackground	p-value	enrichFactor	GeneListInSelectedSets	corrected p-value(BH method)
03320 PPAR signaling pathway	15	162	173	11688	1.60803e-08	6.25562	[ENSSSCG00000034602, ENSSSCG00000013536, ENSSSCG00000012583, ENSSSCG00000011043, ENSSSCG00000031405, ENSSSCG00000013513, ENSSSCG00000015405, ENSSSCG00000037410, ENSSSCG00000037311, ENSSSCG00000032898, ENSSSCG00000012489, ENSSSCG00000038954, ENSSSCG00000038184, ENSSSCG00000030638, ENSSSCG00000006238]	4.3256e-06
04920 Adipocytokine signaling pathway	11	162	143	11688	4.61357e-06	5.54986	[ENSSSCG00000034602, ENSSSCG00000031609, ENSSSCG00000013536, ENSSSCG00000030638, ENSSSCG00000012583, ENSSSCG00000011043, ENSSSCG00000031405, ENSSSCG00000015405, ENSSSCG00000037410, ENSSSCG00000037311, ENSSSCG00000032898]	0.000620525
04975 Fat digestion and absorption	7	162	66	11688	3.38339e-05	7.65208	[ENSSSCG00000034602, ENSSSCG00000029169, ENSSSCG00000030638, ENSSSCG00000031405, ENSSSCG00000015405, ENSSSCG00000037410, ENSSSCG00000037311]	0.00303377
00061 Fatty acid biosynthesis	4	162	18	11688	9.35137e-05	16.0329	[ENSSSCG00000025759, ENSSSCG00000013536, ENSSSCG00000012583, ENSSSCG00000032898]	0.0062888
04152 AMPK signaling pathway	12	162	233	11688	9.56365e-05	3.71578	[ENSSSCG00000009965, ENSSSCG00000034602, ENSSSCG00000040440, ENSSSCG00000031609, ENSSSCG00000030638, ENSSSCG00000013566, ENSSSCG00000011043, ENSSSCG00000031405, ENSSSCG00000015405, ENSSSCG00000037410, ENSSSCG00000037311, ENSSSCG00000012489]	0.00514524
Transport and catabolism	24	162	838	11688	0.000524604	2.0663	[ENSSSCG00000008842, ENSSSCG00000009965, ENSSSCG00000005596, ENSSSCG00000034602, ENSSSCG00000008844, ENSSSCG00000009956, ENSSSCG00000013536, ENSSSCG00000040846, ENSSSCG00000038423, ENSSSCG00000012485, ENSSSCG00000012583, ENSSSCG00000031405, ENSSSCG00000013545, ENSSSCG00000015405, ENSSSCG00000037410, ENSSSCG00000037311, ENSSSCG00000013551, ENSSSCG00000032898, ENSSSCG00000040440, ENSSSCG00000016123…	0.0235198
04640 Hematopoietic cell lineage	9	162	188	11688	0.00121666	3.4539	[ENSSSCG00000008842, ENSSSCG00000034602, ENSSSCG00000009958, ENSSSCG00000030638, ENSSSCG00000031405, ENSSSCG00000028913, ENSSSCG00000015405, ENSSSCG00000037410, ENSSSCG00000037311]	0.0467545
Cellular Processes	49	162	2377	11688	0.00169658	1.48728	[ENSSSCG00000038423, ENSSSCG00000013566, ENSSSCG00000037410, ENSSSCG00000012512, ENSSSCG00000016123, ENSSSCG00000025306, ENSSSCG00000022676, ENSSSCG00000009952, ENSSSCG00000033964, ENSSSCG00000009956, ENSSSCG00000013536, ENSSSCG00000012365, ENSSSCG00000012485, ENSSSCG00000012362, ENSSSCG00000012371, ENSSSCG00000004318, ENSSSCG00000012370, ENSSSCG00000002653, ENSSSCG00000009962, ENSSSCG00000009965…	0.0570475
04931 Insulin resistance	8	162	164	11688	0.00201281	3.51942	[ENSSSCG00000034602, ENSSSCG00000031609, ENSSSCG00000030638, ENSSSCG00000013566, ENSSSCG00000031405, ENSSSCG00000015405, ENSSSCG00000037410, ENSSSCG00000037311]	0.0601605
Endocrine system	29	162	1220	11688	0.00259162	1.715	[ENSSSCG00000009965, ENSSSCG00000034602, ENSSSCG00000015407, ENSSSCG00000013566, ENSSSCG00000011043, ENSSSCG00000015405, ENSSSCG00000037410, ENSSSCG00000037311, ENSSSCG00000040440, ENSSSCG00000006108, ENSSSCG00000006248, ENSSSCG00000008842, ENSSSCG00000007058, ENSSSCG00000007056, ENSSSCG00000013536, ENSSSCG00000013554, ENSSSCG00000012583, ENSSSCG00000031405, ENSSSCG00000013513, ENSSSCG00000036498…	0.0697147
04144 Endocytosis	9	162	236	11688	0.00559475	2.75141	[ENSSSCG00000008842, ENSSSCG00000005596, ENSSSCG00000016123, ENSSSCG00000008844, ENSSSCG00000009956, ENSSSCG00000040846, ENSSSCG00000004318, ENSSSCG00000002653, ENSSSCG00000008841]	0.136817
04512 ECM-receptor interaction	9	162	248	11688	0.00766023	2.61828	[ENSSSCG00000034602, ENSSSCG00000030638, ENSSSCG00000031405, ENSSSCG00000004304, ENSSSCG00000028913, ENSSSCG00000015405, ENSSSCG00000037410, ENSSSCG00000037311, ENSSSCG00000011046]	0.171717
04072 Phospholipase D signaling pathway	10	162	296	11688	0.00819475	2.43744	[ENSSSCG00000008842, ENSSSCG00000009965, ENSSSCG00000007058, ENSSSCG00000040440, ENSSSCG00000029169, ENSSSCG00000007056, ENSSSCG00000004318, ENSSSCG00000002653, ENSSSCG00000013566, ENSSSCG00000008841]	0.169568
04145 Phagosome	10	162	306	11688	0.0102144	2.35778	[ENSSSCG00000034602, ENSSSCG00000040846, ENSSSCG00000030638, ENSSSCG00000012485, ENSSSCG00000031405, ENSSSCG00000013545, ENSSSCG00000015405, ENSSSCG00000037410, ENSSSCG00000037311, ENSSSCG00000013551]	0.196263
05144 Malaria	7	162	175	11688	0.0109635	2.88593	[ENSSSCG00000034602, ENSSSCG00000012482, ENSSSCG00000030638, ENSSSCG00000031405, ENSSSCG00000015405, ENSSSCG00000037410, ENSSSCG00000037311]	0.196612
01212 Fatty acid metabolism	5	162	99	11688	0.0121019	3.64385	[ENSSSCG00000040285, ENSSSCG00000013536, ENSSSCG00000012583, ENSSSCG00000032898, ENSSSCG00000012489]	0.203463
04015 Rap1 signaling pathway	13	162	468	11688	0.0132527	2.00412	[ENSSSCG00000008842, ENSSSCG00000007058, ENSSSCG00000008844, ENSSSCG00000006110, ENSSSCG00000007056, ENSSSCG00000015407, ENSSSCG00000013566, ENSSSCG00000032504, ENSSSCG00000013553, ENSSSCG00000016123, ENSSSCG00000004309, ENSSSCG00000012370, ENSSSCG00000008841]	0.209705
Digestive system	15	162	591	11688	0.0171988	1.83117	[ENSSSCG00000034602, ENSSSCG00000007058, ENSSSCG00000029169, ENSSSCG00000007056, ENSSSCG00000015407, ENSSSCG00000035243, ENSSSCG00000031405, ENSSSCG00000015405, ENSSSCG00000037410, ENSSSCG00000037311, ENSSSCG00000016135, ENSSSCG00000030638, ENSSSCG00000004304, ENSSSCG00000006238, ENSSSCG00000005269]	0.257026
04540 Gap junction	5	162	113	11688	0.0203815	3.1924	[ENSSSCG00000007058, ENSSSCG00000007056, ENSSSCG00000015407, ENSSSCG00000013545, ENSSSCG00000008841]	0.288559
04730 Long-term depression	4	162	79	11688	0.0239395	3.65307	[ENSSSCG00000007058, ENSSSCG00000007056, ENSSSCG00000015407, ENSSSCG00000006250]	0.321986
04923 Regulation of lipolysis in adipocyte	4	162	79	11688	0.0239395	3.65307	[ENSSSCG00000015407, ENSSSCG00000013566, ENSSSCG00000013513, ENSSSCG00000038954]	0.321986
05012 Parkinson's disease	9	162	306	11688	0.0266664	2.122	[ENSSSCG00000029034, ENSSSCG00000032785, ENSSSCG00000034209, ENSSSCG00000015407, ENSSSCG00000004317, ENSSSCG00000024275, ENSSSCG00000027307, ENSSSCG00000013550, ENSSSCG00000016127]	0.326057
00600 Sphingolipid metabolism	3	162	50	11688	0.031868	4.32889	[ENSSSCG00000029169, ENSSSCG00000023969, ENSSSCG00000038423]	0.372717
Endocrine and metabolic diseases	17	162	761	11688	0.0346915	1.61172	[ENSSSCG00000029034, ENSSSCG00000034602, ENSSSCG00000007058, ENSSSCG00000007056, ENSSSCG00000012485, ENSSSCG00000013566, ENSSSCG00000011043, ENSSSCG00000031405, ENSSSCG00000015405, ENSSSCG00000037410, ENSSSCG00000037311, ENSSSCG00000016127, ENSSSCG00000031609, ENSSSCG00000030638, ENSSSCG00000024275, ENSSSCG00000004304, ENSSSCG00000027307]	0.388834
Signal transduction	51	162	2928	11688	0.0374189	1.25668	[ENSSSCG00000006110, ENSSSCG00000013566, ENSSSCG00000032846, ENSSSCG00000037410, ENSSSCG00000015866, ENSSSCG00000016123, ENSSSCG00000025306, ENSSSCG00000023969, ENSSSCG00000006108, ENSSSCG00000024771, ENSSSCG00000009956, ENSSSCG00000029169, ENSSSCG00000012485, ENSSSCG00000012489, ENSSSCG00000012367, ENSSSCG00000011040, ENSSSCG00000004318, ENSSSCG00000012370, ENSSSCG00000002653, ENSSSCG00000032785…	0.402627
04666 Fc gamma R-mediated phagocytosis	7	162	229	11688	0.0402557	2.2054	[ENSSSCG00000005596, ENSSSCG00000029169, ENSSSCG00000025306, ENSSSCG00000004318, ENSSSCG00000006250, ENSSSCG00000002653, ENSSSCG00000013553]	0.416492
04062 Chemokine signaling pathway	8	162	280	11688	0.0411626	2.06138	[ENSSSCG00000007058, ENSSSCG00000016123, ENSSSCG00000009956, ENSSSCG00000007056, ENSSSCG00000025306, ENSSSCG00000015407, ENSSSCG00000006250, ENSSSCG00000013553]	0.410101
04810 Regulation of actin cytoskeleton	11	162	441	11688	0.0429879	1.79961	[ENSSSCG00000005596, ENSSSCG00000025306, ENSSSCG00000012370, ENSSSCG00000012365, ENSSSCG00000002653, ENSSSCG00000012362, ENSSSCG00000006248, ENSSSCG00000022676, ENSSSCG00000011046, ENSSSCG00000008841, ENSSSCG00000013553]	0.412991
Cell motility	11	162	441	11688	0.0429879	1.79961	[ENSSSCG00000005596, ENSSSCG00000025306, ENSSSCG00000012370, ENSSSCG00000012365, ENSSSCG00000002653, ENSSSCG00000012362, ENSSSCG00000006248, ENSSSCG00000022676, ENSSSCG00000011046, ENSSSCG00000008841, ENSSSCG00000013553]	0.412991
00071 Fatty acid degradation	4	162	98	11688	0.0471678	2.94482	[ENSSSCG00000040285, ENSSSCG00000013536, ENSSSCG00000012583, ENSSSCG00000032898]	0.422938
05410 Hypertrophic cardiomyopathy (HCM)	5	162	143	11688	0.0487077	2.52266	[ENSSSCG00000031609, ENSSSCG00000012492, ENSSSCG00000011040, ENSSSCG00000035158, ENSSSCG00000011046]	0.422657
04146 Peroxisome	3	162	67	11688	0.0658481	3.23051	[ENSSSCG00000013536, ENSSSCG00000012583, ENSSSCG00000032898]	0.553535
04611 Platelet activation	7	162	263	11688	0.0733952	1.92029	[ENSSSCG00000007058, ENSSSCG00000007056, ENSSSCG00000015407, ENSSSCG00000006250, ENSSSCG00000026742, ENSSSCG00000028913, ENSSSCG00000022676]	0.598282
04742 Taste transduction	6	162	212	11688	0.0746198	2.04193	[ENSSSCG00000007058, ENSSSCG00000033635, ENSSSCG00000038749, ENSSSCG00000007056, ENSSSCG00000040926, ENSSSCG00000012510]	0.590374
04723 Retrograde endocannabinoid signaling	4	162	115	11688	0.0756744	2.5095	[ENSSSCG00000007058, ENSSSCG00000007056, ENSSSCG00000004309, ENSSSCG00000015407]	0.581612
Environmental Information Processing	58	162	3545	11688	0.0764523	1.18042	[ENSSSCG00000006110, ENSSSCG00000013566, ENSSSCG00000032846, ENSSSCG00000037410, ENSSSCG00000015866, ENSSSCG00000031115, ENSSSCG00000016123, ENSSSCG00000025306, ENSSSCG00000012482, ENSSSCG00000023969, ENSSSCG00000006108, ENSSSCG00000024771, ENSSSCG00000009956, ENSSSCG00000029169, ENSSSCG00000022370, ENSSSCG00000012485, ENSSSCG00000012489, ENSSSCG00000012367, ENSSSCG00000011040, ENSSSCG00000004318…	0.571269
Immune system	32	162	1799	11688	0.0782497	1.28335	[ENSSSCG00000034602, ENSSSCG00000015407, ENSSSCG00000006250, ENSSSCG00000015405, ENSSSCG00000037410, ENSSSCG00000037311, ENSSSCG00000016123, ENSSSCG00000025306, ENSSSCG00000006108, ENSSSCG00000028913, ENSSSCG00000024771, ENSSSCG00000022676, ENSSSCG00000008842, ENSSSCG00000005596, ENSSSCG00000007058, ENSSSCG00000009956, ENSSSCG00000029169, ENSSSCG00000007056, ENSSSCG00000009958, ENSSSCG00000012365…	0.568897
Human Diseases	69	162	4319	11688	0.0793122	1.15263	[ENSSSCG00000029034, ENSSSCG00000038743, ENSSSCG00000013522, ENSSSCG00000013566, ENSSSCG00000034980, ENSSSCG00000013523, ENSSSCG00000013524, ENSSSCG00000037410, ENSSSCG00000035158, ENSSSCG00000025306, ENSSSCG00000012482, ENSSSCG00000012481, ENSSSCG00000006108, ENSSSCG00000024771, ENSSSCG00000009956, ENSSSCG00000029169, ENSSSCG00000009958, ENSSSCG00000012365, ENSSSCG00000012486, ENSSSCG00000012485…	0.561447
05412 Arrhythmogenic right ventricular cardiomyopathy (ARVC)	4	162	117	11688	0.0794935	2.4666	[ENSSSCG00000012492, ENSSSCG00000011040, ENSSSCG00000035158, ENSSSCG00000011046]	0.548301
00562 Inositol phosphate metabolism	4	162	118	11688	0.0814386	2.4457	[ENSSSCG00000007058, ENSSSCG00000007056, ENSSSCG00000002653, ENSSSCG00000032846]	0.547674
04060 Cytokine-cytokine receptor interaction	8	162	330	11688	0.0883633	1.74905	[ENSSSCG00000008842, ENSSSCG00000008844, ENSSSCG00000021647, ENSSSCG00000022370, ENSSSCG00000031779, ENSSSCG00000026695, ENSSSCG00000031115, ENSSSCG00000008841]	0.579749
03440 Homologous recombination	3	162	76	11688	0.0884882	2.84795	[ENSSSCG00000006101, ENSSSCG00000024290, ENSSSCG00000008850]	0.566746
Lipid metabolism	11	162	504	11688	0.0913306	1.57466	[ENSSSCG00000040285, ENSSSCG00000025759, ENSSSCG00000029169, ENSSSCG00000013536, ENSSSCG00000023969, ENSSSCG00000038423, ENSSSCG00000012583, ENSSSCG00000030546, ENSSSCG00000006238, ENSSSCG00000032898, ENSSSCG00000012489]	0.571347
04371 Apelin signaling pathway	7	162	279	11688	0.0933238	1.81017	[ENSSSCG00000007058, ENSSSCG00000007056, ENSSSCG00000031609, ENSSSCG00000015407, ENSSSCG00000013513, ENSSSCG00000036498, ENSSSCG00000038954]	0.570548
03022 Basal transcription factors	3	162	79	11688	0.0966735	2.7398	[ENSSSCG00000012493, ENSSSCG00000004538, ENSSSCG00000013539]	0.577893
00512 Mucin type O-glycan biosynthesis	2	162	39	11688	0.101471	3.69991	[ENSSSCG00000005277, ENSSSCG00000022671]	0.593384
Infectious diseases	36	162	2134	11688	0.114199	1.21712	[ENSSSCG00000032785, ENSSSCG00000034602, ENSSSCG00000040846, ENSSSCG00000015407, ENSSSCG00000006250, ENSSSCG00000038743, ENSSSCG00000013522, ENSSSCG00000034980, ENSSSCG00000013523, ENSSSCG00000013545, ENSSSCG00000015405, ENSSSCG00000037410, ENSSSCG00000037311, ENSSSCG00000025306, ENSSSCG00000012482, ENSSSCG00000033161, ENSSSCG00000024275, ENSSSCG00000026695, ENSSSCG00000004304, ENSSSCG00000024771…	0.653609
04211 Longevity regulating pathway - mammal	5	162	185	11688	0.114558	1.94995	[ENSSSCG00000009965, ENSSSCG00000040440, ENSSSCG00000031609, ENSSSCG00000013566, ENSSSCG00000011043]	0.641999
Metabolism	43	162	2612	11688	0.11709	1.18774	[ENSSSCG00000029034, ENSSSCG00000033635, ENSSSCG00000038749, ENSSSCG00000032781, ENSSSCG00000040926, ENSSSCG00000038423, ENSSSCG00000032846, ENSSSCG00000015867, ENSSSCG00000030546, ENSSSCG00000037277, ENSSSCG00000023604, ENSSSCG00000040285, ENSSSCG00000039261, ENSSSCG00000012580, ENSSSCG00000023969, ENSSSCG00000024275, ENSSSCG00000022671, ENSSSCG00000027307, ENSSSCG00000002660, ENSSSCG00000005278…	0.642798
03010 Ribosome	11	162	530	11688	0.118326	1.49741	[ENSSSCG00000038261, ENSSSCG00000034227, ENSSSCG00000029003, ENSSSCG00000034306, ENSSSCG00000039046, ENSSSCG00000033380, ENSSSCG00000015408, ENSSSCG00000036088, ENSSSCG00000040470, ENSSSCG00000037884, ENSSSCG00000036498]	0.636594
05231 Choline metabolism in cancer	5	162	187	11688	0.118425	1.92909	[ENSSSCG00000009965, ENSSSCG00000040440, ENSSSCG00000029169, ENSSSCG00000002653, ENSSSCG00000008841]	0.624633
05130 Pathogenic Escherichia coli infection	6	162	245	11688	0.125341	1.76689	[ENSSSCG00000005596, ENSSSCG00000033161, ENSSSCG00000012486, ENSSSCG00000013522, ENSSSCG00000013523, ENSSSCG00000013545]	0.648398
04745 Phototransduction - fly	3	162	91	11688	0.132233	2.37851	[ENSSSCG00000007058, ENSSSCG00000009956, ENSSSCG00000007056]	0.671144
04670 Leukocyte transendothelial migration	6	162	252	11688	0.137851	1.71781	[ENSSSCG00000035170, ENSSSCG00000015407, ENSSSCG00000012365, ENSSSCG00000012485, ENSSSCG00000022676, ENSSSCG00000013553]	0.686703
04918 Thyroid hormone synthesis	3	162	93	11688	0.138555	2.32736	[ENSSSCG00000007058, ENSSSCG00000007056, ENSSSCG00000005601]	0.677658
05133 Pertussis	4	162	145	11688	0.142238	1.99029	[ENSSSCG00000015407, ENSSSCG00000034980, ENSSSCG00000024771, ENSSSCG00000013551]	0.683252
04932 Non-alcoholic fatty liver disease (NAFLD)	7	162	314	11688	0.146315	1.6084	[ENSSSCG00000029034, ENSSSCG00000031609, ENSSSCG00000013566, ENSSSCG00000024275, ENSSSCG00000011043, ENSSSCG00000027307, ENSSSCG00000016127]	0.690503
04972 Pancreatic secretion	4	162	147	11688	0.147318	1.96321	[ENSSSCG00000007058, ENSSSCG00000007056, ENSSSCG00000035243, ENSSSCG00000016135]	0.683249
05016 Huntington's disease	8	162	375	11688	0.150038	1.53916	[ENSSSCG00000029034, ENSSSCG00000032785, ENSSSCG00000007058, ENSSSCG00000007056, ENSSSCG00000024275, ENSSSCG00000027307, ENSSSCG00000013550, ENSSSCG00000016127]	0.684072
04960 Aldosterone-regulated sodium reabsorption	2	162	50	11688	0.152389	2.88593	[ENSSSCG00000013566, ENSSSCG00000030546]	0.683209
Cellular community - eukaryotes	19	162	1067	11688	0.153851	1.28474	[ENSSSCG00000007058, ENSSSCG00000008844, ENSSSCG00000007056, ENSSSCG00000013547, ENSSSCG00000015407, ENSSSCG00000012365, ENSSSCG00000013566, ENSSSCG00000013545, ENSSSCG00000011046, ENSSSCG00000013553, ENSSSCG00000016123, ENSSSCG00000035170, ENSSSCG00000025306, ENSSSCG00000031609, ENSSSCG00000002653, ENSSSCG00000004304, ENSSSCG00000004535, ENSSSCG00000022676, ENSSSCG00000008841]	0.678458
00603 Glycosphingolipid biosynthesis - globo and isoglobo series	1	162	12	11688	0.15428	6.01235	[ENSSSCG00000038423]	0.669377
04724 Glutamatergic synapse	4	162	151	11688	0.157684	1.91121	[ENSSSCG00000007058, ENSSSCG00000009956, ENSSSCG00000007056, ENSSSCG00000015407]	0.673285
04919 Thyroid hormone signaling pathway	5	162	206	11688	0.158094	1.75117	[ENSSSCG00000009965, ENSSSCG00000007058, ENSSSCG00000040440, ENSSSCG00000007056, ENSSSCG00000006108]	0.664487
Signaling molecules and interaction	21	162	1213	11688	0.168339	1.24906	[ENSSSCG00000008842, ENSSSCG00000034602, ENSSSCG00000008844, ENSSSCG00000022370, ENSSSCG00000031405, ENSSSCG00000031779, ENSSSCG00000015405, ENSSSCG00000037410, ENSSSCG00000037311, ENSSSCG00000031115, ENSSSCG00000011046, ENSSSCG00000016123, ENSSSCG00000035170, ENSSSCG00000004309, ENSSSCG00000012482, ENSSSCG00000021647, ENSSSCG00000030638, ENSSSCG00000026695, ENSSSCG00000004304, ENSSSCG00000028913…	0.696664
04621 NOD-like receptor signaling pathway	5	162	213	11688	0.173936	1.69362	[ENSSSCG00000007058, ENSSSCG00000007056, ENSSSCG00000012485, ENSSSCG00000004537, ENSSSCG00000024771]	0.708921
Aging	7	162	330	11688	0.17449	1.53042	[ENSSSCG00000009965, ENSSSCG00000040440, ENSSSCG00000031609, ENSSSCG00000038079, ENSSSCG00000013566, ENSSSCG00000011043, ENSSSCG00000012489]	0.700564
Excretory system	5	162	215	11688	0.178572	1.67786	[ENSSSCG00000007058, ENSSSCG00000007056, ENSSSCG00000040846, ENSSSCG00000013566, ENSSSCG00000030546]	0.70641
00740 Riboflavin metabolism	1	162	15	11688	0.188999	4.80988	[ENSSSCG00000037277]	0.736823
04916 Melanogenesis	4	162	163	11688	0.1903	1.77051	[ENSSSCG00000008842, ENSSSCG00000007058, ENSSSCG00000007056, ENSSSCG00000015407]	0.731294
05120 Epithelial cell signaling in Helicobacter pylori infection	3	162	111	11688	0.199469	1.94995	[ENSSSCG00000035170, ENSSSCG00000025306, ENSSSCG00000006250]	0.755735
04115 p53 signaling pathway	4	162	169	11688	0.207358	1.70765	[ENSSSCG00000037225, ENSSSCG00000024275, ENSSSCG00000012512, ENSSSCG00000009952]	0.774713
Metabolism of cofactors and vitamins	6	162	289	11688	0.212658	1.49789	[ENSSSCG00000006245, ENSSSCG00000034811, ENSSSCG00000005272, ENSSSCG00000036133, ENSSSCG00000037277, ENSSSCG00000002660]	0.78363
Translation	14	162	798	11688	0.216465	1.26576	[ENSSSCG00000034227, ENSSSCG00000029003, ENSSSCG00000034306, ENSSSCG00000015408, ENSSSCG00000027110, ENSSSCG00000037884, ENSSSCG00000036498, ENSSSCG00000038261, ENSSSCG00000039046, ENSSSCG00000033380, ENSSSCG00000036088, ENSSSCG00000040470, ENSSSCG00000004303, ENSSSCG00000005598]	0.786879
00920 Sulfur metabolism	1	162	18	11688	0.222301	4.00823	[ENSSSCG00000024275]	0.79732
05340 Primary immunodeficiency	4	162	175	11688	0.224842	1.6491	[ENSSSCG00000026742, ENSSSCG00000013512, ENSSSCG00000013524, ENSSSCG00000011049]	0.795821
04022 cGMP - PKG signaling pathway	6	162	297	11688	0.230458	1.45754	[ENSSSCG00000032785, ENSSSCG00000007058, ENSSSCG00000007056, ENSSSCG00000015407, ENSSSCG00000013566, ENSSSCG00000013550]	0.805107
04910 Insulin signaling pathway	6	162	298	11688	0.232717	1.45265	[ENSSSCG00000009965, ENSSSCG00000040440, ENSSSCG00000031609, ENSSSCG00000013554, ENSSSCG00000013566, ENSSSCG00000036498]	0.802574
00430 Taurine and hypotaurine metabolism	1	162	19	11688	0.233097	3.79727	[ENSSSCG00000015867]	0.79371
Energy metabolism	6	162	299	11688	0.234982	1.44779	[ENSSSCG00000029034, ENSSSCG00000035629, ENSSSCG00000024275, ENSSSCG00000027307, ENSSSCG00000035840, ENSSSCG00000016127]	0.790128
04360 Axon guidance	7	162	362	11688	0.237022	1.39513	[ENSSSCG00000016123, ENSSSCG00000025306, ENSSSCG00000022380, ENSSSCG00000015407, ENSSSCG00000032728, ENSSSCG00000035176, ENSSSCG00000023784]	0.787146
04961 Endocrine and other factor-regulated calcium reabsorption	2	162	67	11688	0.237733	2.15368	[ENSSSCG00000007058, ENSSSCG00000007056]	0.779879
00140 Steroid hormone biosynthesis	2	162	67	11688	0.237733	2.15368	[ENSSSCG00000030546, ENSSSCG00000006238]	0.779879
03450 Non-homologous end-joining	1	162	20	11688	0.243744	3.60741	[ENSSSCG00000011049]	0.780561
04973 Carbohydrate digestion and absorption	2	162	69	11688	0.248011	2.09125	[ENSSSCG00000007058, ENSSSCG00000007056]	0.784883
04924 Renin secretion	3	162	125	11688	0.250482	1.73156	[ENSSSCG00000007058, ENSSSCG00000007056, ENSSSCG00000015407]	0.783485
Development	11	162	627	11688	0.2527	1.26576	[ENSSSCG00000016123, ENSSSCG00000025306, ENSSSCG00000022380, ENSSSCG00000015407, ENSSSCG00000032728, ENSSSCG00000026742, ENSSSCG00000035176, ENSSSCG00000012485, ENSSSCG00000006108, ENSSSCG00000009950, ENSSSCG00000023784]	0.781338
00450 Selenocompound metabolism	1	162	21	11688	0.254244	3.43563	[ENSSSCG00000005598]	0.777177
05142 Chagas disease (American trypanosomiasis)	5	162	247	11688	0.258243	1.46049	[ENSSSCG00000007058, ENSSSCG00000007056, ENSSSCG00000015407, ENSSSCG00000024771, ENSSSCG00000013551]	0.780533
00561 Glycerolipid metabolism	2	162	71	11688	0.258305	2.03234	[ENSSSCG00000029169, ENSSSCG00000038423]	0.772045
04933 AGE-RAGE signaling pathway in diabetic complications	4	162	187	11688	0.260858	1.54328	[ENSSSCG00000007058, ENSSSCG00000007056, ENSSSCG00000012485, ENSSSCG00000004304]	0.771108
04071 Sphingolipid signaling pathway	4	162	188	11688	0.263912	1.53507	[ENSSSCG00000007058, ENSSSCG00000007056, ENSSSCG00000015407, ENSSSCG00000023969]	0.771655
03060 Protein export	1	162	22	11688	0.264599	3.27946	[ENSSSCG00000005601]	0.765345
00120 Primary bile acid biosynthesis	1	162	22	11688	0.264599	3.27946	[ENSSSCG00000006238]	0.765345
00270 Cysteine and methionine metabolism	2	162	73	11688	0.268606	1.97666	[ENSSSCG00000016133, ENSSSCG00000015867]	0.760578
04070 Phosphatidylinositol signaling system	4	162	190	11688	0.27004	1.51891	[ENSSSCG00000007058, ENSSSCG00000007056, ENSSSCG00000002653, ENSSSCG00000032846]	0.756674
05414 Dilated cardiomyopathy (DCM)	4	162	190	11688	0.27004	1.51891	[ENSSSCG00000012492, ENSSSCG00000011040, ENSSSCG00000035158, ENSSSCG00000011046]	0.756674
04662 B cell receptor signaling pathway	4	162	191	11688	0.273114	1.51096	[ENSSSCG00000009958, ENSSSCG00000006250, ENSSSCG00000026742, ENSSSCG00000013553]	0.749669
04392 Hippo signaling pathway - multiple species	1	162	25	11688	0.294814	2.88593	[ENSSSCG00000025306]	0.801061
00230 Purine metabolism	8	162	456	11688	0.298449	1.26576	[ENSSSCG00000033635, ENSSSCG00000038749, ENSSSCG00000032781, ENSSSCG00000012580, ENSSSCG00000040926, ENSSSCG00000037206, ENSSSCG00000005278, ENSSSCG00000039009]	0.802829
03050 Proteasome	2	162	79	11688	0.299467	1.82654	[ENSSSCG00000005590, ENSSSCG00000038743]	0.79759
04014 Ras signaling pathway	8	162	459	11688	0.304581	1.25748	[ENSSSCG00000008842, ENSSSCG00000008844, ENSSSCG00000025306, ENSSSCG00000012828, ENSSSCG00000040846, ENSSSCG00000004318, ENSSSCG00000013566, ENSSSCG00000008841]	0.803259
Environmental adaptation	4	162	202	11688	0.307276	1.42868	[ENSSSCG00000007058, ENSSSCG00000007056, ENSSSCG00000031609, ENSSSCG00000015407]	0.802496
Neurodegenerative diseases	13	162	798	11688	0.313383	1.17535	[ENSSSCG00000029034, ENSSSCG00000032785, ENSSSCG00000007058, ENSSSCG00000007056, ENSSSCG00000034209, ENSSSCG00000015407, ENSSSCG00000013550, ENSSSCG00000016127, ENSSSCG00000004317, ENSSSCG00000005601, ENSSSCG00000024275, ENSSSCG00000006108, ENSSSCG00000027307]	0.810577
00670 One carbon pool by folate	1	162	27	11688	0.314269	2.67215	[ENSSSCG00000002660]	0.805128
Replication and repair	6	162	334	11688	0.317871	1.29607	[ENSSSCG00000006101, ENSSSCG00000024290, ENSSSCG00000013524, ENSSSCG00000006239, ENSSSCG00000011049, ENSSSCG00000008850]	0.806673
04212 Longevity regulating pathway - worm	3	162	144	11688	0.322166	1.50309	[ENSSSCG00000038079, ENSSSCG00000013566, ENSSSCG00000012489]	0.809931
00532 Glycosaminoglycan biosynthesis - chondroitin sulfate / dermatan sulfate	1	162	28	11688	0.323796	2.57672	[ENSSSCG00000039261]	0.806492
01040 Biosynthesis of unsaturated fatty acids	1	162	28	11688	0.323796	2.57672	[ENSSSCG00000012489]	0.806492
00601 Glycosphingolipid biosynthesis - lacto and neolacto series	1	162	29	11688	0.333191	2.48787	[ENSSSCG00000013530]	0.814803
01521 EGFR tyrosine kinase inhibitor resistance	3	162	147	11688	0.33357	1.47241	[ENSSSCG00000008844, ENSSSCG00000036498, ENSSSCG00000008841]	0.808381
Overview	6	162	341	11688	0.335051	1.26947	[ENSSSCG00000040285, ENSSSCG00000016133, ENSSSCG00000013536, ENSSSCG00000012583, ENSSSCG00000032898, ENSSSCG00000012489]	0.80472
05168 Herpes simplex infection	5	162	276	11688	0.336414	1.30703	[ENSSSCG00000004538, ENSSSCG00000024275, ENSSSCG00000026695, ENSSSCG00000024771, ENSSSCG00000013551]	0.800844
00970 Aminoacyl-tRNA biosynthesis	2	162	88	11688	0.345316	1.63973	[ENSSSCG00000004303, ENSSSCG00000005598]	0.814825
00760 Nicotinate and nicotinamide metabolism	1	162	31	11688	0.351593	2.32736	[ENSSSCG00000005272]	0.822423
04726 Serotonergic synapse	3	162	152	11688	0.352558	1.42398	[ENSSSCG00000007058, ENSSSCG00000007056, ENSSSCG00000015407]	0.81757
05164 Influenza A	5	162	282	11688	0.352926	1.27922	[ENSSSCG00000032785, ENSSSCG00000013512, ENSSSCG00000024275, ENSSSCG00000024771, ENSSSCG00000013550]	0.811427
00830 Retinol metabolism	2	162	90	11688	0.355386	1.60329	[ENSSSCG00000006245, ENSSSCG00000036133]	0.810159
00534 Glycosaminoglycan biosynthesis - heparan sulfate / heparin	1	162	32	11688	0.360604	2.25463	[ENSSSCG00000039261]	0.815148
Nucleotide metabolism	8	162	488	11688	0.365073	1.18276	[ENSSSCG00000033635, ENSSSCG00000038749, ENSSSCG00000032781, ENSSSCG00000012580, ENSSSCG00000040926, ENSSSCG00000037206, ENSSSCG00000005278, ENSSSCG00000039009]	0.818371
05032 Morphine addiction	2	162	92	11688	0.365401	1.56844	[ENSSSCG00000009956, ENSSSCG00000015407]	0.812338
03008 Ribosome biogenesis in eukaryotes	1	162	33	11688	0.369491	2.18631	[ENSSSCG00000027110]	0.814697
00790 Folate biosynthesis	1	162	34	11688	0.378255	2.122	[ENSSSCG00000034811]	0.82724
04930 Type II diabetes mellitus	2	162	95	11688	0.380311	1.51891	[ENSSSCG00000013566, ENSSSCG00000011043]	0.82503
04713 Circadian entrainment	3	162	160	11688	0.382798	1.35278	[ENSSSCG00000007058, ENSSSCG00000007056, ENSSSCG00000015407]	0.823781
04320 Dorso-ventral axis formation	2	162	96	11688	0.385249	1.50309	[ENSSSCG00000006108, ENSSSCG00000009950]	0.822477
04725 Cholinergic synapse	3	162	161	11688	0.386559	1.34438	[ENSSSCG00000007058, ENSSSCG00000007056, ENSSSCG00000015407]	0.818774
Genetic Information Processing	29	162	1968	11688	0.389886	1.06316	[ENSSSCG00000034227, ENSSSCG00000034306, ENSSSCG00000015408, ENSSSCG00000027110, ENSSSCG00000038743, ENSSSCG00000013524, ENSSSCG00000011049, ENSSSCG00000039046, ENSSSCG00000033380, ENSSSCG00000004303, ENSSSCG00000005598, ENSSSCG00000006101, ENSSSCG00000029003, ENSSSCG00000024290, ENSSSCG00000005590, ENSSSCG00000013539, ENSSSCG00000037884, ENSSSCG00000036498, ENSSSCG00000038261, ENSSSCG00000016134…	0.81937
03460 Fanconi anemia pathway	2	162	98	11688	0.395074	1.47241	[ENSSSCG00000006239, ENSSSCG00000008850]	0.823837
05143 African trypanosomiasis	2	162	99	11688	0.39996	1.45754	[ENSSSCG00000007058, ENSSSCG00000007056]	0.82761
04664 Fc epsilon RI signaling pathway	3	162	165	11688	0.401548	1.31178	[ENSSSCG00000006250, ENSSSCG00000026742, ENSSSCG00000013553]	0.824553
04921 Oxytocin signaling pathway	5	162	300	11688	0.402594	1.20247	[ENSSSCG00000007058, ENSSSCG00000007056, ENSSSCG00000031609, ENSSSCG00000015407, ENSSSCG00000011040]	0.820437
00052 Galactose metabolism	1	162	37	11688	0.403826	1.94995	[ENSSSCG00000038423]	0.816762
00910 Nitrogen metabolism	1	162	38	11688	0.412116	1.89864	[ENSSSCG00000035629]	0.827307
04971 Gastric acid secretion	3	162	169	11688	0.416435	1.28074	[ENSSSCG00000007058, ENSSSCG00000007056, ENSSSCG00000015407]	0.829786
04150 mTOR signaling pathway	4	162	237	11688	0.417378	1.21769	[ENSSSCG00000009965, ENSSSCG00000040440, ENSSSCG00000013566, ENSSSCG00000036498]	0.82555
Transcription	4	162	237	11688	0.417378	1.21769	[ENSSSCG00000012493, ENSSSCG00000004538, ENSSSCG00000013539, ENSSSCG00000040612]	0.82555
04915 Estrogen signaling pathway	3	162	170	11688	0.420139	1.2732	[ENSSSCG00000007058, ENSSSCG00000007056, ENSSSCG00000015407]	0.818968
04510 Focal adhesion	8	162	515	11688	0.422394	1.12075	[ENSSSCG00000008844, ENSSSCG00000025306, ENSSSCG00000002653, ENSSSCG00000004304, ENSSSCG00000022676, ENSSSCG00000011046, ENSSSCG00000008841, ENSSSCG00000013553]	0.817439
Metabolism of other amino acids	3	162	171	11688	0.423836	1.26576	[ENSSSCG00000023604, ENSSSCG00000015867, ENSSSCG00000005598]	0.81437
04911 Insulin secretion	2	162	105	11688	0.428877	1.37425	[ENSSSCG00000007058, ENSSSCG00000007056]	0.818212
04261 Adrenergic signaling in cardiomyocytes	4	162	242	11688	0.432933	1.19253	[ENSSSCG00000007058, ENSSSCG00000007056, ENSSSCG00000015407, ENSSSCG00000011040]	0.820134
05210 Colorectal cancer	2	162	106	11688	0.433626	1.36129	[ENSSSCG00000024275, ENSSSCG00000006239]	0.815702
00190 Oxidative phosphorylation	4	162	243	11688	0.436031	1.18762	[ENSSSCG00000029034, ENSSSCG00000027307, ENSSSCG00000035840, ENSSSCG00000016127]	0.814531
03018 RNA degradation	1	162	41	11688	0.436303	1.75971	[ENSSSCG00000016134]	0.809417
05020 Prion diseases	2	162	110	11688	0.45241	1.31178	[ENSSSCG00000005601, ENSSSCG00000006108]	0.83355
Glycan biosynthesis and metabolism	5	162	321	11688	0.459983	1.1238	[ENSSSCG00000005277, ENSSSCG00000039261, ENSSSCG00000038423, ENSSSCG00000022671, ENSSSCG00000013530]	0.841738
04530 Tight junction	5	162	323	11688	0.46538	1.11684	[ENSSSCG00000016123, ENSSSCG00000035170, ENSSSCG00000031609, ENSSSCG00000013547, ENSSSCG00000012365]	0.845859
04710 Circadian rhythm	1	162	45	11688	0.467021	1.60329	[ENSSSCG00000031609]	0.843145
05010 Alzheimer's disease	6	162	400	11688	0.480865	1.08222	[ENSSSCG00000029034, ENSSSCG00000007058, ENSSSCG00000007056, ENSSSCG00000024275, ENSSSCG00000027307, ENSSSCG00000016127]	0.862352
00630 Glyoxylate and dicarboxylate metabolism	1	162	47	11688	0.48175	1.53507	[ENSSSCG00000016133]	0.858217
03430 Mismatch repair	1	162	48	11688	0.488962	1.50309	[ENSSSCG00000006239]	0.865334
05134 Legionellosis	2	162	119	11688	0.493348	1.21257	[ENSSSCG00000024275, ENSSSCG00000013551]	0.867389
05230 Central carbon metabolism in cancer	2	162	121	11688	0.502182	1.19253	[ENSSSCG00000008842, ENSSSCG00000008841]	0.877189
05146 Amoebiasis	4	162	270	11688	0.517488	1.06886	[ENSSSCG00000007058, ENSSSCG00000007056, ENSSSCG00000040846, ENSSSCG00000004304]	0.898093
05145 Toxoplasmosis	3	162	198	11688	0.519958	1.09315	[ENSSSCG00000015407, ENSSSCG00000013512, ENSSSCG00000024275]	0.896594
04913 Ovarian Steroidogenesis	1	162	53	11688	0.523554	1.36129	[ENSSSCG00000013566]	0.897044
00020 Citrate cycle (TCA cycle)	1	162	53	11688	0.523554	1.36129	[ENSSSCG00000016133]	0.897044
05030 Cocaine addiction	1	162	53	11688	0.523554	1.36129	[ENSSSCG00000015407]	0.897044
04151 PI3K-Akt signaling pathway	9	162	638	11688	0.527412	1.01776	[ENSSSCG00000008842, ENSSSCG00000009965, ENSSSCG00000040440, ENSSSCG00000008844, ENSSSCG00000013566, ENSSSCG00000004304, ENSSSCG00000036498, ENSSSCG00000011046, ENSSSCG00000008841]	0.886712
04925 Aldosterone synthesis and secretion	2	162	127	11688	0.528088	1.13619	[ENSSSCG00000007058, ENSSSCG00000007056]	0.882333
05200 Pathways in cancer	10	162	713	11688	0.531554	1.0119	[ENSSSCG00000008842, ENSSSCG00000007058, ENSSSCG00000007056, ENSSSCG00000012828, ENSSSCG00000015407, ENSSSCG00000012371, ENSSSCG00000024275, ENSSSCG00000004304, ENSSSCG00000006239, ENSSSCG00000008841]	0.882641
04260 Cardiac muscle contraction	2	162	128	11688	0.532316	1.12731	[ENSSSCG00000029034, ENSSSCG00000011040]	0.878485
04922 Glucagon signaling pathway	3	162	203	11688	0.53682	1.06623	[ENSSSCG00000007058, ENSSSCG00000007056, ENSSSCG00000031609]	0.880516
00062 Fatty acid elongation	1	162	56	11688	0.543181	1.28836	[ENSSSCG00000040285]	0.885549
04066 HIF-1 signaling pathway	3	162	205	11688	0.543472	1.05583	[ENSSSCG00000012485, ENSSSCG00000013566, ENSSSCG00000036498]	0.880686
04213 Longevity regulating pathway - multiple species	2	162	133	11688	0.553073	1.08493	[ENSSSCG00000031609, ENSSSCG00000013566]	0.890878
04744 Phototransduction	1	162	59	11688	0.562004	1.22285	[ENSSSCG00000015406]	0.899876
00565 Ether lipid metabolism	1	162	59	11688	0.562004	1.22285	[ENSSSCG00000029169]	0.899876
04914 Progesterone-mediated oocyte maturation	2	162	137	11688	0.569208	1.05326	[ENSSSCG00000015407, ENSSSCG00000006248]	0.900688
04978 Mineral absorption	1	162	61	11688	0.574123	1.18276	[ENSSSCG00000005269]	0.903153
Cardiovascular diseases	9	162	664	11688	0.576418	0.977912	[ENSSSCG00000008844, ENSSSCG00000031609, ENSSSCG00000012492, ENSSSCG00000011040, ENSSSCG00000012485, ENSSSCG00000004537, ENSSSCG00000024275, ENSSSCG00000035158, ENSSSCG00000011046]	0.901491
04970 Salivary secretion	2	162	139	11688	0.577118	1.0381	[ENSSSCG00000007058, ENSSSCG00000007056]	0.897368
Drug resistance	6	162	446	11688	0.587899	0.970603	[ENSSSCG00000008844, ENSSSCG00000024275, ENSSSCG00000006108, ENSSSCG00000036498, ENSSSCG00000006239, ENSSSCG00000008841]	0.908879
04340 Hedgehog signaling pathway	1	162	65	11688	0.59737	1.10997	[ENSSSCG00000009956]	0.918243
04215 Apoptosis - multiple species	1	162	65	11688	0.59737	1.10997	[ENSSSCG00000024275]	0.918243
04728 Dopaminergic synapse	3	162	222	11688	0.59772	0.974975	[ENSSSCG00000007058, ENSSSCG00000007056, ENSSSCG00000015407]	0.908399
04974 Protein digestion and absorption	2	162	146	11688	0.603968	0.988331	[ENSSSCG00000004304, ENSSSCG00000016135]	0.912738
00330 Arginine and proline metabolism	1	162	67	11688	0.608516	1.07684	[ENSSSCG00000023604]	0.914473
04064 NF-kappa B signaling pathway	4	162	307	11688	0.619355	0.940041	[ENSSSCG00000006250, ENSSSCG00000026742, ENSSSCG00000026695, ENSSSCG00000024771]	0.925591
04720 Long-term potentiation	2	162	151	11688	0.622351	0.955605	[ENSSSCG00000007058, ENSSSCG00000007056]	0.924931
00620 Pyruvate metabolism	1	162	70	11688	0.624662	1.03069	[ENSSSCG00000016133]	0.923264
05131 Shigellosis	2	162	156	11688	0.640074	0.924976	[ENSSSCG00000005596, ENSSSCG00000012370]	0.940873
04962 Vasopressin-regulated water reabsorption	1	162	73	11688	0.640146	0.988331	[ENSSSCG00000040846]	0.935866
04214 Apoptosis - fly	2	162	161	11688	0.657141	0.89625	[ENSSSCG00000033964, ENSSSCG00000024275]	0.955518
05205 Proteoglycans in cancer	5	162	403	11688	0.661594	0.895138	[ENSSSCG00000008844, ENSSSCG00000025306, ENSSSCG00000012365, ENSSSCG00000036498, ENSSSCG00000013553]	0.956821
Cancers	25	162	1917	11688	0.663922	0.940899	[ENSSSCG00000009965, ENSSSCG00000015407, ENSSSCG00000006250, ENSSSCG00000040440, ENSSSCG00000025306, ENSSSCG00000012481, ENSSSCG00000024275, ENSSSCG00000006108, ENSSSCG00000004304, ENSSSCG00000008841, ENSSSCG00000008842, ENSSSCG00000007058, ENSSSCG00000008844, ENSSSCG00000029169, ENSSSCG00000007056, ENSSSCG00000012828, ENSSSCG00000012365, ENSSSCG00000036498, ENSSSCG00000013551, ENSSSCG00000013553…	0.955054
04310 Wnt signaling pathway	3	162	245	11688	0.664175	0.883447	[ENSSSCG00000007058, ENSSSCG00000007056, ENSSSCG00000015866]	0.950335
04520 Adherens junction	2	162	166	11688	0.673559	0.869255	[ENSSSCG00000016123, ENSSSCG00000013566]	0.958664
03040 Spliceosome	1	162	80	11688	0.673852	0.901852	[ENSSSCG00000040612]	0.954032
04912 GnRH signaling pathway	2	162	167	11688	0.676766	0.86405	[ENSSSCG00000007058, ENSSSCG00000007056]	0.953142
05215 Prostate cancer	2	162	167	11688	0.676766	0.86405	[ENSSSCG00000012371, ENSSSCG00000008841]	0.953142
03410 Base excision repair	1	162	81	11688	0.678403	0.890718	[ENSSSCG00000013524]	0.945547
04610 Complement and coagulation cascades	2	162	171	11688	0.689339	0.843838	[ENSSSCG00000009958, ENSSSCG00000013551]	0.955836
00480 Glutathione metabolism	1	162	84	11688	0.691683	0.858907	[ENSSSCG00000023604]	0.954168
04750 Inflammatory mediator regulation of TRP channels	2	162	175	11688	0.70151	0.82455	[ENSSSCG00000007058, ENSSSCG00000007056]	0.962786
05132 Salmonella infection	2	162	179	11688	0.713285	0.806125	[ENSSSCG00000005596, ENSSSCG00000012370]	0.973978
Cell growth and death	9	162	747	11688	0.715412	0.869255	[ENSSSCG00000033964, ENSSSCG00000012371, ENSSSCG00000037225, ENSSSCG00000004306, ENSSSCG00000024275, ENSSSCG00000012512, ENSSSCG00000006248, ENSSSCG00000009962, ENSSSCG00000009952]	0.971949
04330 Notch signaling pathway	1	162	91	11688	0.720588	0.792837	[ENSSSCG00000006108]	0.974061
04068 FoxO signaling pathway	2	162	182	11688	0.721861	0.792837	[ENSSSCG00000031609, ENSSSCG00000013566]	0.970903
05213 Endometrial cancer	1	162	92	11688	0.724491	0.784219	[ENSSSCG00000006239]	0.969592
05416 Viral myocarditis	3	162	270	11688	0.727036	0.801646	[ENSSSCG00000012492, ENSSSCG00000024275, ENSSSCG00000035158]	0.968182
01524 Platinum drug resistance	2	162	187	11688	0.735676	0.771638	[ENSSSCG00000024275, ENSSSCG00000006239]	0.974861
04010 MAPK signaling pathway	5	162	442	11688	0.738633	0.816156	[ENSSSCG00000025306, ENSSSCG00000011040, ENSSSCG00000006248, ENSSSCG00000012367, ENSSSCG00000008841]	0.973982
00280 Valine, leucine and isoleucine degradation	1	162	96	11688	0.739569	0.751543	[ENSSSCG00000040285]	0.970459
04612 Antigen processing and presentation	2	162	190	11688	0.743683	0.759454	[ENSSSCG00000005601, ENSSSCG00000013512]	0.97112
04140 Autophagy - animal	2	162	191	11688	0.746306	0.755478	[ENSSSCG00000009965, ENSSSCG00000040440]	0.969837
05221 Acute myeloid leukemia	1	162	99	11688	0.750337	0.728769	[ENSSSCG00000008842]	0.970387
04976 Bile secretion	1	162	99	11688	0.750337	0.728769	[ENSSSCG00000006238]	0.970387
Carbohydrate metabolism	6	162	531	11688	0.751027	0.815233	[ENSSSCG00000007058, ENSSSCG00000016133, ENSSSCG00000007056, ENSSSCG00000038423, ENSSSCG00000002653, ENSSSCG00000032846]	0.962029
04110 Cell cycle	2	162	194	11688	0.754038	0.743795	[ENSSSCG00000004306, ENSSSCG00000009962]	0.961309
04020 Calcium signaling pathway	5	162	451	11688	0.754482	0.799869	[ENSSSCG00000032785, ENSSSCG00000007058, ENSSSCG00000007056, ENSSSCG00000013550, ENSSSCG00000008841]	0.957338
05418 Fluid shear stress and atherosclerosis	3	162	284	11688	0.758045	0.762128	[ENSSSCG00000008844, ENSSSCG00000012485, ENSSSCG00000004537]	0.957343
05218 Melanoma	1	162	102	11688	0.760662	0.707335	[ENSSSCG00000008841]	0.956159
05211 Renal cell carcinoma	1	162	103	11688	0.764008	0.700467	[ENSSSCG00000025306]	0.955899
Circulatory system	5	162	461	11688	0.771248	0.782518	[ENSSSCG00000029034, ENSSSCG00000007058, ENSSSCG00000007056, ENSSSCG00000015407, ENSSSCG00000011040]	0.960489
05222 Small cell lung cancer	2	162	202	11688	0.773676	0.714338	[ENSSSCG00000024275, ENSSSCG00000004304]	0.959073
04727 GABAergic synapse	1	162	108	11688	0.780056	0.668038	[ENSSSCG00000015407]	0.962546
05212 Pancreatic cancer	1	162	111	11688	0.789159	0.649983	[ENSSSCG00000012828]	0.969332
05224 Breast cancer	2	162	212	11688	0.7963	0.680643	[ENSSSCG00000008842, ENSSSCG00000006108]	0.973658
04142 Lysosome	1	162	114	11688	0.797888	0.632878	[ENSSSCG00000038423]	0.971184
04370 VEGF signaling pathway	1	162	115	11688	0.800716	0.627375	[ENSSSCG00000008844]	0.970238
04114 Oocyte meiosis	2	162	220	11688	0.812945	0.655892	[ENSSSCG00000012371, ENSSSCG00000006248]	0.980638
04391 Hippo signaling pathway -fly	1	162	120	11688	0.814282	0.601235	[ENSSSCG00000016123]	0.977865
04350 TGF-beta signaling pathway	1	162	120	11688	0.814282	0.601235	[ENSSSCG00000012576]	0.977865
00564 Glycerophospholipid metabolism	1	162	120	11688	0.814282	0.601235	[ENSSSCG00000029169]	0.977865
04024 cAMP signaling pathway	3	162	315	11688	0.816657	0.687125	[ENSSSCG00000025306, ENSSSCG00000015407, ENSSSCG00000013553]	0.967756
03013 RNA transport	1	162	123	11688	0.821976	0.58657	[ENSSSCG00000027110]	0.969788
04380 Osteoclast differentiation	2	162	228	11688	0.828373	0.632878	[ENSSSCG00000026742, ENSSSCG00000012485]	0.973067
04514 Cell adhesion molecules (CAMs)	3	162	324	11688	0.831262	0.668038	[ENSSSCG00000035170, ENSSSCG00000012482, ENSSSCG00000011046]	0.972215
04141 Protein processing in endoplasmic reticulum	2	162	230	11688	0.832048	0.627375	[ENSSSCG00000004317, ENSSSCG00000005601]	0.968921
05152 Tuberculosis	4	162	415	11688	0.832157	0.695404	[ENSSSCG00000040846, ENSSSCG00000013512, ENSSSCG00000024275, ENSSSCG00000013551]	0.964872
05100 Bacterial invasion of epithelial cells	1	162	128	11688	0.834102	0.563657	[ENSSSCG00000005596]	0.962976
05150 Staphylococcus aureus infection	2	162	239	11688	0.847726	0.60375	[ENSSSCG00000012482, ENSSSCG00000013551]	0.974523
05140 Leishmaniasis	1	162	140	11688	0.859959	0.515344	[ENSSSCG00000013551]	0.984379
05161 Hepatitis B	2	162	248	11688	0.862071	0.58184	[ENSSSCG00000024275, ENSSSCG00000024771]	0.982614
05014 Amyotrophic lateral sclerosis (ALS)	1	162	144	11688	0.867654	0.501029	[ENSSSCG00000024275]	0.984806
05214 Glioma	1	162	145	11688	0.869512	0.497573	[ENSSSCG00000008841]	0.982767
04013 MAPK signaling pathway - fly	1	162	146	11688	0.871343	0.494165	[ENSSSCG00000012370]	0.980717
04270 Vascular smooth muscle contraction	2	162	259	11688	0.877929	0.557129	[ENSSSCG00000007058, ENSSSCG00000007056]	0.984012
04012 ErbB signaling pathway	1	162	150	11688	0.878416	0.480988	[ENSSSCG00000025306]	0.980473
Nervous system	6	162	637	11688	0.882167	0.679574	[ENSSSCG00000007058, ENSSSCG00000009956, ENSSSCG00000007056, ENSSSCG00000004309, ENSSSCG00000015407, ENSSSCG00000006250]	0.980591
01522 Endocrine resistance	1	162	156	11688	0.888308	0.462488	[ENSSSCG00000006108]	0.983354
Amino acid metabolism	4	162	475	11688	0.900212	0.607563	[ENSSSCG00000023604, ENSSSCG00000040285, ENSSSCG00000016133, ENSSSCG00000015867]	0.992447
04660 T cell receptor signaling pathway	2	162	282	11688	0.905817	0.511689	[ENSSSCG00000025306, ENSSSCG00000013553]	0.99455
04650 Natural killer cell mediated cytotoxicity	2	162	286	11688	0.910017	0.504533	[ENSSSCG00000025306, ENSSSCG00000013553]	0.9951
04620 Toll-like receptor signaling pathway	1	162	173	11688	0.912199	0.417041	[ENSSSCG00000024771]	0.993448
05203 Viral carcinogenesis	2	162	291	11688	0.915022	0.495864	[ENSSSCG00000006250, ENSSSCG00000013551]	0.992504
05169 Epstein-Barr virus infection	3	162	399	11688	0.918601	0.542467	[ENSSSCG00000009958, ENSSSCG00000006250, ENSSSCG00000038743]	0.992384
05166 HTLV-I infection	4	162	498	11688	0.919068	0.579503	[ENSSSCG00000032785, ENSSSCG00000004535, ENSSSCG00000013550, ENSSSCG00000008841]	0.988917
05202 Transcriptional misregulation in cancers	3	162	403	11688	0.921835	0.537083	[ENSSSCG00000012481, ENSSSCG00000005604, ENSSSCG00000004535]	0.987943
04550 Signaling pathways regulating pluripotency of stem cells	1	162	194	11688	0.934812	0.371898	[ENSSSCG00000004535]	0.997875
05206 MicroRNAs in cancer	2	162	317	11688	0.937114	0.455193	[ENSSSCG00000006108, ENSSSCG00000008841]	0.996378
04390 Hippo signaling pathway	1	162	201	11688	0.94098	0.358946	[ENSSSCG00000016123]	0.996549
05160 Hepatitis C	1	162	207	11688	0.945802	0.348542	[ENSSSCG00000024771]	0.997728
01200 Carbon metabolism	1	162	209	11688	0.947321	0.345206	[ENSSSCG00000016133]	0.995427
04080 Neuroactive ligand-receptor interaction	2	162	333	11688	0.94789	0.433322	[ENSSSCG00000016123, ENSSSCG00000004309]	0.992149
Folding, sorting and degradation	5	162	651	11688	0.95157	0.554133	[ENSSSCG00000016134, ENSSSCG00000005590, ENSSSCG00000038743, ENSSSCG00000004317, ENSSSCG00000005601]	0.99214
04658 Th1 and Th2 cell differentiation	1	162	242	11688	0.967065	0.298133	[ENSSSCG00000006108]	1.0044
Immune diseases	5	162	693	11688	0.967137	0.520549	[ENSSSCG00000026742, ENSSSCG00000013512, ENSSSCG00000013524, ENSSSCG00000011049, ENSSSCG00000013551]	1.00061
Substance dependence	2	162	376	11688	0.968839	0.383767	[ENSSSCG00000009956, ENSSSCG00000015407]	0.998535
05034 Alcoholism	1	162	274	11688	0.979142	0.263314	[ENSSSCG00000015407]	1.0053
04210 Apoptosis	1	162	275	11688	0.979438	0.262357	[ENSSSCG00000024275]	1.00178
Organismal Systems	68	162	5800	11688	0.979504	0.845875	[ENSSSCG00000029034, ENSSSCG00000038749, ENSSSCG00000013566, ENSSSCG00000030546, ENSSSCG00000037410, ENSSSCG00000012510, ENSSSCG00000016123, ENSSSCG00000025306, ENSSSCG00000038079, ENSSSCG00000032728, ENSSSCG00000006108, ENSSSCG00000024771, ENSSSCG00000009950, ENSSSCG00000022676, ENSSSCG00000009956, ENSSSCG00000029169, ENSSSCG00000013536, ENSSSCG00000009958, ENSSSCG00000012365, ENSSSCG00000012485…	0.998055
04120 Ubiquitin mediated proteolysis	1	162	282	11688	0.981396	0.255844	[ENSSSCG00000004317]	0.99621
05162 Measles	1	162	332	11688	0.990916	0.217314	[ENSSSCG00000012365]	1.00209
05322 Systemic lupus erythematosus	1	162	338	11688	0.991666	0.213456	[ENSSSCG00000013551]	0.999094
Sensory system	8	162	2158	11688	1	0.267463	[ENSSSCG00000007058, ENSSSCG00000033635, ENSSSCG00000009956, ENSSSCG00000038749, ENSSSCG00000007056, ENSSSCG00000015406, ENSSSCG00000040926, ENSSSCG00000012510]	1.00373
04740 Olfactory transduction	1	162	1802	11688	1	0.0400378	[ENSSSCG00000009956]	1

## Sheet: Gene ontology
GO_Name	GO_ID	GO_Level	P_value	EnrichmentScore	HitsGenesCountsInSelectedSet	HitsGenesCountsInBackground	AllGenesCountsInSelectedSet	AllGenesCountsInBackground	GenesOfSelectedSetInGOterm	corrected p-value(BH method)	Type
vascular endothelial growth factor signaling pathway	GO:0038084	9	0.000689288	9.71743	4	25	218	13240	ENSSSCG00000026383,ENSSSCG00000008841,ENSSSCG00000008844,ENSSSCG00000004535,	1	BP
positive regulation of integrin biosynthetic process	GO:0045726	8	0.000800837	40.4893	2	3	218	13240	ENSSSCG00000012485,ENSSSCG00000012371,	1	BP
establishment of epithelial cell apical/basal polarity	GO:0045198	8	0.000867898	15.1835	3	12	218	13240	ENSSSCG00000022676,ENSSSCG00000038460,ENSSSCG00000012365,	0.926047	BP
positive regulation of vasculature development	GO:1904018	7	0.00109237	4.38286	7	97	218	13240	ENSSSCG00000013551,ENSSSCG00000034898,ENSSSCG00000008842,ENSSSCG00000008844,ENSSSCG00000013514,ENSSSCG00000029296,ENSSSCG00000012482,	0.874166	BP
digestive system development	GO:0055123	5	0.00146558	4.16802	7	102	218	13240	ENSSSCG00000028336,ENSSSCG00000023520,ENSSSCG00000038460,ENSSSCG00000002658,ENSSSCG00000008841,ENSSSCG00000008842,ENSSSCG00000013566,	0.938265	BP
regulation of integrin biosynthetic process	GO:0045113	7	0.00158427	30.367	2	4	218	13240	ENSSSCG00000012485,ENSSSCG00000012371,	0.845211	BP
adrenal gland development	GO:0030325	6	0.00173066	12.1468	3	15	218	13240	ENSSSCG00000008841,ENSSSCG00000005588,ENSSSCG00000013566,	0.791408	BP
male gonad development	GO:0008584	6	0.00178197	4.67184	6	78	218	13240	ENSSSCG00000013523,ENSSSCG00000008841,ENSSSCG00000008842,ENSSSCG00000005588,ENSSSCG00000013566,ENSSSCG00000012371,	0.713011	BP
development of primary male sexual characteristics	GO:0046546	5	0.00190244	4.6127	6	79	218	13240	ENSSSCG00000013523,ENSSSCG00000008841,ENSSSCG00000008842,ENSSSCG00000005588,ENSSSCG00000013566,ENSSSCG00000012371,	0.676635	BP
establishment of apical/basal cell polarity	GO:0035089	7	0.00210434	11.3876	3	16	218	13240	ENSSSCG00000022676,ENSSSCG00000038460,ENSSSCG00000012365,	0.673599	BP
establishment or maintenance of epithelial cell apical/basal polarity	GO:0045197	7	0.00225093	7.14517	4	34	218	13240	ENSSSCG00000022676,ENSSSCG00000038460,ENSSSCG00000005586,ENSSSCG00000012365,	0.655022	BP
polarized epithelial cell differentiation	GO:0030859	7	0.00252446	10.7178	3	17	218	13240	ENSSSCG00000022676,ENSSSCG00000038460,ENSSSCG00000012365,	0.673399	BP
regulation of vasculature development	GO:1901342	6	0.00255446	3.10571	9	176	218	13240	ENSSSCG00000013551,ENSSSCG00000034898,ENSSSCG00000008842,ENSSSCG00000008844,ENSSSCG00000013514,ENSSSCG00000029296,ENSSSCG00000012482,ENSSSCG00000012480,ENSSSCG00000004535,	0.628986	BP
response to testosterone	GO:0033574	6	0.00261181	24.2936	2	5	218	13240	ENSSSCG00000012365,ENSSSCG00000012371,	0.597172	BP
integrin biosynthetic process	GO:0045112	6	0.00261181	24.2936	2	5	218	13240	ENSSSCG00000012485,ENSSSCG00000012371,	0.597172	BP
cellular response to testosterone stimulus	GO:0071394	7	0.00261181	24.2936	2	5	218	13240	ENSSSCG00000012365,ENSSSCG00000012371,	0.597172	BP
multivesicular body sorting pathway	GO:0071985	6	0.00261181	24.2936	2	5	218	13240	ENSSSCG00000012484,ENSSSCG00000035243,	0.597172	BP
midgut development	GO:0007494	6	0.00261181	24.2936	2	5	218	13240	ENSSSCG00000038460,ENSSSCG00000002658,	0.597172	BP
cellular response to vascular endothelial growth factor stimulus	GO:0035924	7	0.0027867	6.74822	4	36	218	13240	ENSSSCG00000026383,ENSSSCG00000008841,ENSSSCG00000008844,ENSSSCG00000004535,	0.469486	BP
establishment of monopolar cell polarity	GO:0061162	6	0.00299285	10.1223	3	18	218	13240	ENSSSCG00000022676,ENSSSCG00000038460,ENSSSCG00000012365,	0.479005	BP
sex determination	GO:0007530	4	0.00299285	10.1223	3	18	218	13240	ENSSSCG00000005588,ENSSSCG00000013566,ENSSSCG00000012371,	0.479005	BP
positive regulation of angiogenesis	GO:0045766	8	0.0032833	4.14095	6	88	218	13240	ENSSSCG00000013551,ENSSSCG00000034898,ENSSSCG00000008844,ENSSSCG00000013514,ENSSSCG00000029296,ENSSSCG00000012482,	0.47772	BP
reactive oxygen species metabolic process	GO:0072593	4	0.00338843	3.23914	8	150	218	13240	ENSSSCG00000024771,ENSSSCG00000013538,ENSSSCG00000016127,ENSSSCG00000013553,ENSSSCG00000037277,ENSSSCG00000013513,ENSSSCG00000013566,ENSSSCG00000012485,	0.471581	BP
visual perception	GO:0007601	7	0.00347334	4.09442	6	89	218	13240	ENSSSCG00000009954,ENSSSCG00000009955,ENSSSCG00000009964,ENSSSCG00000012580,ENSSSCG00000011040,ENSSSCG00000024249,	0.463256	BP
establishment or maintenance of monopolar cell polarity	GO:0061339	5	0.00351122	9.58957	3	19	218	13240	ENSSSCG00000022676,ENSSSCG00000038460,ENSSSCG00000012365,	0.449577	BP
vasculature development	GO:0001944	5	0.0037204	2.12635	16	457	218	13240	ENSSSCG00000009957,ENSSSCG00000013551,ENSSSCG00000023520,ENSSSCG00000034898,ENSSSCG00000038460,ENSSSCG00000026383,ENSSSCG00000023784,ENSSSCG00000008841,ENSSSCG00000008842,ENSSSCG00000008844,ENSSSCG00000013514,ENSSSCG00000029296,ENSSSCG00000012482,ENSSSCG00000012480,ENSSSCG00000012485,ENSSSCG00000004535,	0.458038	BP
regulation of smooth muscle cell differentiation	GO:0051150	7	0.00408115	9.11009	3	20	218	13240	ENSSSCG00000029989,ENSSSCG00000038460,ENSSSCG00000008842,	0.483843	BP
establishment or maintenance of apical/basal cell polarity	GO:0035088	6	0.00410781	6.07339	4	40	218	13240	ENSSSCG00000022676,ENSSSCG00000038460,ENSSSCG00000005586,ENSSSCG00000012365,	0.469611	BP
establishment or maintenance of bipolar cell polarity	GO:0061245	5	0.00410781	6.07339	4	40	218	13240	ENSSSCG00000022676,ENSSSCG00000038460,ENSSSCG00000005586,ENSSSCG00000012365,	0.469611	BP
cardiovascular system development	GO:0072358	5	0.00448669	2.08529	16	466	218	13240	ENSSSCG00000009957,ENSSSCG00000013551,ENSSSCG00000023520,ENSSSCG00000034898,ENSSSCG00000038460,ENSSSCG00000026383,ENSSSCG00000023784,ENSSSCG00000008841,ENSSSCG00000008842,ENSSSCG00000008844,ENSSSCG00000013514,ENSSSCG00000029296,ENSSSCG00000012482,ENSSSCG00000012480,ENSSSCG00000012485,ENSSSCG00000004535,	0.478729	BP
smooth muscle cell differentiation	GO:0051145	7	0.00449411	5.92526	4	41	218	13240	ENSSSCG00000029989,ENSSSCG00000038460,ENSSSCG00000008842,ENSSSCG00000011046,	0.464053	BP
establishment of epithelial cell polarity	GO:0090162	6	0.00470412	8.67628	3	21	218	13240	ENSSSCG00000022676,ENSSSCG00000038460,ENSSSCG00000012365,	0.470559	BP
sensory perception of light stimulus	GO:0050953	6	0.00479017	3.83583	6	95	218	13240	ENSSSCG00000009954,ENSSSCG00000009955,ENSSSCG00000009964,ENSSSCG00000012580,ENSSSCG00000011040,ENSSSCG00000024249,	0.464646	BP
digestive tract development	GO:0048565	5	0.00504101	3.79587	6	96	218	13240	ENSSSCG00000028336,ENSSSCG00000023520,ENSSSCG00000038460,ENSSSCG00000002658,ENSSSCG00000008841,ENSSSCG00000008842,	0.474596	BP
regulation of angiogenesis	GO:0045765	7	0.00558511	2.98081	8	163	218	13240	ENSSSCG00000013551,ENSSSCG00000034898,ENSSSCG00000008844,ENSSSCG00000013514,ENSSSCG00000029296,ENSSSCG00000012482,ENSSSCG00000012480,ENSSSCG00000004535,	0.510798	BP
male sex differentiation	GO:0046661	5	0.00585143	3.68085	6	99	218	13240	ENSSSCG00000013523,ENSSSCG00000008841,ENSSSCG00000008842,ENSSSCG00000005588,ENSSSCG00000013566,ENSSSCG00000012371,	0.520289	BP
blood vessel development	GO:0001568	4	0.0061238	2.07519	15	439	218	13240	ENSSSCG00000009957,ENSSSCG00000013551,ENSSSCG00000023520,ENSSSCG00000034898,ENSSSCG00000038460,ENSSSCG00000026383,ENSSSCG00000023784,ENSSSCG00000008841,ENSSSCG00000008844,ENSSSCG00000013514,ENSSSCG00000029296,ENSSSCG00000012482,ENSSSCG00000012480,ENSSSCG00000012485,ENSSSCG00000004535,	0.529792	BP
myeloid cell activation involved in immune response	GO:0002275	7	0.00628306	5.39857	4	45	218	13240	ENSSSCG00000024771,ENSSSCG00000038460,ENSSSCG00000008842,ENSSSCG00000006250,	0.529265	BP
7-methylguanosine RNA capping	GO:0009452	10	0.00707825	15.1835	2	8	218	13240	ENSSSCG00000006251,ENSSSCG00000004311,	0.580961	BP
RNA capping	GO:0036260	9	0.00707825	15.1835	2	8	218	13240	ENSSSCG00000006251,ENSSSCG00000004311,	0.580961	BP
transcription initiation from RNA polymerase II promoter	GO:0006367	10	0.00733239	5.16885	4	47	218	13240	ENSSSCG00000013539,ENSSSCG00000034980,ENSSSCG00000012493,ENSSSCG00000004535,	0.572463	BP
regulation of nitric oxide biosynthetic process	GO:0045428	8	0.00775158	7.28807	3	25	218	13240	ENSSSCG00000024771,ENSSSCG00000013538,ENSSSCG00000013566,	0.590781	BP
mesodermal cell differentiation	GO:0048333	6	0.00775158	7.28807	3	25	218	13240	ENSSSCG00000038460,ENSSSCG00000029296,ENSSSCG00000011046,	0.590781	BP
blood vessel morphogenesis	GO:0048514	4	0.00818543	2.13968	13	369	218	13240	ENSSSCG00000009957,ENSSSCG00000013551,ENSSSCG00000034898,ENSSSCG00000038460,ENSSSCG00000026383,ENSSSCG00000008841,ENSSSCG00000008844,ENSSSCG00000013514,ENSSSCG00000029296,ENSSSCG00000012482,ENSSSCG00000012480,ENSSSCG00000012485,ENSSSCG00000004535,	0.59549	BP
protein autophosphorylation	GO:0046777	9	0.008451	2.77641	8	175	218	13240	ENSSSCG00000026742,ENSSSCG00000008841,ENSSSCG00000008842,ENSSSCG00000008844,ENSSSCG00000005587,ENSSSCG00000006250,ENSSSCG00000006248,ENSSSCG00000013566,	0.601148	BP
mast cell activation involved in immune response	GO:0002279	8	0.00865776	7.00776	3	26	218	13240	ENSSSCG00000038460,ENSSSCG00000008842,ENSSSCG00000006250,	0.602467	BP
mast cell degranulation	GO:0043303	11	0.00865776	7.00776	3	26	218	13240	ENSSSCG00000038460,ENSSSCG00000008842,ENSSSCG00000006250,	0.602467	BP
angiogenesis	GO:0001525	4	0.00888246	2.29578	11	291	218	13240	ENSSSCG00000013551,ENSSSCG00000034898,ENSSSCG00000026383,ENSSSCG00000008841,ENSSSCG00000008844,ENSSSCG00000013514,ENSSSCG00000029296,ENSSSCG00000012482,ENSSSCG00000012480,ENSSSCG00000012485,ENSSSCG00000004535,	0.592349	BP
mRNA metabolic process	GO:0016071	8	0.00891468	2.11673	13	373	218	13240	ENSSSCG00000013522,ENSSSCG00000013523,ENSSSCG00000013538,ENSSSCG00000009962,ENSSSCG00000040926,ENSSSCG00000037192,ENSSSCG00000006100,ENSSSCG00000039953,ENSSSCG00000015867,ENSSSCG00000012486,ENSSSCG00000004311,ENSSSCG00000033635,ENSSSCG00000032781,	0.582365	BP
Leydig cell differentiation	GO:0033327	6	0.00900239	13.4964	2	9	218	13240	ENSSSCG00000008841,ENSSSCG00000012371,	0.576333	BP
luteinization	GO:0001553	5	0.00900239	13.4964	2	9	218	13240	ENSSSCG00000008841,ENSSSCG00000005588,	0.576333	BP
regulation of respiratory gaseous exchange by neurological system process	GO:0002087	7	0.00900239	13.4964	2	9	218	13240	ENSSSCG00000008840,ENSSSCG00000005604,	0.576333	BP
prostate gland growth	GO:0060736	6	0.00900239	13.4964	2	9	218	13240	ENSSSCG00000006247,ENSSSCG00000012371,	0.576333	BP
positive regulation of cell migration involved in sprouting angiogenesis	GO:0090050	12	0.00900239	13.4964	2	9	218	13240	ENSSSCG00000029296,ENSSSCG00000012482,	0.576333	BP
maintenance of location	GO:0051235	4	0.00904695	2.55423	9	214	218	13240	ENSSSCG00000013550,ENSSSCG00000013551,ENSSSCG00000002653,ENSSSCG00000013513,ENSSSCG00000005588,ENSSSCG00000024254,ENSSSCG00000005601,ENSSSCG00000006250,ENSSSCG00000026695,	0.526533	BP
positive regulation of reproductive process	GO:2000243	5	0.00911295	4.85872	4	50	218	13240	ENSSSCG00000007056,ENSSSCG00000005588,ENSSSCG00000013566,ENSSSCG00000012371,	0.520903	BP
neural crest cell development	GO:0014032	7	0.00911295	4.85872	4	50	218	13240	ENSSSCG00000032728,ENSSSCG00000023784,ENSSSCG00000033413,ENSSSCG00000029296,	0.520903	BP
positive regulation of blood vessel endothelial cell migration	GO:0043536	11	0.00962349	6.74822	3	27	218	13240	ENSSSCG00000008844,ENSSSCG00000029296,ENSSSCG00000012482,	0.531117	BP
RNA methylation	GO:0001510	9	0.0097637	4.76345	4	51	218	13240	ENSSSCG00000006100,ENSSSCG00000006251,ENSSSCG00000012489,ENSSSCG00000011041,	0.529722	BP
myeloid leukocyte mediated immunity	GO:0002444	5	0.0097637	4.76345	4	51	218	13240	ENSSSCG00000013551,ENSSSCG00000038460,ENSSSCG00000008842,ENSSSCG00000006250,	0.529722	BP
positive regulation of cell migration	GO:0030335	8	0.00977941	2.26466	11	295	218	13240	ENSSSCG00000038460,ENSSSCG00000023784,ENSSSCG00000008841,ENSSSCG00000008844,ENSSSCG00000031346,ENSSSCG00000005601,ENSSSCG00000006250,ENSSSCG00000029296,ENSSSCG00000026695,ENSSSCG00000013566,ENSSSCG00000012482,	0.513178	BP
mast cell mediated immunity	GO:0002448	6	0.0106495	6.50721	3	28	218	13240	ENSSSCG00000038460,ENSSSCG00000008842,ENSSSCG00000006250,	0.549823	BP
regulation of mononuclear cell migration	GO:0071675	9	0.0106495	6.50721	3	28	218	13240	ENSSSCG00000007056,ENSSSCG00000031346,ENSSSCG00000006250,	0.549823	BP
embryonic digestive tract development	GO:0048566	6	0.0106495	6.50721	3	28	218	13240	ENSSSCG00000023520,ENSSSCG00000038460,ENSSSCG00000008841,	0.549823	BP
regulation of female gonad development	GO:2000194	7	0.0111317	12.1468	2	10	218	13240	ENSSSCG00000005588,ENSSSCG00000013566,	0.548195	BP
regulation of triglyceride biosynthetic process	GO:0010866	8	0.0111317	12.1468	2	10	218	13240	ENSSSCG00000013551,ENSSSCG00000013513,	0.548195	BP
mesenchymal cell development	GO:0014031	6	0.011154	4.58369	4	53	218	13240	ENSSSCG00000032728,ENSSSCG00000023784,ENSSSCG00000033413,ENSSSCG00000029296,	0.532896	BP
stem cell development	GO:0048864	6	0.011154	4.58369	4	53	218	13240	ENSSSCG00000032728,ENSSSCG00000023784,ENSSSCG00000033413,ENSSSCG00000029296,	0.532896	BP
regulation of cell migration	GO:0030334	7	0.012031	1.87234	16	519	218	13240	ENSSSCG00000007056,ENSSSCG00000038460,ENSSSCG00000008840,ENSSSCG00000023784,ENSSSCG00000008841,ENSSSCG00000005598,ENSSSCG00000008844,ENSSSCG00000031346,ENSSSCG00000005601,ENSSSCG00000006250,ENSSSCG00000029296,ENSSSCG00000026695,ENSSSCG00000013566,ENSSSCG00000012482,ENSSSCG00000029227,ENSSSCG00000012365,	0.558134	BP
regulation of myeloid leukocyte mediated immunity	GO:0002886	7	0.0128849	6.07339	3	30	218	13240	ENSSSCG00000013551,ENSSSCG00000038460,ENSSSCG00000006250,	0.589209	BP
regulation of respiratory system process	GO:0044065	6	0.013459	11.0425	2	11	218	13240	ENSSSCG00000008840,ENSSSCG00000005604,	0.606793	BP
telencephalon regionalization	GO:0021978	6	0.013459	11.0425	2	11	218	13240	ENSSSCG00000008840,ENSSSCG00000005586,	0.606793	BP
positive regulation of cell motility	GO:2000147	7	0.0137784	2.15508	11	310	218	13240	ENSSSCG00000038460,ENSSSCG00000023784,ENSSSCG00000008841,ENSSSCG00000008844,ENSSSCG00000031346,ENSSSCG00000005601,ENSSSCG00000006250,ENSSSCG00000029296,ENSSSCG00000026695,ENSSSCG00000013566,ENSSSCG00000012482,	0.604172	BP
mast cell activation	GO:0045576	7	0.0140954	5.87748	3	31	218	13240	ENSSSCG00000038460,ENSSSCG00000008842,ENSSSCG00000006250,	0.609721	BP
nitric oxide biosynthetic process	GO:0006809	6	0.0140954	5.87748	3	31	218	13240	ENSSSCG00000024771,ENSSSCG00000013538,ENSSSCG00000013566,	0.609721	BP
morphogenesis of a polarized epithelium	GO:0001738	6	0.0143028	4.26203	4	57	218	13240	ENSSSCG00000022676,ENSSSCG00000038460,ENSSSCG00000004322,ENSSSCG00000012365,	0.602411	BP
neural crest cell differentiation	GO:0014033	7	0.0143028	4.26203	4	57	218	13240	ENSSSCG00000032728,ENSSSCG00000023784,ENSSSCG00000033413,ENSSSCG00000029296,	0.602411	BP
cell migration	GO:0016477	6	0.0149359	1.60177	24	910	218	13240	ENSSSCG00000032728,ENSSSCG00000007056,ENSSSCG00000012585,ENSSSCG00000013553,ENSSSCG00000038460,ENSSSCG00000008840,ENSSSCG00000023784,ENSSSCG00000008841,ENSSSCG00000005598,ENSSSCG00000008842,ENSSSCG00000008844,ENSSSCG00000033413,ENSSSCG00000031346,ENSSSCG00000005601,ENSSSCG00000006250,ENSSSCG00000029296,ENSSSCG00000026695,ENSSSCG00000005277,ENSSSCG00000013566,ENSSSCG00000025306,ENSSSCG00000012482,…	0.612947	BP
stress-activated protein kinase signaling cascade	GO:0031098	7	0.0150689	2.50449	8	194	218	13240	ENSSSCG00000022380,ENSSSCG00000031779,ENSSSCG00000007056,ENSSSCG00000029169,ENSSSCG00000006250,ENSSSCG00000025306,ENSSSCG00000004322,ENSSSCG00000012485,	0.610578	BP
neural crest cell migration	GO:0001755	8	0.0153683	5.69381	3	32	218	13240	ENSSSCG00000032728,ENSSSCG00000023784,ENSSSCG00000033413,	0.614924	BP
regulation of lipid storage	GO:0010883	5	0.0153683	5.69381	3	32	218	13240	ENSSSCG00000013551,ENSSSCG00000013513,ENSSSCG00000024254,	0.614924	BP
nitric oxide metabolic process	GO:0046209	5	0.0153683	5.69381	3	32	218	13240	ENSSSCG00000024771,ENSSSCG00000013538,ENSSSCG00000013566,	0.614924	BP
venous blood vessel development	GO:0060841	5	0.0159772	10.1223	2	12	218	13240	ENSSSCG00000038460,ENSSSCG00000023784,	0.616183	BP
glomerulus vasculature development	GO:0072012	8	0.0159772	10.1223	2	12	218	13240	ENSSSCG00000008841,ENSSSCG00000029296,	0.616183	BP
positive regulation of cellular component movement	GO:0051272	6	0.0160219	2.10749	11	317	218	13240	ENSSSCG00000038460,ENSSSCG00000023784,ENSSSCG00000008841,ENSSSCG00000008844,ENSSSCG00000031346,ENSSSCG00000005601,ENSSSCG00000006250,ENSSSCG00000029296,ENSSSCG00000026695,ENSSSCG00000013566,ENSSSCG00000012482,	0.603365	BP
cellular response to interleukin-7	GO:0098761	7	0.0164653	60.7339	1	1	218	13240	ENSSSCG00000026742,	0.612852	BP
response to interleukin-7	GO:0098760	6	0.0164653	60.7339	1	1	218	13240	ENSSSCG00000026742,	0.612852	BP
positive regulation of integrin activation by cell surface receptor linked signal transduction	GO:0033626	9	0.0164653	60.7339	1	1	218	13240	ENSSSCG00000006106,	0.612852	BP
negative regulation of toll-like receptor 9 signaling pathway	GO:0034164	10	0.0164653	60.7339	1	1	218	13240	ENSSSCG00000028612,	0.612852	BP
negative regulation of monocyte extravasation	GO:2000438	11	0.0164653	60.7339	1	1	218	13240	ENSSSCG00000007056,	0.612852	BP
positive regulation of CD24 biosynthetic process	GO:2000560	10	0.0164653	60.7339	1	1	218	13240	ENSSSCG00000007056,	0.612852	BP
regulation of CD24 biosynthetic process	GO:2000559	9	0.0164653	60.7339	1	1	218	13240	ENSSSCG00000007056,	0.612852	BP
establishment of meiotic spindle orientation	GO:0051296	9	0.0164653	60.7339	1	1	218	13240	ENSSSCG00000006248,	0.612852	BP
peripheral B cell selection	GO:0002343	4	0.0164653	60.7339	1	1	218	13240	ENSSSCG00000026742,	0.612852	BP
B cell affinity maturation	GO:0002344	5	0.0164653	60.7339	1	1	218	13240	ENSSSCG00000026742,	0.612852	BP
negative regulation of cytoplasmic mRNA processing body assembly	GO:0010607	9	0.0164653	60.7339	1	1	218	13240	ENSSSCG00000037192,	0.612852	BP
somatic sex determination	GO:0018993	5	0.0164653	60.7339	1	1	218	13240	ENSSSCG00000012371,	0.612852	BP
positive regulation of vascular wound healing	GO:0035470	9	0.0164653	60.7339	1	1	218	13240	ENSSSCG00000029296,	0.612852	BP
male somatic sex determination	GO:0019102	6	0.0164653	60.7339	1	1	218	13240	ENSSSCG00000012371,	0.612852	BP
Fc receptor mediated inhibitory signaling pathway	GO:0002774	9	0.0164653	60.7339	1	1	218	13240	ENSSSCG00000006250,	0.612852	BP
CD24 biosynthetic process	GO:0035724	8	0.0164653	60.7339	1	1	218	13240	ENSSSCG00000007056,	0.612852	BP
branching involved in open tracheal system development	GO:0060446	8	0.0164653	60.7339	1	1	218	13240	ENSSSCG00000038460,	0.612852	BP
right lung morphogenesis	GO:0060461	6	0.0164653	60.7339	1	1	218	13240	ENSSSCG00000038460,	0.612852	BP
activation of meiosis involved in egg activation	GO:0060466	11	0.0164653	60.7339	1	1	218	13240	ENSSSCG00000007056,	0.612852	BP
prostate induction	GO:0060514	9	0.0164653	60.7339	1	1	218	13240	ENSSSCG00000012371,	0.612852	BP
prostate field specification	GO:0060515	7	0.0164653	60.7339	1	1	218	13240	ENSSSCG00000012371,	0.612852	BP
activation of prostate induction by androgen receptor signaling pathway	GO:0060520	10	0.0164653	60.7339	1	1	218	13240	ENSSSCG00000012371,	0.612852	BP
pulmonary myocardium development	GO:0003350	7	0.0164653	60.7339	1	1	218	13240	ENSSSCG00000023784,	0.612852	BP
7-methylguanosine cap hypermethylation	GO:0036261	10	0.0164653	60.7339	1	1	218	13240	ENSSSCG00000006251,	0.612852	BP
cellular response to hydrogen sulfide	GO:1904881	6	0.0164653	60.7339	1	1	218	13240	ENSSSCG00000008844,	0.612852	BP
response to hydrogen sulfide	GO:1904880	5	0.0164653	60.7339	1	1	218	13240	ENSSSCG00000008844,	0.612852	BP
oxidation-dependent protein catabolic process	GO:0070407	9	0.0164653	60.7339	1	1	218	13240	ENSSSCG00000027128,	0.612852	BP
T cell aggregation	GO:0070489	9	0.0164653	60.7339	1	1	218	13240	ENSSSCG00000012365,	0.612852	BP
negative regulation of mast cell proliferation	GO:0070667	8	0.0164653	60.7339	1	1	218	13240	ENSSSCG00000006250,	0.612852	BP
glycolate catabolic process	GO:0046296	10	0.0164653	60.7339	1	1	218	13240	ENSSSCG00000027439,	0.612852	BP
glomerular endothelium development	GO:0072011	9	0.0164653	60.7339	1	1	218	13240	ENSSSCG00000029296,	0.612852	BP
detection of wounding	GO:0014822	5	0.0164653	60.7339	1	1	218	13240	ENSSSCG00000038460,	0.612852	BP
melanocyte adhesion	GO:0097326	7	0.0164653	60.7339	1	1	218	13240	ENSSSCG00000008842,	0.612852	BP
open tracheal system development	GO:0007424	6	0.0164653	60.7339	1	1	218	13240	ENSSSCG00000038460,	0.612852	BP
visceral mesoderm-endoderm interaction involved in midgut development	GO:0007495	5	0.0164653	60.7339	1	1	218	13240	ENSSSCG00000002658,	0.612852	BP
ectodermal digestive tract morphogenesis	GO:0048567	6	0.0164653	60.7339	1	1	218	13240	ENSSSCG00000038460,	0.612852	BP
embryonic ectodermal digestive tract morphogenesis	GO:0048613	5	0.0164653	60.7339	1	1	218	13240	ENSSSCG00000038460,	0.612852	BP
cellular stress response to acidic pH	GO:1990451	7	0.0164653	60.7339	1	1	218	13240	ENSSSCG00000012485,	0.612852	BP
regulation of interleukin-12 production	GO:0032655	6	0.0167039	5.52127	3	33	218	13240	ENSSSCG00000007056,ENSSSCG00000034980,ENSSSCG00000031346,	0.431204	BP
gland morphogenesis	GO:0022612	5	0.0178912	3.30076	5	92	218	13240	ENSSSCG00000023784,ENSSSCG00000006247,ENSSSCG00000012365,ENSSSCG00000012371,ENSSSCG00000021647,	0.458158	BP
exocrine system development	GO:0035272	5	0.0181026	5.35888	3	34	218	13240	ENSSSCG00000023784,ENSSSCG00000013566,ENSSSCG00000021647,	0.459893	BP
regulation of reactive oxygen species biosynthetic process	GO:1903426	7	0.0181026	5.35888	3	34	218	13240	ENSSSCG00000024771,ENSSSCG00000013538,ENSSSCG00000013566,	0.459893	BP
male sex determination	GO:0030238	5	0.0186795	9.34368	2	13	218	13240	ENSSSCG00000013566,ENSSSCG00000012371,	0.467134	BP
negative regulation of B cell proliferation	GO:0030889	10	0.0186795	9.34368	2	13	218	13240	ENSSSCG00000026742,ENSSSCG00000006250,	0.467134	BP
methylation-dependent chromatin silencing	GO:0006346	13	0.0186795	9.34368	2	13	218	13240	ENSSSCG00000013559,ENSSSCG00000013517,	0.467134	BP
embryonic digestive tract morphogenesis	GO:0048557	6	0.0186795	9.34368	2	13	218	13240	ENSSSCG00000038460,ENSSSCG00000008841,	0.467134	BP
positive regulation of MAPK cascade	GO:0043410	11	0.0189104	2.05561	11	325	218	13240	ENSSSCG00000031779,ENSSSCG00000007056,ENSSSCG00000034898,ENSSSCG00000008841,ENSSSCG00000008842,ENSSSCG00000008844,ENSSSCG00000006248,ENSSSCG00000013566,ENSSSCG00000004322,ENSSSCG00000012485,ENSSSCG00000012371,	0.458576	BP
positive regulation of intracellular signal transduction	GO:1902533	8	0.0191097	1.70548	18	641	218	13240	ENSSSCG00000024771,ENSSSCG00000031779,ENSSSCG00000007056,ENSSSCG00000034898,ENSSSCG00000008841,ENSSSCG00000008842,ENSSSCG00000008844,ENSSSCG00000005587,ENSSSCG00000006250,ENSSSCG00000026695,ENSSSCG00000006248,ENSSSCG00000013566,ENSSSCG00000012481,ENSSSCG00000004322,ENSSSCG00000012485,ENSSSCG00000012371,ENSSSCG00000004318,ENSSSCG00000021647,	0.459927	BP
reactive nitrogen species metabolic process	GO:2001057	4	0.0195645	5.20577	3	35	218	13240	ENSSSCG00000024771,ENSSSCG00000013538,ENSSSCG00000013566,	0.467359	BP
interleukin-12 production	GO:0032615	5	0.0195645	5.20577	3	35	218	13240	ENSSSCG00000007056,ENSSSCG00000034980,ENSSSCG00000031346,	0.467359	BP
regulation of cell motility	GO:2000145	6	0.0197523	1.76681	16	550	218	13240	ENSSSCG00000007056,ENSSSCG00000038460,ENSSSCG00000008840,ENSSSCG00000023784,ENSSSCG00000008841,ENSSSCG00000005598,ENSSSCG00000008844,ENSSSCG00000031346,ENSSSCG00000005601,ENSSSCG00000006250,ENSSSCG00000029296,ENSSSCG00000026695,ENSSSCG00000013566,ENSSSCG00000012482,ENSSSCG00000029227,ENSSSCG00000012365,	0.464905	BP
ribosomal large subunit biogenesis	GO:0042273	5	0.0199939	3.85612	4	63	218	13240	ENSSSCG00000034227,ENSSSCG00000016134,ENSSSCG00000029003,ENSSSCG00000012366,	0.467156	BP
female gonad development	GO:0008585	6	0.0210596	3.79587	4	64	218	13240	ENSSSCG00000008841,ENSSSCG00000008842,ENSSSCG00000005588,ENSSSCG00000013566,	0.488492	BP
chemotaxis	GO:0006935	4	0.0211737	1.94868	12	374	218	13240	ENSSSCG00000032728,ENSSSCG00000013553,ENSSSCG00000029998,ENSSSCG00000026383,ENSSSCG00000023784,ENSSSCG00000008841,ENSSSCG00000008842,ENSSSCG00000008844,ENSSSCG00000005586,ENSSSCG00000031346,ENSSSCG00000006250,ENSSSCG00000026695,	0.487604	BP
gonad development	GO:0008406	5	0.0212474	2.78171	6	131	218	13240	ENSSSCG00000013523,ENSSSCG00000008841,ENSSSCG00000008842,ENSSSCG00000005588,ENSSSCG00000013566,ENSSSCG00000012371,	0.485806	BP
positive regulation of sprouting angiogenesis	GO:1903672	9	0.0215592	8.67628	2	14	218	13240	ENSSSCG00000029296,ENSSSCG00000012482,	0.48944	BP
renal system vasculature development	GO:0061437	6	0.0215592	8.67628	2	14	218	13240	ENSSSCG00000008841,ENSSSCG00000029296,	0.48944	BP
kidney vasculature development	GO:0061440	7	0.0215592	8.67628	2	14	218	13240	ENSSSCG00000008841,ENSSSCG00000029296,	0.48944	BP
regulation of gonad development	GO:1905939	6	0.0215592	8.67628	2	14	218	13240	ENSSSCG00000005588,ENSSSCG00000013566,	0.48944	BP
taxis	GO:0042330	3	0.0215663	1.94349	12	375	218	13240	ENSSSCG00000032728,ENSSSCG00000013553,ENSSSCG00000029998,ENSSSCG00000026383,ENSSSCG00000023784,ENSSSCG00000008841,ENSSSCG00000008842,ENSSSCG00000008844,ENSSSCG00000005586,ENSSSCG00000031346,ENSSSCG00000006250,ENSSSCG00000026695,	0.476094	BP
positive regulation of locomotion	GO:0040017	5	0.0221695	2.00623	11	333	218	13240	ENSSSCG00000038460,ENSSSCG00000023784,ENSSSCG00000008841,ENSSSCG00000008844,ENSSSCG00000031346,ENSSSCG00000005601,ENSSSCG00000006250,ENSSSCG00000029296,ENSSSCG00000026695,ENSSSCG00000013566,ENSSSCG00000012482,	0.486058	BP
anatomical structure formation involved in morphogenesis	GO:0048646	3	0.0222791	1.6239	20	748	218	13240	ENSSSCG00000012585,ENSSSCG00000013551,ENSSSCG00000034898,ENSSSCG00000038460,ENSSSCG00000026383,ENSSSCG00000023784,ENSSSCG00000008841,ENSSSCG00000008844,ENSSSCG00000013514,ENSSSCG00000005586,ENSSSCG00000029296,ENSSSCG00000026695,ENSSSCG00000012482,ENSSSCG00000012480,ENSSSCG00000012485,ENSSSCG00000012371,ENSSSCG00000011046,ENSSSCG00000021647,ENSSSCG00000004308,ENSSSCG00000004535,	0.485139	BP
development of primary female sexual characteristics	GO:0046545	5	0.0232942	3.68085	4	66	218	13240	ENSSSCG00000008841,ENSSSCG00000008842,ENSSSCG00000005588,ENSSSCG00000013566,	0.503815	BP
development of primary sexual characteristics	GO:0045137	4	0.0234468	2.71943	6	134	218	13240	ENSSSCG00000013523,ENSSSCG00000008841,ENSSSCG00000008842,ENSSSCG00000005588,ENSSSCG00000013566,ENSSSCG00000012371,	0.503713	BP
locomotion	GO:0040011	2	0.0240448	1.47489	28	1153	218	13240	ENSSSCG00000032728,ENSSSCG00000007056,ENSSSCG00000012585,ENSSSCG00000013553,ENSSSCG00000038460,ENSSSCG00000002653,ENSSSCG00000029998,ENSSSCG00000026383,ENSSSCG00000008840,ENSSSCG00000023784,ENSSSCG00000008841,ENSSSCG00000005598,ENSSSCG00000008842,ENSSSCG00000008844,ENSSSCG00000005586,ENSSSCG00000033413,ENSSSCG00000031346,ENSSSCG00000005601,ENSSSCG00000006250,ENSSSCG00000029296,ENSSSCG00000026695,…	0.513117	BP
stem cell differentiation	GO:0048863	6	0.0242127	2.69929	6	135	218	13240	ENSSSCG00000032728,ENSSSCG00000023784,ENSSSCG00000008841,ENSSSCG00000008842,ENSSSCG00000033413,ENSSSCG00000029296,	0.513277	BP
lysosome localization	GO:0032418	5	0.0243306	4.79479	3	38	218	13240	ENSSSCG00000038460,ENSSSCG00000008842,ENSSSCG00000006250,	0.512383	BP
positive regulation of myoblast differentiation	GO:0045663	8	0.0246098	8.09786	2	15	218	13240	ENSSSCG00000007056,ENSSSCG00000026695,	0.514875	BP
peptidyl-tyrosine autophosphorylation	GO:0038083	11	0.0260461	4.67184	3	39	218	13240	ENSSSCG00000026742,ENSSSCG00000006250,ENSSSCG00000013566,	0.541386	BP
regulation of nuclear division	GO:0051783	7	0.0274434	2.62161	6	139	218	13240	ENSSSCG00000013533,ENSSSCG00000007056,ENSSSCG00000005587,ENSSSCG00000006248,ENSSSCG00000013566,ENSSSCG00000015407,	0.56675	BP
regulation of respiratory gaseous exchange	GO:0043576	5	0.0278248	7.59174	2	16	218	13240	ENSSSCG00000008840,ENSSSCG00000005604,	0.570944	BP
regulation of systemic arterial blood pressure by renin-angiotensin	GO:0003081	8	0.0278248	7.59174	2	16	218	13240	ENSSSCG00000023520,ENSSSCG00000012485,	0.570944	BP
leukocyte degranulation	GO:0043299	10	0.0278249	4.55505	3	40	218	13240	ENSSSCG00000038460,ENSSSCG00000008842,ENSSSCG00000006250,	0.563717	BP
leukocyte migration	GO:0050900	7	0.0280026	2.22877	8	218	218	13240	ENSSSCG00000007056,ENSSSCG00000013553,ENSSSCG00000008842,ENSSSCG00000031346,ENSSSCG00000006250,ENSSSCG00000026695,ENSSSCG00000005277,ENSSSCG00000012365,	0.563751	BP
positive regulation of stress-activated protein kinase signaling cascade	GO:0070304	9	0.0286168	2.9199	5	104	218	13240	ENSSSCG00000031779,ENSSSCG00000007056,ENSSSCG00000006250,ENSSSCG00000004322,ENSSSCG00000012485,	0.572516	BP
establishment or maintenance of cell polarity	GO:0007163	4	0.0291608	2.58442	6	141	218	13240	ENSSSCG00000022676,ENSSSCG00000038460,ENSSSCG00000005586,ENSSSCG00000029169,ENSSSCG00000006248,ENSSSCG00000012365,	0.579775	BP
mRNA processing	GO:0006397	9	0.0302423	2.07835	9	263	218	13240	ENSSSCG00000013522,ENSSSCG00000013523,ENSSSCG00000009962,ENSSSCG00000040926,ENSSSCG00000015867,ENSSSCG00000012486,ENSSSCG00000004311,ENSSSCG00000033635,ENSSSCG00000032781,	0.597565	BP
RNA modification	GO:0009451	8	0.0307271	2.86481	5	106	218	13240	ENSSSCG00000006100,ENSSSCG00000006251,ENSSSCG00000012489,ENSSSCG00000011041,ENSSSCG00000040968,	0.60342	BP
DNA-templated transcription, initiation	GO:0006352	9	0.0308369	3.37411	4	72	218	13240	ENSSSCG00000013539,ENSSSCG00000034980,ENSSSCG00000012493,ENSSSCG00000004535,	0.601884	BP
mammary gland alveolus development	GO:0060749	4	0.0311982	7.14517	2	17	218	13240	ENSSSCG00000038460,ENSSSCG00000012371,	0.605245	BP
mammary gland lobule development	GO:0061377	4	0.0311982	7.14517	2	17	218	13240	ENSSSCG00000038460,ENSSSCG00000012371,	0.605245	BP
dorsal spinal cord development	GO:0021516	4	0.0311982	7.14517	2	17	218	13240	ENSSSCG00000008840,ENSSSCG00000005604,	0.605245	BP
regulation of mitochondrial DNA replication	GO:0090296	10	0.0326606	30.367	1	2	218	13240	ENSSSCG00000027128,	0.622302	BP
polynucleotide 5' dephosphorylation	GO:0098507	8	0.0326606	30.367	1	2	218	13240	ENSSSCG00000004311,	0.622302	BP
spliceosomal complex disassembly	GO:0000390	7	0.0326606	30.367	1	2	218	13240	ENSSSCG00000009962,	0.622302	BP
membrane depolarization during atrial cardiac muscle cell action potential	GO:0098912	8	0.0326606	30.367	1	2	218	13240	ENSSSCG00000011040,	0.622302	BP
positive regulation of NAD(P)H oxidase activity	GO:0033864	7	0.0326606	30.367	1	2	218	13240	ENSSSCG00000037277,	0.622302	BP
trans-synaptic signaling by endocannabinoid, modulating synaptic transmission	GO:0099553	9	0.0326606	30.367	1	2	218	13240	ENSSSCG00000004309,	0.622302	BP
glycolate metabolic process	GO:0009441	9	0.0326606	30.367	1	2	218	13240	ENSSSCG00000027439,	0.622302	BP
trans-synaptic signaling by lipid, modulating synaptic transmission	GO:0099552	8	0.0326606	30.367	1	2	218	13240	ENSSSCG00000004309,	0.622302	BP
negative regulation of high voltage-gated calcium channel activity	GO:1901842	13	0.0326606	30.367	1	2	218	13240	ENSSSCG00000006105,	0.622302	BP
negative regulation of toll-like receptor 2 signaling pathway	GO:0034136	10	0.0326606	30.367	1	2	218	13240	ENSSSCG00000006250,	0.622302	BP
negative regulation of metaphase/anaphase transition of meiotic cell cycle	GO:1902103	11	0.0326606	30.367	1	2	218	13240	ENSSSCG00000006248,	0.622302	BP
regulation of metaphase/anaphase transition of meiotic cell cycle	GO:1902102	10	0.0326606	30.367	1	2	218	13240	ENSSSCG00000006248,	0.622302	BP
regulation of monocyte extravasation	GO:2000437	10	0.0326606	30.367	1	2	218	13240	ENSSSCG00000007056,	0.622302	BP
N-terminal peptidyl-glycine N-myristoylation	GO:0018008	11	0.0326606	30.367	1	2	218	13240	ENSSSCG00000026499,	0.622302	BP
negative regulation of apoptotic process involved in outflow tract morphogenesis	GO:1902257	11	0.0326606	30.367	1	2	218	13240	ENSSSCG00000029296,	0.622302	BP
regulation of apoptotic process involved in outflow tract morphogenesis	GO:1902256	10	0.0326606	30.367	1	2	218	13240	ENSSSCG00000029296,	0.622302	BP
pre-replicative complex assembly involved in cell cycle DNA replication	GO:1902299	9	0.0326606	30.367	1	2	218	13240	ENSSSCG00000004306,	0.622302	BP
positive regulation of dendritic cell apoptotic process	GO:2000670	10	0.0326606	30.367	1	2	218	13240	ENSSSCG00000006250,	0.622302	BP
positive regulation of activation of membrane attack complex	GO:0001970	12	0.0326606	30.367	1	2	218	13240	ENSSSCG00000013551,	0.622302	BP
response to alkaline pH	GO:0010446	5	0.0326606	30.367	1	2	218	13240	ENSSSCG00000023969,	0.622302	BP
transformation of host cell by virus	GO:0019087	8	0.0326606	30.367	1	2	218	13240	ENSSSCG00000013566,	0.622302	BP
negative regulation of triglyceride catabolic process	GO:0010897	9	0.0326606	30.367	1	2	218	13240	ENSSSCG00000013513,	0.622302	BP
carnosine metabolic process	GO:0035498	8	0.0326606	30.367	1	2	218	13240	ENSSSCG00000005271,	0.622302	BP
immune response-inhibiting cell surface receptor signaling pathway	GO:0002767	8	0.0326606	30.367	1	2	218	13240	ENSSSCG00000006250,	0.622302	BP
subpallium neuron fate commitment	GO:0060163	7	0.0326606	30.367	1	2	218	13240	ENSSSCG00000008840,	0.622302	BP
TRIF-dependent toll-like receptor signaling pathway	GO:0035666	14	0.0326606	30.367	1	2	218	13240	ENSSSCG00000024771,	0.622302	BP
right lung development	GO:0060458	6	0.0326606	30.367	1	2	218	13240	ENSSSCG00000038460,	0.622302	BP
lateral sprouting involved in mammary gland duct morphogenesis	GO:0060599	7	0.0326606	30.367	1	2	218	13240	ENSSSCG00000012371,	0.622302	BP
apoptotic process involved in outflow tract morphogenesis	GO:0003275	10	0.0326606	30.367	1	2	218	13240	ENSSSCG00000029296,	0.622302	BP
tertiary branching involved in mammary gland duct morphogenesis	GO:0060748	4	0.0326606	30.367	1	2	218	13240	ENSSSCG00000012371,	0.622302	BP
pre-replicative complex assembly	GO:0036388	8	0.0326606	30.367	1	2	218	13240	ENSSSCG00000004306,	0.622302	BP
regulation of vascular wound healing	GO:0061043	8	0.0326606	30.367	1	2	218	13240	ENSSSCG00000029296,	0.622302	BP
trachea submucosa development	GO:0061152	4	0.0326606	30.367	1	2	218	13240	ENSSSCG00000021647,	0.622302	BP
trachea gland development	GO:0061153	6	0.0326606	30.367	1	2	218	13240	ENSSSCG00000021647,	0.622302	BP
metaphase/anaphase transition of meiotic cell cycle	GO:0044785	10	0.0326606	30.367	1	2	218	13240	ENSSSCG00000006248,	0.622302	BP
negative regulation of meiotic chromosome separation	GO:1905133	10	0.0326606	30.367	1	2	218	13240	ENSSSCG00000006248,	0.622302	BP
regulation of meiotic chromosome separation	GO:1905132	9	0.0326606	30.367	1	2	218	13240	ENSSSCG00000006248,	0.622302	BP
regulation of cytotoxic T cell differentiation	GO:0045583	10	0.0326606	30.367	1	2	218	13240	ENSSSCG00000022370,	0.622302	BP
positive regulation of cytotoxic T cell differentiation	GO:0045585	11	0.0326606	30.367	1	2	218	13240	ENSSSCG00000022370,	0.622302	BP
negative regulation of integrin biosynthetic process	GO:0045720	8	0.0326606	30.367	1	2	218	13240	ENSSSCG00000012371,	0.622302	BP
mast cell proliferation	GO:0070662	5	0.0326606	30.367	1	2	218	13240	ENSSSCG00000006250,	0.622302	BP
regulation of mast cell proliferation	GO:0070666	7	0.0326606	30.367	1	2	218	13240	ENSSSCG00000006250,	0.622302	BP
positive regulation of mast cell proliferation	GO:0070668	8	0.0326606	30.367	1	2	218	13240	ENSSSCG00000006250,	0.622302	BP
hindbrain structural organization	GO:0021577	5	0.0326606	30.367	1	2	218	13240	ENSSSCG00000005601,	0.622302	BP
cerebellum structural organization	GO:0021589	5	0.0326606	30.367	1	2	218	13240	ENSSSCG00000005601,	0.622302	BP
VEGF-activated platelet-derived growth factor receptor signaling pathway	GO:0038086	10	0.0326606	30.367	1	2	218	13240	ENSSSCG00000008841,	0.622302	BP
positive regulation of cell proliferation by VEGF-activated platelet derived growth factor receptor signaling pathway	GO:0038091	11	0.0326606	30.367	1	2	218	13240	ENSSSCG00000008841,	0.622302	BP
pre-replicative complex assembly involved in nuclear cell cycle DNA replication	GO:0006267	10	0.0326606	30.367	1	2	218	13240	ENSSSCG00000004306,	0.622302	BP
exocrine pancreas development	GO:0031017	6	0.0326606	30.367	1	2	218	13240	ENSSSCG00000013566,	0.622302	BP
peptidyl-tyrosine sulfation	GO:0006478	10	0.0326606	30.367	1	2	218	13240	ENSSSCG00000009963,	0.622302	BP
metanephric glomerulus morphogenesis	GO:0072275	5	0.0326606	30.367	1	2	218	13240	ENSSSCG00000008841,	0.622302	BP
metanephric glomerular capillary formation	GO:0072277	6	0.0326606	30.367	1	2	218	13240	ENSSSCG00000008841,	0.622302	BP
metanephric glomerulus vasculature morphogenesis	GO:0072276	6	0.0326606	30.367	1	2	218	13240	ENSSSCG00000008841,	0.622302	BP
urea homeostasis	GO:0097274	6	0.0326606	30.367	1	2	218	13240	ENSSSCG00000013550,	0.622302	BP
melanocyte migration	GO:0097324	9	0.0326606	30.367	1	2	218	13240	ENSSSCG00000008842,	0.622302	BP
paraxial mesodermal cell differentiation	GO:0048342	7	0.0326606	30.367	1	2	218	13240	ENSSSCG00000029296,	0.622302	BP
paraxial mesodermal cell fate commitment	GO:0048343	8	0.0326606	30.367	1	2	218	13240	ENSSSCG00000029296,	0.622302	BP
ectodermal digestive tract development	GO:0007439	5	0.0326606	30.367	1	2	218	13240	ENSSSCG00000038460,	0.622302	BP
embryonic ectodermal digestive tract development	GO:0048611	7	0.0326606	30.367	1	2	218	13240	ENSSSCG00000038460,	0.622302	BP
compound eye development	GO:0048749	7	0.0326606	30.367	1	2	218	13240	ENSSSCG00000012576,	0.622302	BP
circulatory system development	GO:0072359	5	0.0331881	1.6006	18	683	218	13240	ENSSSCG00000009957,ENSSSCG00000013551,ENSSSCG00000023520,ENSSSCG00000034898,ENSSSCG00000038460,ENSSSCG00000002658,ENSSSCG00000026383,ENSSSCG00000023784,ENSSSCG00000008841,ENSSSCG00000008842,ENSSSCG00000008844,ENSSSCG00000013514,ENSSSCG00000029296,ENSSSCG00000013566,ENSSSCG00000012482,ENSSSCG00000012480,ENSSSCG00000012485,ENSSSCG00000004535,	0.465944	BP
regulation of anatomical structure morphogenesis	GO:0022603	5	0.0346758	1.6183	17	638	218	13240	ENSSSCG00000013551,ENSSSCG00000034898,ENSSSCG00000023784,ENSSSCG00000008842,ENSSSCG00000008844,ENSSSCG00000013514,ENSSSCG00000028612,ENSSSCG00000029296,ENSSSCG00000026695,ENSSSCG00000015866,ENSSSCG00000025306,ENSSSCG00000012482,ENSSSCG00000012480,ENSSSCG00000004322,ENSSSCG00000012365,ENSSSCG00000012371,ENSSSCG00000004535,	0.484704	BP
positive regulation of NF-kappaB import into nucleus	GO:0042346	13	0.0347239	6.74822	2	18	218	13240	ENSSSCG00000026695,ENSSSCG00000021647,	0.483266	BP
positive regulation of cellular response to transforming growth factor beta stimulus	GO:1903846	7	0.0347239	6.74822	2	18	218	13240	ENSSSCG00000013514,ENSSSCG00000011046,	0.483266	BP
positive regulation of nitric oxide metabolic process	GO:1904407	8	0.0347239	6.74822	2	18	218	13240	ENSSSCG00000024771,ENSSSCG00000013566,	0.483266	BP
positive regulation of nitric oxide biosynthetic process	GO:0045429	9	0.0347239	6.74822	2	18	218	13240	ENSSSCG00000024771,ENSSSCG00000013566,	0.483266	BP
positive regulation of transforming growth factor beta receptor signaling pathway	GO:0030511	9	0.0347239	6.74822	2	18	218	13240	ENSSSCG00000013514,ENSSSCG00000011046,	0.483266	BP
T cell costimulation	GO:0031295	10	0.0347239	6.74822	2	18	218	13240	ENSSSCG00000032728,ENSSSCG00000026695,	0.483266	BP
regulation of endothelial cell proliferation	GO:0001936	7	0.035088	3.23914	4	75	218	13240	ENSSSCG00000034898,ENSSSCG00000008844,ENSSSCG00000013514,ENSSSCG00000012480,	0.475919	BP
RNA export from nucleus	GO:0006405	9	0.035088	3.23914	4	75	218	13240	ENSSSCG00000013533,ENSSSCG00000040926,ENSSSCG00000028913,ENSSSCG00000033635,	0.475919	BP
positive regulation of nuclear division	GO:0051785	8	0.0355689	4.14095	3	44	218	13240	ENSSSCG00000013533,ENSSSCG00000007056,ENSSSCG00000013566,	0.478386	BP
regulation of intracellular signal transduction	GO:1902531	7	0.0362556	1.42186	28	1196	218	13240	ENSSSCG00000005585,ENSSSCG00000024771,ENSSSCG00000009958,ENSSSCG00000031779,ENSSSCG00000007056,ENSSSCG00000013553,ENSSSCG00000034898,ENSSSCG00000002653,ENSSSCG00000008841,ENSSSCG00000005598,ENSSSCG00000008842,ENSSSCG00000008844,ENSSSCG00000005587,ENSSSCG00000029169,ENSSSCG00000034615,ENSSSCG00000031346,ENSSSCG00000006250,ENSSSCG00000026695,ENSSSCG00000006248,ENSSSCG00000013566,ENSSSCG00000025306,…	0.485582	BP
mRNA-containing ribonucleoprotein complex export from nucleus	GO:0071427	11	0.0376607	4.04893	3	45	218	13240	ENSSSCG00000040926,ENSSSCG00000028913,ENSSSCG00000033635,	0.5023	BP
mRNA export from nucleus	GO:0006406	10	0.0376607	4.04893	3	45	218	13240	ENSSSCG00000040926,ENSSSCG00000028913,ENSSSCG00000033635,	0.5023	BP
transmembrane receptor protein tyrosine kinase signaling pathway	GO:0007169	8	0.0377804	1.78629	12	408	218	13240	ENSSSCG00000007056,ENSSSCG00000026742,ENSSSCG00000026383,ENSSSCG00000008841,ENSSSCG00000008842,ENSSSCG00000008844,ENSSSCG00000033413,ENSSSCG00000006250,ENSSSCG00000029296,ENSSSCG00000013566,ENSSSCG00000012371,ENSSSCG00000004535,	0.499732	BP
peptidyl-tyrosine dephosphorylation	GO:0035335	9	0.0381017	3.15501	4	77	218	13240	ENSSSCG00000028612,ENSSSCG00000023862,ENSSSCG00000004311,ENSSSCG00000005194,	0.501907	BP
positive regulation of phosphatidylinositol 3-kinase activity	GO:0043552	12	0.038396	6.39305	2	19	218	13240	ENSSSCG00000008841,ENSSSCG00000006250,	0.503711	BP
positive regulation of lipid storage	GO:0010884	6	0.038396	6.39305	2	19	218	13240	ENSSSCG00000013551,ENSSSCG00000013513,	0.503711	BP
triglyceride biosynthetic process	GO:0019432	9	0.038396	6.39305	2	19	218	13240	ENSSSCG00000013551,ENSSSCG00000013513,	0.503711	BP
trachea development	GO:0060438	5	0.038396	6.39305	2	19	218	13240	ENSSSCG00000038460,ENSSSCG00000021647,	0.503711	BP
male genitalia development	GO:0030539	6	0.038396	6.39305	2	19	218	13240	ENSSSCG00000008841,ENSSSCG00000012371,	0.503711	BP
lymphocyte costimulation	GO:0031294	9	0.038396	6.39305	2	19	218	13240	ENSSSCG00000032728,ENSSSCG00000026695,	0.503711	BP
cell chemotaxis	GO:0060326	7	0.0388032	2.22585	7	191	218	13240	ENSSSCG00000013553,ENSSSCG00000008841,ENSSSCG00000008842,ENSSSCG00000008844,ENSSSCG00000031346,ENSSSCG00000006250,ENSSSCG00000026695,	0.496836	BP
localization of cell	GO:0051674	3	0.0395381	1.45907	24	999	218	13240	ENSSSCG00000032728,ENSSSCG00000007056,ENSSSCG00000012585,ENSSSCG00000013553,ENSSSCG00000038460,ENSSSCG00000008840,ENSSSCG00000023784,ENSSSCG00000008841,ENSSSCG00000005598,ENSSSCG00000008842,ENSSSCG00000008844,ENSSSCG00000033413,ENSSSCG00000031346,ENSSSCG00000005601,ENSSSCG00000006250,ENSSSCG00000029296,ENSSSCG00000026695,ENSSSCG00000005277,ENSSSCG00000013566,ENSSSCG00000025306,ENSSSCG00000012482,…	0.504229	BP
cell motility	GO:0048870	5	0.0395381	1.45907	24	999	218	13240	ENSSSCG00000032728,ENSSSCG00000007056,ENSSSCG00000012585,ENSSSCG00000013553,ENSSSCG00000038460,ENSSSCG00000008840,ENSSSCG00000023784,ENSSSCG00000008841,ENSSSCG00000005598,ENSSSCG00000008842,ENSSSCG00000008844,ENSSSCG00000033413,ENSSSCG00000031346,ENSSSCG00000005601,ENSSSCG00000006250,ENSSSCG00000029296,ENSSSCG00000026695,ENSSSCG00000005277,ENSSSCG00000013566,ENSSSCG00000025306,ENSSSCG00000012482,…	0.504229	BP
regulation of calcium ion transmembrane transporter activity	GO:1901019	10	0.0398142	3.96091	3	46	218	13240	ENSSSCG00000006105,ENSSSCG00000002653,ENSSSCG00000011040,	0.503736	BP
regulation of cellular component movement	GO:0051270	5	0.0400382	1.61688	16	601	218	13240	ENSSSCG00000007056,ENSSSCG00000038460,ENSSSCG00000008840,ENSSSCG00000023784,ENSSSCG00000008841,ENSSSCG00000005598,ENSSSCG00000008844,ENSSSCG00000031346,ENSSSCG00000005601,ENSSSCG00000006250,ENSSSCG00000029296,ENSSSCG00000026695,ENSSSCG00000013566,ENSSSCG00000012482,ENSSSCG00000029227,ENSSSCG00000012365,	0.504576	BP
endothelial cell development	GO:0001885	7	0.0420289	3.87663	3	47	218	13240	ENSSSCG00000028612,ENSSSCG00000012480,ENSSSCG00000012365,	0.527586	BP
regulation of mast cell activation involved in immune response	GO:0033006	8	0.0422087	6.07339	2	20	218	13240	ENSSSCG00000038460,ENSSSCG00000006250,	0.527774	BP
negative regulation of toll-like receptor signaling pathway	GO:0034122	9	0.0422087	6.07339	2	20	218	13240	ENSSSCG00000028612,ENSSSCG00000006250,	0.527774	BP
regulation of mast cell degranulation	GO:0043304	11	0.0422087	6.07339	2	20	218	13240	ENSSSCG00000038460,ENSSSCG00000006250,	0.527774	BP
positive regulation of vascular endothelial growth factor production	GO:0010575	7	0.0422087	6.07339	2	20	218	13240	ENSSSCG00000013551,ENSSSCG00000012485,	0.527774	BP
forebrain regionalization	GO:0021871	6	0.0422087	6.07339	2	20	218	13240	ENSSSCG00000008840,ENSSSCG00000005586,	0.527774	BP
gland development	GO:0048732	5	0.0423865	1.95216	9	280	218	13240	ENSSSCG00000038460,ENSSSCG00000023784,ENSSSCG00000008841,ENSSSCG00000005588,ENSSSCG00000006247,ENSSSCG00000013566,ENSSSCG00000012365,ENSSSCG00000012371,ENSSSCG00000021647,	0.519843	BP
urogenital system development	GO:0001655	5	0.0425943	2.05009	8	237	218	13240	ENSSSCG00000023520,ENSSSCG00000038460,ENSSSCG00000008841,ENSSSCG00000029296,ENSSSCG00000006247,ENSSSCG00000005277,ENSSSCG00000012371,ENSSSCG00000011046,	0.520398	BP
regulation of locomotion	GO:0040012	4	0.0426301	1.60354	16	606	218	13240	ENSSSCG00000007056,ENSSSCG00000038460,ENSSSCG00000008840,ENSSSCG00000023784,ENSSSCG00000008841,ENSSSCG00000005598,ENSSSCG00000008844,ENSSSCG00000031346,ENSSSCG00000005601,ENSSSCG00000006250,ENSSSCG00000029296,ENSSSCG00000026695,ENSSSCG00000013566,ENSSSCG00000012482,ENSSSCG00000029227,ENSSSCG00000012365,	0.518855	BP
endothelium development	GO:0003158	6	0.0428923	3.0367	4	80	218	13240	ENSSSCG00000028612,ENSSSCG00000029296,ENSSSCG00000012480,ENSSSCG00000012365,	0.520069	BP
female sex differentiation	GO:0046660	5	0.0428923	3.0367	4	80	218	13240	ENSSSCG00000008841,ENSSSCG00000008842,ENSSSCG00000005588,ENSSSCG00000013566,	0.520069	BP
reactive oxygen species biosynthetic process	GO:1903409	5	0.0443043	3.79587	3	48	218	13240	ENSSSCG00000024771,ENSSSCG00000013538,ENSSSCG00000013566,	0.53315	BP
cerebral cortex development	GO:0021987	4	0.0445612	2.99921	4	81	218	13240	ENSSSCG00000007056,ENSSSCG00000012585,ENSSSCG00000005586,ENSSSCG00000028612,	0.534234	BP
regulation of reproductive process	GO:2000241	4	0.0454224	2.57347	5	118	218	13240	ENSSSCG00000007056,ENSSSCG00000005588,ENSSSCG00000006248,ENSSSCG00000013566,ENSSSCG00000012371,	0.542526	BP
regulation of muscle cell differentiation	GO:0051147	6	0.0454224	2.57347	5	118	218	13240	ENSSSCG00000007056,ENSSSCG00000029989,ENSSSCG00000038460,ENSSSCG00000008842,ENSSSCG00000026695,	0.542526	BP
cytokine production	GO:0001816	4	0.0454447	1.69067	13	467	218	13240	ENSSSCG00000024771,ENSSSCG00000007056,ENSSSCG00000013551,ENSSSCG00000026742,ENSSSCG00000023520,ENSSSCG00000008842,ENSSSCG00000034980,ENSSSCG00000028612,ENSSSCG00000031346,ENSSSCG00000006250,ENSSSCG00000012481,ENSSSCG00000012485,ENSSSCG00000004317,	0.538773	BP
maturation of LSU-rRNA	GO:0000470	11	0.0461566	5.78419	2	21	218	13240	ENSSSCG00000034227,ENSSSCG00000012366,	0.545192	BP
alcohol catabolic process	GO:0046164	6	0.0461566	5.78419	2	21	218	13240	ENSSSCG00000027439,ENSSSCG00000006238,	0.545192	BP
neutral lipid biosynthetic process	GO:0046460	7	0.0461566	5.78419	2	21	218	13240	ENSSSCG00000013551,ENSSSCG00000013513,	0.545192	BP
acylglycerol biosynthetic process	GO:0046463	8	0.0461566	5.78419	2	21	218	13240	ENSSSCG00000013551,ENSSSCG00000013513,	0.545192	BP
regulation of cell migration involved in sprouting angiogenesis	GO:0090049	11	0.0461566	5.78419	2	21	218	13240	ENSSSCG00000029296,ENSSSCG00000012482,	0.545192	BP
positive regulation of interleukin-12 production	GO:0032735	7	0.0461566	5.78419	2	21	218	13240	ENSSSCG00000007056,ENSSSCG00000034980,	0.545192	BP
endothelial cell proliferation	GO:0001935	5	0.0462662	2.96263	4	82	218	13240	ENSSSCG00000034898,ENSSSCG00000008844,ENSSSCG00000013514,ENSSSCG00000012480,	0.53465	BP
positive regulation of endothelial cell proliferation	GO:0001938	8	0.0466399	3.7184	3	49	218	13240	ENSSSCG00000034898,ENSSSCG00000008844,ENSSSCG00000013514,	0.53703	BP
regulation of blood vessel endothelial cell migration	GO:0043535	10	0.0466399	3.7184	3	49	218	13240	ENSSSCG00000008844,ENSSSCG00000029296,ENSSSCG00000012482,	0.53703	BP
cell redox homeostasis	GO:0045454	6	0.0466399	3.7184	3	49	218	13240	ENSSSCG00000021353,ENSSSCG00000039886,ENSSSCG00000004537,	0.53703	BP
mononuclear cell migration	GO:0071674	8	0.0466399	3.7184	3	49	218	13240	ENSSSCG00000007056,ENSSSCG00000031346,ENSSSCG00000006250,	0.53703	BP
regulation of B cell proliferation	GO:0030888	9	0.0466399	3.7184	3	49	218	13240	ENSSSCG00000024771,ENSSSCG00000026742,ENSSSCG00000006250,	0.53703	BP
myeloid leukocyte migration	GO:0097529	8	0.0482168	2.53058	5	120	218	13240	ENSSSCG00000007056,ENSSSCG00000013553,ENSSSCG00000008842,ENSSSCG00000031346,ENSSSCG00000006250,	0.545378	BP
polynucleotide dephosphorylation	GO:0098501	7	0.0485905	20.2446	1	3	218	13240	ENSSSCG00000004311,	0.54767	BP
activation of meiosis	GO:0090427	10	0.0485905	20.2446	1	3	218	13240	ENSSSCG00000007056,	0.54767	BP
release of cytoplasmic sequestered NF-kappaB	GO:0008588	14	0.0485905	20.2446	1	3	218	13240	ENSSSCG00000026695,	0.54767	BP
positive regulation of integrin activation	GO:0033625	8	0.0485905	20.2446	1	3	218	13240	ENSSSCG00000006106,	0.54767	BP
regulation of NAD(P)H oxidase activity	GO:0033860	6	0.0485905	20.2446	1	3	218	13240	ENSSSCG00000037277,	0.54767	BP
trans-synaptic signaling by lipid	GO:0099541	7	0.0485905	20.2446	1	3	218	13240	ENSSSCG00000004309,	0.54767	BP
trans-synaptic signaling by endocannabinoid	GO:0099542	8	0.0485905	20.2446	1	3	218	13240	ENSSSCG00000004309,	0.54767	BP
regulation of high voltage-gated calcium channel activity	GO:1901841	12	0.0485905	20.2446	1	3	218	13240	ENSSSCG00000006105,	0.54767	BP
positive regulation of protein activation cascade	GO:2000259	8	0.0485905	20.2446	1	3	218	13240	ENSSSCG00000013551,	0.54767	BP
negative regulation of meiotic cell cycle phase transition	GO:1901994	9	0.0485905	20.2446	1	3	218	13240	ENSSSCG00000006248,	0.54767	BP
positive regulation of apoptotic cell clearance	GO:2000427	10	0.0485905	20.2446	1	3	218	13240	ENSSSCG00000013551,	0.54767	BP
type IIa hypersensitivity	GO:0001794	10	0.0485905	20.2446	1	3	218	13240	ENSSSCG00000013551,	0.54767	BP
regulation of type IIa hypersensitivity	GO:0001796	12	0.0485905	20.2446	1	3	218	13240	ENSSSCG00000013551,	0.54767	BP
positive regulation of type IIa hypersensitivity	GO:0001798	13	0.0485905	20.2446	1	3	218	13240	ENSSSCG00000013551,	0.54767	BP
peptidyl-glycine modification	GO:0018201	9	0.0485905	20.2446	1	3	218	13240	ENSSSCG00000026499,	0.54767	BP
positive regulation of transcription from RNA polymerase II promoter involved in smooth muscle cell differentiation	GO:2000721	13	0.0485905	20.2446	1	3	218	13240	ENSSSCG00000011046,	0.54767	BP
regulation of mitochondrial membrane permeability involved in programmed necrotic cell death	GO:1902445	8	0.0485905	20.2446	1	3	218	13240	ENSSSCG00000024254,	0.54767	BP
activation of membrane attack complex	GO:0001905	9	0.0485905	20.2446	1	3	218	13240	ENSSSCG00000013551,	0.54767	BP
regulation of activation of membrane attack complex	GO:0001969	10	0.0485905	20.2446	1	3	218	13240	ENSSSCG00000013551,	0.54767	BP
mitochondrial large ribosomal subunit assembly	GO:1902775	9	0.0485905	20.2446	1	3	218	13240	ENSSSCG00000016134,	0.54767	BP
germinal center B cell differentiation	GO:0002314	11	0.0485905	20.2446	1	3	218	13240	ENSSSCG00000006106,	0.54767	BP
B cell selection	GO:0002339	3	0.0485905	20.2446	1	3	218	13240	ENSSSCG00000026742,	0.54767	BP
type II hypersensitivity	GO:0002445	9	0.0485905	20.2446	1	3	218	13240	ENSSSCG00000013551,	0.54767	BP
negative regulation of peroxisome proliferator activated receptor signaling pathway	GO:0035359	8	0.0485905	20.2446	1	3	218	13240	ENSSSCG00000013513,	0.54767	BP
melanosome assembly	GO:1903232	8	0.0485905	20.2446	1	3	218	13240	ENSSSCG00000009960,	0.54767	BP
immune response-inhibiting signal transduction	GO:0002765	7	0.0485905	20.2446	1	3	218	13240	ENSSSCG00000006250,	0.54767	BP
regulation of type II hypersensitivity	GO:0002892	11	0.0485905	20.2446	1	3	218	13240	ENSSSCG00000013551,	0.54767	BP
positive regulation of type II hypersensitivity	GO:0002894	12	0.0485905	20.2446	1	3	218	13240	ENSSSCG00000013551,	0.54767	BP
monocyte extravasation	GO:0035696	9	0.0485905	20.2446	1	3	218	13240	ENSSSCG00000007056,	0.54767	BP
tRNA dihydrouridine synthesis	GO:0002943	12	0.0485905	20.2446	1	3	218	13240	ENSSSCG00000040968,	0.54767	BP
interleukin-12-mediated signaling pathway	GO:0035722	8	0.0485905	20.2446	1	3	218	13240	ENSSSCG00000007056,	0.54767	BP
interleukin-15-mediated signaling pathway	GO:0035723	8	0.0485905	20.2446	1	3	218	13240	ENSSSCG00000007056,	0.54767	BP
platelet-derived growth factor receptor-alpha signaling pathway	GO:0035790	10	0.0485905	20.2446	1	3	218	13240	ENSSSCG00000008841,	0.54767	BP
mast cell differentiation	GO:0060374	8	0.0485905	20.2446	1	3	218	13240	ENSSSCG00000008842,	0.54767	BP
positive regulation of epithelial cell proliferation involved in prostate gland development	GO:0060769	8	0.0485905	20.2446	1	3	218	13240	ENSSSCG00000012371,	0.54767	BP
response to stem cell factor	GO:0036215	6	0.0485905	20.2446	1	3	218	13240	ENSSSCG00000008842,	0.54767	BP
cellular response to stem cell factor stimulus	GO:0036216	7	0.0485905	20.2446	1	3	218	13240	ENSSSCG00000008842,	0.54767	BP
Peyer's patch morphogenesis	GO:0061146	5	0.0485905	20.2446	1	3	218	13240	ENSSSCG00000002658,	0.54767	BP
cytotoxic T cell differentiation	GO:0045065	9	0.0485905	20.2446	1	3	218	13240	ENSSSCG00000022370,	0.54767	BP
regulation of cardiac neural crest cell migration involved in outflow tract morphogenesis	GO:1905310	8	0.0485905	20.2446	1	3	218	13240	ENSSSCG00000023784,	0.54767	BP
regulation of neural crest cell differentiation	GO:1905292	7	0.0485905	20.2446	1	3	218	13240	ENSSSCG00000023784,	0.54767	BP
positive regulation of neural crest cell differentiation	GO:1905294	8	0.0485905	20.2446	1	3	218	13240	ENSSSCG00000023784,	0.54767	BP
positive regulation of cardiac neural crest cell migration involved in outflow tract morphogenesis	GO:1905312	9	0.0485905	20.2446	1	3	218	13240	ENSSSCG00000023784,	0.54767	BP
positive regulation of complement activation	GO:0045917	11	0.0485905	20.2446	1	3	218	13240	ENSSSCG00000013551,	0.54767	BP
Kit signaling pathway	GO:0038109	9	0.0485905	20.2446	1	3	218	13240	ENSSSCG00000008842,	0.54767	BP
erythropoietin-mediated signaling pathway	GO:0038162	8	0.0485905	20.2446	1	3	218	13240	ENSSSCG00000008842,	0.54767	BP
cellular response to interleukin-12	GO:0071349	7	0.0485905	20.2446	1	3	218	13240	ENSSSCG00000007056,	0.54767	BP
cellular response to interleukin-15	GO:0071350	7	0.0485905	20.2446	1	3	218	13240	ENSSSCG00000007056,	0.54767	BP
inositol biosynthetic process	GO:0006021	8	0.0485905	20.2446	1	3	218	13240	ENSSSCG00000032846,	0.54767	BP
lymphocyte aggregation	GO:0071593	8	0.0485905	20.2446	1	3	218	13240	ENSSSCG00000012365,	0.54767	BP
glomerular mesangial cell differentiation	GO:0072008	8	0.0485905	20.2446	1	3	218	13240	ENSSSCG00000029296,	0.54767	BP
N-terminal protein myristoylation	GO:0006499	10	0.0485905	20.2446	1	3	218	13240	ENSSSCG00000026499,	0.54767	BP
glomerular mesangial cell development	GO:0072144	7	0.0485905	20.2446	1	3	218	13240	ENSSSCG00000029296,	0.54767	BP
lateral mesoderm morphogenesis	GO:0048369	6	0.0485905	20.2446	1	3	218	13240	ENSSSCG00000038460,	0.54767	BP
lateral mesoderm formation	GO:0048370	6	0.0485905	20.2446	1	3	218	13240	ENSSSCG00000038460,	0.54767	BP
lateral mesodermal cell differentiation	GO:0048371	7	0.0485905	20.2446	1	3	218	13240	ENSSSCG00000038460,	0.54767	BP
negative regulation of fatty acid beta-oxidation	GO:0031999	10	0.0485905	20.2446	1	3	218	13240	ENSSSCG00000013513,	0.54767	BP
negative regulation of interferon-alpha production	GO:0032687	8	0.0485905	20.2446	1	3	218	13240	ENSSSCG00000028612,	0.54767	BP
mRNA transport	GO:0051028	9	0.0490352	3.64404	3	50	218	13240	ENSSSCG00000040926,ENSSSCG00000028913,ENSSSCG00000033635,	0.458953	BP
regulation of meiotic cell cycle	GO:0051445	6	0.0490352	3.64404	3	50	218	13240	ENSSSCG00000007056,ENSSSCG00000006248,ENSSSCG00000013566,	0.458953	BP
nucleobase-containing compound transport	GO:0015931	6	0.0496514	2.50967	5	121	218	13240	ENSSSCG00000013533,ENSSSCG00000040926,ENSSSCG00000028913,ENSSSCG00000013550,ENSSSCG00000033635,	0.462017	BP
lipid particle	GO:0005811	6	0.00543644	5.6251	4	44	226	13984	ENSSSCG00000012583,ENSSSCG00000038954,ENSSSCG00000013512,ENSSSCG00000013513,	1	CC
Golgi stack	GO:0005795	7	0.00855615	4.95009	4	50	226	13984	ENSSSCG00000028336,ENSSSCG00000013530,ENSSSCG00000005277,ENSSSCG00000035243,	1	CC
invadopodium	GO:0071437	4	0.0107432	12.3752	2	10	226	13984	ENSSSCG00000012365,ENSSSCG00000012485,	1	CC
Golgi cisterna	GO:0031985	7	0.0159067	5.6251	3	33	226	13984	ENSSSCG00000028336,ENSSSCG00000013530,ENSSSCG00000005277,	1	CC
proteasome core complex, beta-subunit complex	GO:0019774	4	0.0161613	61.8761	1	1	226	13984	ENSSSCG00000005590,	1	CC
insulin receptor complex	GO:0005899	7	0.0161613	61.8761	1	1	226	13984	ENSSSCG00000013566,	1	CC
extrinsic component of cytoplasmic side of plasma membrane	GO:0031234	5	0.0230551	3.6941	4	67	226	13984	ENSSSCG00000026742,ENSSSCG00000006250,ENSSSCG00000015406,ENSSSCG00000015407,	1	CC
mitochondrial intermembrane space	GO:0005758	6	0.0265359	4.64071	3	40	226	13984	ENSSSCG00000016127,ENSSSCG00000024275,ENSSSCG00000012494,	1	CC
respiratory chain	GO:0070469	3	0.0290934	3.43756	4	72	226	13984	ENSSSCG00000016127,ENSSSCG00000029034,ENSSSCG00000024275,ENSSSCG00000027307,	1	CC
cytoplasmic side of plasma membrane	GO:0009898	5	0.0307784	2.86463	5	108	226	13984	ENSSSCG00000026742,ENSSSCG00000006105,ENSSSCG00000006250,ENSSSCG00000015406,ENSSSCG00000015407,	1	CC
endopeptidase Clp complex	GO:0009368	4	0.0320626	30.9381	1	2	226	13984	ENSSSCG00000038079,	1	CC
BLOC-3 complex	GO:0031085	7	0.0320626	30.9381	1	2	226	13984	ENSSSCG00000009960,	1	CC
internode region of axon	GO:0033269	5	0.0320626	30.9381	1	2	226	13984	ENSSSCG00000013545,	1	CC
nuclear pre-replicative complex	GO:0005656	7	0.0320626	30.9381	1	2	226	13984	ENSSSCG00000004306,	1	CC
DNA replication preinitiation complex	GO:0031261	7	0.0320626	30.9381	1	2	226	13984	ENSSSCG00000004306,	1	CC
pre-replicative complex	GO:0036387	4	0.0320626	30.9381	1	2	226	13984	ENSSSCG00000004306,	1	CC
organelle envelope lumen	GO:0031970	5	0.0423221	3.86726	3	48	226	13984	ENSSSCG00000016127,ENSSSCG00000024275,ENSSSCG00000012494,	1	CC
cytoplasmic side of membrane	GO:0098562	4	0.0425448	2.62187	5	118	226	13984	ENSSSCG00000026742,ENSSSCG00000006105,ENSSSCG00000006250,ENSSSCG00000015406,ENSSSCG00000015407,	0.954894	CC
heterotrimeric G-protein complex	GO:0005834	6	0.0446403	5.89296	2	21	226	13984	ENSSSCG00000015406,ENSSSCG00000015407,	0.949195	CC
GTPase complex	GO:1905360	4	0.0446403	5.89296	2	21	226	13984	ENSSSCG00000015406,ENSSSCG00000015407,	0.949195	CC
mast cell granule	GO:0042629	9	0.047708	20.6254	1	3	226	13984	ENSSSCG00000008842,	0.917811	CC
eukaryotic translation elongation factor 1 complex	GO:0005853	5	0.047708	20.6254	1	3	226	13984	ENSSSCG00000016128,	0.917811	CC
platelet dense granule	GO:0042827	9	0.047708	20.6254	1	3	226	13984	ENSSSCG00000009960,	0.917811	CC
intracellular	GO:0005622	3	0.0493027	1.06787	177	10256	226	13984	ENSSSCG00000034227,ENSSSCG00000005585,ENSSSCG00000013522,ENSSSCG00000030546,ENSSSCG00000013523,ENSSSCG00000032846,ENSSSCG00000013524,ENSSSCG00000032728,ENSSSCG00000024771,ENSSSCG00000028336,ENSSSCG00000009951,ENSSSCG00000027128,ENSSSCG00000008747,ENSSSCG00000009957,ENSSSCG00000009958,ENSSSCG00000013538,ENSSSCG00000013539,ENSSSCG00000016129,ENSSSCG00000013533,ENSSSCG00000016128,ENSSSCG00000013534,…	0.829929	CC
vascular endothelial growth factor-activated receptor activity	GO:0005021	9	8.80309e-05	29.9903	3	6	207	12416	ENSSSCG00000026383,ENSSSCG00000008841,ENSSSCG00000008844,	0.0492092	MF
structural constituent of eye lens	GO:0005212	3	0.000116714	14.9952	4	16	207	12416	ENSSSCG00000009954,ENSSSCG00000009955,ENSSSCG00000009964,ENSSSCG00000009965,	0.0326217	MF
tumor necrosis factor receptor binding	GO:0005164	7	0.000518207	10.4314	4	23	207	12416	ENSSSCG00000022370,ENSSSCG00000031115,ENSSSCG00000026695,ENSSSCG00000021647,	0.0965593	MF
transmembrane receptor protein tyrosine kinase activity	GO:0004714	8	0.00087196	6.66452	5	45	207	12416	ENSSSCG00000026383,ENSSSCG00000008841,ENSSSCG00000008842,ENSSSCG00000008844,ENSSSCG00000013566,	0.121856	MF
protein tyrosine kinase activity	GO:0004713	7	0.00131833	4.24106	7	99	207	12416	ENSSSCG00000026742,ENSSSCG00000026383,ENSSSCG00000008841,ENSSSCG00000008842,ENSSSCG00000008844,ENSSSCG00000006250,ENSSSCG00000013566,	0.147389	MF
tumor necrosis factor receptor superfamily binding	GO:0032813	6	0.00187179	7.49758	4	32	207	12416	ENSSSCG00000022370,ENSSSCG00000031115,ENSSSCG00000026695,ENSSSCG00000021647,	0.174389	MF
transmembrane receptor protein kinase activity	GO:0019199	7	0.00318676	4.99839	5	60	207	12416	ENSSSCG00000026383,ENSSSCG00000008841,ENSSSCG00000008842,ENSSSCG00000008844,ENSSSCG00000013566,	0.254485	MF
semaphorin receptor binding	GO:0030215	5	0.00549736	17.1373	2	7	207	12416	ENSSSCG00000023784,ENSSSCG00000035176,	0.384128	MF
signal transducer, downstream of receptor, with protein tyrosine kinase activity	GO:0004716	8	0.00549736	17.1373	2	7	207	12416	ENSSSCG00000008842,ENSSSCG00000013566,	0.384128	MF
Ras GTPase binding	GO:0017016	7	0.00700222	2.65924	9	203	207	12416	ENSSSCG00000005585,ENSSSCG00000009951,ENSSSCG00000013533,ENSSSCG00000009960,ENSSSCG00000029169,ENSSSCG00000015866,ENSSSCG00000025306,ENSSSCG00000012485,ENSSSCG00000012484,	0.391424	MF
GTPase binding	GO:0051020	5	0.00720339	2.48882	10	241	207	12416	ENSSSCG00000005585,ENSSSCG00000009951,ENSSSCG00000013533,ENSSSCG00000009960,ENSSSCG00000029169,ENSSSCG00000015866,ENSSSCG00000025306,ENSSSCG00000012485,ENSSSCG00000012484,ENSSSCG00000004318,	0.366063	MF
small GTPase binding	GO:0031267	6	0.00972945	2.52255	9	214	207	12416	ENSSSCG00000005585,ENSSSCG00000009951,ENSSSCG00000013533,ENSSSCG00000009960,ENSSSCG00000029169,ENSSSCG00000015866,ENSSSCG00000025306,ENSSSCG00000012485,ENSSSCG00000012484,	0.45323	MF
SH3 domain binding	GO:0017124	5	0.0116229	4.52684	4	53	207	12416	ENSSSCG00000005585,ENSSSCG00000013547,ENSSSCG00000006250,ENSSSCG00000005273,	0.499786	MF
carnosine N-methyltransferase activity	GO:0030735	7	0.016672	59.9807	1	1	207	12416	ENSSSCG00000005271,	0.665691	MF
3'-nucleotidase activity	GO:0008254	8	0.016672	59.9807	1	1	207	12416	ENSSSCG00000032846,	0.665691	MF
transcription factor activity, TFIIB-class binding	GO:0001087	6	0.016672	59.9807	1	1	207	12416	ENSSSCG00000004535,	0.665691	MF
EP4 subtype prostaglandin E2 receptor binding	GO:0031867	7	0.016672	59.9807	1	1	207	12416	ENSSSCG00000037153,	0.665691	MF
triphosphatase activity	GO:0050355	7	0.016672	59.9807	1	1	207	12416	ENSSSCG00000004311,	0.665691	MF
3'(2'),5'-bisphosphate nucleotidase activity	GO:0008441	8	0.016672	59.9807	1	1	207	12416	ENSSSCG00000032846,	0.665691	MF
POU domain binding	GO:0070974	5	0.016672	59.9807	1	1	207	12416	ENSSSCG00000012371,	0.665691	MF
androgen binding	GO:0005497	4	0.016672	59.9807	1	1	207	12416	ENSSSCG00000012371,	0.665691	MF
mRNA guanylyltransferase activity	GO:0004484	8	0.016672	59.9807	1	1	207	12416	ENSSSCG00000004311,	0.665691	MF
RNA trimethylguanosine synthase activity	GO:0071164	7	0.016672	59.9807	1	1	207	12416	ENSSSCG00000006251,	0.665691	MF
arachidonate-CoA ligase activity	GO:0047676	6	0.016672	59.9807	1	1	207	12416	ENSSSCG00000012583,	0.665691	MF
hepatocyte growth factor binding	GO:0036458	5	0.016672	59.9807	1	1	207	12416	ENSSSCG00000012482,	0.665691	MF
glycolate oxidase activity	GO:0008891	7	0.016672	59.9807	1	1	207	12416	ENSSSCG00000027439,	0.665691	MF
androgen receptor activity	GO:0004882	6	0.016672	59.9807	1	1	207	12416	ENSSSCG00000012371,	0.665691	MF
insulin-activated receptor activity	GO:0005009	9	0.016672	59.9807	1	1	207	12416	ENSSSCG00000013566,	0.665691	MF
platelet-derived growth factor alpha-receptor activity	GO:0005018	10	0.016672	59.9807	1	1	207	12416	ENSSSCG00000008841,	0.665691	MF
stem cell factor receptor activity	GO:0005020	9	0.016672	59.9807	1	1	207	12416	ENSSSCG00000008842,	0.665691	MF
cholesterol 7-alpha-monooxygenase activity	GO:0008123	6	0.016672	59.9807	1	1	207	12416	ENSSSCG00000006238,	0.665691	MF
C5a anaphylatoxin chemotactic receptor binding	GO:0031714	6	0.016672	59.9807	1	1	207	12416	ENSSSCG00000013551,	0.665691	MF
C5L2 anaphylatoxin chemotactic receptor binding	GO:0031715	7	0.016672	59.9807	1	1	207	12416	ENSSSCG00000013551,	0.665691	MF
transcription factor activity, sequence-specific DNA binding, RNA polymerase recruiting	GO:0001011	4	0.016672	59.9807	1	1	207	12416	ENSSSCG00000004535,	0.665691	MF
guanyl-nucleotide exchange factor activity	GO:0005085	3	0.0231549	2.48441	7	169	207	12416	ENSSSCG00000005585,ENSSSCG00000009960,ENSSSCG00000022380,ENSSSCG00000013546,ENSSSCG00000013553,ENSSSCG00000005602,ENSSSCG00000012362,	0.369817	MF
GDP binding	GO:0019003	9	0.0287141	4.49855	3	40	207	12416	ENSSSCG00000006105,ENSSSCG00000004318,ENSSSCG00000035243,	0.445866	MF
phosphatidylinositol phosphate binding	GO:1901981	7	0.0299373	2.88369	5	104	207	12416	ENSSSCG00000005585,ENSSSCG00000007056,ENSSSCG00000026742,ENSSSCG00000029169,ENSSSCG00000012361,	0.452296	MF
G-protein beta/gamma-subunit complex binding	GO:0031683	5	0.0319165	7.05655	2	17	207	12416	ENSSSCG00000015406,ENSSSCG00000015407,	0.469509	MF
RNA guanylyltransferase activity	GO:0008192	7	0.0330674	29.9903	1	2	207	12416	ENSSSCG00000004311,	0.473967	MF
TFIIB-class transcription factor binding	GO:0001093	7	0.0330674	29.9903	1	2	207	12416	ENSSSCG00000004535,	0.473967	MF
prostanoid receptor binding	GO:0031862	6	0.0330674	29.9903	1	2	207	12416	ENSSSCG00000037153,	0.473967	MF
vascular endothelial growth factor binding	GO:0038085	5	0.0330674	29.9903	1	2	207	12416	ENSSSCG00000008841,	0.473967	MF
glycylpeptide N-tetradecanoyltransferase activity	GO:0004379	7	0.0330674	29.9903	1	2	207	12416	ENSSSCG00000026499,	0.473967	MF
protein-tyrosine sulfotransferase activity	GO:0008476	6	0.0330674	29.9903	1	2	207	12416	ENSSSCG00000009963,	0.473967	MF
proton-dependent oligopeptide secondary active transmembrane transporter activity	GO:0005427	9	0.0330674	29.9903	1	2	207	12416	ENSSSCG00000006106,	0.473967	MF
cysteine-type exopeptidase activity	GO:0070004	7	0.0330674	29.9903	1	2	207	12416	ENSSSCG00000011045,	0.473967	MF
cysteine-type carboxypeptidase activity	GO:0016807	8	0.0330674	29.9903	1	2	207	12416	ENSSSCG00000011045,	0.473967	MF
voltage-gated proton channel activity	GO:0030171	10	0.0330674	29.9903	1	2	207	12416	ENSSSCG00000012485,	0.473967	MF
polynucleotide 5'-phosphatase activity	GO:0004651	8	0.0330674	29.9903	1	2	207	12416	ENSSSCG00000004311,	0.473967	MF
myristoyltransferase activity	GO:0019107	6	0.0330674	29.9903	1	2	207	12416	ENSSSCG00000026499,	0.473967	MF
hemi-methylated DNA-binding	GO:0044729	7	0.0330674	29.9903	1	2	207	12416	ENSSSCG00000013517,	0.473967	MF
(S)-2-hydroxy-acid oxidase activity	GO:0003973	6	0.0330674	29.9903	1	2	207	12416	ENSSSCG00000027439,	0.473967	MF
platelet-derived growth factor-activated receptor activity	GO:0005017	9	0.0330674	29.9903	1	2	207	12416	ENSSSCG00000008841,	0.473967	MF
guanylyltransferase activity	GO:0070568	6	0.0330674	29.9903	1	2	207	12416	ENSSSCG00000004311,	0.473967	MF
dihydroceramidase activity	GO:0071633	7	0.0330674	29.9903	1	2	207	12416	ENSSSCG00000023969,	0.473967	MF
secondary active oligopeptide transmembrane transporter activity	GO:0015322	8	0.0330674	29.9903	1	2	207	12416	ENSSSCG00000006106,	0.473967	MF
mitochondrial RNA polymerase regulatory region DNA binding	GO:0001018	8	0.0330674	29.9903	1	2	207	12416	ENSSSCG00000027128,	0.473967	MF
phosphoprotein phosphatase activity	GO:0004721	7	0.033514	2.49919	6	144	207	12416	ENSSSCG00000006107,ENSSSCG00000028612,ENSSSCG00000005600,ENSSSCG00000023862,ENSSSCG00000004311,ENSSSCG00000005194,	0.323006	MF
phosphatidylinositol phospholipase C activity	GO:0004435	8	0.0355189	6.66452	2	18	207	12416	ENSSSCG00000007058,ENSSSCG00000007056,	0.336526	MF
phospholipase C activity	GO:0004629	7	0.0355189	6.66452	2	18	207	12416	ENSSSCG00000007058,ENSSSCG00000007056,	0.336526	MF
receptor binding	GO:0005102	4	0.0357591	1.45867	25	1028	207	12416	ENSSSCG00000032728,ENSSSCG00000022370,ENSSSCG00000013540,ENSSSCG00000013551,ENSSSCG00000026742,ENSSSCG00000006106,ENSSSCG00000023784,ENSSSCG00000008841,ENSSSCG00000008844,ENSSSCG00000013514,ENSSSCG00000037153,ENSSSCG00000033413,ENSSSCG00000031115,ENSSSCG00000006250,ENSSSCG00000035176,ENSSSCG00000026695,ENSSSCG00000027439,ENSSSCG00000013566,ENSSSCG00000012482,ENSSSCG00000012365,ENSSSCG00000012484,…	0.327694	MF
phosphatidylinositol-4,5-bisphosphate binding	GO:0005546	9	0.0366853	4.08959	3	44	207	12416	ENSSSCG00000007056,ENSSSCG00000029169,ENSSSCG00000012361,	0.33076	MF
protein disulfide oxidoreductase activity	GO:0015035	6	0.03927	6.31376	2	19	207	12416	ENSSSCG00000039886,ENSSSCG00000004537,	0.348443	MF
exopeptidase activity	GO:0008238	6	0.0445228	2.99903	4	80	207	12416	ENSSSCG00000016135,ENSSSCG00000023604,ENSSSCG00000004314,ENSSSCG00000011045,	0.388879	MF
phospholipid binding	GO:0005543	5	0.0451397	1.92795	9	280	207	12416	ENSSSCG00000005585,ENSSSCG00000007056,ENSSSCG00000026742,ENSSSCG00000022676,ENSSSCG00000002656,ENSSSCG00000005588,ENSSSCG00000029169,ENSSSCG00000012361,ENSSSCG00000012484,	0.388202	MF
RNA methyltransferase activity	GO:0008173	6	0.0456699	3.74879	3	48	207	12416	ENSSSCG00000006251,ENSSSCG00000012489,ENSSSCG00000011041,	0.38681	MF
protein tyrosine phosphatase activity	GO:0004725	8	0.0462486	2.96201	4	81	207	12416	ENSSSCG00000028612,ENSSSCG00000023862,ENSSSCG00000004311,ENSSSCG00000005194,	0.385865	MF
ephrin receptor binding	GO:0046875	5	0.0471953	5.71245	2	21	207	12416	ENSSSCG00000032728,ENSSSCG00000006250,	0.387973	MF
voltage-gated calcium channel activity involved in AV node cell action potential	GO:0086056	13	0.0491908	19.9936	1	3	207	12416	ENSSSCG00000011040,	0.398517	MF
transcription factor activity, RNA polymerase II basal transcription factor binding	GO:0001083	5	0.0491908	19.9936	1	3	207	12416	ENSSSCG00000004535,	0.398517	MF
G-protein coupled serotonin receptor binding	GO:0031821	6	0.0491908	19.9936	1	3	207	12416	ENSSSCG00000015407,	0.398517	MF
polynucleotide phosphatase activity	GO:0098518	7	0.0491908	19.9936	1	3	207	12416	ENSSSCG00000004311,	0.398517	MF
inositol monophosphate 3-phosphatase activity	GO:0052832	9	0.0491908	19.9936	1	3	207	12416	ENSSSCG00000032846,	0.398517	MF
inositol monophosphate 1-phosphatase activity	GO:0008934	9	0.0491908	19.9936	1	3	207	12416	ENSSSCG00000032846,	0.398517	MF
tRNA dihydrouridine synthase activity	GO:0017150	5	0.0491908	19.9936	1	3	207	12416	ENSSSCG00000040968,	0.398517	MF
nucleosomal histone binding	GO:0031493	5	0.0491908	19.9936	1	3	207	12416	ENSSSCG00000013517,	0.398517	MF
cannabinoid receptor activity	GO:0004949	7	0.0491908	19.9936	1	3	207	12416	ENSSSCG00000004309,	0.398517	MF
stretch-activated, cation-selective, calcium channel activity	GO:0015275	11	0.0491908	19.9936	1	3	207	12416	ENSSSCG00000012386,	0.398517	MF
