# Supplementary material for: Whole genome variants across 57 pig breeds enable comprehensive identification of genetic signatures that underlie breed features
Source: J Anim Sci Biotechnol. 2020 Dec 3;11:115. doi: 10.1186/s40104-020-00520-8 (PMC7713148; doi:10.1186/s40104-020-00520-8)
Supplement: Supplementary file 8 — Additional file 8: Supplementary Data 8. Candidate regions and genes in these regions with KEGG and GO results for gradient zone. [file 40104_2020_520_MOESM8_ESM.xlsx]

## Sheet: Candidate region
Chr	Start	End	Type
1	6468683	8468684	SNP
1	17016291	19016292	SNP
1	74229966	76229967	SNP
2	6858015	8858016	SNP
2	107557177	109593264	SNP
2	133283046	136645522	SNP
2	147920050	149920051	SNP
3	14413968	16413969	SNP
3	115941366	118573564	SNP
4	13185935	15186147	SNP
4	18700686	20706364	SNP
4	105319890	107894884	SNP
5	45909595	47909596	SNP
5	48492629	50492630	SNP
5	92898692	94907622	SNP
6	29379136	31379137	SNP
6	149433676	151433677	SNP
6	162754040	164755315	SNP
8	27632964	29685159	SNP
8	36009082	38009083	SNP
8	40286000	42286001	SNP
8	106802264	109679224	SNP
9	13155885	15166128	SNP
9	19426397	21426398	SNP
9	43309188	45309189	SNP
9	119046123	121120809	SNP
10	13628768	15628769	SNP
10	45759245	47759246	SNP
11	290367	2290368	SNP
11	30196049	32205668	SNP
11	49086896	51103489	SNP
11	61719059	63719060	SNP
11	63891000	65891001	SNP
12	46286053	48500010	SNP
12	52906731	56072982	SNP
13	1534607	3534608	SNP
13	52575096	54591426	SNP
13	121472542	123472543	SNP
13	130193932	132193933	SNP
14	17672107	19991021	SNP
14	134073137	136073138	SNP
15	104035973	106184466	SNP
17	2336223	4336224	SNP
17	22383337	24383338	SNP
17	58455355	60455356	SNP
18	8518202	10518203	SNP
X	105819638	107985919	SNP
1	74231618	76246187	InDel
2	6858007	8858008	InDel
3	115943287	118547869	InDel
4	18705534	20705535	InDel
4	105796189	107796190	InDel
5	32404439	34404440	InDel
5	92904398	94906740	InDel
6	149433025	151437986	InDel
8	100460304	102460305	InDel
9	119068197	121105763	InDel
11	49076945	51087682	InDel
12	46293540	48293541	InDel
12	54072457	56072458	InDel
13	49358504	51358505	InDel
13	121424453	123461749	InDel
15	23185697	25185698	InDel
15	104029796	106029797	InDel
15	126854562	129126350	InDel
16	59474696	61474697	InDel
16	71875982	73875983	InDel
X	105838504	107838505	InDel
1	182271600	184275200	CNV
6	82970400	84972800	CNV

## Sheet: Candidate gene
Enssemble ID	Gene	Type
ENSSSCG00000005038	PSMC6			cnv
ENSSSCG00000005039	STYX			cnv
ENSSSCG00000037999	PPP1R14B	snp	indel
ENSSSCG00000031220	TEX35	snp	indel
ENSSSCG00000003820	USP1	snp	indel
ENSSSCG00000005037	ERO1A			cnv
ENSSSCG00000024674	ABL2	snp	indel
ENSSSCG00000016245	ENSSSCG00000016245		indel
ENSSSCG00000012660	SLC25A14	snp	indel
ENSSSCG00000038750	ENSSSCG00000038750	snp
ENSSSCG00000016244	COL4A4		indel
ENSSSCG00000012663	ENOX2	snp	indel
ENSSSCG00000034838	MAP1LC3C	snp
ENSSSCG00000004040	SLC22A2	snp
ENSSSCG00000004041	SLC22A1	snp
ENSSSCG00000004046	PNLDC1	snp
ENSSSCG00000035414	XXYLT1	snp
ENSSSCG00000032328	MAP6D1	snp	indel
ENSSSCG00000004045	MAS1	snp
ENSSSCG00000004048	TCP1	snp
ENSSSCG00000004049	ACAT2	snp
ENSSSCG00000038628	SKP1	snp
ENSSSCG00000033965	ENSSSCG00000033965	snp
ENSSSCG00000033964	ENSSSCG00000033964	snp
ENSSSCG00000013046	COX8A	snp	indel
ENSSSCG00000017798	TMIGD1	snp	indel
ENSSSCG00000017799	CPD	snp	indel
ENSSSCG00000040317	SOD2	snp
ENSSSCG00000017796	ENSSSCG00000017796	snp	indel
ENSSSCG00000017797	SLC6A4	snp	indel
ENSSSCG00000027894	FAM76A			cnv
ENSSSCG00000014285	SEPT8	snp
ENSSSCG00000014284	ENSSSCG00000014284	snp
ENSSSCG00000014287	SHROOM1	snp
ENSSSCG00000014286	SOWAHA	snp
ENSSSCG00000014281	IL13	snp
ENSSSCG00000014280	ENSSSCG00000014280	snp
ENSSSCG00000031035	GP5	snp
ENSSSCG00000014282	IL4	snp
ENSSSCG00000026257	STMN1			cnv
ENSSSCG00000014289	UQCRQ	snp
ENSSSCG00000014288	GDF9	snp
ENSSSCG00000031747	ENSSSCG00000031747	snp
ENSSSCG00000031666	C11orf95	snp	indel
ENSSSCG00000029248	ENSSSCG00000029248	snp	indel
ENSSSCG00000031664	ENSSSCG00000031664	snp
ENSSSCG00000038477	ENSSSCG00000038477	snp	indel
ENSSSCG00000027256	CNIH1			cnv
ENSSSCG00000003894	CYP4B1	snp
ENSSSCG00000008844	KDR	snp
ENSSSCG00000008845	ENSSSCG00000008845	snp
ENSSSCG00000014894	TENM4	snp
ENSSSCG00000003891	CYP4A24	snp
ENSSSCG00000003892	ENSSSCG00000003892	snp
ENSSSCG00000003893	ENSSSCG00000003893	snp
ENSSSCG00000003564	GPATCH3			cnv
ENSSSCG00000037845	YEATS4		indel
ENSSSCG00000003566	NUDC			cnv
ENSSSCG00000003567	KDF1			cnv
ENSSSCG00000034399	C5orf46	snp
ENSSSCG00000003561	ZDHHC18			cnv
ENSSSCG00000011508	LMOD3		indel
ENSSSCG00000003569	SLC9A1			cnv
ENSSSCG00000039976	IL26		indel
ENSSSCG00000038693	RAB19	snp
ENSSSCG00000032645	CHIC2	snp
ENSSSCG00000033812	CRK	snp	indel
ENSSSCG00000032767	ENSSSCG00000032767		indel
ENSSSCG00000031136	ENSSSCG00000031136	snp
ENSSSCG00000027325	TRNP1			cnv
ENSSSCG00000033424	ENSSSCG00000033424	snp	indel
ENSSSCG00000009474	SCEL	snp	indel
ENSSSCG00000009475	SLAIN1	snp	indel
ENSSSCG00000009477	EDNRB	snp	indel
ENSSSCG00000023178	BATF2	snp	indel
ENSSSCG00000009472	FBXL3	snp	indel
ENSSSCG00000009473	MYCBP2	snp	indel
ENSSSCG00000034192	GNAO1	snp
ENSSSCG00000009570	MPHOSPH8	snp
ENSSSCG00000004415	ENSSSCG00000004415	snp	indel
ENSSSCG00000034481	ENSSSCG00000034481	snp
ENSSSCG00000026731	CEP85			cnv
ENSSSCG00000026733	HIPK2	snp
ENSSSCG00000036454	TMEM220	snp	indel
ENSSSCG00000035984	ENSSSCG00000035984	snp
ENSSSCG00000039806	ENSSSCG00000039806	snp
ENSSSCG00000014919	ME3	snp
ENSSSCG00000036398	ENSSSCG00000036398	snp
ENSSSCG00000028048	ARHGEF15	snp
ENSSSCG00000032396	ENSSSCG00000032396	snp
ENSSSCG00000028983	TBC1D1	snp
ENSSSCG00000031369	ENSSSCG00000031369	snp	indel
ENSSSCG00000032390	NDUFB2	snp
ENSSSCG00000014420	JAKMIP2	snp
ENSSSCG00000032866	FCN3			cnv
ENSSSCG00000014427	FBXO38	snp
ENSSSCG00000014426	SPINK9	snp
ENSSSCG00000011794	SENP2	snp	indel
ENSSSCG00000014428	HTR4	snp
ENSSSCG00000039093	ENSSSCG00000039093		indel
ENSSSCG00000037014	ENSSSCG00000037014	snp
ENSSSCG00000011791	MAP3K13	snp	indel
ENSSSCG00000011793	LIPH	snp	indel
ENSSSCG00000039654	NIF3L1	snp	indel
ENSSSCG00000004044	IGF2R	snp
ENSSSCG00000014302	CDKL3	snp
ENSSSCG00000016239	NYAP2		indel
ENSSSCG00000023571	SLC22A6	snp	indel
ENSSSCG00000021210	HIKESHI	snp
ENSSSCG00000039658	ENSSSCG00000039658	snp
ENSSSCG00000032490	LEAP2	snp
ENSSSCG00000017024	CCNG1		indel
ENSSSCG00000033739	ENSSSCG00000033739	snp	indel
ENSSSCG00000005997	COL14A1	snp	indel
ENSSSCG00000040732	WDR81	snp	indel
ENSSSCG00000031406	ENSSSCG00000031406	snp
ENSSSCG00000015082	DSCAML1	snp
ENSSSCG00000015083	FXYD6	snp
ENSSSCG00000021821	MYO1C	snp	indel
ENSSSCG00000030354	MAP3K2		indel
ENSSSCG00000025921	ENSSSCG00000025921	snp	indel
ENSSSCG00000013023	RASGRP2	snp	indel
ENSSSCG00000009092	TRPC3		indel
ENSSSCG00000009093	BBS7		indel
ENSSSCG00000009090	KIAA1109		indel
ENSSSCG00000009096	EXOSC9		indel
ENSSSCG00000009097	ANXA5		indel
ENSSSCG00000032323	C5orf15	snp
ENSSSCG00000015066	ENSSSCG00000015066	snp
ENSSSCG00000040296	EHHADH	snp	indel
ENSSSCG00000015065	BUD13	snp
ENSSSCG00000015068	ENSSSCG00000015068	snp
ENSSSCG00000022957	PARP4	snp
ENSSSCG00000016498	ENSSSCG00000016498	snp
ENSSSCG00000029888	CAMK2N2	snp	indel
ENSSSCG00000021451	CGRRF1			cnv
ENSSSCG00000000547	MRPS35	snp
ENSSSCG00000000546	MANSC4	snp
ENSSSCG00000000545	KLHL42	snp
ENSSSCG00000000549	PPFIBP1	snp
ENSSSCG00000027898	ATP2B1	snp	indel
ENSSSCG00000008604	WDR35	snp	indel
ENSSSCG00000011782	ABCC5	snp	indel
ENSSSCG00000033843	ETFRF1	snp
ENSSSCG00000031317	ENSSSCG00000031317	snp
ENSSSCG00000037045	ENSSSCG00000037045	snp
ENSSSCG00000015069	APOC3	snp
ENSSSCG00000009710	ENSSSCG00000009710	snp
ENSSSCG00000022225	NOP58	snp	indel
ENSSSCG00000008600	PUM2	snp	indel
ENSSSCG00000031074	FAM110D			cnv
ENSSSCG00000010745	FANK1	snp
ENSSSCG00000008602	LAPTM4A	snp	indel
ENSSSCG00000027110	RPP38	snp
ENSSSCG00000004388	ARMC2	snp	indel
ENSSSCG00000036834	ENSSSCG00000036834	snp
ENSSSCG00000008603	MATN3	snp	indel
ENSSSCG00000003818	DOCK7	snp	indel
ENSSSCG00000037365	ENSSSCG00000037365	snp	indel
ENSSSCG00000038710	TMPRSS13	snp
ENSSSCG00000027025	ENSSSCG00000027025	snp	indel
ENSSSCG00000024416	MYH13	snp	indel
ENSSSCG00000023408	SAMD4A			cnv
ENSSSCG00000034868	ENSSSCG00000034868	snp
ENSSSCG00000037367	ENSSSCG00000037367	snp
ENSSSCG00000026516	EPHB3	snp	indel
ENSSSCG00000026868	LRRC15	snp
ENSSSCG00000025334	POU4F1	snp	indel
ENSSSCG00000022035	SPINK7	snp
ENSSSCG00000033364	ENSSSCG00000033364	snp
ENSSSCG00000033499	ENSSSCG00000033499	snp
ENSSSCG00000031271	STRADB	snp	indel
ENSSSCG00000002830	IRX6	snp
ENSSSCG00000034355	ENSSSCG00000034355	snp
ENSSSCG00000006770	ENSSSCG00000006770	snp	indel
ENSSSCG00000003819	ANGPTL3	snp	indel
ENSSSCG00000024412	RNF139	snp
ENSSSCG00000033229	ENSSSCG00000033229	snp	indel
ENSSSCG00000040799	ENSSSCG00000040799	snp
ENSSSCG00000040120	ENSSSCG00000040120	snp	indel
ENSSSCG00000012659	ZNF280C	snp	indel
ENSSSCG00000009268	CRYL1	snp
ENSSSCG00000002822	AMFR	snp
ENSSSCG00000008813	CORIN	snp
ENSSSCG00000008812	ATP10D	snp
ENSSSCG00000038500	TRIB1	snp
ENSSSCG00000030977	ENSSSCG00000030977	snp	indel
ENSSSCG00000008816	NFXL1	snp
ENSSSCG00000008819	TXK	snp
ENSSSCG00000007727	AUTS2	snp
ENSSSCG00000029441	ENSSSCG00000029441	snp	indel
ENSSSCG00000014283	KIF3A	snp
ENSSSCG00000039434	ENSSSCG00000039434	snp	indel
ENSSSCG00000009122	ARSJ	snp
ENSSSCG00000039430	ENSSSCG00000039430	snp
ENSSSCG00000025413	ENSSSCG00000025413	snp	indel
ENSSSCG00000033516	DHDDS			cnv
ENSSSCG00000032739	RBMX2	snp	indel
ENSSSCG00000006749	TSHB	snp
ENSSSCG00000006748	TSPAN2	snp
ENSSSCG00000021132	PLD5	snp
ENSSSCG00000016511	TTC26	snp
ENSSSCG00000016510	UBN2	snp
ENSSSCG00000013039	NUDT22	snp	indel
ENSSSCG00000013038	ENSSSCG00000013038	snp	indel
ENSSSCG00000010868	BECN2	snp
ENSSSCG00000010865	EXO1	snp
ENSSSCG00000013032	GPR137	snp	indel
ENSSSCG00000013031	KCNK4	snp	indel
ENSSSCG00000010866	SCCPDH	snp
ENSSSCG00000013037	VEGFB	snp	indel
ENSSSCG00000009501	DZIP1	snp
ENSSSCG00000036290	ENSSSCG00000036290	snp	indel
ENSSSCG00000009503	ENSSSCG00000009503	snp
ENSSSCG00000039740	ENSSSCG00000039740	snp	indel
ENSSSCG00000011518	SHQ1	snp
ENSSSCG00000011519	GXYLT2	snp
ENSSSCG00000021581	CLCN2	snp	indel
ENSSSCG00000039746	ENSSSCG00000039746	snp	indel
ENSSSCG00000026082	DNAJC3	snp
ENSSSCG00000011510	TMF1		indel
ENSSSCG00000011511	FRMD4B		indel
ENSSSCG00000011516	EIF4E3	snp
ENSSSCG00000004047	MRPL18	snp
ENSSSCG00000021988	TUSC3	snp
ENSSSCG00000034570	IFI6			cnv
ENSSSCG00000014269	FNIP1	snp
ENSSSCG00000025248	PITPNA	snp	indel
ENSSSCG00000018003	MYH4	snp	indel
ENSSSCG00000014267	ENSSSCG00000014267	snp
ENSSSCG00000014264	HINT1	snp
ENSSSCG00000011196	DPH3	snp
ENSSSCG00000011197	OXNAD1	snp
ENSSSCG00000011194	ANKRD28	snp
ENSSSCG00000021620	STIP1	snp	indel
ENSSSCG00000011192	HACL1	snp
ENSSSCG00000011193	BTD	snp
ENSSSCG00000011190	METTL6	snp
ENSSSCG00000004410	ENSSSCG00000004410	snp	indel
ENSSSCG00000040051	ENSSSCG00000040051	snp	indel
ENSSSCG00000040199	AFG1L	snp	indel
ENSSSCG00000032457	ENSSSCG00000032457	snp
ENSSSCG00000011198	RFTN1	snp
ENSSSCG00000017095	SEMA5A		indel
ENSSSCG00000017094	MARCH6		indel
ENSSSCG00000023235	MAN1C1			cnv
ENSSSCG00000017091	TNIP1		indel
ENSSSCG00000030154	RSBN1	snp	indel
ENSSSCG00000037971	ENSSSCG00000037971	snp	indel
ENSSSCG00000032816	ENSSSCG00000032816		indel
ENSSSCG00000037973	KCNAB3	snp
ENSSSCG00000030255	EIF4G1	snp	indel
ENSSSCG00000017968	CNTROB	snp
ENSSSCG00000023693	PROC		indel
ENSSSCG00000037430	COL6A6	snp
ENSSSCG00000017963	DNAH2	snp
ENSSSCG00000017962	KDM6B	snp
ENSSSCG00000027528	TMEM107	snp
ENSSSCG00000013030	PRDX5	snp	indel
ENSSSCG00000036686	CDC42SE2	snp
ENSSSCG00000006000	TAF2	snp	indel
ENSSSCG00000006001	ENPP2	snp	indel
ENSSSCG00000006002	NOV	snp	indel
ENSSSCG00000006003	MAL2	snp	indel
ENSSSCG00000028417	ENSSSCG00000028417		indel
ENSSSCG00000037991	RCVRN	snp	indel
ENSSSCG00000040892	ENSSSCG00000040892	snp	indel
ENSSSCG00000006008	ENSSSCG00000006008	snp	indel
ENSSSCG00000006009	EXT1	snp	indel
ENSSSCG00000012649	SMARCA1	snp	indel
ENSSSCG00000035799	ENSSSCG00000035799			cnv
ENSSSCG00000021363	CHD3	snp
ENSSSCG00000000500	ENSSSCG00000000500		indel
ENSSSCG00000032209	ENSSSCG00000032209	snp
ENSSSCG00000008840	GSX2	snp
ENSSSCG00000033175	SASH1	snp
ENSSSCG00000031356	HES1	snp
ENSSSCG00000023219	ENSSSCG00000023219	snp
ENSSSCG00000008841	PDGFRA	snp
ENSSSCG00000035495	KITLG	snp	indel
ENSSSCG00000030115	HS1BP3	snp	indel
ENSSSCG00000018015	DNAH9	snp	indel
ENSSSCG00000034310	ENSSSCG00000034310	snp
ENSSSCG00000000488	MDM2		indel
ENSSSCG00000003565	NR0B2			cnv
ENSSSCG00000000486	NUP107		indel
ENSSSCG00000000487	SLC35E3		indel
ENSSSCG00000000484	ENSSSCG00000000484		indel
ENSSSCG00000031239	ENSSSCG00000031239		indel
ENSSSCG00000000483	ENSSSCG00000000483		indel
ENSSSCG00000024689	HTR3C	snp	indel
ENSSSCG00000037235	ENSSSCG00000037235	snp
ENSSSCG00000036798	GJA3	snp
ENSSSCG00000030697	CAPN7	snp
ENSSSCG00000017806	MRM3	snp	indel
ENSSSCG00000038619	PAFAH2			cnv
ENSSSCG00000017804	ABR	snp	indel
ENSSSCG00000004052	FNDC1	snp
ENSSSCG00000017802	BHLHA9	snp	indel
ENSSSCG00000040674	MAJIN	snp	indel
ENSSSCG00000004057	SYTL3	snp
ENSSSCG00000040579	ZNF683			cnv
ENSSSCG00000033916	ENSSSCG00000033916	snp	indel
ENSSSCG00000004058	EZR	snp
ENSSSCG00000017808	ENSSSCG00000017808	snp	indel
ENSSSCG00000017809	GEMIN4	snp	indel
ENSSSCG00000010739	CTBP2	snp
ENSSSCG00000010738	ZRANB1	snp
ENSSSCG00000017022	HMMR		indel
ENSSSCG00000022507	POLR2H	snp	indel
ENSSSCG00000017025	GABRG2		indel
ENSSSCG00000034254	ENSSSCG00000034254	snp
ENSSSCG00000023998	PSMD2	snp	indel
ENSSSCG00000028387	CNKSR1			cnv
ENSSSCG00000010737	ABRAXAS2	snp
ENSSSCG00000026940	CASP10	snp	indel
ENSSSCG00000030606	ENSSSCG00000030606	snp	indel
ENSSSCG00000031778	ENSSSCG00000031778	snp
ENSSSCG00000037159	MNT	snp
ENSSSCG00000035036	TDRD15	snp	indel
ENSSSCG00000015515	BRINP2	snp	indel
ENSSSCG00000014896	ENSSSCG00000014896	snp
ENSSSCG00000025374	DVL3	snp	indel
ENSSSCG00000012672	ENSSSCG00000012672	snp
ENSSSCG00000037179	PIRT	snp	indel
ENSSSCG00000008850	ENSSSCG00000008850	snp
ENSSSCG00000003579	AHDC1			cnv
ENSSSCG00000003578	FGR			cnv
ENSSSCG00000021482	HRASLS5	snp	indel
ENSSSCG00000003573	MAP3K6			cnv
ENSSSCG00000003572	SYTL1			cnv
ENSSSCG00000003570	WDTC1			cnv
ENSSSCG00000003577	WASF2			cnv
ENSSSCG00000003576	GPR3			cnv
ENSSSCG00000003575	CD164L2			cnv
ENSSSCG00000031280	MRPL57	snp
ENSSSCG00000013033	BAD	snp	indel
ENSSSCG00000025067	ENSSSCG00000025067	snp	indel
ENSSSCG00000029304	STEAP3		indel
ENSSSCG00000038861	TM2D1	snp	indel
ENSSSCG00000033256	ENSSSCG00000033256	snp	indel
ENSSSCG00000031288	ENSSSCG00000031288	snp	indel
ENSSSCG00000032774	ENSSSCG00000032774	snp
ENSSSCG00000038144	ENSSSCG00000038144	snp
ENSSSCG00000035721	ENSSSCG00000035721	snp
ENSSSCG00000038147	CLEC2L	snp
ENSSSCG00000009500	ENSSSCG00000009500	snp
ENSSSCG00000007730	CALN1	snp
ENSSSCG00000010860	PSEN2	snp
ENSSSCG00000026200	PROK2	snp
ENSSSCG00000026526	CATSPER4			cnv
ENSSSCG00000009502	UGGT2	snp
ENSSSCG00000037978	ENSSSCG00000037978	snp
ENSSSCG00000009469	ACOD1	snp	indel
ENSSSCG00000013034	PLCB3	snp	indel
ENSSSCG00000036705	RPH3AL	snp	indel
ENSSSCG00000003882	SLC5A9	snp
ENSSSCG00000003881	SPATA6	snp
ENSSSCG00000006779	ST7L	snp
ENSSSCG00000036229	ENSSSCG00000036229		indel
ENSSSCG00000003884	FOXE3	snp
ENSSSCG00000006772	ENSSSCG00000006772	snp	indel
ENSSSCG00000006773	ENSSSCG00000006773	snp	indel
ENSSSCG00000038818	ENSSSCG00000038818	snp	indel
ENSSSCG00000006771	SLC16A1	snp	indel
ENSSSCG00000006776	MOV10	snp	indel
ENSSSCG00000006777	RHOC	snp	indel
ENSSSCG00000006774	PPM1J	snp	indel
ENSSSCG00000006775	CAPZA1	snp	indel
ENSSSCG00000039793	ENSSSCG00000039793	snp	indel
ENSSSCG00000030675	MIXL1	snp
ENSSSCG00000027453	ENSSSCG00000027453	snp	indel
ENSSSCG00000025287	GIN1	snp
ENSSSCG00000013003	ZNHIT2	snp	indel
ENSSSCG00000013001	MRPL49	snp	indel
ENSSSCG00000021814	ZMYM2	snp
ENSSSCG00000013007	ZFPL1	snp	indel
ENSSSCG00000013004	TM7SF2	snp	indel
ENSSSCG00000013005	VPS51	snp	indel
ENSSSCG00000036415	ENSSSCG00000036415	snp
ENSSSCG00000013008	CDCA5	snp	indel
ENSSSCG00000036410	ENSSSCG00000036410	snp	indel
ENSSSCG00000030112	ENSSSCG00000030112	snp
ENSSSCG00000029113	RNF219	snp	indel
ENSSSCG00000033173	SPINK14	snp
ENSSSCG00000028552	BHLHE41	snp
ENSSSCG00000039145	ENSSSCG00000039145	snp
ENSSSCG00000036553	SAMD12	snp	indel
ENSSSCG00000039140	ENSSSCG00000039140	snp
ENSSSCG00000005975	MTSS1	snp
ENSSSCG00000037576	ENSSSCG00000037576	snp
ENSSSCG00000012671	OR13H1	snp
ENSSSCG00000014418	STK32A	snp
ENSSSCG00000005970	SQLE	snp
ENSSSCG00000031904	UGT8	snp
ENSSSCG00000035885	ENSSSCG00000035885	snp
ENSSSCG00000034748	ENSSSCG00000034748	snp	indel
ENSSSCG00000036094	HRASLS	snp
ENSSSCG00000034743	ENSSSCG00000034743		indel
ENSSSCG00000035617	ENSSSCG00000035617	snp	indel
ENSSSCG00000011514	MITF		indel
ENSSSCG00000009498	ENSSSCG00000009498	snp
ENSSSCG00000014909	ENSSSCG00000014909	snp
ENSSSCG00000009496	ENSSSCG00000009496	snp
ENSSSCG00000009497	ENSSSCG00000009497	snp
ENSSSCG00000014905	TMEM126B	snp
ENSSSCG00000031558	ENSSSCG00000031558		indel
ENSSSCG00000009490	DCT	snp
ENSSSCG00000023660	PARP1	snp
ENSSSCG00000009089	ADAD1		indel
ENSSSCG00000033897	ENSSSCG00000033897	snp
ENSSSCG00000014908	CCDC89	snp
ENSSSCG00000029606	AOX1	snp	indel
ENSSSCG00000011776	YEATS2	snp	indel
ENSSSCG00000040871	ENSSSCG00000040871			cnv
ENSSSCG00000011775	KLHL24	snp	indel
ENSSSCG00000009085	NUDT6		indel
ENSSSCG00000009084	SPATA5		indel
ENSSSCG00000009087	IL21		indel
ENSSSCG00000017990	PIK3R6	snp
ENSSSCG00000017991	PIK3R5	snp
ENSSSCG00000015073	TAGLN	snp
ENSSSCG00000017993	NTN1	snp	indel
ENSSSCG00000017994	CFAP52	snp	indel
ENSSSCG00000017995	USP43	snp	indel
ENSSSCG00000017996	DHRS7C	snp	indel
ENSSSCG00000014907	CREBZF	snp
ENSSSCG00000015079	BACE1	snp
ENSSSCG00000015078	ENSSSCG00000015078	snp
ENSSSCG00000011783	EIF2B5	snp	indel
ENSSSCG00000024126	CCT5		indel
ENSSSCG00000004408	SMPD2	snp	indel
ENSSSCG00000011780	ENSSSCG00000011780	snp	indel
ENSSSCG00000011787	MAGEF1	snp	indel
ENSSSCG00000011784	ENSSSCG00000011784	snp	indel
ENSSSCG00000023243	NFIA	snp	indel
ENSSSCG00000004403	CDC40	snp	indel
ENSSSCG00000030921	APOA1	snp
ENSSSCG00000011788	VPS8	snp	indel
ENSSSCG00000004406	ENSSSCG00000004406	snp	indel
ENSSSCG00000000924	C12orf50	snp	indel
ENSSSCG00000024129	ENSSSCG00000024129	snp
ENSSSCG00000004405	FIG4	snp	indel
ENSSSCG00000031300	ENSSSCG00000031300	snp
ENSSSCG00000035619	TMEM135	snp
ENSSSCG00000023890	ATG2A	snp	indel
ENSSSCG00000028249	SKA3	snp
ENSSSCG00000009491	TGDS	snp
ENSSSCG00000021968	SLC19A3		indel
ENSSSCG00000022629	ENSSSCG00000022629	snp	indel
ENSSSCG00000037755	NSMCE2	snp
ENSSSCG00000032299	LEFTY2	snp
ENSSSCG00000025717	HIC1	snp	indel
ENSSSCG00000005976	NDUFB9	snp
ENSSSCG00000034880	FOXD2	snp
ENSSSCG00000028856	ABCF3	snp	indel
ENSSSCG00000006752	CSDE1	snp	indel
ENSSSCG00000023936	MYRFL		indel
ENSSSCG00000038031	CPSF6		indel
ENSSSCG00000027057	SYVN1	snp	indel
ENSSSCG00000005971	ZNF572	snp
ENSSSCG00000040058	ENSSSCG00000040058	snp
ENSSSCG00000038724	C3orf70	snp	indel
ENSSSCG00000038726	RANGRF	snp
ENSSSCG00000025308	IL17D	snp
ENSSSCG00000011195	GALNT15	snp
ENSSSCG00000034283	ENSSSCG00000034283	snp	indel
ENSSSCG00000030843	APLN	snp	indel
ENSSSCG00000009083	SPRY1		indel
ENSSSCG00000034289	ENSSSCG00000034289	snp	indel
ENSSSCG00000036079	ENSSSCG00000036079	snp
ENSSSCG00000034306	ENSSSCG00000034306	snp
ENSSSCG00000038101	ENSSSCG00000038101	snp
ENSSSCG00000007735	ENSSSCG00000007735	snp
ENSSSCG00000014187	NUDT12	snp
ENSSSCG00000007737	TPST1	snp
ENSSSCG00000007736	TMEM248	snp
ENSSSCG00000014182	SLCO4C1	snp
ENSSSCG00000014183	SLCO6A1	snp
ENSSSCG00000007733	ENSSSCG00000007733	snp
ENSSSCG00000007732	SBDS	snp
ENSSSCG00000015071	SIK3	snp
ENSSSCG00000039918	SRR	snp
ENSSSCG00000009123	CAMK2D	snp
ENSSSCG00000017822	RPA1	snp	indel
ENSSSCG00000003549	LDLRAP1			cnv
ENSSSCG00000011828	FAM43A	snp
ENSSSCG00000015072	PCSK7	snp
ENSSSCG00000020915	P4HA2	snp
ENSSSCG00000035161	TMEM237	snp	indel
ENSSSCG00000014178	ENSSSCG00000014178	snp	indel
ENSSSCG00000011826	TMEM44	snp
ENSSSCG00000011827	LSG1	snp
ENSSSCG00000036675	ENSSSCG00000036675	snp	indel
ENSSSCG00000003821	KANK4	snp	indel
ENSSSCG00000038215	ENSSSCG00000038215	snp
ENSSSCG00000021434	ENSSSCG00000021434	snp
ENSSSCG00000013048	SPINDOC	snp	indel
ENSSSCG00000013049	RCOR2	snp	indel
ENSSSCG00000029393	ENSSSCG00000029393	snp
ENSSSCG00000013044	FLRT1	snp	indel
ENSSSCG00000013045	OTUB1	snp	indel
ENSSSCG00000013042	ENSSSCG00000013042	snp	indel
ENSSSCG00000013043	MACROD1	snp	indel
ENSSSCG00000013040	TRPT1	snp	indel
ENSSSCG00000013041	FERMT3	snp	indel
ENSSSCG00000026622	EAF1	snp
ENSSSCG00000017998	GLP2R	snp	indel
ENSSSCG00000010853	EPHX1	snp
ENSSSCG00000010854	TMEM63A	snp
ENSSSCG00000010855	ENSSSCG00000010855	snp
ENSSSCG00000036755	TENT5B			cnv
ENSSSCG00000015525	TOR3A	snp	indel
ENSSSCG00000033130	ENSSSCG00000033130	snp
ENSSSCG00000039674	SPINK6	snp
ENSSSCG00000036326	LATS2	snp
ENSSSCG00000011504	EOGT		indel
ENSSSCG00000011506	ENSSSCG00000011506		indel
ENSSSCG00000036213	FGF2		indel
ENSSSCG00000025270	CHRD	snp	indel
ENSSSCG00000011186	COL6A5	snp
ENSSSCG00000039332	SEC16B	snp	indel
ENSSSCG00000011183	ATP2C1	snp
ENSSSCG00000020872	ENSSSCG00000020872	snp
ENSSSCG00000035715	GCH1			cnv
ENSSSCG00000024288	STUM	snp
ENSSSCG00000029163	BCAT1	snp
ENSSSCG00000008770	NWD2	snp
ENSSSCG00000008771	C4orf19	snp
ENSSSCG00000008772	RELL1	snp
ENSSSCG00000008773	PGM2	snp
ENSSSCG00000031936	GJB2	snp
ENSSSCG00000032806	NUDCD2		indel
ENSSSCG00000028554	TAS2R1		indel
ENSSSCG00000038618	RFLNB	snp	indel
ENSSSCG00000000563	LRMP	snp
ENSSSCG00000032963	IFNG		indel
ENSSSCG00000017950	TP53	snp
ENSSSCG00000017951	ATP1B2	snp
ENSSSCG00000000567	SOX5	snp
ENSSSCG00000024111	SCGB3A2	snp
ENSSSCG00000014895	ENSSSCG00000014895	snp
ENSSSCG00000007728	ENSSSCG00000007728	snp
ENSSSCG00000028788	BORCS6	snp
ENSSSCG00000035621	GABRB1	snp
ENSSSCG00000024108	SLC43A2	snp	indel
ENSSSCG00000004402	METTL24	snp	indel
ENSSSCG00000004112	SAMD5	snp
ENSSSCG00000004113	STXBP5	snp
ENSSSCG00000004114	RAB32	snp
ENSSSCG00000032239	ENSSSCG00000032239	snp
ENSSSCG00000000920	POC1B	snp	indel
ENSSSCG00000033612	ENSSSCG00000033612	snp
ENSSSCG00000016496	ADCK2	snp
ENSSSCG00000016497	DENND2A	snp
ENSSSCG00000016494	BRAF	snp
ENSSSCG00000026294	GMFB			cnv
ENSSSCG00000000499	BEST3		indel
ENSSSCG00000025759	ENSSSCG00000025759	snp
ENSSSCG00000017948	EFNB3	snp
ENSSSCG00000000925	C12orf29	snp	indel
ENSSSCG00000030443	INTS13	snp
ENSSSCG00000000496	CCT2		indel
ENSSSCG00000036626	ENSSSCG00000036626	snp
ENSSSCG00000000493	FRS2		indel
ENSSSCG00000000492	LYZ		indel
ENSSSCG00000028166	ENSSSCG00000028166	snp
ENSSSCG00000000927	TMTC3	snp	indel
ENSSSCG00000011048	SUV39H2	snp
ENSSSCG00000000926	CEP290	snp	indel
ENSSSCG00000023971	H3F3A	snp
ENSSSCG00000030682	MACO1			cnv
ENSSSCG00000030680	TCF7	snp
ENSSSCG00000017814	ENSSSCG00000017814	snp	indel
ENSSSCG00000017817	PRPF8	snp	indel
ENSSSCG00000017810	FAM57A	snp	indel
ENSSSCG00000017812	VPS53	snp	indel
ENSSSCG00000038970	BCL2L15	snp	indel
ENSSSCG00000017819	SMYD4	snp	indel
ENSSSCG00000017818	SERPINF1	snp	indel
ENSSSCG00000017803	TIMM22	snp	indel
ENSSSCG00000028806	RPS6KA4	snp	indel
ENSSSCG00000037910	DUSP6	snp	indel
ENSSSCG00000024938	SH3BP5	snp
ENSSSCG00000003551	PAQR7			cnv
ENSSSCG00000037830	ENSSSCG00000037830	snp
ENSSSCG00000039519	ENSSSCG00000039519	snp	indel
ENSSSCG00000013029	TRMT112	snp	indel
ENSSSCG00000003553	MTFR1L			cnv
ENSSSCG00000026996	ENSSSCG00000026996	snp
ENSSSCG00000040896	ENSSSCG00000040896	snp
ENSSSCG00000016501	KDM7A	snp
ENSSSCG00000031640	ENSSSCG00000031640	snp	indel
ENSSSCG00000007531	FAM217B	snp
ENSSSCG00000034964	STX8	snp	indel
ENSSSCG00000033834	NDST4	snp
ENSSSCG00000040417	ENSSSCG00000040417	snp
ENSSSCG00000000555	ITPR2	snp
ENSSSCG00000038779	C5orf30	snp
ENSSSCG00000006755	DENND2C	snp	indel
ENSSSCG00000033264	ENSSSCG00000033264	snp
ENSSSCG00000040205	TLCD2	snp	indel
ENSSSCG00000025729	IRS1		indel
ENSSSCG00000025357	LDAH	snp	indel
ENSSSCG00000010858	SDE2	snp
ENSSSCG00000003558	RPS6KA1			cnv
ENSSSCG00000005041	FERMT2			cnv
ENSSSCG00000005040	ENSSSCG00000005040			cnv
ENSSSCG00000005043	DDHD1			cnv
ENSSSCG00000033546	UBXN11			cnv
ENSSSCG00000005045	BMP4			cnv
ENSSSCG00000007530	PPP1R3D	snp
ENSSSCG00000013024	ENSSSCG00000013024	snp	indel
ENSSSCG00000020831	SLC22A11	snp	indel
ENSSSCG00000014277	IRF1	snp
ENSSSCG00000038095	ENSSSCG00000038095	snp
ENSSSCG00000036922	COX7B2	snp
ENSSSCG00000005969	WASHC5	snp
ENSSSCG00000013027	ENSSSCG00000013027	snp	indel
ENSSSCG00000026744	ZDHHC20	snp
ENSSSCG00000005967	FAM84B	snp
ENSSSCG00000032477	NRAS	snp	indel
ENSSSCG00000029262	GOSR1	snp	indel
ENSSSCG00000025128	CPN2	snp
ENSSSCG00000032145	IRX5	snp
ENSSSCG00000039412	DOC2B	snp	indel
ENSSSCG00000006761	DCLRE1B	snp	indel
ENSSSCG00000006760	HIPK1	snp	indel
ENSSSCG00000031181	ENSSSCG00000031181		indel
ENSSSCG00000006762	AP4B1	snp	indel
ENSSSCG00000006764	PTPN22	snp	indel
ENSSSCG00000006767	MAGI3	snp	indel
ENSSSCG00000006766	PHTF1	snp	indel
ENSSSCG00000015718	C2orf76		indel
ENSSSCG00000030660	PDIK1L			cnv
ENSSSCG00000016109	ALS2	snp	indel
ENSSSCG00000025531	SSPN	snp
ENSSSCG00000016104	TRAK2	snp	indel
ENSSSCG00000030707	INPP5K	snp	indel
ENSSSCG00000015712	DDX18		indel
ENSSSCG00000036549	DPYSL3	snp
ENSSSCG00000015714	CCDC93		indel
ENSSSCG00000015715	EN1		indel
ENSSSCG00000015716	MARCO		indel
ENSSSCG00000015717	C1QL2		indel
ENSSSCG00000013011	SAC3D1	snp	indel
ENSSSCG00000013010	NAALADL1	snp	indel
ENSSSCG00000026260	ATP13A5	snp
ENSSSCG00000013012	SNX15	snp	indel
ENSSSCG00000013015	GPHA2	snp	indel
ENSSSCG00000013017	EHD1	snp	indel
ENSSSCG00000013016	PPP2R5B	snp	indel
ENSSSCG00000013019	MEN1	snp	indel
ENSSSCG00000013018	CDC42BPG	snp	indel
ENSSSCG00000036760	LRRC10		indel
ENSSSCG00000028974	UST	snp
ENSSSCG00000028976	PPP2R2B	snp
ENSSSCG00000029516	SLC22A8	snp	indel
ENSSSCG00000012669	ARHGAP36	snp	indel
ENSSSCG00000012668	ENSSSCG00000012668	snp	indel
ENSSSCG00000007513	RAB22A	snp
ENSSSCG00000007512	ENSSSCG00000007512	snp
ENSSSCG00000007515	APCDD1L	snp
ENSSSCG00000007514	VAPB	snp
ENSSSCG00000007517	NPEPL1	snp
ENSSSCG00000007516	ENSSSCG00000007516	snp
ENSSSCG00000012661	GPR119	snp	indel
ENSSSCG00000033041	ENSSSCG00000033041	snp
ENSSSCG00000031974	ENSSSCG00000031974	snp
ENSSSCG00000012665	ENSSSCG00000012665	snp	indel
ENSSSCG00000012664	ENSSSCG00000012664	snp	indel
ENSSSCG00000012667	IGSF1	snp	indel
ENSSSCG00000012666	ENSSSCG00000012666	snp	indel
ENSSSCG00000015074	SIDT2	snp
ENSSSCG00000039364	ENSSSCG00000039364	snp
ENSSSCG00000034755	ENSSSCG00000034755	snp	indel
ENSSSCG00000040985	KCTD7	snp
ENSSSCG00000007526	ZNF831	snp
ENSSSCG00000004390	SESN1	snp	indel
ENSSSCG00000004391	CEP57L1	snp	indel
ENSSSCG00000031983	ENSSSCG00000031983	snp
ENSSSCG00000009489	ENSSSCG00000009489	snp
ENSSSCG00000014918	ENSSSCG00000014918	snp
ENSSSCG00000014915	EED	snp
ENSSSCG00000012658	RAB33A	snp	indel
ENSSSCG00000014917	CCDC81	snp
ENSSSCG00000014911	ENSSSCG00000014911	snp
ENSSSCG00000014910	ENSSSCG00000014910	snp
ENSSSCG00000014913	PICALM	snp
ENSSSCG00000014912	CCDC83	snp
ENSSSCG00000037950	NIPAL1	snp
ENSSSCG00000011825	ATP13A3	snp
ENSSSCG00000032832	TEX36	snp
ENSSSCG00000010741	EDRF1	snp
ENSSSCG00000010742	UROS	snp
ENSSSCG00000010743	BCCIP	snp
ENSSSCG00000010744	DHX32	snp
ENSSSCG00000008601	SDC1	snp	indel
ENSSSCG00000010746	ADAM12	snp
ENSSSCG00000010747	C10orf90	snp
ENSSSCG00000017987	ENSSSCG00000017987	snp
ENSSSCG00000017986	NDEL1	snp
ENSSSCG00000017985	RNF222	snp
ENSSSCG00000027684	TRIM63			cnv
ENSSSCG00000017983	PER1	snp
ENSSSCG00000017982	HES7	snp
ENSSSCG00000017981	ALOXE3	snp
ENSSSCG00000017980	ALOX12B	snp
ENSSSCG00000032938	ENSSSCG00000032938	snp
ENSSSCG00000027762	TNFRSF11B	snp	indel
ENSSSCG00000017988	CCDC42	snp
ENSSSCG00000016092	SGO2	snp	indel
ENSSSCG00000018009	ADPRM	snp	indel
ENSSSCG00000018008	SCO1	snp	indel
ENSSSCG00000011045	MINDY3	snp
ENSSSCG00000011046	ITGA8	snp
ENSSSCG00000011047	FAM171A1	snp
ENSSSCG00000004411	ZBTB24	snp	indel
ENSSSCG00000011049	DCLRE1C	snp
ENSSSCG00000004413	PPIL6	snp	indel
ENSSSCG00000004412	MICAL1	snp	indel
ENSSSCG00000018007	MYH3	snp	indel
ENSSSCG00000004414	ENSSSCG00000004414	snp	indel
ENSSSCG00000018005	MYH8	snp	indel
ENSSSCG00000012651	XPNPEP2	snp	indel
ENSSSCG00000033267	IL2		indel
ENSSSCG00000033199	FAM19A4		indel
ENSSSCG00000009446	PCDH17	snp
ENSSSCG00000016113	BMPR2	snp	indel
ENSSSCG00000024180	ACBD3	snp
ENSSSCG00000024467	SHISA6	snp	indel
ENSSSCG00000034563	ENSSSCG00000034563	snp	indel
ENSSSCG00000037743	ENSSSCG00000037743	snp
ENSSSCG00000000482	IL22		indel
ENSSSCG00000012120	ENSSSCG00000012120	snp
ENSSSCG00000037216	PPP4R2	snp
ENSSSCG00000015080	CEP164	snp
ENSSSCG00000037623	ENSSSCG00000037623	snp
ENSSSCG00000024667	MICU2	snp
ENSSSCG00000033757	FKBP2	snp	indel
ENSSSCG00000023909	THPO	snp	indel
ENSSSCG00000034937	SH3BGRL3			cnv
ENSSSCG00000038745	SERPINF2	snp	indel
ENSSSCG00000025053	RYBP	snp
ENSSSCG00000040007	PIGV			cnv
ENSSSCG00000022687	NAA40	snp	indel
ENSSSCG00000038989	ENSSSCG00000038989	snp	indel
ENSSSCG00000028850	ENSSSCG00000028850	snp
ENSSSCG00000017952	SAT2	snp
ENSSSCG00000022296	CDK15	snp	indel
ENSSSCG00000012655	BCORL1	snp	indel
ENSSSCG00000021634	PPP1R8			cnv
ENSSSCG00000036580	GPR27	snp
ENSSSCG00000005047	CDKN3			cnv
ENSSSCG00000015077	RNF214	snp
ENSSSCG00000035239	ENSSSCG00000035239	snp	indel
ENSSSCG00000026969	KRAS	snp
ENSSSCG00000014296	ENSSSCG00000014296	snp
ENSSSCG00000014294	ENSSSCG00000014294	snp
ENSSSCG00000009125	ANK2	snp
ENSSSCG00000026499	NMT2	snp
ENSSSCG00000030515	GABRA4	snp
ENSSSCG00000014422	SPINK5	snp
ENSSSCG00000014291	AFF4	snp
ENSSSCG00000022288	STK38L	snp
ENSSSCG00000014298	PPP2CA	snp
ENSSSCG00000040100	ITPKB	snp
ENSSSCG00000003885	ENSSSCG00000003885	snp
ENSSSCG00000008838	LNX1	snp
ENSSSCG00000038112	SPDYC	snp	indel
ENSSSCG00000029700	ENSSSCG00000029700	snp
ENSSSCG00000033783	ENSSSCG00000033783		indel
ENSSSCG00000029257	ENSSSCG00000029257	snp
ENSSSCG00000038188	ENSSSCG00000038188	snp
ENSSSCG00000026818	CTC1	snp
ENSSSCG00000010861	COQ8A	snp
ENSSSCG00000003552	AUNIP			cnv
ENSSSCG00000003555	HMGN2			cnv
ENSSSCG00000003554	ENSSSCG00000003554			cnv
ENSSSCG00000003557	LIN28A			cnv
ENSSSCG00000003559	ARID1A			cnv
ENSSSCG00000034387	ENSSSCG00000034387	snp	indel
ENSSSCG00000038182	ENSSSCG00000038182	snp
ENSSSCG00000038184	ACBD7	snp
ENSSSCG00000039517	ENSSSCG00000039517	snp	indel
ENSSSCG00000039907	ENSSSCG00000039907	snp
ENSSSCG00000033533	ENSSSCG00000033533	snp	indel
ENSSSCG00000010863	AHCTF1	snp
ENSSSCG00000024437	AP2M1	snp	indel
ENSSSCG00000023166	RNF227	snp
ENSSSCG00000038163	ENSSSCG00000038163	snp
ENSSSCG00000003816	ATG4C	snp	indel
ENSSSCG00000031504	ENSSSCG00000031504			cnv
ENSSSCG00000026386	SLC30A2			cnv
ENSSSCG00000013054	ATL3	snp	indel
ENSSSCG00000013057	ENSSSCG00000013057	snp	indel
ENSSSCG00000013056	LGALS12	snp	indel
ENSSSCG00000013051	ENSSSCG00000013051	snp	indel
ENSSSCG00000013050	MARK2	snp	indel
ENSSSCG00000013052	ENSSSCG00000013052	snp	indel
ENSSSCG00000036339	FAM126B	snp	indel
ENSSSCG00000025187	TMEM126A	snp
ENSSSCG00000010862	CDC42BPA	snp
ENSSSCG00000039763	CMBL		indel
ENSSSCG00000004055	RSPH3	snp
ENSSSCG00000039951	ENSSSCG00000039951	snp	indel
ENSSSCG00000029558	EXTL1			cnv
ENSSSCG00000009568	ENSSSCG00000009568	snp
ENSSSCG00000009569	PSPC1	snp
ENSSSCG00000002831	IRX3	snp
ENSSSCG00000016098	ORC2	snp	indel
ENSSSCG00000024999	PPIP5K2	snp
ENSSSCG00000016096	ENSSSCG00000016096	snp	indel
ENSSSCG00000016094	BZW1	snp	indel
ENSSSCG00000017801	TRARG1	snp	indel
ENSSSCG00000029094	PIK3R4	snp
ENSSSCG00000016093	ENSSSCG00000016093	snp	indel
ENSSSCG00000016090	SPATS2L	snp	indel
ENSSSCG00000033210	ENSSSCG00000033210	snp
ENSSSCG00000040576	ENSSSCG00000040576	snp	indel
ENSSSCG00000033213	LYRM7	snp
ENSSSCG00000026185	VWA5B2	snp	indel
ENSSSCG00000034791	ENSSSCG00000034791	snp
ENSSSCG00000034790	ENSSSCG00000034790	snp	indel
ENSSSCG00000015067	APOA5	snp
ENSSSCG00000028078	OVCA2	snp	indel
ENSSSCG00000036438	GPX3		indel
ENSSSCG00000016095	CLK1	snp	indel
ENSSSCG00000028924	AURKB	snp
ENSSSCG00000003889	ENSSSCG00000003889	snp
ENSSSCG00000033154	ARL6IP5		indel
ENSSSCG00000028372	FAM131A	snp	indel
ENSSSCG00000000559	RASSF8	snp
ENSSSCG00000000554	FGFR1OP2	snp
ENSSSCG00000029679	TRAPPC1	snp
ENSSSCG00000008769	ENSSSCG00000008769	snp
ENSSSCG00000016091	ENSSSCG00000016091	snp	indel
ENSSSCG00000000550	SMCO2	snp
ENSSSCG00000000551	ARNTL2	snp
ENSSSCG00000000552	MED21	snp
ENSSSCG00000000553	TM7SF3	snp
ENSSSCG00000012997	ENSSSCG00000012997	snp	indel
ENSSSCG00000012996	CDC42EP2	snp	indel
ENSSSCG00000012995	DPF2	snp	indel
ENSSSCG00000016248	AGFG1		indel
ENSSSCG00000012993	SLC25A45	snp	indel
ENSSSCG00000039349	ENSSSCG00000039349	snp
ENSSSCG00000003888	STIL	snp
ENSSSCG00000016243	RHBDD1		indel
ENSSSCG00000016241	ENSSSCG00000016241		indel
ENSSSCG00000016247	TM4SF20		indel
ENSSSCG00000012999	CAPN1	snp	indel
ENSSSCG00000012998	ENSSSCG00000012998	snp	indel
ENSSSCG00000031572	MFF		indel
ENSSSCG00000034119	MEIG1	snp
ENSSSCG00000015524	FAM20B	snp	indel
ENSSSCG00000015523	RALGPS2	snp	indel
ENSSSCG00000015522	ANGPTL1	snp	indel
ENSSSCG00000027144	LMNTD1	snp
ENSSSCG00000033539	CRYBG2			cnv
ENSSSCG00000032546	ENSSSCG00000032546		indel
ENSSSCG00000031476	KLHL6	snp	indel
ENSSSCG00000015528	AXDND1	snp
ENSSSCG00000037096	TMEM88	snp
ENSSSCG00000028157	CASP8	snp	indel
ENSSSCG00000031754	ENSSSCG00000031754	snp
ENSSSCG00000037318	TRABD2B	snp
ENSSSCG00000039780	RTN4RL1	snp	indel
ENSSSCG00000015084	ENSSSCG00000015084	snp
ENSSSCG00000023861	PFAS	snp
ENSSSCG00000017089	ANXA6		indel
ENSSSCG00000039108	ENSSSCG00000039108	snp
ENSSSCG00000017829	SGSM2	snp
ENSSSCG00000010732	FAM53B	snp
ENSSSCG00000008599	ENSSSCG00000008599	snp	indel
ENSSSCG00000017949	ENSSSCG00000017949	snp
ENSSSCG00000022395	SLC25A35	snp
ENSSSCG00000017824	DPH1	snp	indel
ENSSSCG00000017826	SMG6	snp	indel
ENSSSCG00000040550	CASC1	snp
ENSSSCG00000031468	EEF1AKMT1	snp
ENSSSCG00000007523	TUBB1	snp
ENSSSCG00000009708	AADAT	snp
ENSSSCG00000004050	WTAP	snp
ENSSSCG00000028922	GABRA2	snp
ENSSSCG00000024927	STX12			cnv
ENSSSCG00000034581	LRIG2	snp	indel
ENSSSCG00000017832	METTL16	snp
ENSSSCG00000014186	ENSSSCG00000014186	snp
ENSSSCG00000036387	FAM173B		indel
ENSSSCG00000004053	TAGAP	snp
ENSSSCG00000030603	TATDN1	snp
ENSSSCG00000038406	ENSSSCG00000038406	snp	indel
ENSSSCG00000014184	PAM	snp
ENSSSCG00000026457	ENSSSCG00000026457	snp
ENSSSCG00000007078	SEL1L2	snp
ENSSSCG00000013470	MRPS33	snp
ENSSSCG00000038700	FMC1	snp
ENSSSCG00000028865	SAP18	snp
ENSSSCG00000026914	PLA2G16	snp	indel
ENSSSCG00000007076	NDUFAF5	snp
ENSSSCG00000007077	ESF1	snp
ENSSSCG00000027851	ENSSSCG00000027851	snp
ENSSSCG00000033373	COMMD8	snp
ENSSSCG00000002828	LPCAT2	snp
ENSSSCG00000002829	MMP2	snp
ENSSSCG00000026853	ENSSSCG00000026853	snp
ENSSSCG00000037658	ENSSSCG00000037658	snp
ENSSSCG00000028720	NXN	snp	indel
ENSSSCG00000039945	ENSSSCG00000039945	snp
ENSSSCG00000027675	FOXP1	snp
ENSSSCG00000002827	SLC6A2	snp
ENSSSCG00000002825	ENSSSCG00000002825	snp
ENSSSCG00000009276	XPO4	snp
ENSSSCG00000016111	FZD7	snp	indel
ENSSSCG00000016110	KIAA2012	snp	indel
ENSSSCG00000009270	IFT88	snp
ENSSSCG00000016114	FAM117B	snp
ENSSSCG00000009278	FGF9	snp
ENSSSCG00000035198	ENSSSCG00000035198	snp
ENSSSCG00000038534	TSR1	snp
ENSSSCG00000016105	ALS2CR12	snp	indel
ENSSSCG00000007079	FLRT3	snp
ENSSSCG00000008809	GABRG1	snp
ENSSSCG00000029324	COLEC10	snp	indel
ENSSSCG00000024027	PAFAH1B2	snp
ENSSSCG00000015713	ENSSSCG00000015713		indel
ENSSSCG00000006758	SYT6	snp	indel
ENSSSCG00000006754	AMPD1	snp	indel
ENSSSCG00000016100	ENSSSCG00000016100	snp	indel
ENSSSCG00000006756	BCAS2	snp	indel
ENSSSCG00000006757	TRIM33	snp	indel
ENSSSCG00000006750	SYCP1	snp
ENSSSCG00000006751	SIKE1	snp
ENSSSCG00000004404	ENSSSCG00000004404	snp	indel
ENSSSCG00000026290	BBS12		indel
ENSSSCG00000016509	ENSSSCG00000016509	snp
ENSSSCG00000034511	SPINK1	snp
ENSSSCG00000040148	ENSSSCG00000040148	snp
ENSSSCG00000016512	ZC3HAV1	snp
ENSSSCG00000016502	PARP12	snp
ENSSSCG00000035067	ENSSSCG00000035067	snp	indel
ENSSSCG00000016504	TBXAS1	snp
ENSSSCG00000016506	KLRG2	snp
ENSSSCG00000016507	ENSSSCG00000016507	snp
ENSSSCG00000014920	FZD4	snp
ENSSSCG00000014921	PRSS23	snp
ENSSSCG00000012650	OCRL	snp	indel
ENSSSCG00000008892	ENSSSCG00000008892	snp
ENSSSCG00000013020	MAP4K2	snp	indel
ENSSSCG00000013021	SF1	snp	indel
ENSSSCG00000013022	PYGM	snp	indel
ENSSSCG00000040724	ENSSSCG00000040724		indel
ENSSSCG00000032266	SLC37A3	snp
ENSSSCG00000013028	ESRRA	snp	indel
ENSSSCG00000035949	FTO	snp
ENSSSCG00000007524	ATP5F1E	snp
ENSSSCG00000007525	ENSSSCG00000007525	snp
ENSSSCG00000036474	GJB6	snp
ENSSSCG00000007527	ENSSSCG00000007527	snp
ENSSSCG00000007520	GNAS	snp
ENSSSCG00000007521	NELFCD	snp
ENSSSCG00000007522	CTSZ	snp
ENSSSCG00000021464	SOAT1	snp	indel
ENSSSCG00000012654	ENSSSCG00000012654	snp	indel
ENSSSCG00000016107	ENSSSCG00000016107	snp	indel
ENSSSCG00000012656	ELF4	snp	indel
ENSSSCG00000012657	AIFM1	snp	indel
ENSSSCG00000007528	PHACTR3	snp
ENSSSCG00000007529	SYCP2	snp
ENSSSCG00000012652	SASH3	snp	indel
ENSSSCG00000012653	ZDHHC9	snp	indel
ENSSSCG00000014274	PDLIM4	snp
ENSSSCG00000014275	SLC22A4	snp
ENSSSCG00000008768	ARAP2	snp
ENSSSCG00000004389	ENSSSCG00000004389	snp	indel
ENSSSCG00000014271	MEIKIN	snp
ENSSSCG00000014272	ACSL6	snp
ENSSSCG00000026184	MPP4	snp	indel
ENSSSCG00000004385	SNX3	snp	indel
ENSSSCG00000004384	NR2E1	snp	indel
ENSSSCG00000004387	FOXO3	snp	indel
ENSSSCG00000014278	IL5	snp
ENSSSCG00000014292	HSPA4	snp
ENSSSCG00000028537	ENSSSCG00000028537	snp	indel
ENSSSCG00000040689	APOA4	snp
ENSSSCG00000038160	CNGA1	snp
ENSSSCG00000034897	ENSSSCG00000034897	snp
ENSSSCG00000023737	CSF2	snp
ENSSSCG00000009709	MFAP3L	snp
ENSSSCG00000021229	MAT2B		indel
ENSSSCG00000033188	ENSSSCG00000033188	snp	indel
ENSSSCG00000035842	SUMO1	snp	indel
ENSSSCG00000040957	CD52			cnv
ENSSSCG00000035847	TAL1	snp
ENSSSCG00000011185	ENSSSCG00000011185	snp
ENSSSCG00000036593	ENSSSCG00000036593			cnv
ENSSSCG00000006979	MSR1	snp
ENSSSCG00000039056	GAS7	snp	indel
ENSSSCG00000014293	FSTL4	snp
ENSSSCG00000028931	GDF7	snp	indel
ENSSSCG00000008842	KIT	snp
ENSSSCG00000011822	OPA1	snp
ENSSSCG00000017978	ALOX15B	snp
ENSSSCG00000012994	TIGD3	snp	indel
ENSSSCG00000016101	CFLAR	snp	indel
ENSSSCG00000031817	ENSSSCG00000031817	snp
ENSSSCG00000028471	DTHD1	snp
ENSSSCG00000037059	ENSSSCG00000037059	snp	indel
ENSSSCG00000017971	NAA38	snp
ENSSSCG00000024071	SCARF1	snp	indel
ENSSSCG00000008595	APOB	snp	indel
ENSSSCG00000034721	ENSSSCG00000034721	snp
ENSSSCG00000011056	FRMD4A	snp
ENSSSCG00000021319	ALG3	snp	indel
ENSSSCG00000011821	ATP13A4	snp
ENSSSCG00000011053	CDNF	snp
ENSSSCG00000011051	ENSSSCG00000011051	snp
ENSSSCG00000015519	RASAL2	snp	indel
ENSSSCG00000032595	ENSSSCG00000032595		indel
ENSSSCG00000023630	CPM		indel
ENSSSCG00000021310	ENSSSCG00000021310	snp
ENSSSCG00000023636	TMEM222			cnv
ENSSSCG00000036188	ENSSSCG00000036188	snp
ENSSSCG00000021314	ENSSSCG00000021314		indel
ENSSSCG00000004037	MAP3K4	snp
ENSSSCG00000013025	SLC22A12	snp	indel
ENSSSCG00000004033	AGPAT4	snp
ENSSSCG00000004032	PRKN	snp
ENSSSCG00000025345	GUCY2D	snp
ENSSSCG00000035482	ENSSSCG00000035482	snp
ENSSSCG00000032213	DBI		indel
ENSSSCG00000028911	COLQ	snp
ENSSSCG00000023560	ENSSSCG00000023560	snp
ENSSSCG00000004039	SLC22A3	snp
ENSSSCG00000004038	PLG	snp

## Sheet: KEGG pathway
Term Name	GeneHitsInSelectedSet	AllGenesInSelectedSet	GeneHitsInBackground	AllGenesInBackground	p-value	enrichFactor	GeneListInSelectedSets	corrected p-value(BH method)
04977 Vitamin digestion and absorption	7	506	11	11688	7.76142e-08	14.6992	[ENSSSCG00000026914, ENSSSCG00000036094, ENSSSCG00000011193, ENSSSCG00000021482, ENSSSCG00000040689, ENSSSCG00000005967, ENSSSCG00000030921]	2.64664e-05
Cellular Processes	145	506	2377	11688	3.13098e-06	1.40906	[ENSSSCG00000007520, ENSSSCG00000033812, ENSSSCG00000037576, ENSSSCG00000017968, ENSSSCG00000011186, ENSSSCG00000014298, ENSSSCG00000016510, ENSSSCG00000016113, ENSSSCG00000016244, ENSSSCG00000024416, ENSSSCG00000014187, ENSSSCG00000004404, ENSSSCG00000028976, ENSSSCG00000005975, ENSSSCG00000003558, ENSSSCG00000009278, ENSSSCG00000007513, ENSSSCG00000029304, ENSSSCG00000007512, ENSSSCG00000029441…	0.000533833
Cellular community - eukaryotes	76	506	1067	11688	8.20482e-06	1.64528	[ENSSSCG00000007520, ENSSSCG00000006750, ENSSSCG00000033812, ENSSSCG00000033175, ENSSSCG00000017968, ENSSSCG00000036686, ENSSSCG00000011186, ENSSSCG00000014298, ENSSSCG00000016510, ENSSSCG00000016113, ENSSSCG00000014894, ENSSSCG00000016244, ENSSSCG00000024416, ENSSSCG00000015073, ENSSSCG00000004404, ENSSSCG00000028976, ENSSSCG00000017091, ENSSSCG00000005975, ENSSSCG00000009474, ENSSSCG00000007512…	0.000932615
04512 ECM-receptor interaction	27	506	248	11688	9.52741e-06	2.51479	[ENSSSCG00000006750, ENSSSCG00000031035, ENSSSCG00000017988, ENSSSCG00000011186, ENSSSCG00000014894, ENSSSCG00000011046, ENSSSCG00000000549, ENSSSCG00000016244, ENSSSCG00000031181, ENSSSCG00000028911, ENSSSCG00000022035, ENSSSCG00000032774, ENSSSCG00000036834, ENSSSCG00000008601, ENSSSCG00000038215, ENSSSCG00000014426, ENSSSCG00000016245, ENSSSCG00000014420, ENSSSCG00000034511, ENSSSCG00000014422…	0.000812211
Environmental Information Processing	195	506	3545	11688	3.46207e-05	1.2706	[ENSSSCG00000007520, ENSSSCG00000033812, ENSSSCG00000014298, ENSSSCG00000016113, ENSSSCG00000032963, ENSSSCG00000016244, ENSSSCG00000040100, ENSSSCG00000009278, ENSSSCG00000007512, ENSSSCG00000007079, ENSSSCG00000015715, ENSSSCG00000015717, ENSSSCG00000015713, ENSSSCG00000033364, ENSSSCG00000016245, ENSSSCG00000039349, ENSSSCG00000031983, ENSSSCG00000026969, ENSSSCG00000016494, ENSSSCG00000000555…	0.00236113
Nervous system	49	506	637	11688	5.98041e-05	1.77683	[ENSSSCG00000011822, ENSSSCG00000007520, ENSSSCG00000028387, ENSSSCG00000033812, ENSSSCG00000033175, ENSSSCG00000011780, ENSSSCG00000014298, ENSSSCG00000038989, ENSSSCG00000034192, ENSSSCG00000015073, ENSSSCG00000028976, ENSSSCG00000027325, ENSSSCG00000003558, ENSSSCG00000007512, ENSSSCG00000032477, ENSSSCG00000014907, ENSSSCG00000032595, ENSSSCG00000014428, ENSSSCG00000015713, ENSSSCG00000033364…	0.00339887
Signal transduction	164	506	2928	11688	8.54671e-05	1.29379	[ENSSSCG00000007520, ENSSSCG00000033812, ENSSSCG00000017968, ENSSSCG00000011186, ENSSSCG00000011185, ENSSSCG00000014298, ENSSSCG00000016113, ENSSSCG00000032963, ENSSSCG00000031356, ENSSSCG00000016244, ENSSSCG00000034192, ENSSSCG00000040100, ENSSSCG00000030707, ENSSSCG00000028976, ENSSSCG00000040985, ENSSSCG00000004405, ENSSSCG00000003558, ENSSSCG00000009278, ENSSSCG00000007512, ENSSSCG00000007079…	0.00416347
04810 Regulation of actin cytoskeleton	37	506	441	11688	8.68409e-05	1.938	[ENSSSCG00000033812, ENSSSCG00000017987, ENSSSCG00000033175, ENSSSCG00000017968, ENSSSCG00000036686, ENSSSCG00000037999, ENSSSCG00000012652, ENSSSCG00000011046, ENSSSCG00000017991, ENSSSCG00000018003, ENSSSCG00000017990, ENSSSCG00000024416, ENSSSCG00000004404, ENSSSCG00000017091, ENSSSCG00000003577, ENSSSCG00000005975, ENSSSCG00000009278, ENSSSCG00000008841, ENSSSCG00000029441, ENSSSCG00000032477…	0.00370159
Cell motility	37	506	441	11688	8.68409e-05	1.938	[ENSSSCG00000033812, ENSSSCG00000017987, ENSSSCG00000033175, ENSSSCG00000017968, ENSSSCG00000036686, ENSSSCG00000037999, ENSSSCG00000012652, ENSSSCG00000011046, ENSSSCG00000017991, ENSSSCG00000018003, ENSSSCG00000017990, ENSSSCG00000024416, ENSSSCG00000004404, ENSSSCG00000017091, ENSSSCG00000003577, ENSSSCG00000005975, ENSSSCG00000009278, ENSSSCG00000008841, ENSSSCG00000029441, ENSSSCG00000032477…	0.00370159
04976 Bile secretion	14	506	99	11688	8.72998e-05	3.2665	[ENSSSCG00000007520, ENSSSCG00000010853, ENSSSCG00000004041, ENSSSCG00000014896, ENSSSCG00000017951, ENSSSCG00000029516, ENSSSCG00000003569, ENSSSCG00000009496, ENSSSCG00000009497, ENSSSCG00000009498, ENSSSCG00000027851, ENSSSCG00000003565, ENSSSCG00000026996, ENSSSCG00000003564]	0.00297692
05218 Melanoma	14	506	102	11688	0.000121291	3.17043	[ENSSSCG00000032477, ENSSSCG00000011514, ENSSSCG00000036213, ENSSSCG00000013033, ENSSSCG00000036553, ENSSSCG00000017950, ENSSSCG00000035721, ENSSSCG00000017991, ENSSSCG00000017990, ENSSSCG00000026969, ENSSSCG00000016494, ENSSSCG00000000488, ENSSSCG00000009278, ENSSSCG00000008841]	0.00376002
04722 Neurotrophin signaling pathway	23	506	226	11688	0.000122882	2.35076	[ENSSSCG00000032477, ENSSSCG00000007730, ENSSSCG00000033812, ENSSSCG00000032595, ENSSSCG00000033175, ENSSSCG00000033364, ENSSSCG00000013033, ENSSSCG00000036553, ENSSSCG00000017950, ENSSSCG00000038989, ENSSSCG00000012652, ENSSSCG00000010860, ENSSSCG00000017991, ENSSSCG00000017990, ENSSSCG00000026969, ENSSSCG00000016494, ENSSSCG00000024999, ENSSSCG00000015073, ENSSSCG00000028806, ENSSSCG00000003558…	0.0034919
Endocrine system	78	506	1220	11688	0.000247045	1.47681	[ENSSSCG00000007520, ENSSSCG00000017808, ENSSSCG00000033812, ENSSSCG00000014896, ENSSSCG00000033175, ENSSSCG00000017968, ENSSSCG00000011780, ENSSSCG00000011185, ENSSSCG00000037971, ENSSSCG00000015069, ENSSSCG00000013052, ENSSSCG00000002829, ENSSSCG00000034192, ENSSSCG00000030707, ENSSSCG00000038112, ENSSSCG00000006749, ENSSSCG00000000488, ENSSSCG00000003558, ENSSSCG00000009477, ENSSSCG00000032477…	0.00648019
04726 Serotonergic synapse	17	506	152	11688	0.000307539	2.58342	[ENSSSCG00000032477, ENSSSCG00000007520, ENSSSCG00000014428, ENSSSCG00000013034, ENSSSCG00000015713, ENSSSCG00000011780, ENSSSCG00000031778, ENSSSCG00000036553, ENSSSCG00000017978, ENSSSCG00000017797, ENSSSCG00000035621, ENSSSCG00000017980, ENSSSCG00000026969, ENSSSCG00000016494, ENSSSCG00000024129, ENSSSCG00000034192, ENSSSCG00000000555]	0.00749077
Circulatory system	36	506	461	11688	0.000437088	1.80381	[ENSSSCG00000036922, ENSSSCG00000007520, ENSSSCG00000014896, ENSSSCG00000017987, ENSSSCG00000017968, ENSSSCG00000014298, ENSSSCG00000013046, ENSSSCG00000018003, ENSSSCG00000024416, ENSSSCG00000037045, ENSSSCG00000028976, ENSSSCG00000005997, ENSSSCG00000007512, ENSSSCG00000003892, ENSSSCG00000003893, ENSSSCG00000029441, ENSSSCG00000007730, ENSSSCG00000003891, ENSSSCG00000039806, ENSSSCG00000014907…	0.00993646
04214 Apoptosis - fly	17	506	161	11688	0.000602991	2.43901	[ENSSSCG00000033964, ENSSSCG00000012657, ENSSSCG00000028157, ENSSSCG00000012656, ENSSSCG00000027144, ENSSSCG00000036675, ENSSSCG00000033364, ENSSSCG00000036553, ENSSSCG00000031369, ENSSSCG00000036326, ENSSSCG00000026969, ENSSSCG00000016494, ENSSSCG00000022957, ENSSSCG00000015073, ENSSSCG00000009570, ENSSSCG00000027256, ENSSSCG00000023660]	0.0128512
05219 Bladder cancer	9	506	57	11688	0.000699996	3.64718	[ENSSSCG00000032477, ENSSSCG00000026969, ENSSSCG00000016494, ENSSSCG00000002829, ENSSSCG00000028806, ENSSSCG00000000488, ENSSSCG00000036553, ENSSSCG00000017950, ENSSSCG00000013037]	0.0140411
05211 Renal cell carcinoma	12	506	103	11688	0.0016118	2.69112	[ENSSSCG00000017991, ENSSSCG00000032477, ENSSSCG00000021314, ENSSSCG00000017990, ENSSSCG00000026969, ENSSSCG00000016494, ENSSSCG00000033812, ENSSSCG00000032595, ENSSSCG00000033175, ENSSSCG00000036553, ENSSSCG00000012652, ENSSSCG00000013037]	0.0305346
00830 Retinol metabolism	11	506	90	11688	0.00169013	2.82319	[ENSSSCG00000026914, ENSSSCG00000003891, ENSSSCG00000036094, ENSSSCG00000040051, ENSSSCG00000003889, ENSSSCG00000021482, ENSSSCG00000005967, ENSSSCG00000016093, ENSSSCG00000029606, ENSSSCG00000003892, ENSSSCG00000003893]	0.0303335
04916 Melanogenesis	16	506	163	11688	0.00187311	2.26737	[ENSSSCG00000032477, ENSSSCG00000007730, ENSSSCG00000008842, ENSSSCG00000007520, ENSSSCG00000011514, ENSSSCG00000014907, ENSSSCG00000025374, ENSSSCG00000030680, ENSSSCG00000035619, ENSSSCG00000014920, ENSSSCG00000013034, ENSSSCG00000026969, ENSSSCG00000034192, ENSSSCG00000009490, ENSSSCG00000009123, ENSSSCG00000009477]	0.0319365
04730 Long-term depression	10	506	79	11688	0.00207983	2.9239	[ENSSSCG00000032477, ENSSSCG00000026969, ENSSSCG00000007520, ENSSSCG00000016494, ENSSSCG00000034192, ENSSSCG00000013034, ENSSSCG00000000555, ENSSSCG00000036553, ENSSSCG00000014298, ENSSSCG00000007512]	0.0337725
05220 Chronic myeloid leukemia	14	506	135	11688	0.00211599	2.39543	[ENSSSCG00000032477, ENSSSCG00000033812, ENSSSCG00000017804, ENSSSCG00000033175, ENSSSCG00000013033, ENSSSCG00000036553, ENSSSCG00000017950, ENSSSCG00000012652, ENSSSCG00000017991, ENSSSCG00000017990, ENSSSCG00000026969, ENSSSCG00000016494, ENSSSCG00000000488, ENSSSCG00000010739]	0.0327978
04024 cAMP signaling pathway	25	506	315	11688	0.00256863	1.83324	[ENSSSCG00000007520, ENSSSCG00000014896, ENSSSCG00000017968, ENSSSCG00000017991, ENSSSCG00000017990, ENSSSCG00000005997, ENSSSCG00000009496, ENSSSCG00000009497, ENSSSCG00000009498, ENSSSCG00000040148, ENSSSCG00000026996, ENSSSCG00000007730, ENSSSCG00000014907, ENSSSCG00000032595, ENSSSCG00000014428, ENSSSCG00000012661, ENSSSCG00000013033, ENSSSCG00000036553, ENSSSCG00000017951, ENSSSCG00000016494…	0.0380828
04010 MAPK signaling pathway	32	506	442	11688	0.0030264	1.67231	[ENSSSCG00000033812, ENSSSCG00000015523, ENSSSCG00000033175, ENSSSCG00000013023, ENSSSCG00000037910, ENSSSCG00000012652, ENSSSCG00000024999, ENSSSCG00000011051, ENSSSCG00000015073, ENSSSCG00000026257, ENSSSCG00000003558, ENSSSCG00000011828, ENSSSCG00000009278, ENSSSCG00000003573, ENSSSCG00000008841, ENSSSCG00000032477, ENSSSCG00000030354, ENSSSCG00000032595, ENSSSCG00000015519, ENSSSCG00000011791…	0.0430001
Digestive system	40	506	591	11688	0.00328104	1.56337	[ENSSSCG00000007520, ENSSSCG00000010853, ENSSSCG00000014896, ENSSSCG00000011186, ENSSSCG00000030921, ENSSSCG00000017991, ENSSSCG00000017990, ENSSSCG00000026914, ENSSSCG00000016244, ENSSSCG00000036094, ENSSSCG00000011193, ENSSSCG00000021482, ENSSSCG00000040689, ENSSSCG00000021581, ENSSSCG00000031181, ENSSSCG00000028911, ENSSSCG00000009496, ENSSSCG00000009497, ENSSSCG00000009498, ENSSSCG00000004049…	0.0447534
03320 PPAR signaling pathway	16	506	173	11688	0.00342269	2.13631	[ENSSSCG00000032213, ENSSSCG00000003891, ENSSSCG00000017808, ENSSSCG00000015717, ENSSSCG00000030921, ENSSSCG00000015069, ENSSSCG00000014272, ENSSSCG00000038184, ENSSSCG00000003819, ENSSSCG00000040296, ENSSSCG00000015067, ENSSSCG00000003889, ENSSSCG00000014919, ENSSSCG00000028720, ENSSSCG00000003892, ENSSSCG00000003893]	0.0448899
04530 Tight junction	25	506	323	11688	0.00357498	1.78783	[ENSSSCG00000006773, ENSSSCG00000017987, ENSSSCG00000017968, ENSSSCG00000036686, ENSSSCG00000014298, ENSSSCG00000018003, ENSSSCG00000024416, ENSSSCG00000015073, ENSSSCG00000028976, ENSSSCG00000007512, ENSSSCG00000029441, ENSSSCG00000011056, ENSSSCG00000014269, ENSSSCG00000031406, ENSSSCG00000033364, ENSSSCG00000018007, ENSSSCG00000011511, ENSSSCG00000018005, ENSSSCG00000014267, ENSSSCG00000038144…	0.0451506
05100 Bacterial invasion of epithelial cells	13	506	128	11688	0.00360893	2.34597	[ENSSSCG00000011822, ENSSSCG00000028387, ENSSSCG00000033812, ENSSSCG00000033175, ENSSSCG00000036686, ENSSSCG00000031504, ENSSSCG00000012652, ENSSSCG00000017991, ENSSSCG00000017990, ENSSSCG00000004404, ENSSSCG00000017091, ENSSSCG00000003577, ENSSSCG00000016092]	0.0439516
01523 Antifolate resistance	8	506	59	11688	0.00370345	3.13204	[ENSSSCG00000028078, ENSSSCG00000039332, ENSSSCG00000011782, ENSSSCG00000009496, ENSSSCG00000009497, ENSSSCG00000009498, ENSSSCG00000027851, ENSSSCG00000026996]	0.0435474
04210 Apoptosis	22	506	275	11688	0.00412312	1.84791	[ENSSSCG00000032477, ENSSSCG00000006751, ENSSSCG00000012999, ENSSSCG00000012657, ENSSSCG00000028157, ENSSSCG00000027144, ENSSSCG00000036675, ENSSSCG00000033364, ENSSSCG00000013033, ENSSSCG00000017950, ENSSSCG00000031369, ENSSSCG00000017991, ENSSSCG00000017990, ENSSSCG00000026969, ENSSSCG00000016101, ENSSSCG00000022957, ENSSSCG00000015073, ENSSSCG00000009570, ENSSSCG00000026940, ENSSSCG00000000555…	0.0468661
04350 TGF-beta signaling pathway	12	506	120	11688	0.00573971	2.30988	[ENSSSCG00000005045, ENSSSCG00000025270, ENSSSCG00000032299, ENSSSCG00000007079, ENSSSCG00000038628, ENSSSCG00000038188, ENSSSCG00000017968, ENSSSCG00000014298, ENSSSCG00000016113, ENSSSCG00000007512, ENSSSCG00000032963, ENSSSCG00000028931]	0.0631368
Cell growth and death	47	506	747	11688	0.00604851	1.45334	[ENSSSCG00000006751, ENSSSCG00000012999, ENSSSCG00000012657, ENSSSCG00000038628, ENSSSCG00000012656, ENSSSCG00000004390, ENSSSCG00000014298, ENSSSCG00000038989, ENSSSCG00000036326, ENSSSCG00000017991, ENSSSCG00000017990, ENSSSCG00000014284, ENSSSCG00000013052, ENSSSCG00000016101, ENSSSCG00000024999, ENSSSCG00000022957, ENSSSCG00000038112, ENSSSCG00000015073, ENSSSCG00000009570, ENSSSCG00000000488…	0.0644544
05213 Endometrial cancer	10	506	92	11688	0.00632374	2.51074	[ENSSSCG00000017991, ENSSSCG00000032477, ENSSSCG00000017990, ENSSSCG00000026969, ENSSSCG00000016494, ENSSSCG00000030680, ENSSSCG00000013033, ENSSSCG00000036553, ENSSSCG00000017950, ENSSSCG00000004387]	0.0653453
Metabolism of cofactors and vitamins	22	506	289	11688	0.00733725	1.75839	[ENSSSCG00000028078, ENSSSCG00000003891, ENSSSCG00000035715, ENSSSCG00000010742, ENSSSCG00000029163, ENSSSCG00000033739, ENSSSCG00000018009, ENSSSCG00000026914, ENSSSCG00000036094, ENSSSCG00000014187, ENSSSCG00000039332, ENSSSCG00000011193, ENSSSCG00000040051, ENSSSCG00000003889, ENSSSCG00000023936, ENSSSCG00000021482, ENSSSCG00000005967, ENSSSCG00000016093, ENSSSCG00000029606, ENSSSCG00000003892…	0.0735883
04270 Vascular smooth muscle contraction	20	506	259	11688	0.00886708	1.78369	[ENSSSCG00000029441, ENSSSCG00000007730, ENSSSCG00000007520, ENSSSCG00000003891, ENSSSCG00000039806, ENSSSCG00000017987, ENSSSCG00000017968, ENSSSCG00000013034, ENSSSCG00000036553, ENSSSCG00000018007, ENSSSCG00000018005, ENSSSCG00000018003, ENSSSCG00000016494, ENSSSCG00000024416, ENSSSCG00000038144, ENSSSCG00000003889, ENSSSCG00000007527, ENSSSCG00000000555, ENSSSCG00000003892, ENSSSCG00000003893]	0.0863907
05216 Thyroid cancer	7	506	55	11688	0.00917052	2.93985	[ENSSSCG00000032477, ENSSSCG00000026969, ENSSSCG00000016494, ENSSSCG00000033965, ENSSSCG00000030680, ENSSSCG00000036553, ENSSSCG00000017950]	0.0868652
00750 Vitamin B6 metabolism	3	506	11	11688	0.0102592	6.29968	[ENSSSCG00000040051, ENSSSCG00000016093, ENSSSCG00000029606]	0.0945514
05200 Pathways in cancer	44	506	713	11688	0.0107952	1.42545	[ENSSSCG00000005045, ENSSSCG00000007520, ENSSSCG00000006750, ENSSSCG00000033812, ENSSSCG00000025374, ENSSSCG00000030680, ENSSSCG00000017804, ENSSSCG00000004052, ENSSSCG00000035619, ENSSSCG00000017988, ENSSSCG00000033175, ENSSSCG00000017968, ENSSSCG00000013023, ENSSSCG00000012652, ENSSSCG00000017991, ENSSSCG00000000549, ENSSSCG00000017990, ENSSSCG00000002829, ENSSSCG00000016244, ENSSSCG00000031181…	0.0968731
05132 Salmonella infection	15	506	179	11688	0.010953	1.93565	[ENSSSCG00000029441, ENSSSCG00000037576, ENSSSCG00000017987, ENSSSCG00000017968, ENSSSCG00000036686, ENSSSCG00000031504, ENSSSCG00000018007, ENSSSCG00000018005, ENSSSCG00000032963, ENSSSCG00000018003, ENSSSCG00000024416, ENSSSCG00000038144, ENSSSCG00000023737, ENSSSCG00000004404, ENSSSCG00000003577]	0.0957683
Drug resistance	30	506	446	11688	0.01108	1.55373	[ENSSSCG00000007520, ENSSSCG00000011782, ENSSSCG00000017991, ENSSSCG00000017990, ENSSSCG00000002829, ENSSSCG00000015073, ENSSSCG00000009496, ENSSSCG00000000488, ENSSSCG00000003579, ENSSSCG00000009497, ENSSSCG00000009498, ENSSSCG00000004387, ENSSSCG00000026996, ENSSSCG00000008841, ENSSSCG00000032477, ENSSSCG00000028078, ENSSSCG00000008844, ENSSSCG00000028157, ENSSSCG00000011516, ENSSSCG00000036675…	0.0944574
01521 EGFR tyrosine kinase inhibitor resistance	13	506	147	11688	0.0113285	2.04275	[ENSSSCG00000032477, ENSSSCG00000008844, ENSSSCG00000011516, ENSSSCG00000013033, ENSSSCG00000036553, ENSSSCG00000039349, ENSSSCG00000013037, ENSSSCG00000017991, ENSSSCG00000017990, ENSSSCG00000026969, ENSSSCG00000016494, ENSSSCG00000004387, ENSSSCG00000008841]	0.09422
00534 Glycosaminoglycan biosynthesis - heparan sulfate / heparin	5	506	32	11688	0.0114047	3.60919	[ENSSSCG00000009503, ENSSSCG00000033834, ENSSSCG00000006009, ENSSSCG00000039658, ENSSSCG00000029558]	0.0925954
04151 PI3K-Akt signaling pathway	40	506	638	11688	0.0115563	1.4482	[ENSSSCG00000006750, ENSSSCG00000017988, ENSSSCG00000039951, ENSSSCG00000011186, ENSSSCG00000014298, ENSSSCG00000038989, ENSSSCG00000014894, ENSSSCG00000011046, ENSSSCG00000015522, ENSSSCG00000017991, ENSSSCG00000000549, ENSSSCG00000017990, ENSSSCG00000016244, ENSSSCG00000014282, ENSSSCG00000028976, ENSSSCG00000031181, ENSSSCG00000028911, ENSSSCG00000000488, ENSSSCG00000009278, ENSSSCG00000007512…	0.0916438
04012 ErbB signaling pathway	13	506	150	11688	0.0132625	2.0019	[ENSSSCG00000032477, ENSSSCG00000033812, ENSSSCG00000033175, ENSSSCG00000013033, ENSSSCG00000036553, ENSSSCG00000012652, ENSSSCG00000017991, ENSSSCG00000017990, ENSSSCG00000026969, ENSSSCG00000016494, ENSSSCG00000024674, ENSSSCG00000027256, ENSSSCG00000009123]	0.102784
05205 Proteoglycans in cancer	27	506	403	11688	0.0162149	1.54756	[ENSSSCG00000035619, ENSSSCG00000017968, ENSSSCG00000017991, ENSSSCG00000017990, ENSSSCG00000002829, ENSSSCG00000000488, ENSSSCG00000032477, ENSSSCG00000008601, ENSSSCG00000007079, ENSSSCG00000008844, ENSSSCG00000028471, ENSSSCG00000011056, ENSSSCG00000014920, ENSSSCG00000036553, ENSSSCG00000011511, ENSSSCG00000017950, ENSSSCG00000014420, ENSSSCG00000039349, ENSSSCG00000013037, ENSSSCG00000026969…	0.122873
05210 Colorectal cancer	10	506	106	11688	0.0163907	2.17913	[ENSSSCG00000017991, ENSSSCG00000017990, ENSSSCG00000026969, ENSSSCG00000016494, ENSSSCG00000030680, ENSSSCG00000004052, ENSSSCG00000036675, ENSSSCG00000013033, ENSSSCG00000036553, ENSSSCG00000017950]	0.121505
05223 Non-small cell lung cancer	9	506	93	11688	0.0190896	2.23537	[ENSSSCG00000017991, ENSSSCG00000032477, ENSSSCG00000017990, ENSSSCG00000026969, ENSSSCG00000016494, ENSSSCG00000013033, ENSSSCG00000036553, ENSSSCG00000017950, ENSSSCG00000004387]	0.138501
03015 mRNA surveillance pathway	5	506	37	11688	0.0207025	3.12146	[ENSSSCG00000017826, ENSSSCG00000028976, ENSSSCG00000031406, ENSSSCG00000014298, ENSSSCG00000007512]	0.147074
05224 Breast cancer	16	506	212	11688	0.0218936	1.74331	[ENSSSCG00000032477, ENSSSCG00000008842, ENSSSCG00000025374, ENSSSCG00000030680, ENSSSCG00000035619, ENSSSCG00000014920, ENSSSCG00000036213, ENSSSCG00000036553, ENSSSCG00000017950, ENSSSCG00000035721, ENSSSCG00000031356, ENSSSCG00000017991, ENSSSCG00000017990, ENSSSCG00000026969, ENSSSCG00000016494, ENSSSCG00000009278]	0.152361
00380 Tryptophan metabolism	7	506	66	11688	0.0234988	2.44987	[ENSSSCG00000040296, ENSSSCG00000040051, ENSSSCG00000009708, ENSSSCG00000016093, ENSSSCG00000029606, ENSSSCG00000009268, ENSSSCG00000004049]	0.160262
04013 MAPK signaling pathway - fly	12	506	146	11688	0.0246009	1.89853	[ENSSSCG00000005045, ENSSSCG00000026969, ENSSSCG00000016494, ENSSSCG00000004384, ENSSSCG00000015073, ENSSSCG00000015519, ENSSSCG00000027256, ENSSSCG00000033364, ENSSSCG00000040317, ENSSSCG00000036553, ENSSSCG00000004037, ENSSSCG00000014298]	0.164488
04961 Endocrine and other factor-regulated calcium reabsorption	7	506	67	11688	0.025299	2.41331	[ENSSSCG00000011822, ENSSSCG00000007520, ENSSSCG00000028387, ENSSSCG00000014896, ENSSSCG00000027898, ENSSSCG00000013034, ENSSSCG00000017951]	0.165903
00512 Mucin type O-glycan biosynthesis	5	506	39	11688	0.0254944	2.96139	[ENSSSCG00000006772, ENSSSCG00000011195, ENSSSCG00000007728, ENSSSCG00000029700, ENSSSCG00000026457]	0.16403
00590 Arachidonic acid metabolism	9	506	98	11688	0.0258939	2.12132	[ENSSSCG00000017980, ENSSSCG00000036438, ENSSSCG00000003891, ENSSSCG00000003889, ENSSSCG00000011780, ENSSSCG00000016504, ENSSSCG00000017978, ENSSSCG00000003892, ENSSSCG00000003893]	0.163515
00071 Fatty acid degradation	9	506	98	11688	0.0258939	2.12132	[ENSSSCG00000014272, ENSSSCG00000003891, ENSSSCG00000040296, ENSSSCG00000003889, ENSSSCG00000009268, ENSSSCG00000028720, ENSSSCG00000004049, ENSSSCG00000003892, ENSSSCG00000003893]	0.163515
05221 Acute myeloid leukemia	9	506	99	11688	0.0274373	2.09989	[ENSSSCG00000017991, ENSSSCG00000032477, ENSSSCG00000008842, ENSSSCG00000017990, ENSSSCG00000026969, ENSSSCG00000016494, ENSSSCG00000030680, ENSSSCG00000013033, ENSSSCG00000036553]	0.167073
04390 Hippo signaling pathway	15	506	201	11688	0.0282906	1.72379	[ENSSSCG00000005045, ENSSSCG00000006002, ENSSSCG00000025374, ENSSSCG00000030680, ENSSSCG00000035619, ENSSSCG00000031406, ENSSSCG00000014920, ENSSSCG00000014298, ENSSSCG00000016113, ENSSSCG00000038989, ENSSSCG00000036326, ENSSSCG00000039793, ENSSSCG00000028976, ENSSSCG00000007512, ENSSSCG00000028931]	0.169247
04130 SNARE interactions in vesicular transport	6	506	54	11688	0.0284603	2.56653	[ENSSSCG00000034964, ENSSSCG00000034868, ENSSSCG00000024927, ENSSSCG00000029262, ENSSSCG00000027325, ENSSSCG00000007516]	0.167327
04720 Long-term potentiation	12	506	151	11688	0.0309153	1.83567	[ENSSSCG00000032477, ENSSSCG00000007730, ENSSSCG00000026969, ENSSSCG00000016494, ENSSSCG00000032595, ENSSSCG00000024999, ENSSSCG00000037991, ENSSSCG00000013034, ENSSSCG00000003558, ENSSSCG00000000555, ENSSSCG00000009123, ENSSSCG00000036553]	0.17868
04015 Rap1 signaling pathway	29	506	468	11688	0.0329742	1.43134	[ENSSSCG00000007520, ENSSSCG00000033812, ENSSSCG00000005041, ENSSSCG00000033175, ENSSSCG00000012652, ENSSSCG00000015522, ENSSSCG00000017991, ENSSSCG00000017990, ENSSSCG00000034192, ENSSSCG00000005997, ENSSSCG00000006767, ENSSSCG00000009278, ENSSSCG00000004388, ENSSSCG00000008841, ENSSSCG00000032477, ENSSSCG00000007730, ENSSSCG00000008842, ENSSSCG00000008844, ENSSSCG00000032595, ENSSSCG00000014269…	0.187403
04915 Estrogen signaling pathway	13	506	170	11688	0.0332821	1.76638	[ENSSSCG00000032477, ENSSSCG00000007730, ENSSSCG00000007520, ENSSSCG00000014907, ENSSSCG00000013034, ENSSSCG00000037971, ENSSSCG00000017991, ENSSSCG00000017990, ENSSSCG00000026969, ENSSSCG00000002829, ENSSSCG00000034192, ENSSSCG00000011051, ENSSSCG00000000555]	0.186052
Genetic Information Processing	101	506	1968	11688	0.0335505	1.18546	[ENSSSCG00000034868, ENSSSCG00000011506, ENSSSCG00000037059, ENSSSCG00000033373, ENSSSCG00000032209, ENSSSCG00000031239, ENSSSCG00000014298, ENSSSCG00000014178, ENSSSCG00000032963, ENSSSCG00000035799, ENSSSCG00000034743, ENSSSCG00000031356, ENSSSCG00000016241, ENSSSCG00000017971, ENSSSCG00000028976, ENSSSCG00000007516, ENSSSCG00000007512, ENSSSCG00000009710, ENSSSCG00000024412, ENSSSCG00000030255…	0.184528
05206 MicroRNAs in cancer	21	506	317	11688	0.0349554	1.53021	[ENSSSCG00000032477, ENSSSCG00000033812, ENSSSCG00000033175, ENSSSCG00000017968, ENSSSCG00000016113, ENSSSCG00000017950, ENSSSCG00000014894, ENSSSCG00000012652, ENSSSCG00000013037, ENSSSCG00000017991, ENSSSCG00000017990, ENSSSCG00000014284, ENSSSCG00000026969, ENSSSCG00000017024, ENSSSCG00000025729, ENSSSCG00000028806, ENSSSCG00000026257, ENSSSCG00000000488, ENSSSCG00000027675, ENSSSCG00000008841…	0.189203
Folding, sorting and degradation	38	506	651	11688	0.0366256	1.34832	[ENSSSCG00000034964, ENSSSCG00000012999, ENSSSCG00000004032, ENSSSCG00000034868, ENSSSCG00000038628, ENSSSCG00000026082, ENSSSCG00000027057, ENSSSCG00000010738, ENSSSCG00000011506, ENSSSCG00000015068, ENSSSCG00000032963, ENSSSCG00000035799, ENSSSCG00000037755, ENSSSCG00000017985, ENSSSCG00000013052, ENSSSCG00000011051, ENSSSCG00000002822, ENSSSCG00000015073, ENSSSCG00000009096, ENSSSCG00000027325…	0.195146
03013 RNA transport	10	506	123	11688	0.0406265	1.87795	[ENSSSCG00000016241, ENSSSCG00000030255, ENSSSCG00000033965, ENSSSCG00000016094, ENSSSCG00000027110, ENSSSCG00000011516, ENSSSCG00000031239, ENSSSCG00000039746, ENSSSCG00000011794, ENSSSCG00000011783]	0.213133
04141 Protein processing in endoplasmic reticulum	16	506	230	11688	0.0419048	1.60687	[ENSSSCG00000012999, ENSSSCG00000004032, ENSSSCG00000038628, ENSSSCG00000026082, ENSSSCG00000027057, ENSSSCG00000033364, ENSSSCG00000035799, ENSSSCG00000035842, ENSSSCG00000011051, ENSSSCG00000002822, ENSSSCG00000015073, ENSSSCG00000017094, ENSSSCG00000027256, ENSSSCG00000023235, ENSSSCG00000005037, ENSSSCG00000024412]	0.216508
01055 Biosynthesis of vancomycin group antibiotics	1	506	1	11688	0.0432923	23.0988	[ENSSSCG00000009491]	0.220338
00525 Acarbose and validamycin biosynthesis	1	506	1	11688	0.0432923	23.0988	[ENSSSCG00000009491]	0.220338
00523 Polyketide sugar unit biosynthesis	1	506	1	11688	0.0432923	23.0988	[ENSSSCG00000009491]	0.220338
00760 Nicotinate and nicotinamide metabolism	4	506	31	11688	0.0433113	2.98049	[ENSSSCG00000014187, ENSSSCG00000040051, ENSSSCG00000016093, ENSSSCG00000029606]	0.210988
04918 Thyroid hormone synthesis	8	506	93	11688	0.048041	1.98699	[ENSSSCG00000036438, ENSSSCG00000007520, ENSSSCG00000014907, ENSSSCG00000006749, ENSSSCG00000014896, ENSSSCG00000013034, ENSSSCG00000000555, ENSSSCG00000017951]	0.230732
05214 Glioma	11	506	145	11688	0.0500372	1.75232	[ENSSSCG00000017991, ENSSSCG00000032477, ENSSSCG00000007730, ENSSSCG00000017990, ENSSSCG00000026969, ENSSSCG00000016494, ENSSSCG00000000488, ENSSSCG00000009123, ENSSSCG00000036553, ENSSSCG00000017950, ENSSSCG00000008841]	0.236982
04630 Jak-STAT signaling pathway	16	506	237	11688	0.0524414	1.55941	[ENSSSCG00000023909, ENSSSCG00000033267, ENSSSCG00000014278, ENSSSCG00000032963, ENSSSCG00000017991, ENSSSCG00000017990, ENSSSCG00000025308, ENSSSCG00000038750, ENSSSCG00000023737, ENSSSCG00000040051, ENSSSCG00000014281, ENSSSCG00000014282, ENSSSCG00000009087, ENSSSCG00000016093, ENSSSCG00000029606, ENSSSCG00000000482]	0.244966
04657 IL-17 signaling pathway	8	506	95	11688	0.0532837	1.94516	[ENSSSCG00000025308, ENSSSCG00000028157, ENSSSCG00000038750, ENSSSCG00000023737, ENSSSCG00000014281, ENSSSCG00000014282, ENSSSCG00000014278, ENSSSCG00000032963]	0.245537
Signaling molecules and interaction	64	506	1213	11688	0.0536672	1.21873	[ENSSSCG00000006750, ENSSSCG00000031035, ENSSSCG00000011186, ENSSSCG00000016113, ENSSSCG00000032963, ENSSSCG00000014894, ENSSSCG00000025308, ENSSSCG00000016244, ENSSSCG00000038750, ENSSSCG00000006749, ENSSSCG00000027762, ENSSSCG00000000482, ENSSSCG00000022035, ENSSSCG00000009477, ENSSSCG00000028931, ENSSSCG00000004045, ENSSSCG00000036834, ENSSSCG00000014428, ENSSSCG00000038215, ENSSSCG00000015713…	0.244007
00790 Folate biosynthesis	4	506	34	11688	0.0577487	2.71751	[ENSSSCG00000028078, ENSSSCG00000035715, ENSSSCG00000039332, ENSSSCG00000018009]	0.259109
05016 Huntington's disease	23	506	375	11688	0.0584944	1.41673	[ENSSSCG00000036438, ENSSSCG00000033843, ENSSSCG00000036922, ENSSSCG00000014907, ENSSSCG00000028157, ENSSSCG00000015528, ENSSSCG00000013034, ENSSSCG00000036675, ENSSSCG00000016510, ENSSSCG00000031468, ENSSSCG00000017950, ENSSSCG00000013046, ENSSSCG00000014289, ENSSSCG00000016104, ENSSSCG00000017963, ENSSSCG00000014296, ENSSSCG00000016100, ENSSSCG00000037045, ENSSSCG00000022507, ENSSSCG00000032390…	0.259046
04211 Longevity regulating pathway - mammal	13	506	185	11688	0.0584955	1.62316	[ENSSSCG00000032477, ENSSSCG00000014907, ENSSSCG00000004390, ENSSSCG00000015717, ENSSSCG00000011516, ENSSSCG00000017950, ENSSSCG00000017991, ENSSSCG00000017990, ENSSSCG00000026969, ENSSSCG00000014286, ENSSSCG00000025729, ENSSSCG00000040317, ENSSSCG00000004387]	0.25573
05215 Prostate cancer	12	506	167	11688	0.0588205	1.6598	[ENSSSCG00000017991, ENSSSCG00000032477, ENSSSCG00000017990, ENSSSCG00000026969, ENSSSCG00000016494, ENSSSCG00000014907, ENSSSCG00000030680, ENSSSCG00000000488, ENSSSCG00000013033, ENSSSCG00000036553, ENSSSCG00000017950, ENSSSCG00000008841]	0.253896
04910 Insulin signaling pathway	19	506	298	11688	0.0592648	1.47274	[ENSSSCG00000032477, ENSSSCG00000007730, ENSSSCG00000007530, ENSSSCG00000033812, ENSSSCG00000011516, ENSSSCG00000033175, ENSSSCG00000011185, ENSSSCG00000013022, ENSSSCG00000013033, ENSSSCG00000036553, ENSSSCG00000039349, ENSSSCG00000012652, ENSSSCG00000017991, ENSSSCG00000017990, ENSSSCG00000026969, ENSSSCG00000016494, ENSSSCG00000030707, ENSSSCG00000025729, ENSSSCG00000039056]	0.252616
04510 Focal adhesion	30	506	515	11688	0.0599123	1.34556	[ENSSSCG00000006750, ENSSSCG00000033812, ENSSSCG00000005041, ENSSSCG00000017988, ENSSSCG00000015523, ENSSSCG00000033175, ENSSSCG00000017968, ENSSSCG00000011186, ENSSSCG00000014894, ENSSSCG00000012652, ENSSSCG00000011046, ENSSSCG00000017991, ENSSSCG00000000549, ENSSSCG00000017990, ENSSSCG00000016244, ENSSSCG00000017091, ENSSSCG00000031181, ENSSSCG00000028911, ENSSSCG00000008841, ENSSSCG00000008844…	0.252223
05231 Choline metabolism in cancer	13	506	187	11688	0.0626261	1.6058	[ENSSSCG00000032477, ENSSSCG00000004040, ENSSSCG00000004041, ENSSSCG00000036686, ENSSSCG00000031504, ENSSSCG00000017991, ENSSSCG00000017990, ENSSSCG00000026969, ENSSSCG00000014274, ENSSSCG00000004404, ENSSSCG00000003577, ENSSSCG00000004039, ENSSSCG00000008841]	0.260433
04960 Aldosterone-regulated sodium reabsorption	5	506	50	11688	0.0640335	2.30988	[ENSSSCG00000017991, ENSSSCG00000017990, ENSSSCG00000026969, ENSSSCG00000014896, ENSSSCG00000017951]	0.263077
04071 Sphingolipid signaling pathway	13	506	188	11688	0.0647625	1.59726	[ENSSSCG00000032477, ENSSSCG00000031406, ENSSSCG00000017968, ENSSSCG00000013034, ENSSSCG00000033364, ENSSSCG00000014298, ENSSSCG00000017950, ENSSSCG00000017991, ENSSSCG00000017990, ENSSSCG00000026969, ENSSSCG00000015073, ENSSSCG00000028976, ENSSSCG00000007512]	0.262905
05217 Basal cell carcinoma	6	506	66	11688	0.0653443	2.09989	[ENSSSCG00000005045, ENSSSCG00000025374, ENSSSCG00000030680, ENSSSCG00000035619, ENSSSCG00000014920, ENSSSCG00000017950]	0.262146
05160 Hepatitis C	14	506	207	11688	0.0657772	1.56224	[ENSSSCG00000032477, ENSSSCG00000031406, ENSSSCG00000013033, ENSSSCG00000036553, ENSSSCG00000014298, ENSSSCG00000017950, ENSSSCG00000014277, ENSSSCG00000017991, ENSSSCG00000017990, ENSSSCG00000026969, ENSSSCG00000016494, ENSSSCG00000028976, ENSSSCG00000007512, ENSSSCG00000009500]	0.260814
01522 Endocrine resistance	11	506	156	11688	0.0760354	1.62876	[ENSSSCG00000017991, ENSSSCG00000032477, ENSSSCG00000017990, ENSSSCG00000026969, ENSSSCG00000007520, ENSSSCG00000016494, ENSSSCG00000002829, ENSSSCG00000000488, ENSSSCG00000013033, ENSSSCG00000036553, ENSSSCG00000017950]	0.298024
04750 Inflammatory mediator regulation of TRP channels	12	506	175	11688	0.0776459	1.58392	[ENSSSCG00000017991, ENSSSCG00000007730, ENSSSCG00000017990, ENSSSCG00000007520, ENSSSCG00000003891, ENSSSCG00000003889, ENSSSCG00000013034, ENSSSCG00000011780, ENSSSCG00000000555, ENSSSCG00000009123, ENSSSCG00000003892, ENSSSCG00000003893]	0.300878
05230 Central carbon metabolism in cancer	9	506	121	11688	0.0791406	1.71809	[ENSSSCG00000017991, ENSSSCG00000032477, ENSSSCG00000008842, ENSSSCG00000017990, ENSSSCG00000026969, ENSSSCG00000038534, ENSSSCG00000017950, ENSSSCG00000018008, ENSSSCG00000008841]	0.303224
04060 Cytokine-cytokine receptor interaction	20	506	330	11688	0.0811244	1.39993	[ENSSSCG00000008842, ENSSSCG00000008844, ENSSSCG00000023909, ENSSSCG00000016113, ENSSSCG00000033267, ENSSSCG00000014278, ENSSSCG00000032963, ENSSSCG00000013037, ENSSSCG00000039976, ENSSSCG00000025308, ENSSSCG00000038750, ENSSSCG00000023737, ENSSSCG00000014281, ENSSSCG00000014282, ENSSSCG00000009087, ENSSSCG00000027762, ENSSSCG00000000482, ENSSSCG00000008772, ENSSSCG00000028931, ENSSSCG00000008841]	0.307372
Excretory system	14	506	215	11688	0.0838016	1.50411	[ENSSSCG00000011822, ENSSSCG00000007520, ENSSSCG00000028387, ENSSSCG00000014907, ENSSSCG00000014896, ENSSSCG00000037576, ENSSSCG00000013034, ENSSSCG00000017951, ENSSSCG00000017991, ENSSSCG00000017990, ENSSSCG00000026969, ENSSSCG00000009084, ENSSSCG00000027898, ENSSSCG00000021310]	0.314026
00780 Biotin metabolism	1	506	2	11688	0.0847139	11.5494	[ENSSSCG00000011193]	0.313994
04911 Insulin secretion	8	506	105	11688	0.0848656	1.75991	[ENSSSCG00000007520, ENSSSCG00000014907, ENSSSCG00000014896, ENSSSCG00000012661, ENSSSCG00000013034, ENSSSCG00000005997, ENSSSCG00000009123, ENSSSCG00000017951]	0.311174
Human Diseases	202	506	4319	11688	0.0862362	1.08033	[ENSSSCG00000007520, ENSSSCG00000033812, ENSSSCG00000009708, ENSSSCG00000014298, ENSSSCG00000016113, ENSSSCG00000032963, ENSSSCG00000016244, ENSSSCG00000024416, ENSSSCG00000009270, ENSSSCG00000009278, ENSSSCG00000007512, ENSSSCG00000029441, ENSSSCG00000026294, ENSSSCG00000007079, ENSSSCG00000028471, ENSSSCG00000015717, ENSSSCG00000031504, ENSSSCG00000033364, ENSSSCG00000016245, ENSSSCG00000039349…	0.312835
04150 mTOR signaling pathway	15	506	237	11688	0.090772	1.46195	[ENSSSCG00000032477, ENSSSCG00000025374, ENSSSCG00000016509, ENSSSCG00000031271, ENSSSCG00000035619, ENSSSCG00000011516, ENSSSCG00000014920, ENSSSCG00000036553, ENSSSCG00000039349, ENSSSCG00000017991, ENSSSCG00000017990, ENSSSCG00000026969, ENSSSCG00000016494, ENSSSCG00000024999, ENSSSCG00000003558]	0.325824
00730 Thiamine metabolism	4	506	40	11688	0.0932911	2.30988	[ENSSSCG00000033739, ENSSSCG00000023936, ENSSSCG00000018009, ENSSSCG00000004410]	0.331378
00100 Steroid biosynthesis	3	506	26	11688	0.100522	2.66525	[ENSSSCG00000005970, ENSSSCG00000021464, ENSSSCG00000013004]	0.353383
04974 Protein digestion and absorption	10	506	146	11688	0.101665	1.58211	[ENSSSCG00000016244, ENSSSCG00000008603, ENSSSCG00000037430, ENSSSCG00000014896, ENSSSCG00000031181, ENSSSCG00000038215, ENSSSCG00000028911, ENSSSCG00000011186, ENSSSCG00000017951, ENSSSCG00000016245]	0.353753
04664 Fc epsilon RI signaling pathway	11	506	165	11688	0.102688	1.53992	[ENSSSCG00000017991, ENSSSCG00000032477, ENSSSCG00000017990, ENSSSCG00000026969, ENSSSCG00000038750, ENSSSCG00000023737, ENSSSCG00000014281, ENSSSCG00000014282, ENSSSCG00000039951, ENSSSCG00000027256, ENSSSCG00000014278]	0.353702
04261 Adrenergic signaling in cardiomyocytes	15	506	242	11688	0.103529	1.43174	[ENSSSCG00000007730, ENSSSCG00000007520, ENSSSCG00000014907, ENSSSCG00000014896, ENSSSCG00000031406, ENSSSCG00000013034, ENSSSCG00000017951, ENSSSCG00000014298, ENSSSCG00000028806, ENSSSCG00000027898, ENSSSCG00000028976, ENSSSCG00000003569, ENSSSCG00000005997, ENSSSCG00000009123, ENSSSCG00000007512]	0.353033
02010 ABC transporters	6	506	75	11688	0.10558	1.84791	[ENSSSCG00000011782, ENSSSCG00000009496, ENSSSCG00000009497, ENSSSCG00000009498, ENSSSCG00000027851, ENSSSCG00000026996]	0.356462
Membrane transport	6	506	75	11688	0.10558	1.84791	[ENSSSCG00000011782, ENSSSCG00000009496, ENSSSCG00000009497, ENSSSCG00000009498, ENSSSCG00000027851, ENSSSCG00000026996]	0.356462
04360 Axon guidance	21	506	362	11688	0.105833	1.33999	[ENSSSCG00000032477, ENSSSCG00000026294, ENSSSCG00000036549, ENSSSCG00000012669, ENSSSCG00000017948, ENSSSCG00000004052, ENSSSCG00000015519, ENSSSCG00000009709, ENSSSCG00000017968, ENSSSCG00000016113, ENSSSCG00000037999, ENSSSCG00000017991, ENSSSCG00000017990, ENSSSCG00000026969, ENSSSCG00000009092, ENSSSCG00000017993, ENSSSCG00000026516, ENSSSCG00000017095, ENSSSCG00000037991, ENSSSCG00000009123…	0.350378
Neurodegenerative diseases	42	506	798	11688	0.107218	1.21573	[ENSSSCG00000036922, ENSSSCG00000012999, ENSSSCG00000004032, ENSSSCG00000015528, ENSSSCG00000017988, ENSSSCG00000016510, ENSSSCG00000013046, ENSSSCG00000017963, ENSSSCG00000014285, ENSSSCG00000016100, ENSSSCG00000011051, ENSSSCG00000037045, ENSSSCG00000015073, ENSSSCG00000040985, ENSSSCG00000032390, ENSSSCG00000005976, ENSSSCG00000021620, ENSSSCG00000007730, ENSSSCG00000036438, ENSSSCG00000033843…	0.351553
05212 Pancreatic cancer	8	506	111	11688	0.108144	1.66478	[ENSSSCG00000017991, ENSSSCG00000017990, ENSSSCG00000026969, ENSSSCG00000016494, ENSSSCG00000013033, ENSSSCG00000036553, ENSSSCG00000017950, ENSSSCG00000013037]	0.35121
04912 GnRH signaling pathway	11	506	167	11688	0.109274	1.52148	[ENSSSCG00000032477, ENSSSCG00000007730, ENSSSCG00000026969, ENSSSCG00000030354, ENSSSCG00000007520, ENSSSCG00000002829, ENSSSCG00000013034, ENSSSCG00000000555, ENSSSCG00000027256, ENSSSCG00000009123, ENSSSCG00000004037]	0.351533
04919 Thyroid hormone signaling pathway	13	506	206	11688	0.111564	1.45769	[ENSSSCG00000032477, ENSSSCG00000005045, ENSSSCG00000014896, ENSSSCG00000016107, ENSSSCG00000013034, ENSSSCG00000013033, ENSSSCG00000017951, ENSSSCG00000017950, ENSSSCG00000017991, ENSSSCG00000017990, ENSSSCG00000026969, ENSSSCG00000003569, ENSSSCG00000000488]	0.355545
04540 Gap junction	8	506	113	11688	0.116611	1.63531	[ENSSSCG00000032477, ENSSSCG00000026969, ENSSSCG00000030354, ENSSSCG00000007520, ENSSSCG00000013034, ENSSSCG00000000555, ENSSSCG00000007523, ENSSSCG00000008841]	0.368189
04142 Lysosome	8	506	114	11688	0.120975	1.62097	[ENSSSCG00000004044, ENSSSCG00000035239, ENSSSCG00000008769, ENSSSCG00000009122, ENSSSCG00000004414, ENSSSCG00000021310, ENSSSCG00000003575, ENSSSCG00000007522]	0.378463
00280 Valine, leucine and isoleucine degradation	7	506	96	11688	0.122073	1.68429	[ENSSSCG00000040296, ENSSSCG00000029163, ENSSSCG00000040051, ENSSSCG00000016093, ENSSSCG00000029606, ENSSSCG00000009268, ENSSSCG00000004049]	0.378427
04070 Phosphatidylinositol signaling system	12	506	190	11688	0.122264	1.45887	[ENSSSCG00000017991, ENSSSCG00000007730, ENSSSCG00000017990, ENSSSCG00000036229, ENSSSCG00000040100, ENSSSCG00000030707, ENSSSCG00000035198, ENSSSCG00000004405, ENSSSCG00000012650, ENSSSCG00000013034, ENSSSCG00000000555, ENSSSCG00000004057]	0.375603
04666 Fc gamma R-mediated phagocytosis	14	506	229	11688	0.122283	1.41215	[ENSSSCG00000026294, ENSSSCG00000011822, ENSSSCG00000028387, ENSSSCG00000033812, ENSSSCG00000033175, ENSSSCG00000039951, ENSSSCG00000036686, ENSSSCG00000031504, ENSSSCG00000037999, ENSSSCG00000012652, ENSSSCG00000017991, ENSSSCG00000017990, ENSSSCG00000004404, ENSSSCG00000003577]	0.372308
04370 VEGF signaling pathway	8	506	115	11688	0.125424	1.60687	[ENSSSCG00000017991, ENSSSCG00000032477, ENSSSCG00000017990, ENSSSCG00000026969, ENSSSCG00000008844, ENSSSCG00000037991, ENSSSCG00000013033, ENSSSCG00000013037]	0.378491
04140 Autophagy - animal	12	506	191	11688	0.125669	1.45123	[ENSSSCG00000017991, ENSSSCG00000032477, ENSSSCG00000017990, ENSSSCG00000026969, ENSSSCG00000016101, ENSSSCG00000003816, ENSSSCG00000011788, ENSSSCG00000025729, ENSSSCG00000010868, ENSSSCG00000029094, ENSSSCG00000013033, ENSSSCG00000014298]	0.375906
Aging	19	506	330	11688	0.125729	1.32993	[ENSSSCG00000032477, ENSSSCG00000014907, ENSSSCG00000004390, ENSSSCG00000015717, ENSSSCG00000011516, ENSSSCG00000011780, ENSSSCG00000017950, ENSSSCG00000031369, ENSSSCG00000017991, ENSSSCG00000017990, ENSSSCG00000026969, ENSSSCG00000014286, ENSSSCG00000022957, ENSSSCG00000011051, ENSSSCG00000025729, ENSSSCG00000009570, ENSSSCG00000040317, ENSSSCG00000023660, ENSSSCG00000004387]	0.372814
05146 Amoebiasis	16	506	270	11688	0.126449	1.36882	[ENSSSCG00000007520, ENSSSCG00000006750, ENSSSCG00000017988, ENSSSCG00000039951, ENSSSCG00000013034, ENSSSCG00000015515, ENSSSCG00000016245, ENSSSCG00000032963, ENSSSCG00000017991, ENSSSCG00000000549, ENSSSCG00000017990, ENSSSCG00000016244, ENSSSCG00000023737, ENSSSCG00000017091, ENSSSCG00000031181, ENSSSCG00000016092]	0.371715
04710 Circadian rhythm	4	506	45	11688	0.129114	2.05323	[ENSSSCG00000028552, ENSSSCG00000038628, ENSSSCG00000009472, ENSSSCG00000017983]	0.376306
04550 Signaling pathways regulating pluripotency of stem cells	12	506	194	11688	0.136203	1.42879	[ENSSSCG00000017991, ENSSSCG00000032477, ENSSSCG00000005045, ENSSSCG00000017990, ENSSSCG00000026969, ENSSSCG00000032299, ENSSSCG00000038188, ENSSSCG00000025374, ENSSSCG00000035619, ENSSSCG00000014920, ENSSSCG00000016510, ENSSSCG00000016113]	0.393603
00562 Inositol phosphate metabolism	8	506	118	11688	0.139274	1.56602	[ENSSSCG00000036229, ENSSSCG00000040100, ENSSSCG00000030707, ENSSSCG00000035198, ENSSSCG00000004405, ENSSSCG00000012650, ENSSSCG00000013034, ENSSSCG00000004057]	0.399095
04914 Progesterone-mediated oocyte maturation	9	506	137	11688	0.139809	1.51744	[ENSSSCG00000017991, ENSSSCG00000017990, ENSSSCG00000026969, ENSSSCG00000013052, ENSSSCG00000016494, ENSSSCG00000024999, ENSSSCG00000038112, ENSSSCG00000003558, ENSSSCG00000036553]	0.397292
04668 TNF signaling pathway	11	506	176	11688	0.141839	1.44368	[ENSSSCG00000017991, ENSSSCG00000017990, ENSSSCG00000016101, ENSSSCG00000014907, ENSSSCG00000028157, ENSSSCG00000015073, ENSSSCG00000023737, ENSSSCG00000028806, ENSSSCG00000026940, ENSSSCG00000027256, ENSSSCG00000033364]	0.399727
00350 Tyrosine metabolism	4	506	47	11688	0.14483	1.96586	[ENSSSCG00000009490, ENSSSCG00000040051, ENSSSCG00000016093, ENSSSCG00000029606]	0.404812
04341 Hedgehog signaling pathway - fly	4	506	47	11688	0.14483	1.96586	[ENSSSCG00000005045, ENSSSCG00000038628, ENSSSCG00000015715, ENSSSCG00000015068]	0.404812
05010 Alzheimer's disease	22	506	400	11688	0.148095	1.27043	[ENSSSCG00000007730, ENSSSCG00000033843, ENSSSCG00000036922, ENSSSCG00000012999, ENSSSCG00000028157, ENSSSCG00000013034, ENSSSCG00000036675, ENSSSCG00000013033, ENSSSCG00000015079, ENSSSCG00000031468, ENSSSCG00000013046, ENSSSCG00000014289, ENSSSCG00000010860, ENSSSCG00000016100, ENSSSCG00000037045, ENSSSCG00000037991, ENSSSCG00000016091, ENSSSCG00000040985, ENSSSCG00000032390, ENSSSCG00000000555…	0.407261
Glycan biosynthesis and metabolism	18	506	321	11688	0.157638	1.29526	[ENSSSCG00000009503, ENSSSCG00000006772, ENSSSCG00000033834, ENSSSCG00000032546, ENSSSCG00000013005, ENSSSCG00000039658, ENSSSCG00000011195, ENSSSCG00000009270, ENSSSCG00000021319, ENSSSCG00000007728, ENSSSCG00000040007, ENSSSCG00000006009, ENSSSCG00000009122, ENSSSCG00000028974, ENSSSCG00000029700, ENSSSCG00000029558, ENSSSCG00000023235, ENSSSCG00000026457]	0.430036
04146 Peroxisome	5	506	67	11688	0.163768	1.72379	[ENSSSCG00000014272, ENSSSCG00000040296, ENSSSCG00000014187, ENSSSCG00000013030, ENSSSCG00000040317]	0.443214
04068 FoxO signaling pathway	11	506	182	11688	0.166103	1.39608	[ENSSSCG00000017991, ENSSSCG00000032477, ENSSSCG00000017990, ENSSSCG00000026969, ENSSSCG00000016494, ENSSSCG00000025729, ENSSSCG00000000488, ENSSSCG00000040317, ENSSSCG00000036553, ENSSSCG00000004387, ENSSSCG00000031983]	0.445992
00650 Butanoate metabolism	3	506	33	11688	0.170073	2.09989	[ENSSSCG00000040296, ENSSSCG00000009268, ENSSSCG00000004049]	0.453084
Transport and catabolism	42	506	838	11688	0.177775	1.1577	[ENSSSCG00000011822, ENSSSCG00000035239, ENSSSCG00000028387, ENSSSCG00000011788, ENSSSCG00000037576, ENSSSCG00000039951, ENSSSCG00000036686, ENSSSCG00000029094, ENSSSCG00000014298, ENSSSCG00000017991, ENSSSCG00000017990, ENSSSCG00000016101, ENSSSCG00000003816, ENSSSCG00000014187, ENSSSCG00000011051, ENSSSCG00000025729, ENSSSCG00000013030, ENSSSCG00000000488, ENSSSCG00000007513, ENSSSCG00000008841…	0.469933
Cancers	91	506	1917	11688	0.177827	1.0965	[ENSSSCG00000007520, ENSSSCG00000006750, ENSSSCG00000033812, ENSSSCG00000010853, ENSSSCG00000017804, ENSSSCG00000004052, ENSSSCG00000009708, ENSSSCG00000033175, ENSSSCG00000039951, ENSSSCG00000017968, ENSSSCG00000036686, ENSSSCG00000016113, ENSSSCG00000038989, ENSSSCG00000014894, ENSSSCG00000031356, ENSSSCG00000002829, ENSSSCG00000016244, ENSSSCG00000004404, ENSSSCG00000000488, ENSSSCG00000010739…	0.466454
04721 Synaptic vesicle cycle	5	506	69	11688	0.178239	1.67383	[ENSSSCG00000011822, ENSSSCG00000028387, ENSSSCG00000009084, ENSSSCG00000027325, ENSSSCG00000021310]	0.463965
04973 Carbohydrate digestion and absorption	5	506	69	11688	0.178239	1.67383	[ENSSSCG00000017991, ENSSSCG00000017990, ENSSSCG00000014896, ENSSSCG00000013034, ENSSSCG00000017951]	0.463965
04066 HIF-1 signaling pathway	12	506	205	11688	0.178723	1.35213	[ENSSSCG00000017991, ENSSSCG00000021314, ENSSSCG00000017990, ENSSSCG00000011516, ENSSSCG00000016091, ENSSSCG00000040985, ENSSSCG00000038534, ENSSSCG00000009123, ENSSSCG00000039349, ENSSSCG00000032963, ENSSSCG00000013037, ENSSSCG00000015522]	0.45823
00061 Fatty acid biosynthesis	2	506	18	11688	0.181858	2.56653	[ENSSSCG00000014272, ENSSSCG00000025759]	0.462787
Translation	40	506	798	11688	0.184646	1.15784	[ENSSSCG00000034306, ENSSSCG00000006770, ENSSSCG00000017826, ENSSSCG00000027110, ENSSSCG00000032209, ENSSSCG00000031239, ENSSSCG00000014910, ENSSSCG00000014298, ENSSSCG00000014178, ENSSSCG00000011783, ENSSSCG00000013051, ENSSSCG00000036290, ENSSSCG00000016241, ENSSSCG00000039140, ENSSSCG00000039740, ENSSSCG00000033916, ENSSSCG00000028976, ENSSSCG00000028417, ENSSSCG00000006008, ENSSSCG00000004389…	0.466401
04933 AGE-RAGE signaling pathway in diabetic complications	11	506	187	11688	0.187777	1.35875	[ENSSSCG00000017991, ENSSSCG00000032477, ENSSSCG00000017990, ENSSSCG00000026969, ENSSSCG00000002829, ENSSSCG00000016244, ENSSSCG00000031181, ENSSSCG00000013034, ENSSSCG00000016092, ENSSSCG00000016245, ENSSSCG00000013037]	0.470824
04932 Non-alcoholic fatty liver disease (NAFLD)	17	506	314	11688	0.202888	1.25057	[ENSSSCG00000033843, ENSSSCG00000036922, ENSSSCG00000028157, ENSSSCG00000015717, ENSSSCG00000036675, ENSSSCG00000033364, ENSSSCG00000031468, ENSSSCG00000013046, ENSSSCG00000014289, ENSSSCG00000017991, ENSSSCG00000017990, ENSSSCG00000016100, ENSSSCG00000037045, ENSSSCG00000025729, ENSSSCG00000015073, ENSSSCG00000032390, ENSSSCG00000005976]	0.504998
04670 Leukocyte transendothelial migration	14	506	252	11688	0.204006	1.28327	[ENSSSCG00000006773, ENSSSCG00000032595, ENSSSCG00000011056, ENSSSCG00000017968, ENSSSCG00000008819, ENSSSCG00000011511, ENSSSCG00000017991, ENSSSCG00000017990, ENSSSCG00000002829, ENSSSCG00000017091, ENSSSCG00000005997, ENSSSCG00000009500, ENSSSCG00000004388, ENSSSCG00000004058]	0.504102
04624 Toll and Imd signaling pathway	6	506	92	11688	0.207974	1.50644	[ENSSSCG00000028157, ENSSSCG00000028471, ENSSSCG00000027256, ENSSSCG00000004037, ENSSSCG00000039093, ENSSSCG00000009125]	0.510209
03450 Non-homologous end-joining	2	506	20	11688	0.213828	2.30988	[ENSSSCG00000014280, ENSSSCG00000011049]	0.520823
04213 Longevity regulating pathway - multiple species	8	506	133	11688	0.218758	1.3894	[ENSSSCG00000017991, ENSSSCG00000032477, ENSSSCG00000017990, ENSSSCG00000026969, ENSSSCG00000011051, ENSSSCG00000025729, ENSSSCG00000040317, ENSSSCG00000004387]	0.529053
04062 Chemokine signaling pathway	15	506	280	11688	0.233035	1.23744	[ENSSSCG00000032477, ENSSSCG00000033812, ENSSSCG00000032595, ENSSSCG00000033175, ENSSSCG00000017968, ENSSSCG00000036686, ENSSSCG00000013034, ENSSSCG00000036553, ENSSSCG00000012652, ENSSSCG00000017991, ENSSSCG00000017990, ENSSSCG00000026969, ENSSSCG00000016494, ENSSSCG00000003578, ENSSSCG00000004387]	0.559613
00290 Valine, leucine and isoleucine biosynthesis	1	506	6	11688	0.233256	3.8498	[ENSSSCG00000029163]	0.556225
Infectious diseases	99	506	2134	11688	0.234285	1.07159	[ENSSSCG00000007520, ENSSSCG00000033812, ENSSSCG00000037576, ENSSSCG00000017968, ENSSSCG00000031239, ENSSSCG00000014298, ENSSSCG00000032963, ENSSSCG00000016244, ENSSSCG00000024416, ENSSSCG00000034192, ENSSSCG00000004404, ENSSSCG00000028976, ENSSSCG00000007512, ENSSSCG00000029441, ENSSSCG00000026294, ENSSSCG00000014907, ENSSSCG00000031504, ENSSSCG00000011511, ENSSSCG00000016245, ENSSSCG00000026969…	0.5548
05131 Shigellosis	9	506	156	11688	0.23478	1.33262	[ENSSSCG00000033812, ENSSSCG00000004404, ENSSSCG00000017091, ENSSSCG00000033175, ENSSSCG00000003577, ENSSSCG00000017968, ENSSSCG00000036686, ENSSSCG00000031504, ENSSSCG00000012652]	0.552138
04917 Prolactin signaling pathway	6	506	96	11688	0.236023	1.44368	[ENSSSCG00000017991, ENSSSCG00000032477, ENSSSCG00000017990, ENSSSCG00000026969, ENSSSCG00000014277, ENSSSCG00000004387]	0.551259
04114 Oocyte meiosis	12	506	220	11688	0.245483	1.25994	[ENSSSCG00000007730, ENSSSCG00000013052, ENSSSCG00000038628, ENSSSCG00000024999, ENSSSCG00000038112, ENSSSCG00000037991, ENSSSCG00000003558, ENSSSCG00000000555, ENSSSCG00000009123, ENSSSCG00000014298, ENSSSCG00000038989, ENSSSCG00000007512]	0.569454
03060 Protein export	2	506	22	11688	0.246261	2.09989	[ENSSSCG00000031664, ENSSSCG00000037623]	0.567399
00565 Ether lipid metabolism	4	506	59	11688	0.251612	1.56602	[ENSSSCG00000038619, ENSSSCG00000006001, ENSSSCG00000031904, ENSSSCG00000024027]	0.575837
04970 Salivary secretion	8	506	139	11688	0.254529	1.32943	[ENSSSCG00000007730, ENSSSCG00000007520, ENSSSCG00000014896, ENSSSCG00000027898, ENSSSCG00000003569, ENSSSCG00000013034, ENSSSCG00000000555, ENSSSCG00000017951]	0.578629
04923 Regulation of lipolysis in adipocyte	5	506	79	11688	0.256702	1.46195	[ENSSSCG00000017991, ENSSSCG00000017990, ENSSSCG00000007520, ENSSSCG00000025729, ENSSSCG00000006749]	0.579704
05222 Small cell lung cancer	11	506	202	11688	0.259676	1.25786	[ENSSSCG00000017991, ENSSSCG00000000549, ENSSSCG00000017990, ENSSSCG00000006750, ENSSSCG00000016244, ENSSSCG00000017988, ENSSSCG00000031181, ENSSSCG00000036675, ENSSSCG00000016092, ENSSSCG00000017950, ENSSSCG00000016245]	0.582563
04725 Cholinergic synapse	9	506	161	11688	0.263014	1.29124	[ENSSSCG00000017991, ENSSSCG00000032477, ENSSSCG00000017990, ENSSSCG00000026969, ENSSSCG00000014907, ENSSSCG00000034192, ENSSSCG00000013034, ENSSSCG00000000555, ENSSSCG00000009123]	0.586195
03040 Spliceosome	5	506	80	11688	0.264988	1.44368	[ENSSSCG00000017971, ENSSSCG00000040417, ENSSSCG00000011051, ENSSSCG00000033373, ENSSSCG00000040896]	0.58676
04711 Circadian rhythm - fly	1	506	7	11688	0.266467	3.29983	[ENSSSCG00000017983]	0.586227
04978 Mineral absorption	4	506	61	11688	0.270873	1.51468	[ENSSSCG00000014896, ENSSSCG00000027898, ENSSSCG00000021581, ENSSSCG00000017951]	0.592101
03410 Base excision repair	5	506	81	11688	0.273335	1.42585	[ENSSSCG00000014917, ENSSSCG00000022957, ENSSSCG00000009570, ENSSSCG00000023660, ENSSSCG00000031369]	0.593676
05142 Chagas disease (American trypanosomiasis)	13	506	247	11688	0.27357	1.21573	[ENSSSCG00000007520, ENSSSCG00000028157, ENSSSCG00000031406, ENSSSCG00000013034, ENSSSCG00000014298, ENSSSCG00000033267, ENSSSCG00000032963, ENSSSCG00000017991, ENSSSCG00000017990, ENSSSCG00000016101, ENSSSCG00000034192, ENSSSCG00000028976, ENSSSCG00000007512]	0.590426
04964 Proximal tubule bicarbonate reclamation	2	506	24	11688	0.278852	1.9249	[ENSSSCG00000014896, ENSSSCG00000017951]	0.59804
Replication and repair	17	506	334	11688	0.279754	1.17569	[ENSSSCG00000010865, ENSSSCG00000014917, ENSSSCG00000012997, ENSSSCG00000037059, ENSSSCG00000017822, ENSSSCG00000012655, ENSSSCG00000011049, ENSSSCG00000031369, ENSSSCG00000034743, ENSSSCG00000031356, ENSSSCG00000024437, ENSSSCG00000022957, ENSSSCG00000014280, ENSSSCG00000009570, ENSSSCG00000003579, ENSSSCG00000023660, ENSSSCG00000008850]	0.596226
04931 Insulin resistance	9	506	164	11688	0.280443	1.26762	[ENSSSCG00000017991, ENSSSCG00000017990, ENSSSCG00000007530, ENSSSCG00000014907, ENSSSCG00000024999, ENSSSCG00000009270, ENSSSCG00000025729, ENSSSCG00000003558, ENSSSCG00000013022]	0.593982
Xenobiotics biodegradation and metabolism	7	506	123	11688	0.283751	1.31457	[ENSSSCG00000010853, ENSSSCG00000039145, ENSSSCG00000002825, ENSSSCG00000040051, ENSSSCG00000016093, ENSSSCG00000029606, ENSSSCG00000034721]	0.597279
05014 Amyotrophic lateral sclerosis (ALS)	8	506	144	11688	0.285632	1.28327	[ENSSSCG00000036438, ENSSSCG00000037991, ENSSSCG00000015073, ENSSSCG00000016109, ENSSSCG00000036675, ENSSSCG00000033364, ENSSSCG00000013033, ENSSSCG00000017950]	0.597549
01524 Platinum drug resistance	10	506	187	11688	0.29177	1.23523	[ENSSSCG00000017991, ENSSSCG00000017990, ENSSSCG00000028157, ENSSSCG00000015073, ENSSSCG00000000488, ENSSSCG00000036675, ENSSSCG00000033364, ENSSSCG00000013033, ENSSSCG00000003579, ENSSSCG00000017950]	0.606669
04520 Adherens junction	9	506	166	11688	0.292239	1.25235	[ENSSSCG00000030680, ENSSSCG00000004404, ENSSSCG00000017091, ENSSSCG00000003577, ENSSSCG00000036686, ENSSSCG00000031504, ENSSSCG00000005975, ENSSSCG00000009474, ENSSSCG00000004388]	0.603961
04972 Pancreatic secretion	8	506	147	11688	0.304745	1.25708	[ENSSSCG00000007520, ENSSSCG00000032595, ENSSSCG00000014896, ENSSSCG00000027898, ENSSSCG00000003569, ENSSSCG00000013034, ENSSSCG00000000555, ENSSSCG00000017951]	0.626012
04022 cGMP - PKG signaling pathway	15	506	297	11688	0.306259	1.16661	[ENSSSCG00000007730, ENSSSCG00000014907, ENSSSCG00000014896, ENSSSCG00000017968, ENSSSCG00000013034, ENSSSCG00000013033, ENSSSCG00000017951, ENSSSCG00000038160, ENSSSCG00000014296, ENSSSCG00000037991, ENSSSCG00000025729, ENSSSCG00000027898, ENSSSCG00000000555, ENSSSCG00000009477, ENSSSCG00000040148]	0.625355
04115 p53 signaling pathway	9	506	169	11688	0.310164	1.23011	[ENSSSCG00000014284, ENSSSCG00000017024, ENSSSCG00000028157, ENSSSCG00000004390, ENSSSCG00000000488, ENSSSCG00000036675, ENSSSCG00000017950, ENSSSCG00000029304, ENSSSCG00000031983]	0.629559
04971 Gastric acid secretion	9	506	169	11688	0.310164	1.23011	[ENSSSCG00000007730, ENSSSCG00000007520, ENSSSCG00000014896, ENSSSCG00000003569, ENSSSCG00000013034, ENSSSCG00000000555, ENSSSCG00000009123, ENSSSCG00000017951, ENSSSCG00000004058]	0.629559
04260 Cardiac muscle contraction	7	506	128	11688	0.318389	1.26322	[ENSSSCG00000036922, ENSSSCG00000037045, ENSSSCG00000014896, ENSSSCG00000003569, ENSSSCG00000017951, ENSSSCG00000013046, ENSSSCG00000014289]	0.638652
00983 Drug metabolism - other enzymes	3	506	46	11688	0.320883	1.50644	[ENSSSCG00000039145, ENSSSCG00000002825, ENSSSCG00000034721]	0.639889
04144 Endocytosis	12	506	236	11688	0.325095	1.17452	[ENSSSCG00000004044, ENSSSCG00000008842, ENSSSCG00000011822, ENSSSCG00000028387, ENSSSCG00000008844, ENSSSCG00000008768, ENSSSCG00000011051, ENSSSCG00000036686, ENSSSCG00000000488, ENSSSCG00000007513, ENSSSCG00000006775, ENSSSCG00000008841]	0.644519
00310 Lysine degradation	5	506	88	11688	0.333008	1.31243	[ENSSSCG00000040296, ENSSSCG00000014286, ENSSSCG00000009268, ENSSSCG00000011048, ENSSSCG00000004049]	0.656392
03430 Mismatch repair	3	506	48	11688	0.344882	1.44368	[ENSSSCG00000010865, ENSSSCG00000014917, ENSSSCG00000017822]	0.675889
05418 Fluid shear stress and atherosclerosis	14	506	284	11688	0.347211	1.13867	[ENSSSCG00000005045, ENSSSCG00000007730, ENSSSCG00000008601, ENSSSCG00000008844, ENSSSCG00000033364, ENSSSCG00000016113, ENSSSCG00000017950, ENSSSCG00000032963, ENSSSCG00000013037, ENSSSCG00000017991, ENSSSCG00000017990, ENSSSCG00000002829, ENSSSCG00000015073, ENSSSCG00000027256]	0.676566
05012 Parkinson's disease	15	506	306	11688	0.347453	1.13229	[ENSSSCG00000033843, ENSSSCG00000036922, ENSSSCG00000004032, ENSSSCG00000036675, ENSSSCG00000031468, ENSSSCG00000013046, ENSSSCG00000014289, ENSSSCG00000035842, ENSSSCG00000014285, ENSSSCG00000014296, ENSSSCG00000016100, ENSSSCG00000037045, ENSSSCG00000032390, ENSSSCG00000005976, ENSSSCG00000007524]	0.67319
04611 Platelet activation	13	506	263	11688	0.35174	1.14177	[ENSSSCG00000007520, ENSSSCG00000031035, ENSSSCG00000032595, ENSSSCG00000005041, ENSSSCG00000017968, ENSSSCG00000013034, ENSSSCG00000013023, ENSSSCG00000016504, ENSSSCG00000017991, ENSSSCG00000017990, ENSSSCG00000026868, ENSSSCG00000013041, ENSSSCG00000000555]	0.677645
04330 Notch signaling pathway	5	506	91	11688	0.358986	1.26917	[ENSSSCG00000025374, ENSSSCG00000013049, ENSSSCG00000010739, ENSSSCG00000010860, ENSSSCG00000031356]	0.68772
05033 Nicotine addiction	2	506	29	11688	0.359417	1.59302	[ENSSSCG00000008809, ENSSSCG00000035621]	0.684699
00190 Oxidative phosphorylation	12	506	243	11688	0.361679	1.14068	[ENSSSCG00000033843, ENSSSCG00000036922, ENSSSCG00000016100, ENSSSCG00000037045, ENSSSCG00000032390, ENSSSCG00000005976, ENSSSCG00000021310, ENSSSCG00000031468, ENSSSCG00000007524, ENSSSCG00000013046, ENSSSCG00000037743, ENSSSCG00000014289]	0.685181
04728 Dopaminergic synapse	11	506	222	11688	0.366769	1.14454	[ENSSSCG00000007730, ENSSSCG00000007520, ENSSSCG00000014907, ENSSSCG00000034192, ENSSSCG00000028976, ENSSSCG00000031406, ENSSSCG00000013034, ENSSSCG00000000555, ENSSSCG00000009123, ENSSSCG00000014298, ENSSSCG00000007512]	0.690985
04310 Wnt signaling pathway	12	506	245	11688	0.372252	1.13137	[ENSSSCG00000038628, ENSSSCG00000025374, ENSSSCG00000030680, ENSSSCG00000037991, ENSSSCG00000035619, ENSSSCG00000014920, ENSSSCG00000013034, ENSSSCG00000010739, ENSSSCG00000009123, ENSSSCG00000026200, ENSSSCG00000017950, ENSSSCG00000011794]	0.697461
Environmental adaptation	10	506	202	11688	0.377916	1.14351	[ENSSSCG00000007730, ENSSSCG00000007520, ENSSSCG00000028552, ENSSSCG00000034192, ENSSSCG00000038628, ENSSSCG00000028806, ENSSSCG00000009472, ENSSSCG00000013034, ENSSSCG00000009123, ENSSSCG00000017983]	0.704204
Endocrine and metabolic diseases	35	506	761	11688	0.378786	1.06236	[ENSSSCG00000036922, ENSSSCG00000013022, ENSSSCG00000013046, ENSSSCG00000032963, ENSSSCG00000031356, ENSSSCG00000017991, ENSSSCG00000017990, ENSSSCG00000002829, ENSSSCG00000016244, ENSSSCG00000016100, ENSSSCG00000024999, ENSSSCG00000009270, ENSSSCG00000037045, ENSSSCG00000025729, ENSSSCG00000015073, ENSSSCG00000031181, ENSSSCG00000032390, ENSSSCG00000003558, ENSSSCG00000005976, ENSSSCG00000032477…	0.70199
00510 N-Glycan biosynthesis	3	506	51	11688	0.38071	1.35875	[ENSSSCG00000021319, ENSSSCG00000013005, ENSSSCG00000023235]	0.701741
04922 Glucagon signaling pathway	10	506	203	11688	0.383778	1.13787	[ENSSSCG00000007730, ENSSSCG00000007520, ENSSSCG00000014907, ENSSSCG00000037991, ENSSSCG00000038534, ENSSSCG00000013034, ENSSSCG00000000555, ENSSSCG00000011185, ENSSSCG00000013022, ENSSSCG00000009123]	0.703592
04962 Vasopressin-regulated water reabsorption	4	506	73	11688	0.389489	1.26569	[ENSSSCG00000007520, ENSSSCG00000014907, ENSSSCG00000009084, ENSSSCG00000037576]	0.710244
04913 Ovarian Steroidogenesis	3	506	53	11688	0.404364	1.30748	[ENSSSCG00000007520, ENSSSCG00000011780, ENSSSCG00000014288]	0.733447
00072 Synthesis and degradation of ketone bodies	1	506	12	11688	0.412185	1.9249	[ENSSSCG00000004049]	0.743678
03440 Homologous recombination	4	506	76	11688	0.419083	1.21573	[ENSSSCG00000014280, ENSSSCG00000017822, ENSSSCG00000012655, ENSSSCG00000008850]	0.752143
04391 Hippo signaling pathway -fly	6	506	120	11688	0.4191	1.15494	[ENSSSCG00000028976, ENSSSCG00000031406, ENSSSCG00000014298, ENSSSCG00000038989, ENSSSCG00000007512, ENSSSCG00000036326]	0.748236
03460 Fanconi anemia pathway	5	506	98	11688	0.419644	1.17851	[ENSSSCG00000024437, ENSSSCG00000017822, ENSSSCG00000003579, ENSSSCG00000008850, ENSSSCG00000031356]	0.745304
03008 Ribosome biogenesis in eukaryotes	2	506	33	11688	0.421443	1.39993	[ENSSSCG00000027110, ENSSSCG00000009710]	0.744622
04640 Hematopoietic cell lineage	9	506	188	11688	0.427359	1.10579	[ENSSSCG00000008842, ENSSSCG00000031035, ENSSSCG00000026868, ENSSSCG00000023737, ENSSSCG00000014282, ENSSSCG00000006748, ENSSSCG00000023909, ENSSSCG00000039951, ENSSSCG00000014278]	0.751183
Lipid metabolism	23	506	504	11688	0.427516	1.05411	[ENSSSCG00000036438, ENSSSCG00000038619, ENSSSCG00000003891, ENSSSCG00000036229, ENSSSCG00000005970, ENSSSCG00000006001, ENSSSCG00000011780, ENSSSCG00000016504, ENSSSCG00000017978, ENSSSCG00000013004, ENSSSCG00000014272, ENSSSCG00000017980, ENSSSCG00000025759, ENSSSCG00000040296, ENSSSCG00000031904, ENSSSCG00000003889, ENSSSCG00000021464, ENSSSCG00000009268, ENSSSCG00000028720, ENSSSCG00000004049…	0.747605
04152 AMPK signaling pathway	11	506	233	11688	0.428132	1.0905	[ENSSSCG00000017991, ENSSSCG00000017990, ENSSSCG00000014907, ENSSSCG00000025729, ENSSSCG00000015717, ENSSSCG00000031271, ENSSSCG00000028976, ENSSSCG00000031406, ENSSSCG00000014298, ENSSSCG00000007512, ENSSSCG00000004387]	0.744862
01212 Fatty acid metabolism	5	506	99	11688	0.428253	1.16661	[ENSSSCG00000014272, ENSSSCG00000040296, ENSSSCG00000009268, ENSSSCG00000028720, ENSSSCG00000004049]	0.741291
04212 Longevity regulating pathway - worm	7	506	144	11688	0.432245	1.12286	[ENSSSCG00000022957, ENSSSCG00000009570, ENSSSCG00000011780, ENSSSCG00000040317, ENSSSCG00000023660, ENSSSCG00000031369, ENSSSCG00000004387]	0.744422
03050 Proteasome	4	506	79	11688	0.448331	1.16956	[ENSSSCG00000038163, ENSSSCG00000023998, ENSSSCG00000005038, ENSSSCG00000032963]	0.768246
Development	28	506	627	11688	0.460534	1.03153	[ENSSSCG00000036549, ENSSSCG00000017948, ENSSSCG00000004052, ENSSSCG00000009709, ENSSSCG00000017968, ENSSSCG00000016113, ENSSSCG00000037999, ENSSSCG00000032963, ENSSSCG00000017991, ENSSSCG00000017990, ENSSSCG00000009092, ENSSSCG00000017993, ENSSSCG00000026516, ENSSSCG00000017095, ENSSSCG00000027762, ENSSSCG00000032477, ENSSSCG00000026294, ENSSSCG00000012669, ENSSSCG00000011514, ENSSSCG00000012667…	0.78521
04925 Aldosterone synthesis and secretion	6	506	127	11688	0.473078	1.09128	[ENSSSCG00000007730, ENSSSCG00000007520, ENSSSCG00000014907, ENSSSCG00000013034, ENSSSCG00000000555, ENSSSCG00000009123]	0.802585
04744 Phototransduction	3	506	59	11688	0.473466	1.17452	[ENSSSCG00000007730, ENSSSCG00000038160, ENSSSCG00000040148]	0.799267
Metabolism	114	506	2612	11688	0.478047	1.00814	[ENSSSCG00000036922, ENSSSCG00000035715, ENSSSCG00000009708, ENSSSCG00000013005, ENSSSCG00000013004, ENSSSCG00000036094, ENSSSCG00000014187, ENSSSCG00000040100, ENSSSCG00000011195, ENSSSCG00000009270, ENSSSCG00000030707, ENSSSCG00000011193, ENSSSCG00000025345, ENSSSCG00000040985, ENSSSCG00000004405, ENSSSCG00000005976, ENSSSCG00000028974, ENSSSCG00000029700, ENSSSCG00000028078, ENSSSCG00000005970…	0.803024
03030 DNA replication	3	506	60	11688	0.484638	1.15494	[ENSSSCG00000014917, ENSSSCG00000012997, ENSSSCG00000017822]	0.810105
00740 Riboflavin metabolism	1	506	15	11688	0.485349	1.53992	[ENSSSCG00000023936]	0.807337
05145 Toxoplasmosis	9	506	198	11688	0.489117	1.04995	[ENSSSCG00000000549, ENSSSCG00000006750, ENSSSCG00000034192, ENSSSCG00000028157, ENSSSCG00000011051, ENSSSCG00000017988, ENSSSCG00000036675, ENSSSCG00000013033, ENSSSCG00000032963]	0.809655
04727 GABAergic synapse	5	506	108	11688	0.504197	1.06939	[ENSSSCG00000034192, ENSSSCG00000009084, ENSSSCG00000008809, ENSSSCG00000035621, ENSSSCG00000016104]	0.830585
Metabolism of terpenoids and polyketides	2	506	39	11688	0.508242	1.18455	[ENSSSCG00000009491, ENSSSCG00000004049]	0.833224
05161 Hepatitis B	11	506	248	11688	0.511221	1.02454	[ENSSSCG00000017991, ENSSSCG00000032477, ENSSSCG00000017990, ENSSSCG00000026969, ENSSSCG00000014907, ENSSSCG00000028157, ENSSSCG00000026940, ENSSSCG00000036675, ENSSSCG00000013033, ENSSSCG00000017950, ENSSSCG00000014420]	0.834097
Biosynthesis of other secondary metabolites	1	506	17	11688	0.529002	1.35875	[ENSSSCG00000009491]	0.858999
Energy metabolism	13	506	299	11688	0.534402	1.0043	[ENSSSCG00000033843, ENSSSCG00000036922, ENSSSCG00000036675, ENSSSCG00000031468, ENSSSCG00000013046, ENSSSCG00000037743, ENSSSCG00000014289, ENSSSCG00000016100, ENSSSCG00000037045, ENSSSCG00000032390, ENSSSCG00000005976, ENSSSCG00000021310, ENSSSCG00000007524]	0.863655
00640 Propanoate metabolism	2	506	41	11688	0.535236	1.12677	[ENSSSCG00000040296, ENSSSCG00000004049]	0.860922
03018 RNA degradation	2	506	41	11688	0.535236	1.12677	[ENSSSCG00000009096, ENSSSCG00000004046]	0.860922
04215 Apoptosis - multiple species	3	506	65	11688	0.538679	1.0661	[ENSSSCG00000028157, ENSSSCG00000010868, ENSSSCG00000036675]	0.858363
05321 Inflammatiory bowel disease (IBD)	8	506	183	11688	0.540051	1.00978	[ENSSSCG00000038750, ENSSSCG00000014281, ENSSSCG00000014282, ENSSSCG00000009087, ENSSSCG00000000482, ENSSSCG00000033267, ENSSSCG00000014278, ENSSSCG00000032963]	0.856547
04713 Circadian entrainment	7	506	160	11688	0.543352	1.01057	[ENSSSCG00000007730, ENSSSCG00000007520, ENSSSCG00000034192, ENSSSCG00000028806, ENSSSCG00000013034, ENSSSCG00000009123, ENSSSCG00000017983]	0.857792
04975 Fat digestion and absorption	3	506	66	11688	0.549095	1.04995	[ENSSSCG00000040689, ENSSSCG00000030921, ENSSSCG00000004049]	0.862863
00920 Sulfur metabolism	1	506	18	11688	0.549422	1.28327	[ENSSSCG00000036675]	0.859418
04371 Apelin signaling pathway	12	506	279	11688	0.551531	0.993497	[ENSSSCG00000032477, ENSSSCG00000007730, ENSSSCG00000026969, ENSSSCG00000006002, ENSSSCG00000011788, ENSSSCG00000010868, ENSSSCG00000003569, ENSSSCG00000013034, ENSSSCG00000030843, ENSSSCG00000029094, ENSSSCG00000000555, ENSSSCG00000039349]	0.858777
00330 Arginine and proline metabolism	3	506	67	11688	0.55937	1.03428	[ENSSSCG00000010855, ENSSSCG00000020915, ENSSSCG00000017952]	0.867024
04723 Retrograde endocannabinoid signaling	5	506	115	11688	0.560404	1.0043	[ENSSSCG00000034192, ENSSSCG00000013034, ENSSSCG00000000555, ENSSSCG00000008809, ENSSSCG00000035621]	0.864695
04120 Ubiquitin mediated proteolysis	12	506	282	11688	0.566668	0.982928	[ENSSSCG00000013052, ENSSSCG00000004032, ENSSSCG00000038628, ENSSSCG00000027057, ENSSSCG00000010738, ENSSSCG00000011506, ENSSSCG00000021451, ENSSSCG00000000488, ENSSSCG00000015068, ENSSSCG00000037755, ENSSSCG00000017985, ENSSSCG00000035842]	0.870423
04660 T cell receptor signaling pathway	12	506	282	11688	0.566668	0.982928	[ENSSSCG00000017991, ENSSSCG00000032477, ENSSSCG00000017990, ENSSSCG00000026969, ENSSSCG00000037991, ENSSSCG00000023737, ENSSSCG00000014282, ENSSSCG00000013023, ENSSSCG00000027256, ENSSSCG00000033267, ENSSSCG00000014278, ENSSSCG00000032963]	0.870423
05032 Morphine addiction	4	506	92	11688	0.5682	1.0043	[ENSSSCG00000007520, ENSSSCG00000034192, ENSSSCG00000008809, ENSSSCG00000035621]	0.864983
00770 Pantothenate and CoA biosynthesis	1	506	19	11688	0.568959	1.21573	[ENSSSCG00000029163]	0.862289
04742 Taste transduction	9	506	212	11688	0.572297	0.98061	[ENSSSCG00000010744, ENSSSCG00000013019, ENSSSCG00000007077, ENSSSCG00000011518, ENSSSCG00000040799, ENSSSCG00000007528, ENSSSCG00000013034, ENSSSCG00000021363, ENSSSCG00000028554]	0.86351
03420 Nucleotide excision repair	4	506	93	11688	0.576823	0.993497	[ENSSSCG00000014917, ENSSSCG00000037059, ENSSSCG00000017822, ENSSSCG00000034743]	0.866505
00620 Pyruvate metabolism	3	506	70	11688	0.589334	0.989949	[ENSSSCG00000038534, ENSSSCG00000014919, ENSSSCG00000004049]	0.881416
05134 Legionellosis	5	506	119	11688	0.59105	0.970538	[ENSSSCG00000028157, ENSSSCG00000016095, ENSSSCG00000011051, ENSSSCG00000036675, ENSSSCG00000031239]	0.880122
04930 Type II diabetes mellitus	4	506	95	11688	0.593771	0.972582	[ENSSSCG00000017991, ENSSSCG00000017990, ENSSSCG00000025729, ENSSSCG00000015717]	0.88033
00450 Selenocompound metabolism	1	506	21	11688	0.605532	1.09994	[ENSSSCG00000009708]	0.893881
03010 Ribosome	22	506	530	11688	0.613296	0.958819	[ENSSSCG00000034306, ENSSSCG00000006770, ENSSSCG00000028850, ENSSSCG00000030977, ENSSSCG00000036398, ENSSSCG00000032209, ENSSSCG00000014910, ENSSSCG00000033783, ENSSSCG00000014178, ENSSSCG00000039945, ENSSSCG00000039349, ENSSSCG00000013051, ENSSSCG00000023219, ENSSSCG00000036290, ENSSSCG00000039140, ENSSSCG00000039740, ENSSSCG00000033916, ENSSSCG00000028417, ENSSSCG00000006008, ENSSSCG00000004389…	0.901439
04014 Ras signaling pathway	19	506	459	11688	0.614401	0.95616	[ENSSSCG00000032477, ENSSSCG00000007730, ENSSSCG00000008842, ENSSSCG00000008844, ENSSSCG00000032595, ENSSSCG00000015519, ENSSSCG00000015523, ENSSSCG00000036213, ENSSSCG00000013023, ENSSSCG00000013033, ENSSSCG00000013037, ENSSSCG00000035721, ENSSSCG00000015522, ENSSSCG00000017991, ENSSSCG00000017990, ENSSSCG00000026969, ENSSSCG00000024674, ENSSSCG00000009278, ENSSSCG00000008841]	0.899187
05143 African trypanosomiasis	4	506	99	11688	0.626432	0.933285	[ENSSSCG00000039951, ENSSSCG00000013034, ENSSSCG00000030921, ENSSSCG00000032963]	0.912878
04072 Phospholipase D signaling pathway	12	506	296	11688	0.634375	0.936438	[ENSSSCG00000017991, ENSSSCG00000032477, ENSSSCG00000008842, ENSSSCG00000017990, ENSSSCG00000011822, ENSSSCG00000026969, ENSSSCG00000007520, ENSSSCG00000028387, ENSSSCG00000039951, ENSSSCG00000013034, ENSSSCG00000005997, ENSSSCG00000008841]	0.920519
04924 Renin secretion	5	506	125	11688	0.634724	0.923953	[ENSSSCG00000007730, ENSSSCG00000007520, ENSSSCG00000037991, ENSSSCG00000013034, ENSSSCG00000000555]	0.917122
00531 Glycosaminoglycan degradation	1	506	23	11688	0.639008	1.0043	[ENSSSCG00000009122]	0.919417
00514 Other types of O-glycan biosynthesis	1	506	23	11688	0.639008	1.0043	[ENSSSCG00000009270]	0.919417
05034 Alcoholism	11	506	274	11688	0.644944	0.927325	[ENSSSCG00000032477, ENSSSCG00000007730, ENSSSCG00000026969, ENSSSCG00000007520, ENSSSCG00000016494, ENSSSCG00000014907, ENSSSCG00000034192, ENSSSCG00000016107, ENSSSCG00000036553, ENSSSCG00000023971, ENSSSCG00000016511]	0.920193
00982 Drug metabolism - cytochrome P450	3	506	76	11688	0.645199	0.911795	[ENSSSCG00000040051, ENSSSCG00000016093, ENSSSCG00000029606]	0.916721
01210 2-Oxocarboxylic acid metabolism	1	506	24	11688	0.654667	0.962451	[ENSSSCG00000029163]	0.926313
Substance dependence	15	506	376	11688	0.665744	0.921495	[ENSSSCG00000032477, ENSSSCG00000007730, ENSSSCG00000007520, ENSSSCG00000014907, ENSSSCG00000016107, ENSSSCG00000036553, ENSSSCG00000008809, ENSSSCG00000035621, ENSSSCG00000016511, ENSSSCG00000026969, ENSSSCG00000016494, ENSSSCG00000034192, ENSSSCG00000037991, ENSSSCG00000009123, ENSSSCG00000023971]	0.938094
01230 Biosynthesis of amino acids	6	506	155	11688	0.66758	0.894148	[ENSSSCG00000010855, ENSSSCG00000021229, ENSSSCG00000029163, ENSSSCG00000016091, ENSSSCG00000040985, ENSSSCG00000021210]	0.93681
04392 Hippo signaling pathway - multiple species	1	506	25	11688	0.669648	0.923953	[ENSSSCG00000036326]	0.93586
05030 Cocaine addiction	2	506	53	11688	0.675158	0.871653	[ENSSSCG00000007520, ENSSSCG00000014907]	0.93971
00040 Pentose and glucuronate interconversions	1	506	26	11688	0.68398	0.888416	[ENSSSCG00000021210]	0.948119
00670 One carbon pool by folate	1	506	27	11688	0.697692	0.855512	[ENSSSCG00000028078]	0.96321
05020 Prion diseases	4	506	110	11688	0.707256	0.839957	[ENSSSCG00000011051, ENSSSCG00000017988, ENSSSCG00000015515, ENSSSCG00000021620]	0.972476
00532 Glycosaminoglycan biosynthesis - chondroitin sulfate / dermatan sulfate	1	506	28	11688	0.71081	0.824958	[ENSSSCG00000028974]	0.973438
00900 Terpenoid backbone biosynthesis	1	506	28	11688	0.71081	0.824958	[ENSSSCG00000004049]	0.973438
05203 Viral carcinogenesis	11	506	291	11688	0.72068	0.873151	[ENSSSCG00000017991, ENSSSCG00000032477, ENSSSCG00000017990, ENSSSCG00000026969, ENSSSCG00000014907, ENSSSCG00000028157, ENSSSCG00000016107, ENSSSCG00000000488, ENSSSCG00000013033, ENSSSCG00000017950, ENSSSCG00000038989]	0.979091
Overview	13	506	341	11688	0.721126	0.8806	[ENSSSCG00000010855, ENSSSCG00000029163, ENSSSCG00000038534, ENSSSCG00000014272, ENSSSCG00000040296, ENSSSCG00000021229, ENSSSCG00000016091, ENSSSCG00000040985, ENSSSCG00000014919, ENSSSCG00000021210, ENSSSCG00000009268, ENSSSCG00000028720, ENSSSCG00000004049]	0.97581
00601 Glycosphingolipid biosynthesis - lacto and neolacto series	1	506	29	11688	0.72336	0.796511	[ENSSSCG00000032546]	0.974963
04614 Renin-angiotensin system	1	506	29	11688	0.72336	0.796511	[ENSSSCG00000004045]	0.974963
04662 B cell receptor signaling pathway	7	506	191	11688	0.726182	0.846553	[ENSSSCG00000017991, ENSSSCG00000032477, ENSSSCG00000017990, ENSSSCG00000026969, ENSSSCG00000012667, ENSSSCG00000037991, ENSSSCG00000039951]	0.97109
Immune system	73	506	1799	11688	0.748792	0.937306	[ENSSSCG00000011822, ENSSSCG00000007520, ENSSSCG00000031035, ENSSSCG00000028387, ENSSSCG00000033812, ENSSSCG00000033175, ENSSSCG00000039951, ENSSSCG00000017968, ENSSSCG00000036686, ENSSSCG00000008819, ENSSSCG00000032963, ENSSSCG00000038745, ENSSSCG00000025308, ENSSSCG00000002829, ENSSSCG00000038750, ENSSSCG00000004404, ENSSSCG00000006748, ENSSSCG00000017091, ENSSSCG00000000482, ENSSSCG00000032477…	0.997415
05169 Epstein-Barr virus infection	15	506	399	11688	0.750356	0.868376	[ENSSSCG00000013049, ENSSSCG00000039951, ENSSSCG00000017950, ENSSSCG00000038989, ENSSSCG00000032963, ENSSSCG00000017991, ENSSSCG00000017990, ENSSSCG00000038163, ENSSSCG00000023998, ENSSSCG00000011051, ENSSSCG00000022507, ENSSSCG00000003578, ENSSSCG00000000488, ENSSSCG00000027256, ENSSSCG00000005038]	0.995609
04610 Complement and coagulation cascades	6	506	171	11688	0.755765	0.810485	[ENSSSCG00000017818, ENSSSCG00000034791, ENSSSCG00000023693, ENSSSCG00000015515, ENSSSCG00000004038, ENSSSCG00000038745]	0.998899
04745 Phototransduction - fly	3	506	91	11688	0.760502	0.761499	[ENSSSCG00000007730, ENSSSCG00000013034, ENSSSCG00000009123]	1.00128
05031 Amphetamine addiction	5	506	146	11688	0.763441	0.791055	[ENSSSCG00000007730, ENSSSCG00000007520, ENSSSCG00000014907, ENSSSCG00000037991, ENSSSCG00000009123]	1.00128
00230 Purine metabolism	17	506	456	11688	0.772468	0.86114	[ENSSSCG00000010744, ENSSSCG00000026184, ENSSSCG00000012997, ENSSSCG00000013019, ENSSSCG00000007077, ENSSSCG00000033739, ENSSSCG00000039108, ENSSSCG00000009085, ENSSSCG00000022507, ENSSSCG00000025345, ENSSSCG00000040799, ENSSSCG00000007528, ENSSSCG00000021363, ENSSSCG00000006754, ENSSSCG00000023861, ENSSSCG00000006752, ENSSSCG00000004410]	1.00924
04380 Osteoclast differentiation	8	506	228	11688	0.776469	0.810485	[ENSSSCG00000017991, ENSSSCG00000017990, ENSSSCG00000011514, ENSSSCG00000012667, ENSSSCG00000037991, ENSSSCG00000027256, ENSSSCG00000027762, ENSSSCG00000032963]	1.01059
04340 Hedgehog signaling pathway	2	506	65	11688	0.77887	0.710733	[ENSSSCG00000014283, ENSSSCG00000015068]	1.00987
05162 Measles	12	506	332	11688	0.779711	0.834897	[ENSSSCG00000017991, ENSSSCG00000017990, ENSSSCG00000038750, ENSSSCG00000011051, ENSSSCG00000014281, ENSSSCG00000014282, ENSSSCG00000011056, ENSSSCG00000039951, ENSSSCG00000011511, ENSSSCG00000033267, ENSSSCG00000017950, ENSSSCG00000032963]	1.00713
04080 Neuroactive ligand-receptor interaction	12	506	333	11688	0.783086	0.83239	[ENSSSCG00000004045, ENSSSCG00000039806, ENSSSCG00000014428, ENSSSCG00000006749, ENSSSCG00000017998, ENSSSCG00000015713, ENSSSCG00000030843, ENSSSCG00000007527, ENSSSCG00000008809, ENSSSCG00000035621, ENSSSCG00000004038, ENSSSCG00000009477]	1.00767
05164 Influenza A	10	506	282	11688	0.784444	0.819107	[ENSSSCG00000017991, ENSSSCG00000017990, ENSSSCG00000014296, ENSSSCG00000026082, ENSSSCG00000011051, ENSSSCG00000038710, ENSSSCG00000036675, ENSSSCG00000027256, ENSSSCG00000004038, ENSSSCG00000032963]	1.00562
04950 Maturity onset diabetes of the young	1	506	35	11688	0.788031	0.659966	[ENSSSCG00000031356]	1.00644
04724 Glutamatergic synapse	5	506	151	11688	0.788421	0.764861	[ENSSSCG00000007520, ENSSSCG00000034192, ENSSSCG00000037991, ENSSSCG00000013034, ENSSSCG00000000555]	1.00318
04320 Dorso-ventral axis formation	3	506	96	11688	0.791496	0.721838	[ENSSSCG00000026969, ENSSSCG00000016494, ENSSSCG00000036553]	1.00335
04650 Natural killer cell mediated cytotoxicity	10	506	286	11688	0.798554	0.807651	[ENSSSCG00000017991, ENSSSCG00000032477, ENSSSCG00000017990, ENSSSCG00000026969, ENSSSCG00000016494, ENSSSCG00000037991, ENSSSCG00000023737, ENSSSCG00000039951, ENSSSCG00000036553, ENSSSCG00000032963]	1.00854
01200 Carbon metabolism	7	506	209	11688	0.806033	0.773644	[ENSSSCG00000040296, ENSSSCG00000016091, ENSSSCG00000040985, ENSSSCG00000038534, ENSSSCG00000014919, ENSSSCG00000021210, ENSSSCG00000004049]	1.01423
00860 Porphyrin and chlorophyll metabolism	1	506	39	11688	0.822522	0.592277	[ENSSSCG00000010742]	1.03118
04020 Calcium signaling pathway	16	506	451	11688	0.82836	0.81947	[ENSSSCG00000007730, ENSSSCG00000007520, ENSSSCG00000014428, ENSSSCG00000035198, ENSSSCG00000039951, ENSSSCG00000013034, ENSSSCG00000015713, ENSSSCG00000011185, ENSSSCG00000014296, ENSSSCG00000040100, ENSSSCG00000037991, ENSSSCG00000027898, ENSSSCG00000000555, ENSSSCG00000009123, ENSSSCG00000009477, ENSSSCG00000008841]	1.03469
00270 Cysteine and methionine metabolism	2	506	73	11688	0.830796	0.632844	[ENSSSCG00000021229, ENSSSCG00000029163]	1.03395
05130 Pathogenic Escherichia coli infection	8	506	245	11688	0.838227	0.754247	[ENSSSCG00000009569, ENSSSCG00000032739, ENSSSCG00000017968, ENSSSCG00000036686, ENSSSCG00000009500, ENSSSCG00000007523, ENSSSCG00000012663, ENSSSCG00000004058]	1.0394
04921 Oxytocin signaling pathway	10	506	300	11688	0.842589	0.76996	[ENSSSCG00000032477, ENSSSCG00000007730, ENSSSCG00000026969, ENSSSCG00000007520, ENSSSCG00000034192, ENSSSCG00000037991, ENSSSCG00000017968, ENSSSCG00000013034, ENSSSCG00000000555, ENSSSCG00000009123]	1.04102
00030 Pentose phosphate pathway	1	506	42	11688	0.844662	0.549972	[ENSSSCG00000021210]	1.03982
04110 Cell cycle	6	506	194	11688	0.850673	0.714396	[ENSSSCG00000016098, ENSSSCG00000013052, ENSSSCG00000038628, ENSSSCG00000000488, ENSSSCG00000017950, ENSSSCG00000038989]	1.04345
04966 Collecting duct acid secretion	1	506	43	11688	0.851411	0.537182	[ENSSSCG00000021310]	1.04061
00410 beta-Alanine metabolism	1	506	43	11688	0.851411	0.537182	[ENSSSCG00000040296]	1.04061
Nucleotide metabolism	17	506	488	11688	0.854647	0.804672	[ENSSSCG00000010744, ENSSSCG00000026184, ENSSSCG00000012997, ENSSSCG00000013019, ENSSSCG00000007077, ENSSSCG00000033739, ENSSSCG00000039108, ENSSSCG00000009085, ENSSSCG00000022507, ENSSSCG00000025345, ENSSSCG00000040799, ENSSSCG00000007528, ENSSSCG00000021363, ENSSSCG00000006754, ENSSSCG00000023861, ENSSSCG00000006752, ENSSSCG00000004410]	1.03713
00591 Linoleic acid metabolism	1	506	44	11688	0.857867	0.524973	[ENSSSCG00000011780]	1.03735
05110 Vibrio cholerae infection	3	506	111	11688	0.865023	0.624292	[ENSSSCG00000007520, ENSSSCG00000021310, ENSSSCG00000005037]	1.04231
05120 Epithelial cell signaling in Helicobacter pylori infection	3	506	111	11688	0.865023	0.624292	[ENSSSCG00000006773, ENSSSCG00000008768, ENSSSCG00000021310]	1.04231
00630 Glyoxylate and dicarboxylate metabolism	1	506	47	11688	0.875605	0.491464	[ENSSSCG00000004049]	1.04765
05310 Asthma	5	506	175	11688	0.88076	0.659966	[ENSSSCG00000038750, ENSSSCG00000014281, ENSSSCG00000014282, ENSSSCG00000039951, ENSSSCG00000014278]	1.05014
Carbohydrate metabolism	18	506	531	11688	0.887663	0.783011	[ENSSSCG00000036229, ENSSSCG00000005040, ENSSSCG00000038534, ENSSSCG00000035198, ENSSSCG00000012650, ENSSSCG00000013034, ENSSSCG00000013022, ENSSSCG00000040296, ENSSSCG00000040100, ENSSSCG00000030707, ENSSSCG00000016091, ENSSSCG00000040985, ENSSSCG00000004405, ENSSSCG00000014919, ENSSSCG00000021210, ENSSSCG00000009268, ENSSSCG00000004049, ENSSSCG00000004057]	1.05468
00600 Sphingolipid metabolism	1	506	50	11688	0.891132	0.461976	[ENSSSCG00000031904]	1.05513
Transcription	7	506	237	11688	0.893137	0.682243	[ENSSSCG00000017971, ENSSSCG00000006000, ENSSSCG00000040417, ENSSSCG00000011051, ENSSSCG00000022507, ENSSSCG00000033373, ENSSSCG00000040896]	1.05384
05204 Chemical carcinogenesis	2	506	87	11688	0.895864	0.531007	[ENSSSCG00000010853, ENSSSCG00000009708]	1.05341
00970 Aminoacyl-tRNA biosynthesis	2	506	88	11688	0.899484	0.524973	[ENSSSCG00000021814, ENSSSCG00000000493]	1.05403
00563 Glycosylphosphatidylinositol(GPI)-anchor biosynthesis	1	506	52	11688	0.900394	0.444208	[ENSSSCG00000040007]	1.05149
04658 Th1 and Th2 cell differentiation	7	506	242	11688	0.904591	0.668148	[ENSSSCG00000038750, ENSSSCG00000037991, ENSSSCG00000014281, ENSSSCG00000014282, ENSSSCG00000033267, ENSSSCG00000014278, ENSSSCG00000032963]	1.05278
00020 Citrate cycle (TCA cycle)	1	506	53	11688	0.904725	0.435827	[ENSSSCG00000038534]	1.04936
Organismal Systems	237	506	5800	11688	0.907741	0.943865	[ENSSSCG00000007520, ENSSSCG00000033812, ENSSSCG00000009709, ENSSSCG00000012672, ENSSSCG00000012671, ENSSSCG00000037971, ENSSSCG00000014298, ENSSSCG00000016113, ENSSSCG00000032963, ENSSSCG00000016244, ENSSSCG00000036094, ENSSSCG00000024416, ENSSSCG00000007512, ENSSSCG00000029441, ENSSSCG00000026294, ENSSSCG00000007077, ENSSSCG00000028471, ENSSSCG00000015717, ENSSSCG00000031504, ENSSSCG00000015713…	1.04929
00062 Fatty acid elongation	1	506	56	11688	0.916624	0.412479	[ENSSSCG00000009268]	1.05598
05166 HTLV-I infection	16	506	498	11688	0.918728	0.742131	[ENSSSCG00000032477, ENSSSCG00000025374, ENSSSCG00000005041, ENSSSCG00000035619, ENSSSCG00000014920, ENSSSCG00000033267, ENSSSCG00000017950, ENSSSCG00000017991, ENSSSCG00000017990, ENSSSCG00000026969, ENSSSCG00000013052, ENSSSCG00000014296, ENSSSCG00000037991, ENSSSCG00000023737, ENSSSCG00000013041, ENSSSCG00000008841]	1.05484
00010 Glycolysis / Gluconeogenesis	3	506	128	11688	0.919925	0.541378	[ENSSSCG00000016091, ENSSSCG00000040985, ENSSSCG00000038534]	1.05267
00500 Starch and sucrose metabolism	1	506	58	11688	0.92372	0.398255	[ENSSSCG00000013022]	1.05347
Amino acid metabolism	15	506	475	11688	0.924114	0.729436	[ENSSSCG00000010855, ENSSSCG00000029163, ENSSSCG00000009708, ENSSSCG00000020915, ENSSSCG00000011048, ENSSSCG00000017952, ENSSSCG00000040296, ENSSSCG00000014286, ENSSSCG00000009490, ENSSSCG00000021229, ENSSSCG00000040051, ENSSSCG00000016093, ENSSSCG00000029606, ENSSSCG00000009268, ENSSSCG00000004049]	1.05041
Cardiovascular diseases	22	506	664	11688	0.927155	0.765322	[ENSSSCG00000005045, ENSSSCG00000007730, ENSSSCG00000007520, ENSSSCG00000030255, ENSSSCG00000008601, ENSSSCG00000008844, ENSSSCG00000028157, ENSSSCG00000030680, ENSSSCG00000039951, ENSSSCG00000036675, ENSSSCG00000033364, ENSSSCG00000016113, ENSSSCG00000017950, ENSSSCG00000032963, ENSSSCG00000011046, ENSSSCG00000013037, ENSSSCG00000017991, ENSSSCG00000017990, ENSSSCG00000002829, ENSSSCG00000015073…	1.05036
05330 Allograft rejection	5	506	195	11688	0.929082	0.592277	[ENSSSCG00000014282, ENSSSCG00000039951, ENSSSCG00000033267, ENSSSCG00000014278, ENSSSCG00000032963]	1.04906
04659 Th17 cell differentiation	7	506	257	11688	0.932872	0.629151	[ENSSSCG00000025308, ENSSSCG00000037991, ENSSSCG00000014282, ENSSSCG00000009087, ENSSSCG00000000482, ENSSSCG00000033267, ENSSSCG00000032963]	1.04987
05140 Leishmaniasis	3	506	140	11688	0.945465	0.494975	[ENSSSCG00000014282, ENSSSCG00000039951, ENSSSCG00000032963]	1.06054
04620 Toll-like receptor signaling pathway	4	506	173	11688	0.945507	0.534077	[ENSSSCG00000017991, ENSSSCG00000017990, ENSSSCG00000028157, ENSSSCG00000027256]	1.05711
04920 Adipocytokine signaling pathway	3	506	143	11688	0.950547	0.484591	[ENSSSCG00000014272, ENSSSCG00000025729, ENSSSCG00000015717]	1.05927
05133 Pertussis	3	506	145	11688	0.953686	0.477907	[ENSSSCG00000026294, ENSSSCG00000007730, ENSSSCG00000014277]	1.05931
00520 Amino sugar and nucleotide sugar metabolism	1	506	70	11688	0.955283	0.329983	[ENSSSCG00000005040]	1.05763
04622 RIG-I-like receptor signaling pathway	2	506	111	11688	0.956393	0.416195	[ENSSSCG00000028157, ENSSSCG00000026940]	1.05544
00980 Metabolism of xenobiotics by cytochrome P450	1	506	75	11688	0.96421	0.307984	[ENSSSCG00000010853]	1.06063
05412 Arrhythmogenic right ventricular cardiomyopathy (ARVC)	2	506	117	11688	0.96513	0.394852	[ENSSSCG00000030680, ENSSSCG00000011046]	1.05823
04672 Intestinal immune network for IgA production	4	506	191	11688	0.968425	0.483745	[ENSSSCG00000014282, ENSSSCG00000039951, ENSSSCG00000033267, ENSSSCG00000014278]	1.05844
03020 RNA polymerase	1	506	78	11688	0.968688	0.296139	[ENSSSCG00000022507]	1.05534
03022 Basal transcription factors	1	506	79	11688	0.970053	0.29239	[ENSSSCG00000006000]	1.05346
05320 Autoimmune thyroid disease	5	506	233	11688	0.97572	0.495683	[ENSSSCG00000006749, ENSSSCG00000014282, ENSSSCG00000039951, ENSSSCG00000033267, ENSSSCG00000014278]	1.05626
00480 Glutathione metabolism	1	506	84	11688	0.976035	0.274986	[ENSSSCG00000036438]	1.05325
Metabolism of other amino acids	3	506	171	11688	0.980725	0.405242	[ENSSSCG00000036438, ENSSSCG00000040296, ENSSSCG00000009708]	1.05498
04145 Phagosome	7	506	306	11688	0.980845	0.528404	[ENSSSCG00000024927, ENSSSCG00000015716, ENSSSCG00000006979, ENSSSCG00000037576, ENSSSCG00000039951, ENSSSCG00000021310, ENSSSCG00000007523]	1.05179
05168 Herpes simplex infection	6	506	276	11688	0.981945	0.502148	[ENSSSCG00000028157, ENSSSCG00000038628, ENSSSCG00000036675, ENSSSCG00000017983, ENSSSCG00000017950, ENSSSCG00000032963]	1.04967
05323 Rheumatoid arthritis	5	506	243	11688	0.981972	0.475284	[ENSSSCG00000023737, ENSSSCG00000039951, ENSSSCG00000021310, ENSSSCG00000032963, ENSSSCG00000013037]	1.04641
04621 NOD-like receptor signaling pathway	4	506	213	11688	0.984252	0.433781	[ENSSSCG00000014296, ENSSSCG00000028157, ENSSSCG00000013034, ENSSSCG00000000555]	1.04558
05152 Tuberculosis	10	506	415	11688	0.987182	0.556598	[ENSSSCG00000007730, ENSSSCG00000028157, ENSSSCG00000037991, ENSSSCG00000026940, ENSSSCG00000039951, ENSSSCG00000036675, ENSSSCG00000013033, ENSSSCG00000009123, ENSSSCG00000021310, ENSSSCG00000032963]	1.04543
04514 Cell adhesion molecules (CAMs)	7	506	324	11688	0.988333	0.499048	[ENSSSCG00000006773, ENSSSCG00000008601, ENSSSCG00000033229, ENSSSCG00000013024, ENSSSCG00000033188, ENSSSCG00000009500, ENSSSCG00000011046]	1.04341
04623 Cytosolic DNA-sensing pathway	1	506	102	11688	0.989266	0.226459	[ENSSSCG00000022507]	1.04117
04612 Antigen processing and presentation	3	506	190	11688	0.990089	0.364718	[ENSSSCG00000011051, ENSSSCG00000014292, ENSSSCG00000032963]	1.03883
05414 Dilated cardiomyopathy (DCM)	3	506	190	11688	0.990089	0.364718	[ENSSSCG00000007520, ENSSSCG00000039951, ENSSSCG00000011046]	1.03883
05416 Viral myocarditis	5	506	270	11688	0.992149	0.427756	[ENSSSCG00000030255, ENSSSCG00000028157, ENSSSCG00000024674, ENSSSCG00000039951, ENSSSCG00000036675]	1.03463
05202 Transcriptional misregulation in cancers	9	506	403	11688	0.9922	0.515854	[ENSSSCG00000023737, ENSSSCG00000022296, ENSSSCG00000002830, ENSSSCG00000039951, ENSSSCG00000000488, ENSSSCG00000037910, ENSSSCG00000017983, ENSSSCG00000017950, ENSSSCG00000023971]	1.03153
04064 NF-kappa B signaling pathway	6	506	307	11688	0.992722	0.451443	[ENSSSCG00000016101, ENSSSCG00000022957, ENSSSCG00000009570, ENSSSCG00000039951, ENSSSCG00000023660, ENSSSCG00000031369]	1.02893
05332 Graft-versus-host disease	2	506	158	11688	0.992779	0.29239	[ENSSSCG00000033267, ENSSSCG00000032963]	1.02587
04940 Type I diabetes mellitus	2	506	165	11688	0.994518	0.279986	[ENSSSCG00000033267, ENSSSCG00000032963]	1.02456
00564 Glycerophospholipid metabolism	1	506	120	11688	0.995198	0.19249	[ENSSSCG00000036229]	1.02218
05340 Primary immunodeficiency	2	506	175	11688	0.996311	0.263986	[ENSSSCG00000039951, ENSSSCG00000011049]	1.02025
05144 Malaria	2	506	175	11688	0.996311	0.263986	[ENSSSCG00000008601, ENSSSCG00000032963]	1.02025
Immune diseases	17	506	693	11688	0.997358	0.566638	[ENSSSCG00000039951, ENSSSCG00000015515, ENSSSCG00000011049, ENSSSCG00000033267, ENSSSCG00000014278, ENSSSCG00000032963, ENSSSCG00000013037, ENSSSCG00000017971, ENSSSCG00000038750, ENSSSCG00000023737, ENSSSCG00000014281, ENSSSCG00000006749, ENSSSCG00000014282, ENSSSCG00000009087, ENSSSCG00000021310, ENSSSCG00000000482, ENSSSCG00000023971]	1.01522
00240 Pyrimidine metabolism	2	506	184	11688	0.997424	0.251074	[ENSSSCG00000012997, ENSSSCG00000022507]	1.01227
05410 Hypertrophic cardiomyopathy (HCM)	1	506	143	11688	0.998285	0.16153	[ENSSSCG00000011046]	1.01013
05322 Systemic lupus erythematosus	5	506	338	11688	0.999164	0.341698	[ENSSSCG00000017971, ENSSSCG00000039951, ENSSSCG00000015515, ENSSSCG00000023971, ENSSSCG00000032963]	1.00803
05150 Staphylococcus aureus infection	2	506	239	11688	0.999725	0.193296	[ENSSSCG00000039951, ENSSSCG00000004038]	1.00562
Sensory system	32	506	2158	11688	1	0.342522	[ENSSSCG00000007520, ENSSSCG00000012672, ENSSSCG00000011780, ENSSSCG00000012671, ENSSSCG00000031136, ENSSSCG00000017991, ENSSSCG00000017990, ENSSSCG00000021363, ENSSSCG00000028554, ENSSSCG00000003892, ENSSSCG00000040148, ENSSSCG00000003893, ENSSSCG00000026853, ENSSSCG00000007730, ENSSSCG00000010744, ENSSSCG00000003891, ENSSSCG00000031640, ENSSSCG00000012668, ENSSSCG00000013019, ENSSSCG00000007077…	1.00294
04740 Olfactory transduction	12	506	1802	11688	1	0.153821	[ENSSSCG00000007730, ENSSSCG00000031640, ENSSSCG00000012668, ENSSSCG00000022629, ENSSSCG00000012672, ENSSSCG00000012671, ENSSSCG00000009123, ENSSSCG00000012666, ENSSSCG00000012665, ENSSSCG00000012664, ENSSSCG00000031136, ENSSSCG00000026853]	1

## Sheet: Gene ontology
GO_Name	GO_ID	GO_Level	P_value	EnrichmentScore	HitsGenesCountsInSelectedSet	HitsGenesCountsInBackground	AllGenesCountsInSelectedSet	AllGenesCountsInBackground	GenesOfSelectedSetInGOterm	corrected p-value(BH method)	Type
sodium-independent organic anion transport	GO:0043252	8	1.62898e-09	10.0076	11	21	693	13240	ENSSSCG00000029516,ENSSSCG00000025413,ENSSSCG00000012998,ENSSSCG00000013025,ENSSSCG00000014182,ENSSSCG00000014183,ENSSSCG00000027453,ENSSSCG00000028537,ENSSSCG00000020831,ENSSSCG00000029248,ENSSSCG00000023571,	9.32102e-06	BP
urate transport	GO:0015747	8	7.76623e-09	13.8948	8	11	693	13240	ENSSSCG00000025413,ENSSSCG00000012998,ENSSSCG00000013025,ENSSSCG00000027453,ENSSSCG00000028537,ENSSSCG00000020831,ENSSSCG00000029248,ENSSSCG00000023571,	2.22192e-05	BP
negative regulation of serine-type peptidase activity	GO:1902572	11	3.87502e-07	19.1053	5	5	693	13240	ENSSSCG00000034511,ENSSSCG00000029257,ENSSSCG00000022035,ENSSSCG00000014426,ENSSSCG00000014422,	0.000739095	BP
regulation of serine-type peptidase activity	GO:1902571	9	3.87502e-07	19.1053	5	5	693	13240	ENSSSCG00000034511,ENSSSCG00000029257,ENSSSCG00000022035,ENSSSCG00000014426,ENSSSCG00000014422,	0.000739095	BP
negative regulation of serine-type endopeptidase activity	GO:1900004	12	3.87502e-07	19.1053	5	5	693	13240	ENSSSCG00000034511,ENSSSCG00000029257,ENSSSCG00000022035,ENSSSCG00000014426,ENSSSCG00000014422,	0.000739095	BP
regulation of serine-type endopeptidase activity	GO:1900003	10	3.87502e-07	19.1053	5	5	693	13240	ENSSSCG00000034511,ENSSSCG00000029257,ENSSSCG00000022035,ENSSSCG00000014426,ENSSSCG00000014422,	0.000739095	BP
establishment of localization	GO:0051234	3	4.39798e-05	1.26498	213	3217	693	13240	ENSSSCG00000007520,ENSSSCG00000037179,ENSSSCG00000032963,ENSSSCG00000021821,ENSSSCG00000016243,ENSSSCG00000007516,ENSSSCG00000007514,ENSSSCG00000007513,ENSSSCG00000029304,ENSSSCG00000026290,ENSSSCG00000016494,ENSSSCG00000016497,ENSSSCG00000007735,ENSSSCG00000032739,ENSSSCG00000009501,ENSSSCG00000008812,ENSSSCG00000008813,ENSSSCG00000000926,ENSSSCG00000004048,ENSSSCG00000004047,ENSSSCG00000004044,…	0.0359503	BP
transport	GO:0006810	4	5.45483e-05	1.26794	206	3104	693	13240	ENSSSCG00000007520,ENSSSCG00000037179,ENSSSCG00000032963,ENSSSCG00000021821,ENSSSCG00000016243,ENSSSCG00000007516,ENSSSCG00000007514,ENSSSCG00000007513,ENSSSCG00000029304,ENSSSCG00000026290,ENSSSCG00000016494,ENSSSCG00000016497,ENSSSCG00000007735,ENSSSCG00000032739,ENSSSCG00000008812,ENSSSCG00000008813,ENSSSCG00000000926,ENSSSCG00000004048,ENSSSCG00000004047,ENSSSCG00000004044,ENSSSCG00000024071,…	0.0390157	BP
inorganic anion transport	GO:0015698	7	0.000223581	2.64058	17	123	693	13240	ENSSSCG00000029516,ENSSSCG00000030515,ENSSSCG00000028922,ENSSSCG00000025413,ENSSSCG00000012998,ENSSSCG00000035621,ENSSSCG00000013025,ENSSSCG00000026996,ENSSSCG00000027453,ENSSSCG00000028537,ENSSSCG00000020831,ENSSSCG00000017025,ENSSSCG00000029248,ENSSSCG00000023571,ENSSSCG00000021581,ENSSSCG00000008809,ENSSSCG00000000499,	0.142148	BP
ammonium transmembrane transport	GO:0072488	8	0.000350492	7.34821	5	13	693	13240	ENSSSCG00000004041,ENSSSCG00000014275,ENSSSCG00000004039,ENSSSCG00000014280,ENSSSCG00000017797,	0.200552	BP
localization	GO:0051179	2	0.000370662	1.18647	263	4235	693	13240	ENSSSCG00000007520,ENSSSCG00000033812,ENSSSCG00000037179,ENSSSCG00000032963,ENSSSCG00000021821,ENSSSCG00000016243,ENSSSCG00000007516,ENSSSCG00000007514,ENSSSCG00000007513,ENSSSCG00000029304,ENSSSCG00000026290,ENSSSCG00000016494,ENSSSCG00000016497,ENSSSCG00000007735,ENSSSCG00000007732,ENSSSCG00000032739,ENSSSCG00000007727,ENSSSCG00000009501,ENSSSCG00000008812,ENSSSCG00000008813,ENSSSCG00000000926,…	0.192812	BP
positive regulation of macrophage derived foam cell differentiation	GO:0010744	7	0.00043976	9.55267	4	8	693	13240	ENSSSCG00000006979,ENSSSCG00000023737,ENSSSCG00000008595,ENSSSCG00000017978,	0.209692	BP
progesterone secretion	GO:0042701	12	0.000548899	14.329	3	4	693	13240	ENSSSCG00000014288,ENSSSCG00000014920,ENSSSCG00000017950,	0.2416	BP
lens induction in camera-type eye	GO:0060235	4	0.000548899	14.329	3	4	693	13240	ENSSSCG00000026733,ENSSSCG00000006760,ENSSSCG00000005045,	0.2416	BP
luteinization	GO:0001553	5	0.000758839	8.49126	4	9	693	13240	ENSSSCG00000008841,ENSSSCG00000014288,ENSSSCG00000014920,ENSSSCG00000017950,	0.289472	BP
quaternary ammonium group transport	GO:0015697	6	0.000758839	8.49126	4	9	693	13240	ENSSSCG00000004041,ENSSSCG00000014275,ENSSSCG00000004039,ENSSSCG00000014280,	0.289472	BP
regulation of system process	GO:0044057	5	0.000948864	1.91053	27	270	693	13240	ENSSSCG00000007520,ENSSSCG00000008813,ENSSSCG00000008840,ENSSSCG00000014288,ENSSSCG00000007527,ENSSSCG00000035842,ENSSSCG00000038726,ENSSSCG00000009123,ENSSSCG00000009125,ENSSSCG00000032145,ENSSSCG00000034192,ENSSSCG00000016113,ENSSSCG00000015067,ENSSSCG00000040689,ENSSSCG00000035715,ENSSSCG00000035949,ENSSSCG00000017089,ENSSSCG00000000488,ENSSSCG00000030707,ENSSSCG00000004405,ENSSSCG00000003554,…	0.319376	BP
regulation of plasma lipoprotein particle levels	GO:0097006	4	0.00111083	3.72787	8	41	693	13240	ENSSSCG00000021464,ENSSSCG00000013017,ENSSSCG00000006979,ENSSSCG00000015067,ENSSSCG00000040689,ENSSSCG00000008595,ENSSSCG00000015069,ENSSSCG00000003549,	0.353122	BP
'de novo' protein folding	GO:0006458	4	0.0012031	4.77633	6	24	693	13240	ENSSSCG00000026290,ENSSSCG00000004048,ENSSSCG00000009502,ENSSSCG00000024126,ENSSSCG00000005037,ENSSSCG00000000496,	0.362324	BP
organic substance transport	GO:0071702	5	0.00125914	1.31437	112	1628	693	13240	ENSSSCG00000032963,ENSSSCG00000021821,ENSSSCG00000016243,ENSSSCG00000007516,ENSSSCG00000029304,ENSSSCG00000026290,ENSSSCG00000016494,ENSSSCG00000007735,ENSSSCG00000032739,ENSSSCG00000008812,ENSSSCG00000000926,ENSSSCG00000004048,ENSSSCG00000004047,ENSSSCG00000004040,ENSSSCG00000004041,ENSSSCG00000014275,ENSSSCG00000029516,ENSSSCG00000004039,ENSSSCG00000004032,ENSSSCG00000014278,ENSSSCG00000014280,…	0.360241	BP
lipoxygenase pathway	GO:0019372	10	0.00131874	11.4632	3	5	693	13240	ENSSSCG00000017978,ENSSSCG00000017980,ENSSSCG00000017981,	0.359326	BP
anion transport	GO:0006820	6	0.00150335	1.68577	36	408	693	13240	ENSSSCG00000008812,ENSSSCG00000004041,ENSSSCG00000014275,ENSSSCG00000029516,ENSSSCG00000004039,ENSSSCG00000014280,ENSSSCG00000030515,ENSSSCG00000014296,ENSSSCG00000007525,ENSSSCG00000028922,ENSSSCG00000025413,ENSSSCG00000012998,ENSSSCG00000035621,ENSSSCG00000013025,ENSSSCG00000025248,ENSSSCG00000026996,ENSSSCG00000024108,ENSSSCG00000014182,ENSSSCG00000014183,ENSSSCG00000006771,ENSSSCG00000015067,…	0.391008	BP
organic acid transmembrane transport	GO:1903825	7	0.00153119	2.83998	11	74	693	13240	ENSSSCG00000025413,ENSSSCG00000012998,ENSSSCG00000013025,ENSSSCG00000024108,ENSSSCG00000006771,ENSSSCG00000027453,ENSSSCG00000028537,ENSSSCG00000020831,ENSSSCG00000008599,ENSSSCG00000029248,ENSSSCG00000023571,	0.380933	BP
regulation of exocytosis	GO:0017157	8	0.00174576	2.34902	15	122	693	13240	ENSSSCG00000032963,ENSSSCG00000016494,ENSSSCG00000007735,ENSSSCG00000004032,ENSSSCG00000014281,ENSSSCG00000008601,ENSSSCG00000036705,ENSSSCG00000004057,ENSSSCG00000017804,ENSSSCG00000004113,ENSSSCG00000006758,ENSSSCG00000034868,ENSSSCG00000003578,ENSSSCG00000003572,ENSSSCG00000004412,	0.416217	BP
regulation of lipoprotein lipase activity	GO:0051004	7	0.00182691	6.9474	4	11	693	13240	ENSSSCG00000003819,ENSSSCG00000015067,ENSSSCG00000040689,ENSSSCG00000015069,	0.418143	BP
macrophage derived foam cell differentiation	GO:0010742	7	0.00187533	5.30704	5	18	693	13240	ENSSSCG00000021464,ENSSSCG00000006979,ENSSSCG00000023737,ENSSSCG00000008595,ENSSSCG00000017978,	0.412717	BP
foam cell differentiation	GO:0090077	6	0.00187533	5.30704	5	18	693	13240	ENSSSCG00000021464,ENSSSCG00000006979,ENSSSCG00000023737,ENSSSCG00000008595,ENSSSCG00000017978,	0.412717	BP
regulation of telomerase activity	GO:0051972	9	0.00194262	3.82107	7	35	693	13240	ENSSSCG00000004048,ENSSSCG00000004037,ENSSSCG00000022957,ENSSSCG00000028924,ENSSSCG00000013019,ENSSSCG00000000496,ENSSSCG00000017950,	0.396989	BP
regeneration	GO:0031099	4	0.0020431	3.12633	9	55	693	13240	ENSSSCG00000016494,ENSSSCG00000008819,ENSSSCG00000004038,ENSSSCG00000006002,ENSSSCG00000034581,ENSSSCG00000015067,ENSSSCG00000016111,ENSSSCG00000003554,ENSSSCG00000039780,	0.403126	BP
gamma-aminobutyric acid signaling pathway	GO:0007214	7	0.00243671	5.02772	5	19	693	13240	ENSSSCG00000030515,ENSSSCG00000028922,ENSSSCG00000035621,ENSSSCG00000017025,ENSSSCG00000008809,	0.464761	BP
linoleic acid metabolic process	GO:0043651	11	0.00253492	9.55267	3	6	693	13240	ENSSSCG00000017978,ENSSSCG00000017980,ENSSSCG00000017981,	0.467897	BP
positive regulation of cholesterol storage	GO:0010886	7	0.00253492	9.55267	3	6	693	13240	ENSSSCG00000013017,ENSSSCG00000006979,ENSSSCG00000008595,	0.467897	BP
iris morphogenesis	GO:0061072	4	0.00253492	9.55267	3	6	693	13240	ENSSSCG00000026733,ENSSSCG00000003884,ENSSSCG00000006760,	0.467897	BP
regulation of transferase activity	GO:0051338	5	0.00256979	1.49444	51	652	693	13240	ENSSSCG00000014298,ENSSSCG00000032963,ENSSSCG00000007514,ENSSSCG00000016494,ENSSSCG00000004048,ENSSSCG00000004045,ENSSSCG00000004037,ENSSSCG00000004032,ENSSSCG00000008841,ENSSSCG00000008842,ENSSSCG00000014288,ENSSSCG00000024938,ENSSSCG00000014920,ENSSSCG00000026082,ENSSSCG00000022957,ENSSSCG00000010743,ENSSSCG00000030354,ENSSSCG00000026731,ENSSSCG00000028924,ENSSSCG00000031271,ENSSSCG00000013019,…	0.43248	BP
low-density lipoprotein particle clearance	GO:0034383	5	0.00262769	6.36845	4	12	693	13240	ENSSSCG00000013017,ENSSSCG00000008595,ENSSSCG00000015069,ENSSSCG00000003549,	0.429589	BP
regulation of protein polyubiquitination	GO:1902914	11	0.00262769	6.36845	4	12	693	13240	ENSSSCG00000004032,ENSSSCG00000006764,ENSSSCG00000013045,ENSSSCG00000033175,	0.429589	BP
cholesterol storage	GO:0010878	6	0.00262769	6.36845	4	12	693	13240	ENSSSCG00000021464,ENSSSCG00000013017,ENSSSCG00000006979,ENSSSCG00000008595,	0.429589	BP
positive regulation of telomerase RNA localization to Cajal body	GO:1904874	6	0.00262769	6.36845	4	12	693	13240	ENSSSCG00000004048,ENSSSCG00000024126,ENSSSCG00000011518,ENSSSCG00000000496,	0.429589	BP
telomere maintenance via telomere lengthening	GO:0010833	9	0.00263425	3.01663	9	57	693	13240	ENSSSCG00000004048,ENSSSCG00000004037,ENSSSCG00000014280,ENSSSCG00000028924,ENSSSCG00000017826,ENSSSCG00000024126,ENSSSCG00000006761,ENSSSCG00000026818,ENSSSCG00000000496,	0.386492	BP
DNA biosynthetic process	GO:0071897	8	0.00269044	2.32587	14	115	693	13240	ENSSSCG00000004048,ENSSSCG00000004037,ENSSSCG00000014280,ENSSSCG00000022957,ENSSSCG00000028924,ENSSSCG00000012997,ENSSSCG00000013019,ENSSSCG00000006750,ENSSSCG00000017826,ENSSSCG00000024126,ENSSSCG00000016113,ENSSSCG00000026818,ENSSSCG00000000496,ENSSSCG00000017950,	0.384868	BP
negative regulation of cell proliferation involved in heart morphogenesis	GO:2000137	9	0.00273587	19.1053	2	2	693	13240	ENSSSCG00000016113,ENSSSCG00000005045,	0.381821	BP
regulation of CD8-positive, alpha-beta T cell proliferation	GO:2000564	11	0.00273587	19.1053	2	2	693	13240	ENSSSCG00000014277,ENSSSCG00000006764,	0.381821	BP
regulation of progesterone secretion	GO:2000870	10	0.00273587	19.1053	2	2	693	13240	ENSSSCG00000014288,ENSSSCG00000017950,	0.381821	BP
CD8-positive, alpha-beta T cell proliferation	GO:0035740	10	0.00273587	19.1053	2	2	693	13240	ENSSSCG00000014277,ENSSSCG00000006764,	0.381821	BP
tendon cell differentiation	GO:0035990	6	0.00273587	19.1053	2	2	693	13240	ENSSSCG00000028931,ENSSSCG00000005045,	0.381821	BP
tendon formation	GO:0035992	4	0.00273587	19.1053	2	2	693	13240	ENSSSCG00000028931,ENSSSCG00000005045,	0.381821	BP
intralumenal vesicle formation	GO:0070676	7	0.00273587	19.1053	2	2	693	13240	ENSSSCG00000004032,ENSSSCG00000004385,	0.381821	BP
regulation of lung blood pressure	GO:0014916	5	0.00273587	19.1053	2	2	693	13240	ENSSSCG00000016113,ENSSSCG00000035715,	0.381821	BP
cellular response to actinomycin D	GO:0072717	8	0.00273587	19.1053	2	2	693	13240	ENSSSCG00000000488,ENSSSCG00000017950,	0.381821	BP
homeostatic process	GO:0042592	4	0.00279588	1.36098	79	1109	693	13240	ENSSSCG00000007520,ENSSSCG00000040100,ENSSSCG00000007514,ENSSSCG00000026290,ENSSSCG00000008813,ENSSSCG00000000920,ENSSSCG00000004048,ENSSSCG00000004037,ENSSSCG00000004038,ENSSSCG00000026260,ENSSSCG00000004032,ENSSSCG00000014283,ENSSSCG00000014280,ENSSSCG00000026257,ENSSSCG00000008841,ENSSSCG00000008842,ENSSSCG00000008844,ENSSSCG00000036705,ENSSSCG00000014913,ENSSSCG00000006002,ENSSSCG00000011821,…	0.319961	BP
tissue regeneration	GO:0042246	5	0.00281709	4.094	6	28	693	13240	ENSSSCG00000008819,ENSSSCG00000004038,ENSSSCG00000006002,ENSSSCG00000015067,ENSSSCG00000016111,ENSSSCG00000003554,	0.316067	BP
transmembrane transport	GO:0055085	5	0.00302404	1.37679	73	1013	693	13240	ENSSSCG00000037179,ENSSSCG00000029304,ENSSSCG00000004040,ENSSSCG00000004041,ENSSSCG00000014275,ENSSSCG00000029516,ENSSSCG00000004039,ENSSSCG00000026260,ENSSSCG00000014280,ENSSSCG00000030515,ENSSSCG00000017797,ENSSSCG00000014289,ENSSSCG00000014296,ENSSSCG00000014292,ENSSSCG00000007524,ENSSSCG00000014911,ENSSSCG00000014913,ENSSSCG00000035842,ENSSSCG00000011821,ENSSSCG00000011825,ENSSSCG00000000555,…	0.332761	BP
regulation of kinase activity	GO:0043549	9	0.00326311	1.51264	46	581	693	13240	ENSSSCG00000014298,ENSSSCG00000032963,ENSSSCG00000007514,ENSSSCG00000016494,ENSSSCG00000004045,ENSSSCG00000004037,ENSSSCG00000004032,ENSSSCG00000008841,ENSSSCG00000008842,ENSSSCG00000014288,ENSSSCG00000024938,ENSSSCG00000014920,ENSSSCG00000026082,ENSSSCG00000010743,ENSSSCG00000030354,ENSSSCG00000026731,ENSSSCG00000031271,ENSSSCG00000013019,ENSSSCG00000013020,ENSSSCG00000013033,ENSSSCG00000013040,…	0.352292	BP
establishment of localization in cell	GO:0051649	4	0.00347662	1.32488	88	1269	693	13240	ENSSSCG00000032963,ENSSSCG00000021821,ENSSSCG00000016243,ENSSSCG00000007516,ENSSSCG00000007514,ENSSSCG00000026290,ENSSSCG00000016494,ENSSSCG00000016497,ENSSSCG00000007735,ENSSSCG00000032739,ENSSSCG00000000926,ENSSSCG00000004032,ENSSSCG00000014281,ENSSSCG00000014282,ENSSSCG00000008842,ENSSSCG00000008604,ENSSSCG00000017797,ENSSSCG00000039332,ENSSSCG00000014292,ENSSSCG00000014909,ENSSSCG00000006002,…	0.368393	BP
regulation of multicellular organismal process	GO:0051239	4	0.00352053	1.25314	126	1921	693	13240	ENSSSCG00000007520,ENSSSCG00000014298,ENSSSCG00000032963,ENSSSCG00000040100,ENSSSCG00000016494,ENSSSCG00000040579,ENSSSCG00000007735,ENSSSCG00000008813,ENSSSCG00000008819,ENSSSCG00000014269,ENSSSCG00000004038,ENSSSCG00000004032,ENSSSCG00000014277,ENSSSCG00000014282,ENSSSCG00000008840,ENSSSCG00000008841,ENSSSCG00000008600,ENSSSCG00000008842,ENSSSCG00000008844,ENSSSCG00000017797,ENSSSCG00000014288,…	0.366263	BP
ion transport	GO:0006811	5	0.00356536	1.34545	80	1136	693	13240	ENSSSCG00000037179,ENSSSCG00000029304,ENSSSCG00000008812,ENSSSCG00000004040,ENSSSCG00000004041,ENSSSCG00000014275,ENSSSCG00000029516,ENSSSCG00000004039,ENSSSCG00000026260,ENSSSCG00000004032,ENSSSCG00000014280,ENSSSCG00000030515,ENSSSCG00000017797,ENSSSCG00000014289,ENSSSCG00000014296,ENSSSCG00000007525,ENSSSCG00000007524,ENSSSCG00000014911,ENSSSCG00000014913,ENSSSCG00000034511,ENSSSCG00000035842,…	0.364304	BP
telomere maintenance	GO:0000723	8	0.00356862	2.43898	12	94	693	13240	ENSSSCG00000004048,ENSSSCG00000004037,ENSSSCG00000014280,ENSSSCG00000028924,ENSSSCG00000017826,ENSSSCG00000017822,ENSSSCG00000011049,ENSSSCG00000024126,ENSSSCG00000006761,ENSSSCG00000037755,ENSSSCG00000026818,ENSSSCG00000000496,	0.358239	BP
telomere organization	GO:0032200	6	0.00356862	2.43898	12	94	693	13240	ENSSSCG00000004048,ENSSSCG00000004037,ENSSSCG00000014280,ENSSSCG00000028924,ENSSSCG00000017826,ENSSSCG00000017822,ENSSSCG00000011049,ENSSSCG00000024126,ENSSSCG00000006761,ENSSSCG00000037755,ENSSSCG00000026818,ENSSSCG00000000496,	0.358239	BP
regulation of acrosome reaction	GO:0060046	6	0.00363977	5.87857	4	13	693	13240	ENSSSCG00000034511,ENSSSCG00000029257,ENSSSCG00000022035,ENSSSCG00000014426,	0.352996	BP
type B pancreatic cell proliferation	GO:0044342	5	0.00363977	5.87857	4	13	693	13240	ENSSSCG00000006002,ENSSSCG00000038700,ENSSSCG00000013033,ENSSSCG00000015074,	0.352996	BP
regulation of catalytic activity	GO:0050790	4	0.00374032	1.29246	101	1493	693	13240	ENSSSCG00000033812,ENSSSCG00000014298,ENSSSCG00000032963,ENSSSCG00000007514,ENSSSCG00000016248,ENSSSCG00000016494,ENSSSCG00000004048,ENSSSCG00000004045,ENSSSCG00000014269,ENSSSCG00000004037,ENSSSCG00000004032,ENSSSCG00000026257,ENSSSCG00000008841,ENSSSCG00000008842,ENSSSCG00000014288,ENSSSCG00000007528,ENSSSCG00000024938,ENSSSCG00000014913,ENSSSCG00000014920,ENSSSCG00000034511,ENSSSCG00000035842,…	0.350854	BP
regulation of molecular function	GO:0065009	3	0.00383842	1.22981	142	2206	693	13240	ENSSSCG00000033812,ENSSSCG00000037179,ENSSSCG00000014298,ENSSSCG00000032963,ENSSSCG00000007514,ENSSSCG00000016248,ENSSSCG00000016494,ENSSSCG00000004048,ENSSSCG00000004045,ENSSSCG00000014269,ENSSSCG00000014267,ENSSSCG00000004037,ENSSSCG00000004032,ENSSSCG00000014278,ENSSSCG00000014281,ENSSSCG00000014282,ENSSSCG00000026257,ENSSSCG00000008841,ENSSSCG00000008842,ENSSSCG00000014288,ENSSSCG00000007528,…	0.354249	BP
regulation of phosphorylation	GO:0042325	8	0.00388002	1.35322	76	1073	693	13240	ENSSSCG00000014298,ENSSSCG00000032963,ENSSSCG00000040100,ENSSSCG00000007514,ENSSSCG00000016494,ENSSSCG00000007735,ENSSSCG00000004045,ENSSSCG00000014269,ENSSSCG00000004037,ENSSSCG00000004032,ENSSSCG00000014278,ENSSSCG00000014282,ENSSSCG00000008841,ENSSSCG00000008842,ENSSSCG00000008844,ENSSSCG00000014288,ENSSSCG00000024938,ENSSSCG00000006001,ENSSSCG00000014920,ENSSSCG00000034511,ENSSSCG00000004058,…	0.352404	BP
plasma lipoprotein particle clearance	GO:0034381	4	0.00390952	4.54889	5	21	693	13240	ENSSSCG00000013017,ENSSSCG00000006979,ENSSSCG00000008595,ENSSSCG00000015069,ENSSSCG00000003549,	0.349536	BP
cellular component organization	GO:0016043	3	0.00395132	1.14695	254	4231	693	13240	ENSSSCG00000033812,ENSSSCG00000016239,ENSSSCG00000032963,ENSSSCG00000038031,ENSSSCG00000016244,ENSSSCG00000021821,ENSSSCG00000007516,ENSSSCG00000007514,ENSSSCG00000007513,ENSSSCG00000026294,ENSSSCG00000026290,ENSSSCG00000016248,ENSSSCG00000016494,ENSSSCG00000007735,ENSSSCG00000007732,ENSSSCG00000007727,ENSSSCG00000009501,ENSSSCG00000028249,ENSSSCG00000008812,ENSSSCG00000000926,ENSSSCG00000000920,…	0.347838	BP
regulation of phosphatidylinositol 3-kinase activity	GO:0043551	11	0.00406218	3.82107	6	30	693	13240	ENSSSCG00000008841,ENSSSCG00000029094,ENSSSCG00000040732,ENSSSCG00000017991,ENSSSCG00000017990,ENSSSCG00000003578,	0.352178	BP
cholesterol homeostasis	GO:0042632	8	0.00412645	3.05685	8	50	693	13240	ENSSSCG00000003819,ENSSSCG00000021464,ENSSSCG00000013017,ENSSSCG00000015067,ENSSSCG00000040689,ENSSSCG00000008595,ENSSSCG00000015069,ENSSSCG00000003549,	0.352411	BP
sterol homeostasis	GO:0055092	7	0.00412645	3.05685	8	50	693	13240	ENSSSCG00000003819,ENSSSCG00000021464,ENSSSCG00000013017,ENSSSCG00000015067,ENSSSCG00000040689,ENSSSCG00000008595,ENSSSCG00000015069,ENSSSCG00000003549,	0.352411	BP
telomere maintenance via telomerase	GO:0007004	10	0.00412645	3.05685	8	50	693	13240	ENSSSCG00000004048,ENSSSCG00000004037,ENSSSCG00000014280,ENSSSCG00000028924,ENSSSCG00000017826,ENSSSCG00000024126,ENSSSCG00000026818,ENSSSCG00000000496,	0.352411	BP
regulation of localization	GO:0032879	4	0.00424204	1.25487	120	1827	693	13240	ENSSSCG00000007520,ENSSSCG00000033812,ENSSSCG00000037179,ENSSSCG00000032963,ENSSSCG00000021821,ENSSSCG00000016494,ENSSSCG00000007735,ENSSSCG00000008813,ENSSSCG00000000926,ENSSSCG00000004048,ENSSSCG00000004032,ENSSSCG00000014278,ENSSSCG00000014281,ENSSSCG00000014282,ENSSSCG00000026257,ENSSSCG00000008840,ENSSSCG00000008841,ENSSSCG00000008601,ENSSSCG00000008844,ENSSSCG00000014288,ENSSSCG00000017798,…	0.346756	BP
protein localization to nuclear body	GO:1903405	9	0.00426407	8.188	3	7	693	13240	ENSSSCG00000004048,ENSSSCG00000024126,ENSSSCG00000000496,	0.343648	BP
positive regulation of establishment of protein localization to telomere	GO:1904851	9	0.00426407	8.188	3	7	693	13240	ENSSSCG00000004048,ENSSSCG00000024126,ENSSSCG00000000496,	0.343648	BP
regulation of protein localization to Cajal body	GO:1904869	8	0.00426407	8.188	3	7	693	13240	ENSSSCG00000004048,ENSSSCG00000024126,ENSSSCG00000000496,	0.343648	BP
positive regulation of protein localization to Cajal body	GO:1904871	9	0.00426407	8.188	3	7	693	13240	ENSSSCG00000004048,ENSSSCG00000024126,ENSSSCG00000000496,	0.343648	BP
protein localization to Cajal body	GO:1904867	10	0.00426407	8.188	3	7	693	13240	ENSSSCG00000004048,ENSSSCG00000024126,ENSSSCG00000000496,	0.343648	BP
regulation of protein K63-linked ubiquitination	GO:1900044	12	0.00426407	8.188	3	7	693	13240	ENSSSCG00000006764,ENSSSCG00000013045,ENSSSCG00000033175,	0.343648	BP
cellular component organization or biogenesis	GO:0071840	2	0.00448024	1.14107	261	4370	693	13240	ENSSSCG00000033812,ENSSSCG00000016239,ENSSSCG00000032963,ENSSSCG00000038031,ENSSSCG00000016244,ENSSSCG00000021821,ENSSSCG00000007516,ENSSSCG00000007514,ENSSSCG00000007513,ENSSSCG00000026294,ENSSSCG00000026290,ENSSSCG00000016248,ENSSSCG00000016494,ENSSSCG00000007735,ENSSSCG00000007732,ENSSSCG00000007727,ENSSSCG00000009501,ENSSSCG00000028249,ENSSSCG00000008812,ENSSSCG00000000926,ENSSSCG00000000920,…	0.332934	BP
developmental growth	GO:0048589	4	0.00454307	1.57751	36	436	693	13240	ENSSSCG00000007520,ENSSSCG00000007732,ENSSSCG00000007727,ENSSSCG00000008819,ENSSSCG00000004038,ENSSSCG00000004032,ENSSSCG00000017797,ENSSSCG00000014288,ENSSSCG00000014293,ENSSSCG00000006002,ENSSSCG00000004058,ENSSSCG00000028911,ENSSSCG00000027675,ENSSSCG00000014302,ENSSSCG00000016113,ENSSSCG00000015066,ENSSSCG00000015067,ENSSSCG00000013044,ENSSSCG00000004387,ENSSSCG00000016111,ENSSSCG00000035949,…	0.333275	BP
cardiac muscle cell differentiation	GO:0055007	8	0.00471129	2.77336	9	62	693	13240	ENSSSCG00000008841,ENSSSCG00000036760,ENSSSCG00000027675,ENSSSCG00000016111,ENSSSCG00000005045,ENSSSCG00000017962,ENSSSCG00000003559,ENSSSCG00000000493,ENSSSCG00000003569,	0.34124	BP
retina vasculature development in camera-type eye	GO:0061298	6	0.00488695	5.45867	4	14	693	13240	ENSSSCG00000008841,ENSSSCG00000014920,ENSSSCG00000028048,ENSSSCG00000016113,	0.349539	BP
regulation of DNA biosynthetic process	GO:2000278	8	0.00500717	2.5818	10	74	693	13240	ENSSSCG00000004048,ENSSSCG00000004037,ENSSSCG00000022957,ENSSSCG00000028924,ENSSSCG00000013019,ENSSSCG00000024126,ENSSSCG00000016113,ENSSSCG00000026818,ENSSSCG00000000496,ENSSSCG00000017950,	0.353717	BP
regulation of homeostatic process	GO:0032844	4	0.00516543	1.67696	28	319	693	13240	ENSSSCG00000040100,ENSSSCG00000008813,ENSSSCG00000004048,ENSSSCG00000004037,ENSSSCG00000004032,ENSSSCG00000008844,ENSSSCG00000000555,ENSSSCG00000038726,ENSSSCG00000033267,ENSSSCG00000028924,ENSSSCG00000009125,ENSSSCG00000034570,ENSSSCG00000013033,ENSSSCG00000026526,ENSSSCG00000017826,ENSSSCG00000035495,ENSSSCG00000036580,ENSSSCG00000024126,ENSSSCG00000026386,ENSSSCG00000004387,ENSSSCG00000030255,…	0.360446	BP
RNA-dependent DNA biosynthetic process	GO:0006278	9	0.00527792	2.93928	8	52	693	13240	ENSSSCG00000004048,ENSSSCG00000004037,ENSSSCG00000014280,ENSSSCG00000028924,ENSSSCG00000017826,ENSSSCG00000024126,ENSSSCG00000026818,ENSSSCG00000000496,	0.363859	BP
organic anion transport	GO:0015711	7	0.00533089	1.69129	27	305	693	13240	ENSSSCG00000008812,ENSSSCG00000004041,ENSSSCG00000014275,ENSSSCG00000029516,ENSSSCG00000004039,ENSSSCG00000014280,ENSSSCG00000007525,ENSSSCG00000025413,ENSSSCG00000012998,ENSSSCG00000013025,ENSSSCG00000025248,ENSSSCG00000024108,ENSSSCG00000014182,ENSSSCG00000014183,ENSSSCG00000006771,ENSSSCG00000015067,ENSSSCG00000027453,ENSSSCG00000028537,ENSSSCG00000020831,ENSSSCG00000040689,ENSSSCG00000008599,…	0.363135	BP
positive regulation of multicellular organismal process	GO:0051240	5	0.00565541	1.33882	74	1056	693	13240	ENSSSCG00000007520,ENSSSCG00000032963,ENSSSCG00000040100,ENSSSCG00000016494,ENSSSCG00000008819,ENSSSCG00000004038,ENSSSCG00000004032,ENSSSCG00000014277,ENSSSCG00000014282,ENSSSCG00000008840,ENSSSCG00000008600,ENSSSCG00000008842,ENSSSCG00000008844,ENSSSCG00000014288,ENSSSCG00000014913,ENSSSCG00000006001,ENSSSCG00000004058,ENSSSCG00000000567,ENSSSCG00000003819,ENSSSCG00000026733,ENSSSCG00000033267,…	0.380709	BP
regulation of lipid catabolic process	GO:0050994	7	0.00567757	3.18422	7	42	693	13240	ENSSSCG00000038700,ENSSSCG00000003819,ENSSSCG00000015067,ENSSSCG00000013056,ENSSSCG00000040689,ENSSSCG00000015069,ENSSSCG00000025729,	0.377757	BP
regulation of lipase activity	GO:0060191	6	0.00567757	3.18422	7	42	693	13240	ENSSSCG00000008841,ENSSSCG00000003819,ENSSSCG00000006777,ENSSSCG00000015067,ENSSSCG00000040689,ENSSSCG00000015069,ENSSSCG00000024674,	0.377757	BP
single-organism cellular process	GO:0044763	3	0.00578446	1.08467	417	7345	693	13240	ENSSSCG00000007520,ENSSSCG00000033812,ENSSSCG00000016239,ENSSSCG00000009708,ENSSSCG00000014298,ENSSSCG00000032963,ENSSSCG00000016244,ENSSSCG00000021821,ENSSSCG00000040100,ENSSSCG00000016243,ENSSSCG00000007514,ENSSSCG00000007513,ENSSSCG00000029304,ENSSSCG00000026294,ENSSSCG00000026290,ENSSSCG00000016248,ENSSSCG00000016494,ENSSSCG00000040579,ENSSSCG00000029558,ENSSSCG00000007735,ENSSSCG00000007732,…	0.376122	BP
lipoprotein metabolic process	GO:0042157	6	0.00590985	2.29264	12	100	693	13240	ENSSSCG00000026499,ENSSSCG00000032328,ENSSSCG00000003816,ENSSSCG00000026744,ENSSSCG00000040007,ENSSSCG00000015067,ENSSSCG00000040689,ENSSSCG00000008595,ENSSSCG00000015069,ENSSSCG00000003561,ENSSSCG00000017980,ENSSSCG00000030921,	0.379957	BP
endocrine process	GO:0050886	4	0.00593838	2.88382	8	53	693	13240	ENSSSCG00000007520,ENSSSCG00000008813,ENSSSCG00000014288,ENSSSCG00000014920,ENSSSCG00000026969,ENSSSCG00000038745,ENSSSCG00000011510,ENSSSCG00000017950,	0.377549	BP
regulation of T cell differentiation	GO:0045580	9	0.00606207	2.38817	11	88	693	13240	ENSSSCG00000032963,ENSSSCG00000040100,ENSSSCG00000016494,ENSSSCG00000040579,ENSSSCG00000014277,ENSSSCG00000014282,ENSSSCG00000033267,ENSSSCG00000013033,ENSSSCG00000005045,ENSSSCG00000012652,ENSSSCG00000017990,	0.381178	BP
telomerase RNA localization to Cajal body	GO:0090671	6	0.00639157	5.09476	4	15	693	13240	ENSSSCG00000004048,ENSSSCG00000024126,ENSSSCG00000011518,ENSSSCG00000000496,	0.397528	BP
RNA localization to Cajal body	GO:0090670	5	0.00639157	5.09476	4	15	693	13240	ENSSSCG00000004048,ENSSSCG00000024126,ENSSSCG00000011518,ENSSSCG00000000496,	0.397528	BP
telomerase RNA localization	GO:0090672	5	0.00639157	5.09476	4	15	693	13240	ENSSSCG00000004048,ENSSSCG00000024126,ENSSSCG00000011518,ENSSSCG00000000496,	0.397528	BP
regulation of macrophage derived foam cell differentiation	GO:0010743	6	0.00639157	5.09476	4	15	693	13240	ENSSSCG00000006979,ENSSSCG00000023737,ENSSSCG00000008595,ENSSSCG00000017978,	0.397528	BP
establishment of skin barrier	GO:0061436	9	0.00639157	5.09476	4	15	693	13240	ENSSSCG00000026257,ENSSSCG00000017980,ENSSSCG00000017981,ENSSSCG00000003567,	0.397528	BP
regulation of telomerase RNA localization to Cajal body	GO:1904872	5	0.00639157	5.09476	4	15	693	13240	ENSSSCG00000004048,ENSSSCG00000024126,ENSSSCG00000011518,ENSSSCG00000000496,	0.397528	BP
triglyceride-rich lipoprotein particle remodeling	GO:0034370	8	0.00655866	7.1645	3	8	693	13240	ENSSSCG00000015067,ENSSSCG00000040689,ENSSSCG00000015069,	0.382946	BP
very-low-density lipoprotein particle remodeling	GO:0034372	9	0.00655866	7.1645	3	8	693	13240	ENSSSCG00000015067,ENSSSCG00000040689,ENSSSCG00000015069,	0.382946	BP
immature B cell differentiation	GO:0002327	9	0.00655866	7.1645	3	8	693	13240	ENSSSCG00000014269,ENSSSCG00000008842,ENSSSCG00000027675,	0.382946	BP
regulation of establishment of protein localization to telomere	GO:0070203	8	0.00655866	7.1645	3	8	693	13240	ENSSSCG00000004048,ENSSSCG00000024126,ENSSSCG00000000496,	0.382946	BP
self proteolysis	GO:0097264	7	0.00655866	7.1645	3	8	693	13240	ENSSSCG00000012999,ENSSSCG00000030697,ENSSSCG00000014894,	0.382946	BP
protein localization to nucleoplasm	GO:1990173	8	0.00655866	7.1645	3	8	693	13240	ENSSSCG00000004048,ENSSSCG00000024126,ENSSSCG00000000496,	0.382946	BP
telomere capping	GO:0016233	9	0.00663351	3.4737	6	33	693	13240	ENSSSCG00000004037,ENSSSCG00000014280,ENSSSCG00000028924,ENSSSCG00000017826,ENSSSCG00000011049,ENSSSCG00000006761,	0.364971	BP
establishment of protein localization	GO:0045184	5	0.00690669	1.31083	80	1166	693	13240	ENSSSCG00000032963,ENSSSCG00000021821,ENSSSCG00000016243,ENSSSCG00000007516,ENSSSCG00000029304,ENSSSCG00000026290,ENSSSCG00000016494,ENSSSCG00000007735,ENSSSCG00000032739,ENSSSCG00000009501,ENSSSCG00000000926,ENSSSCG00000004048,ENSSSCG00000004032,ENSSSCG00000014278,ENSSSCG00000014282,ENSSSCG00000008604,ENSSSCG00000039332,ENSSSCG00000014292,ENSSSCG00000014909,ENSSSCG00000006002,ENSSSCG00000021210,…	0.376382	BP
oxidation-reduction process	GO:0055114	4	0.00695271	1.41521	52	702	693	13240	ENSSSCG00000007520,ENSSSCG00000029304,ENSSSCG00000007733,ENSSSCG00000004049,ENSSSCG00000007530,ENSSSCG00000008845,ENSSSCG00000014289,ENSSSCG00000016093,ENSSSCG00000014919,ENSSSCG00000040199,ENSSSCG00000010739,ENSSSCG00000033213,ENSSSCG00000013004,ENSSSCG00000013022,ENSSSCG00000013030,ENSSSCG00000029606,ENSSSCG00000003894,ENSSSCG00000003892,ENSSSCG00000003891,ENSSSCG00000003889,ENSSSCG00000016504,…	0.375315	BP
acrosome reaction	GO:0007340	3	0.00717206	3.98028	5	24	693	13240	ENSSSCG00000034511,ENSSSCG00000006758,ENSSSCG00000029257,ENSSSCG00000022035,ENSSSCG00000014426,	0.383538	BP
regulation of protein phosphorylation	GO:0001932	9	0.0072262	1.33737	70	1000	693	13240	ENSSSCG00000014298,ENSSSCG00000032963,ENSSSCG00000040100,ENSSSCG00000007514,ENSSSCG00000016494,ENSSSCG00000007735,ENSSSCG00000004045,ENSSSCG00000014269,ENSSSCG00000004037,ENSSSCG00000004032,ENSSSCG00000014278,ENSSSCG00000014282,ENSSSCG00000008841,ENSSSCG00000008842,ENSSSCG00000008844,ENSSSCG00000014288,ENSSSCG00000024938,ENSSSCG00000006001,ENSSSCG00000014920,ENSSSCG00000034511,ENSSSCG00000004058,…	0.382855	BP
negative regulation of programmed cell death	GO:0043069	7	0.00724416	1.46197	44	575	693	13240	ENSSSCG00000040100,ENSSSCG00000016243,ENSSSCG00000016494,ENSSSCG00000014269,ENSSSCG00000004032,ENSSSCG00000037159,ENSSSCG00000014281,ENSSSCG00000014282,ENSSSCG00000008842,ENSSSCG00000008844,ENSSSCG00000017798,ENSSSCG00000007529,ENSSSCG00000011822,ENSSSCG00000026082,ENSSSCG00000010745,ENSSSCG00000026969,ENSSSCG00000000553,ENSSSCG00000023693,ENSSSCG00000026733,ENSSSCG00000033267,ENSSSCG00000028924,…	0.380285	BP
regulation of cellular localization	GO:0060341	5	0.00792174	1.44073	46	610	693	13240	ENSSSCG00000032963,ENSSSCG00000021821,ENSSSCG00000016494,ENSSSCG00000007735,ENSSSCG00000000926,ENSSSCG00000004048,ENSSSCG00000004032,ENSSSCG00000014281,ENSSSCG00000014282,ENSSSCG00000039332,ENSSSCG00000014913,ENSSSCG00000006002,ENSSSCG00000004058,ENSSSCG00000034964,ENSSSCG00000034581,ENSSSCG00000038726,ENSSSCG00000009123,ENSSSCG00000009125,ENSSSCG00000023660,ENSSSCG00000013008,ENSSSCG00000013015,…	0.412074	BP
scaRNA localization to Cajal body	GO:0090666	6	0.00792201	12.7369	2	3	693	13240	ENSSSCG00000004048,ENSSSCG00000000496,	0.408376	BP
trophectodermal cell proliferation	GO:0001834	4	0.00792201	12.7369	2	3	693	13240	ENSSSCG00000015066,ENSSSCG00000023737,	0.408376	BP
negative regulation of chondrocyte proliferation	GO:1902731	7	0.00792201	12.7369	2	3	693	13240	ENSSSCG00000006002,ENSSSCG00000016113,	0.408376	BP
positive regulation of Rac protein signal transduction	GO:0035022	11	0.00792201	12.7369	2	3	693	13240	ENSSSCG00000007727,ENSSSCG00000026969,	0.408376	BP
regulation of very-low-density lipoprotein particle remodeling	GO:0010901	6	0.00792201	12.7369	2	3	693	13240	ENSSSCG00000015067,ENSSSCG00000015069,	0.408376	BP
histone H3-S28 phosphorylation	GO:0043988	12	0.00792201	12.7369	2	3	693	13240	ENSSSCG00000028924,ENSSSCG00000028806,	0.408376	BP
response to stem cell factor	GO:0036215	6	0.00792201	12.7369	2	3	693	13240	ENSSSCG00000007735,ENSSSCG00000008842,	0.408376	BP
cellular response to stem cell factor stimulus	GO:0036216	7	0.00792201	12.7369	2	3	693	13240	ENSSSCG00000007735,ENSSSCG00000008842,	0.408376	BP
negative regulation of cytolysis	GO:0045918	6	0.00792201	12.7369	2	3	693	13240	ENSSSCG00000013033,ENSSSCG00000023737,	0.408376	BP
Kit signaling pathway	GO:0038109	9	0.00792201	12.7369	2	3	693	13240	ENSSSCG00000007735,ENSSSCG00000008842,	0.408376	BP
asymmetric neuroblast division	GO:0055059	9	0.00792201	12.7369	2	3	693	13240	ENSSSCG00000000567,ENSSSCG00000003818,	0.408376	BP
response to actinomycin D	GO:0072716	7	0.00792201	12.7369	2	3	693	13240	ENSSSCG00000000488,ENSSSCG00000017950,	0.408376	BP
regulation of vesicle size	GO:0097494	6	0.00792201	12.7369	2	3	693	13240	ENSSSCG00000007513,ENSSSCG00000014913,	0.408376	BP
positive regulation of developmental process	GO:0051094	5	0.00793723	1.35997	62	871	693	13240	ENSSSCG00000007520,ENSSSCG00000033812,ENSSSCG00000032963,ENSSSCG00000040100,ENSSSCG00000016494,ENSSSCG00000004032,ENSSSCG00000014282,ENSSSCG00000008840,ENSSSCG00000008842,ENSSSCG00000008844,ENSSSCG00000014288,ENSSSCG00000006001,ENSSSCG00000004058,ENSSSCG00000000567,ENSSSCG00000023693,ENSSSCG00000003819,ENSSSCG00000026733,ENSSSCG00000033267,ENSSSCG00000013017,ENSSSCG00000013033,ENSSSCG00000013037,…	0.366265	BP
regulation of water loss via skin	GO:0033561	8	0.00817437	4.77633	4	16	693	13240	ENSSSCG00000026257,ENSSSCG00000017980,ENSSSCG00000017981,ENSSSCG00000003567,	0.37419	BP
blastocyst growth	GO:0001832	5	0.00817437	4.77633	4	16	693	13240	ENSSSCG00000007732,ENSSSCG00000015066,ENSSSCG00000023737,ENSSSCG00000017986,	0.37419	BP
positive regulation of transmembrane receptor protein serine/threonine kinase signaling pathway	GO:0090100	8	0.00867807	2.38817	10	80	693	13240	ENSSSCG00000014288,ENSSSCG00000026733,ENSSSCG00000013019,ENSSSCG00000028931,ENSSSCG00000011046,ENSSSCG00000016113,ENSSSCG00000005045,ENSSSCG00000038188,ENSSSCG00000009278,ENSSSCG00000032299,	0.390991	BP
positive regulation of pathway-restricted SMAD protein phosphorylation	GO:0010862	11	0.008899	3.2752	6	35	693	13240	ENSSSCG00000014288,ENSSSCG00000028931,ENSSSCG00000016113,ENSSSCG00000005045,ENSSSCG00000038188,ENSSSCG00000032299,	0.397813	BP
endothelial cell apoptotic process	GO:0072577	8	0.008899	3.2752	6	35	693	13240	ENSSSCG00000016494,ENSSSCG00000014281,ENSSSCG00000014282,ENSSSCG00000008844,ENSSSCG00000016113,ENSSSCG00000006760,	0.397813	BP
organic hydroxy compound transport	GO:0015850	6	0.00895097	1.97641	15	145	693	13240	ENSSSCG00000004041,ENSSSCG00000004039,ENSSSCG00000004032,ENSSSCG00000017797,ENSSSCG00000024927,ENSSSCG00000021464,ENSSSCG00000006979,ENSSSCG00000006771,ENSSSCG00000015067,ENSSSCG00000040689,ENSSSCG00000011510,ENSSSCG00000008595,ENSSSCG00000015069,ENSSSCG00000002827,ENSSSCG00000003549,	0.39398	BP
Leydig cell differentiation	GO:0033327	6	0.00945857	6.36845	3	9	693	13240	ENSSSCG00000008841,ENSSSCG00000013021,ENSSSCG00000011510,	0.413145	BP
regulation of triglyceride catabolic process	GO:0010896	8	0.00945857	6.36845	3	9	693	13240	ENSSSCG00000015067,ENSSSCG00000040689,ENSSSCG00000015069,	0.413145	BP
positive regulation of protein localization to chromosome, telomeric region	GO:1904816	8	0.00945857	6.36845	3	9	693	13240	ENSSSCG00000004048,ENSSSCG00000024126,ENSSSCG00000000496,	0.413145	BP
regulation of establishment of protein localization to chromosome	GO:0070202	7	0.00945857	6.36845	3	9	693	13240	ENSSSCG00000004048,ENSSSCG00000024126,ENSSSCG00000000496,	0.413145	BP
nuclear body organization	GO:0030575	6	0.00945857	6.36845	3	9	693	13240	ENSSSCG00000035842,ENSSSCG00000013021,ENSSSCG00000015066,	0.413145	BP
DNA damage response, signal transduction by p53 class mediator resulting in cell cycle arrest	GO:0006977	12	0.00945857	6.36845	3	9	693	13240	ENSSSCG00000000488,ENSSSCG00000028850,ENSSSCG00000017950,	0.413145	BP
intracellular transport	GO:0046907	5	0.00949378	1.31509	72	1046	693	13240	ENSSSCG00000032963,ENSSSCG00000021821,ENSSSCG00000016243,ENSSSCG00000007516,ENSSSCG00000007514,ENSSSCG00000026290,ENSSSCG00000016494,ENSSSCG00000016497,ENSSSCG00000007735,ENSSSCG00000032739,ENSSSCG00000000926,ENSSSCG00000014281,ENSSSCG00000014282,ENSSSCG00000008842,ENSSSCG00000008604,ENSSSCG00000039332,ENSSSCG00000014292,ENSSSCG00000014909,ENSSSCG00000006002,ENSSSCG00000021210,ENSSSCG00000004057,…	0.396521	BP
plasma lipoprotein particle organization	GO:0071827	6	0.0101829	3.6741	5	26	693	13240	ENSSSCG00000021464,ENSSSCG00000015067,ENSSSCG00000040689,ENSSSCG00000008595,ENSSSCG00000015069,	0.422223	BP
regulation of sodium ion transmembrane transport	GO:1902305	9	0.0102179	3.18422	6	36	693	13240	ENSSSCG00000038726,ENSSSCG00000011775,ENSSSCG00000015083,ENSSSCG00000015084,ENSSSCG00000017951,ENSSSCG00000003569,	0.420625	BP
melanocyte differentiation	GO:0030318	7	0.0102543	4.49537	4	17	693	13240	ENSSSCG00000008842,ENSSSCG00000035495,ENSSSCG00000011514,ENSSSCG00000009477,	0.419106	BP
somatic stem cell division	GO:0048103	6	0.0102543	4.49537	4	17	693	13240	ENSSSCG00000000567,ENSSSCG00000003818,ENSSSCG00000016111,ENSSSCG00000009490,	0.419106	BP
protein-lipid complex assembly	GO:0065005	6	0.0102543	4.49537	4	17	693	13240	ENSSSCG00000021464,ENSSSCG00000015067,ENSSSCG00000040689,ENSSSCG00000015069,	0.419106	BP
regulation of MAP kinase activity	GO:0043405	12	0.0106974	1.77942	19	204	693	13240	ENSSSCG00000016494,ENSSSCG00000004037,ENSSSCG00000008842,ENSSSCG00000014288,ENSSSCG00000014920,ENSSSCG00000013020,ENSSSCG00000038500,ENSSSCG00000035495,ENSSSCG00000005045,ENSSSCG00000037910,ENSSSCG00000011791,ENSSSCG00000030707,ENSSSCG00000026200,ENSSSCG00000025374,ENSSSCG00000017990,ENSSSCG00000000493,ENSSSCG00000033175,ENSSSCG00000009083,ENSSSCG00000003573,	0.428046	BP
cellular localization	GO:0051641	3	0.0107926	1.22735	113	1759	693	13240	ENSSSCG00000032963,ENSSSCG00000021821,ENSSSCG00000016243,ENSSSCG00000007516,ENSSSCG00000007514,ENSSSCG00000026290,ENSSSCG00000016494,ENSSSCG00000016497,ENSSSCG00000007735,ENSSSCG00000032739,ENSSSCG00000009501,ENSSSCG00000000926,ENSSSCG00000004048,ENSSSCG00000004032,ENSSSCG00000014281,ENSSSCG00000014282,ENSSSCG00000008842,ENSSSCG00000008604,ENSSSCG00000017797,ENSSSCG00000039332,ENSSSCG00000014292,…	0.428854	BP
regulation of multicellular organismal development	GO:2000026	5	0.0109736	1.27883	83	1240	693	13240	ENSSSCG00000007520,ENSSSCG00000014298,ENSSSCG00000032963,ENSSSCG00000040100,ENSSSCG00000016494,ENSSSCG00000040579,ENSSSCG00000014269,ENSSSCG00000004032,ENSSSCG00000014277,ENSSSCG00000014282,ENSSSCG00000008840,ENSSSCG00000008842,ENSSSCG00000008844,ENSSSCG00000014288,ENSSSCG00000014293,ENSSSCG00000014915,ENSSSCG00000006001,ENSSSCG00000028048,ENSSSCG00000000567,ENSSSCG00000034581,ENSSSCG00000023693,…	0.433042	BP
cardiocyte differentiation	GO:0035051	6	0.0111528	2.30185	10	83	693	13240	ENSSSCG00000008841,ENSSSCG00000036760,ENSSSCG00000027675,ENSSSCG00000016111,ENSSSCG00000005045,ENSSSCG00000017962,ENSSSCG00000003559,ENSSSCG00000000493,ENSSSCG00000014894,ENSSSCG00000003569,	0.437096	BP
regulation of regulated secretory pathway	GO:1903305	9	0.0111528	2.30185	10	83	693	13240	ENSSSCG00000016494,ENSSSCG00000007735,ENSSSCG00000014281,ENSSSCG00000036705,ENSSSCG00000004057,ENSSSCG00000017804,ENSSSCG00000006758,ENSSSCG00000003578,ENSSSCG00000003572,ENSSSCG00000004412,	0.437096	BP
regulation of hemopoiesis	GO:1903706	6	0.0114361	1.68802	22	249	693	13240	ENSSSCG00000007520,ENSSSCG00000032963,ENSSSCG00000040100,ENSSSCG00000016494,ENSSSCG00000040579,ENSSSCG00000014269,ENSSSCG00000014277,ENSSSCG00000014282,ENSSSCG00000033267,ENSSSCG00000013033,ENSSSCG00000038500,ENSSSCG00000035495,ENSSSCG00000023909,ENSSSCG00000030675,ENSSSCG00000004387,ENSSSCG00000011514,ENSSSCG00000005045,ENSSSCG00000028157,ENSSSCG00000012652,ENSSSCG00000017990,ENSSSCG00000025308,…	0.442146	BP
cholesterol efflux	GO:0033344	9	0.0116698	3.09816	6	37	693	13240	ENSSSCG00000024927,ENSSSCG00000021464,ENSSSCG00000015067,ENSSSCG00000040689,ENSSSCG00000008595,ENSSSCG00000015069,	0.448153	BP
macromolecule localization	GO:0033036	3	0.0116907	1.21497	120	1887	693	13240	ENSSSCG00000032963,ENSSSCG00000021821,ENSSSCG00000016243,ENSSSCG00000007516,ENSSSCG00000029304,ENSSSCG00000026290,ENSSSCG00000016494,ENSSSCG00000007735,ENSSSCG00000032739,ENSSSCG00000009501,ENSSSCG00000008812,ENSSSCG00000000926,ENSSSCG00000004048,ENSSSCG00000004047,ENSSSCG00000004032,ENSSSCG00000014278,ENSSSCG00000014282,ENSSSCG00000008604,ENSSSCG00000014288,ENSSSCG00000039332,ENSSSCG00000014292,…	0.445962	BP
cellular developmental process	GO:0048869	4	0.0117517	1.17043	167	2726	693	13240	ENSSSCG00000007520,ENSSSCG00000033812,ENSSSCG00000016239,ENSSSCG00000014298,ENSSSCG00000032963,ENSSSCG00000040100,ENSSSCG00000016243,ENSSSCG00000026290,ENSSSCG00000016248,ENSSSCG00000016494,ENSSSCG00000040579,ENSSSCG00000007727,ENSSSCG00000008819,ENSSSCG00000000925,ENSSSCG00000014269,ENSSSCG00000014272,ENSSSCG00000004037,ENSSSCG00000004038,ENSSSCG00000004032,ENSSSCG00000037159,ENSSSCG00000014277,…	0.44532	BP
developmental induction	GO:0031128	3	0.0119713	3.53803	5	27	693	13240	ENSSSCG00000026733,ENSSSCG00000006760,ENSSSCG00000005045,ENSSSCG00000000493,ENSSSCG00000009083,	0.450656	BP
regulation of insulin secretion	GO:0050796	10	0.0120862	2.27445	10	84	693	13240	ENSSSCG00000032963,ENSSSCG00000004032,ENSSSCG00000006002,ENSSSCG00000000553,ENSSSCG00000039412,ENSSSCG00000013033,ENSSSCG00000036580,ENSSSCG00000006771,ENSSSCG00000015074,ENSSSCG00000025729,	0.452006	BP
positive regulation of cell differentiation	GO:0045597	6	0.012123	1.4176	44	593	693	13240	ENSSSCG00000007520,ENSSSCG00000033812,ENSSSCG00000032963,ENSSSCG00000040100,ENSSSCG00000016494,ENSSSCG00000004032,ENSSSCG00000014282,ENSSSCG00000008840,ENSSSCG00000008842,ENSSSCG00000014288,ENSSSCG00000000567,ENSSSCG00000023693,ENSSSCG00000013017,ENSSSCG00000013033,ENSSSCG00000027675,ENSSSCG00000038500,ENSSSCG00000038745,ENSSSCG00000028931,ENSSSCG00000017818,ENSSSCG00000014302,ENSSSCG00000006979,…	0.45044	BP
negative regulation of apoptotic process	GO:0043066	8	0.0125536	1.4278	42	562	693	13240	ENSSSCG00000040100,ENSSSCG00000016243,ENSSSCG00000016494,ENSSSCG00000014269,ENSSSCG00000004032,ENSSSCG00000037159,ENSSSCG00000014281,ENSSSCG00000014282,ENSSSCG00000008844,ENSSSCG00000017798,ENSSSCG00000007529,ENSSSCG00000011822,ENSSSCG00000026082,ENSSSCG00000010745,ENSSSCG00000026969,ENSSSCG00000023693,ENSSSCG00000026733,ENSSSCG00000033267,ENSSSCG00000028924,ENSSSCG00000031271,ENSSSCG00000034570,…	0.463429	BP
regulation of protein kinase activity	GO:0045859	10	0.0125934	1.44191	40	530	693	13240	ENSSSCG00000014298,ENSSSCG00000032963,ENSSSCG00000007514,ENSSSCG00000016494,ENSSSCG00000004045,ENSSSCG00000004037,ENSSSCG00000008842,ENSSSCG00000014288,ENSSSCG00000024938,ENSSSCG00000014920,ENSSSCG00000026082,ENSSSCG00000010743,ENSSSCG00000030354,ENSSSCG00000026731,ENSSSCG00000031271,ENSSSCG00000013019,ENSSSCG00000013020,ENSSSCG00000013040,ENSSSCG00000038500,ENSSSCG00000036326,ENSSSCG00000035495,…	0.46192	BP
macromolecular complex remodeling	GO:0034367	5	0.0126482	4.24563	4	18	693	13240	ENSSSCG00000015067,ENSSSCG00000040689,ENSSSCG00000008595,ENSSSCG00000015069,	0.460976	BP
protein-lipid complex remodeling	GO:0034368	6	0.0126482	4.24563	4	18	693	13240	ENSSSCG00000015067,ENSSSCG00000040689,ENSSSCG00000008595,ENSSSCG00000015069,	0.460976	BP
plasma lipoprotein particle remodeling	GO:0034369	7	0.0126482	4.24563	4	18	693	13240	ENSSSCG00000015067,ENSSSCG00000040689,ENSSSCG00000008595,ENSSSCG00000015069,	0.460976	BP
regulation of cardiac muscle cell differentiation	GO:2000725	9	0.0126482	4.24563	4	18	693	13240	ENSSSCG00000027675,ENSSSCG00000016111,ENSSSCG00000005045,ENSSSCG00000000493,	0.460976	BP
triglyceride catabolic process	GO:0019433	9	0.0126482	4.24563	4	18	693	13240	ENSSSCG00000015067,ENSSSCG00000040689,ENSSSCG00000008595,ENSSSCG00000015069,	0.460976	BP
regulation of fertilization	GO:0080154	5	0.0126482	4.24563	4	18	693	13240	ENSSSCG00000034511,ENSSSCG00000029257,ENSSSCG00000022035,ENSSSCG00000014426,	0.460976	BP
phospholipid efflux	GO:0033700	9	0.0129926	5.7316	3	10	693	13240	ENSSSCG00000015067,ENSSSCG00000040689,ENSSSCG00000015069,	0.456096	BP
inner cell mass cell proliferation	GO:0001833	4	0.0129926	5.7316	3	10	693	13240	ENSSSCG00000007732,ENSSSCG00000015066,ENSSSCG00000017986,	0.456096	BP
intracellular signal transduction involved in G1 DNA damage checkpoint	GO:1902400	10	0.0129926	5.7316	3	10	693	13240	ENSSSCG00000000488,ENSSSCG00000028850,ENSSSCG00000017950,	0.456096	BP
regulation of cholesterol storage	GO:0010885	6	0.0129926	5.7316	3	10	693	13240	ENSSSCG00000013017,ENSSSCG00000006979,ENSSSCG00000008595,	0.456096	BP
neuronal stem cell division	GO:0036445	7	0.0129926	5.7316	3	10	693	13240	ENSSSCG00000000567,ENSSSCG00000003818,ENSSSCG00000009490,	0.456096	BP
neuroblast division	GO:0055057	8	0.0129926	5.7316	3	10	693	13240	ENSSSCG00000000567,ENSSSCG00000003818,ENSSSCG00000009490,	0.456096	BP
signal transduction involved in mitotic G1 DNA damage checkpoint	GO:0072431	11	0.0129926	5.7316	3	10	693	13240	ENSSSCG00000000488,ENSSSCG00000028850,ENSSSCG00000017950,	0.456096	BP
signal transduction in absence of ligand	GO:0038034	6	0.0131981	2.72933	7	49	693	13240	ENSSSCG00000033267,ENSSSCG00000031271,ENSSSCG00000034570,ENSSSCG00000013033,ENSSSCG00000035495,ENSSSCG00000004387,ENSSSCG00000023737,	0.444231	BP
extrinsic apoptotic signaling pathway in absence of ligand	GO:0097192	8	0.0131981	2.72933	7	49	693	13240	ENSSSCG00000033267,ENSSSCG00000031271,ENSSSCG00000034570,ENSSSCG00000013033,ENSSSCG00000035495,ENSSSCG00000004387,ENSSSCG00000023737,	0.444231	BP
lysosome localization	GO:0032418	5	0.0132613	3.01663	6	38	693	13240	ENSSSCG00000007735,ENSSSCG00000014281,ENSSSCG00000008842,ENSSSCG00000028788,ENSSSCG00000017986,ENSSSCG00000003578,	0.441168	BP
regulation of developmental process	GO:0050793	4	0.0139386	1.22589	106	1652	693	13240	ENSSSCG00000007520,ENSSSCG00000033812,ENSSSCG00000014298,ENSSSCG00000032963,ENSSSCG00000040100,ENSSSCG00000026290,ENSSSCG00000016494,ENSSSCG00000040579,ENSSSCG00000014269,ENSSSCG00000004032,ENSSSCG00000014277,ENSSSCG00000014282,ENSSSCG00000008840,ENSSSCG00000008841,ENSSSCG00000008842,ENSSSCG00000008844,ENSSSCG00000017797,ENSSSCG00000014288,ENSSSCG00000021814,ENSSSCG00000014293,ENSSSCG00000014915,…	0.461022	BP
mitochondrial fission	GO:0000266	6	0.0139613	3.41167	5	28	693	13240	ENSSSCG00000008844,ENSSSCG00000035619,ENSSSCG00000011822,ENSSSCG00000005043,ENSSSCG00000003553,	0.459119	BP
protein-lipid complex subunit organization	GO:0071825	5	0.0139613	3.41167	5	28	693	13240	ENSSSCG00000021464,ENSSSCG00000015067,ENSSSCG00000040689,ENSSSCG00000008595,ENSSSCG00000015069,	0.459119	BP
regulation of leukocyte differentiation	GO:1902105	7	0.0141045	1.79442	17	181	693	13240	ENSSSCG00000007520,ENSSSCG00000032963,ENSSSCG00000040100,ENSSSCG00000016494,ENSSSCG00000040579,ENSSSCG00000014277,ENSSSCG00000014282,ENSSSCG00000033267,ENSSSCG00000013033,ENSSSCG00000038500,ENSSSCG00000035495,ENSSSCG00000011514,ENSSSCG00000005045,ENSSSCG00000028157,ENSSSCG00000012652,ENSSSCG00000017990,ENSSSCG00000025334,	0.458555	BP
single-organism metabolic process	GO:0044710	3	0.014189	1.1589	175	2885	693	13240	ENSSSCG00000007520,ENSSSCG00000009708,ENSSSCG00000032963,ENSSSCG00000040100,ENSSSCG00000016243,ENSSSCG00000029304,ENSSSCG00000016494,ENSSSCG00000029558,ENSSSCG00000007733,ENSSSCG00000004049,ENSSSCG00000014275,ENSSSCG00000004037,ENSSSCG00000004032,ENSSSCG00000014280,ENSSSCG00000008841,ENSSSCG00000008842,ENSSSCG00000008844,ENSSSCG00000007530,ENSSSCG00000008845,ENSSSCG00000014288,ENSSSCG00000014289,…	0.458698	BP
T cell differentiation	GO:0030217	8	0.0142316	1.83045	16	167	693	13240	ENSSSCG00000032963,ENSSSCG00000040100,ENSSSCG00000016494,ENSSSCG00000040579,ENSSSCG00000014277,ENSSSCG00000014282,ENSSSCG00000008842,ENSSSCG00000033267,ENSSSCG00000013033,ENSSSCG00000027675,ENSSSCG00000030680,ENSSSCG00000006764,ENSSSCG00000016111,ENSSSCG00000005045,ENSSSCG00000012652,ENSSSCG00000017990,	0.45749	BP
regulation of sodium ion transport	GO:0002028	8	0.0146748	2.67475	7	50	693	13240	ENSSSCG00000038726,ENSSSCG00000011775,ENSSSCG00000015083,ENSSSCG00000015084,ENSSSCG00000017983,ENSSSCG00000017951,ENSSSCG00000003569,	0.469103	BP
regulation of secretion	GO:0051046	6	0.0148376	1.47632	34	440	693	13240	ENSSSCG00000007520,ENSSSCG00000032963,ENSSSCG00000016494,ENSSSCG00000007735,ENSSSCG00000008813,ENSSSCG00000004032,ENSSSCG00000014278,ENSSSCG00000014281,ENSSSCG00000008601,ENSSSCG00000014288,ENSSSCG00000036705,ENSSSCG00000006002,ENSSSCG00000004057,ENSSSCG00000004058,ENSSSCG00000000553,ENSSSCG00000033267,ENSSSCG00000039412,ENSSSCG00000013033,ENSSSCG00000017804,ENSSSCG00000036580,ENSSSCG00000004113,…	0.47167	BP
regulation of cell differentiation	GO:0045595	5	0.0148789	1.28052	75	1119	693	13240	ENSSSCG00000007520,ENSSSCG00000033812,ENSSSCG00000014298,ENSSSCG00000032963,ENSSSCG00000040100,ENSSSCG00000026290,ENSSSCG00000016494,ENSSSCG00000040579,ENSSSCG00000014269,ENSSSCG00000004032,ENSSSCG00000014277,ENSSSCG00000014282,ENSSSCG00000008840,ENSSSCG00000008841,ENSSSCG00000008842,ENSSSCG00000014288,ENSSSCG00000014293,ENSSSCG00000006002,ENSSSCG00000000567,ENSSSCG00000026969,ENSSSCG00000034581,…	0.470369	BP
protein phosphorylation	GO:0006468	8	0.0150274	1.2463	91	1395	693	13240	ENSSSCG00000014298,ENSSSCG00000032963,ENSSSCG00000040100,ENSSSCG00000007514,ENSSSCG00000016494,ENSSSCG00000007735,ENSSSCG00000008819,ENSSSCG00000004045,ENSSSCG00000014269,ENSSSCG00000004037,ENSSSCG00000004032,ENSSSCG00000014278,ENSSSCG00000014282,ENSSSCG00000008841,ENSSSCG00000008842,ENSSSCG00000008844,ENSSSCG00000014288,ENSSSCG00000024938,ENSSSCG00000016095,ENSSSCG00000006001,ENSSSCG00000014920,…	0.472456	BP
growth	GO:0040007	2	0.015178	1.38619	46	634	693	13240	ENSSSCG00000007520,ENSSSCG00000032963,ENSSSCG00000007732,ENSSSCG00000007727,ENSSSCG00000008819,ENSSSCG00000004038,ENSSSCG00000004032,ENSSSCG00000017797,ENSSSCG00000014288,ENSSSCG00000014293,ENSSSCG00000006002,ENSSSCG00000004058,ENSSSCG00000028911,ENSSSCG00000027675,ENSSSCG00000014302,ENSSSCG00000016113,ENSSSCG00000006779,ENSSSCG00000015066,ENSSSCG00000015067,ENSSSCG00000013044,ENSSSCG00000004387,…	0.474582	BP
alpha-beta T cell activation	GO:0046631	8	0.0152411	2.19602	10	87	693	13240	ENSSSCG00000032963,ENSSSCG00000040100,ENSSSCG00000016494,ENSSSCG00000040579,ENSSSCG00000014277,ENSSSCG00000033267,ENSSSCG00000027675,ENSSSCG00000006764,ENSSSCG00000012656,ENSSSCG00000012652,	0.473965	BP
chemical homeostasis	GO:0048878	5	0.0152642	1.3749	48	667	693	13240	ENSSSCG00000007514,ENSSSCG00000008813,ENSSSCG00000026260,ENSSSCG00000026257,ENSSSCG00000008841,ENSSSCG00000008844,ENSSSCG00000036705,ENSSSCG00000014913,ENSSSCG00000011821,ENSSSCG00000011825,ENSSSCG00000018008,ENSSSCG00000000555,ENSSSCG00000038726,ENSSSCG00000003819,ENSSSCG00000021464,ENSSSCG00000009125,ENSSSCG00000034570,ENSSSCG00000013017,ENSSSCG00000027898,ENSSSCG00000013033,ENSSSCG00000038989,…	0.472117	BP
positive regulation of hematopoietic stem cell proliferation	GO:1902035	8	0.0152951	9.55267	2	4	693	13240	ENSSSCG00000035495,ENSSSCG00000023909,	0.47053	BP
negative regulation of lipoprotein lipase activity	GO:0051005	8	0.0152951	9.55267	2	4	693	13240	ENSSSCG00000003819,ENSSSCG00000015069,	0.47053	BP
positive regulation of immunoglobulin secretion	GO:0051024	10	0.0152951	9.55267	2	4	693	13240	ENSSSCG00000014278,ENSSSCG00000033267,	0.47053	BP
carnitine transmembrane transport	GO:1902603	9	0.0152951	9.55267	2	4	693	13240	ENSSSCG00000014275,ENSSSCG00000014280,	0.47053	BP
negative regulation of complement-dependent cytotoxicity	GO:1903660	6	0.0152951	9.55267	2	4	693	13240	ENSSSCG00000014281,ENSSSCG00000014282,	0.47053	BP
tendon development	GO:0035989	6	0.0152951	9.55267	2	4	693	13240	ENSSSCG00000028931,ENSSSCG00000005045,	0.47053	BP
glomerulus vasculature morphogenesis	GO:0072103	5	0.0152951	9.55267	2	4	693	13240	ENSSSCG00000008841,ENSSSCG00000005045,	0.47053	BP
glomerular capillary formation	GO:0072104	5	0.0152951	9.55267	2	4	693	13240	ENSSSCG00000008841,ENSSSCG00000005045,	0.47053	BP
calcium ion export from cell	GO:1990034	11	0.0152951	9.55267	2	4	693	13240	ENSSSCG00000027898,ENSSSCG00000038989,	0.47053	BP
norepinephrine transport	GO:0015874	8	0.0152951	9.55267	2	4	693	13240	ENSSSCG00000004041,ENSSSCG00000002827,	0.47053	BP
negative regulation of cell death	GO:0060548	6	0.0161202	1.38668	45	620	693	13240	ENSSSCG00000040100,ENSSSCG00000016243,ENSSSCG00000016494,ENSSSCG00000014269,ENSSSCG00000004032,ENSSSCG00000037159,ENSSSCG00000014281,ENSSSCG00000014282,ENSSSCG00000008842,ENSSSCG00000008844,ENSSSCG00000017798,ENSSSCG00000007529,ENSSSCG00000006002,ENSSSCG00000011822,ENSSSCG00000026082,ENSSSCG00000010745,ENSSSCG00000026969,ENSSSCG00000000553,ENSSSCG00000023693,ENSSSCG00000026733,ENSSSCG00000033267,…	0.470612	BP
endocrine hormone secretion	GO:0060986	10	0.0161621	3.29402	5	29	693	13240	ENSSSCG00000007520,ENSSSCG00000014288,ENSSSCG00000014920,ENSSSCG00000011510,ENSSSCG00000017950,	0.46944	BP
positive regulation of telomere maintenance via telomerase	GO:0032212	11	0.0161621	3.29402	5	29	693	13240	ENSSSCG00000004048,ENSSSCG00000004037,ENSSSCG00000028924,ENSSSCG00000024126,ENSSSCG00000000496,	0.46944	BP
negative regulation of response to wounding	GO:1903035	7	0.0162657	2.6223	7	51	693	13240	ENSSSCG00000033812,ENSSSCG00000004038,ENSSSCG00000008841,ENSSSCG00000034581,ENSSSCG00000023693,ENSSSCG00000038745,ENSSSCG00000039780,	0.4677	BP
regulation of protein localization to membrane	GO:1905475	7	0.0164179	2.17106	10	88	693	13240	ENSSSCG00000032963,ENSSSCG00000021821,ENSSSCG00000004032,ENSSSCG00000014913,ENSSSCG00000004058,ENSSSCG00000034964,ENSSSCG00000038726,ENSSSCG00000026868,ENSSSCG00000030707,ENSSSCG00000003549,	0.469716	BP
mesoderm development	GO:0007498	5	0.0164179	2.17106	10	88	693	13240	ENSSSCG00000014298,ENSSSCG00000006009,ENSSSCG00000011046,ENSSSCG00000016113,ENSSSCG00000030675,ENSSSCG00000025270,ENSSSCG00000005045,ENSSSCG00000002831,ENSSSCG00000017962,ENSSSCG00000025334,	0.469716	BP
cholesterol transport	GO:0030301	8	0.0164612	2.42607	8	63	693	13240	ENSSSCG00000024927,ENSSSCG00000021464,ENSSSCG00000006979,ENSSSCG00000015067,ENSSSCG00000040689,ENSSSCG00000008595,ENSSSCG00000015069,ENSSSCG00000003549,	0.466293	BP
regulated exocytosis	GO:0045055	9	0.0165341	1.94039	13	128	693	13240	ENSSSCG00000016494,ENSSSCG00000007735,ENSSSCG00000014281,ENSSSCG00000008842,ENSSSCG00000036705,ENSSSCG00000004057,ENSSSCG00000039412,ENSSSCG00000017804,ENSSSCG00000006758,ENSSSCG00000034868,ENSSSCG00000003578,ENSSSCG00000003572,ENSSSCG00000004412,	0.466051	BP
regulation of DNA metabolic process	GO:0051052	7	0.0165698	1.59211	24	288	693	13240	ENSSSCG00000004048,ENSSSCG00000004037,ENSSSCG00000008841,ENSSSCG00000009570,ENSSSCG00000022957,ENSSSCG00000003820,ENSSSCG00000033267,ENSSSCG00000028924,ENSSSCG00000023660,ENSSSCG00000037216,ENSSSCG00000013019,ENSSSCG00000017826,ENSSSCG00000035495,ENSSSCG00000024126,ENSSSCG00000016113,ENSSSCG00000013045,ENSSSCG00000023737,ENSSSCG00000005045,ENSSSCG00000011794,ENSSSCG00000012657,ENSSSCG00000026818,…	0.464767	BP
regulation of lipid kinase activity	GO:0043550	10	0.0168874	2.8658	6	40	693	13240	ENSSSCG00000008841,ENSSSCG00000029094,ENSSSCG00000040732,ENSSSCG00000017991,ENSSSCG00000017990,ENSSSCG00000003578,	0.471366	BP
cell development	GO:0048468	5	0.0170155	1.23646	93	1437	693	13240	ENSSSCG00000033812,ENSSSCG00000016239,ENSSSCG00000016248,ENSSSCG00000016494,ENSSSCG00000007727,ENSSSCG00000004032,ENSSSCG00000014283,ENSSSCG00000014282,ENSSSCG00000026257,ENSSSCG00000008840,ENSSSCG00000008841,ENSSSCG00000008842,ENSSSCG00000008601,ENSSSCG00000014288,ENSSSCG00000014289,ENSSSCG00000014291,ENSSSCG00000014293,ENSSSCG00000014913,ENSSSCG00000006009,ENSSSCG00000014920,ENSSSCG00000034511,…	0.472636	BP
organelle organization	GO:0006996	4	0.0171081	1.16389	159	2610	693	13240	ENSSSCG00000033812,ENSSSCG00000007514,ENSSSCG00000007513,ENSSSCG00000026294,ENSSSCG00000026290,ENSSSCG00000016248,ENSSSCG00000016494,ENSSSCG00000007732,ENSSSCG00000007727,ENSSSCG00000009501,ENSSSCG00000028249,ENSSSCG00000000926,ENSSSCG00000000920,ENSSSCG00000004048,ENSSSCG00000014274,ENSSSCG00000014271,ENSSSCG00000004037,ENSSSCG00000004032,ENSSSCG00000014278,ENSSSCG00000014283,ENSSSCG00000014280,…	0.47291	BP
steroid esterification	GO:0034433	7	0.0171797	5.21055	3	11	693	13240	ENSSSCG00000021464,ENSSSCG00000015067,ENSSSCG00000040689,	0.472608	BP
sterol esterification	GO:0034434	8	0.0171797	5.21055	3	11	693	13240	ENSSSCG00000021464,ENSSSCG00000015067,ENSSSCG00000040689,	0.472608	BP
cholesterol esterification	GO:0034435	9	0.0171797	5.21055	3	11	693	13240	ENSSSCG00000021464,ENSSSCG00000015067,ENSSSCG00000040689,	0.472608	BP
chaperone-mediated protein complex assembly	GO:0051131	8	0.0171797	5.21055	3	11	693	13240	ENSSSCG00000026290,ENSSSCG00000014292,ENSSSCG00000000496,	0.472608	BP
positive regulation of cardiac muscle hypertrophy	GO:0010613	9	0.0171797	5.21055	3	11	693	13240	ENSSSCG00000009123,ENSSSCG00000009092,ENSSSCG00000003569,	0.472608	BP
regulation of protein localization to chromosome, telomeric region	GO:1904814	7	0.0171797	5.21055	3	11	693	13240	ENSSSCG00000004048,ENSSSCG00000024126,ENSSSCG00000000496,	0.472608	BP
regulation of centriole replication	GO:0046599	11	0.0171797	5.21055	3	11	693	13240	ENSSSCG00000029393,ENSSSCG00000003888,ENSSSCG00000000483,	0.472608	BP
positive regulation of muscle hypertrophy	GO:0014742	8	0.0171797	5.21055	3	11	693	13240	ENSSSCG00000009123,ENSSSCG00000009092,ENSSSCG00000003569,	0.472608	BP
negative regulation of receptor-mediated endocytosis	GO:0048261	9	0.0171797	5.21055	3	11	693	13240	ENSSSCG00000007735,ENSSSCG00000014913,ENSSSCG00000015069,	0.472608	BP
organic cation transport	GO:0015695	7	0.0171797	5.21055	3	11	693	13240	ENSSSCG00000004040,ENSSSCG00000004041,ENSSSCG00000004039,	0.472608	BP
myelin assembly	GO:0032288	6	0.0171797	5.21055	3	11	693	13240	ENSSSCG00000031904,ENSSSCG00000004405,ENSSSCG00000014894,	0.472608	BP
protein transport	GO:0015031	6	0.0177541	1.27485	73	1094	693	13240	ENSSSCG00000032963,ENSSSCG00000021821,ENSSSCG00000016243,ENSSSCG00000007516,ENSSSCG00000029304,ENSSSCG00000026290,ENSSSCG00000007735,ENSSSCG00000032739,ENSSSCG00000000926,ENSSSCG00000004048,ENSSSCG00000004032,ENSSSCG00000014278,ENSSSCG00000014282,ENSSSCG00000008604,ENSSSCG00000039332,ENSSSCG00000014292,ENSSSCG00000014909,ENSSSCG00000006002,ENSSSCG00000021210,ENSSSCG00000004057,ENSSSCG00000004058,…	0.463877	BP
ovulation cycle process	GO:0022602	4	0.0179749	2.57187	7	52	693	13240	ENSSSCG00000008841,ENSSSCG00000008842,ENSSSCG00000014288,ENSSSCG00000014920,ENSSSCG00000004387,ENSSSCG00000011783,ENSSSCG00000017950,	0.467511	BP
female gonad development	GO:0008585	6	0.0179798	2.38817	8	64	693	13240	ENSSSCG00000008841,ENSSSCG00000008842,ENSSSCG00000014288,ENSSSCG00000014920,ENSSSCG00000004387,ENSSSCG00000011783,ENSSSCG00000000486,ENSSSCG00000017950,	0.465523	BP
sterol transport	GO:0015918	7	0.0179798	2.38817	8	64	693	13240	ENSSSCG00000024927,ENSSSCG00000021464,ENSSSCG00000006979,ENSSSCG00000015067,ENSSSCG00000040689,ENSSSCG00000008595,ENSSSCG00000015069,ENSSSCG00000003549,	0.465523	BP
axon development	GO:0061564	6	0.0183447	1.56089	25	306	693	13240	ENSSSCG00000016494,ENSSSCG00000007727,ENSSSCG00000026257,ENSSSCG00000014293,ENSSSCG00000014913,ENSSSCG00000006009,ENSSSCG00000034581,ENSSSCG00000003818,ENSSSCG00000031035,ENSSSCG00000028974,ENSSSCG00000025248,ENSSSCG00000027675,ENSSSCG00000026516,ENSSSCG00000006748,ENSSSCG00000028931,ENSSSCG00000014302,ENSSSCG00000016113,ENSSSCG00000015066,ENSSSCG00000013050,ENSSSCG00000004384,ENSSSCG00000007079,…	0.470709	BP
negative regulation of exocytosis	GO:0045920	9	0.0184364	3.82107	4	20	693	13240	ENSSSCG00000016494,ENSSSCG00000007735,ENSSSCG00000004032,ENSSSCG00000017804,	0.470952	BP
positive regulation of telomere maintenance via telomere lengthening	GO:1904358	10	0.0185821	3.18422	5	30	693	13240	ENSSSCG00000004048,ENSSSCG00000004037,ENSSSCG00000028924,ENSSSCG00000024126,ENSSSCG00000000496,	0.472564	BP
positive regulation of protein complex assembly	GO:0031334	7	0.0186121	1.8138	15	158	693	13240	ENSSSCG00000032963,ENSSSCG00000026294,ENSSSCG00000014269,ENSSSCG00000014278,ENSSSCG00000035842,ENSSSCG00000012996,ENSSSCG00000034387,ENSSSCG00000006777,ENSSSCG00000011508,ENSSSCG00000011514,ENSSSCG00000030255,ENSSSCG00000023737,ENSSSCG00000005038,ENSSSCG00000037318,ENSSSCG00000017950,	0.471232	BP
developmental process involved in reproduction	GO:0003006	3	0.0188986	1.4329	36	480	693	13240	ENSSSCG00000016243,ENSSSCG00000016248,ENSSSCG00000004037,ENSSSCG00000004038,ENSSSCG00000008841,ENSSSCG00000008842,ENSSSCG00000014288,ENSSSCG00000014291,ENSSSCG00000007529,ENSSSCG00000014920,ENSSSCG00000034511,ENSSSCG00000032145,ENSSSCG00000016511,ENSSSCG00000013021,ENSSSCG00000006750,ENSSSCG00000028931,ENSSSCG00000017818,ENSSSCG00000026526,ENSSSCG00000035495,ENSSSCG00000016113,ENSSSCG00000004387,…	0.476379	BP
establishment of protein localization to membrane	GO:0090150	7	0.0193829	1.95952	12	117	693	13240	ENSSSCG00000021821,ENSSSCG00000016494,ENSSSCG00000007735,ENSSSCG00000014292,ENSSSCG00000000500,ENSSSCG00000003816,ENSSSCG00000028911,ENSSSCG00000017801,ENSSSCG00000017803,ENSSSCG00000034868,ENSSSCG00000030707,ENSSSCG00000011198,	0.486442	BP
gonad development	GO:0008406	5	0.0196915	1.89595	13	131	693	13240	ENSSSCG00000008841,ENSSSCG00000008842,ENSSSCG00000014288,ENSSSCG00000014920,ENSSSCG00000032145,ENSSSCG00000013021,ENSSSCG00000035495,ENSSSCG00000004387,ENSSSCG00000011510,ENSSSCG00000009278,ENSSSCG00000011783,ENSSSCG00000000486,ENSSSCG00000017950,	0.49203	BP
multicellular organismal response to stress	GO:0033555	4	0.0198066	2.52335	7	53	693	13240	ENSSSCG00000037179,ENSSSCG00000014296,ENSSSCG00000004384,ENSSSCG00000016109,ENSSSCG00000030255,ENSSSCG00000002827,ENSSSCG00000003554,	0.492753	BP
exocytosis	GO:0006887	8	0.0201471	1.69407	18	203	693	13240	ENSSSCG00000032963,ENSSSCG00000016494,ENSSSCG00000007735,ENSSSCG00000004032,ENSSSCG00000014281,ENSSSCG00000008842,ENSSSCG00000008601,ENSSSCG00000014909,ENSSSCG00000036705,ENSSSCG00000004057,ENSSSCG00000039412,ENSSSCG00000017804,ENSSSCG00000004113,ENSSSCG00000006758,ENSSSCG00000034868,ENSSSCG00000003578,ENSSSCG00000003572,ENSSSCG00000004412,	0.499055	BP
endosomal transport	GO:0016197	5	0.0202677	1.75681	16	174	693	13240	ENSSSCG00000016497,ENSSSCG00000014913,ENSSSCG00000004058,ENSSSCG00000034964,ENSSSCG00000013005,ENSSSCG00000013017,ENSSSCG00000017801,ENSSSCG00000017812,ENSSSCG00000017829,ENSSSCG00000004385,ENSSSCG00000016109,ENSSSCG00000010868,ENSSSCG00000029262,ENSSSCG00000029094,ENSSSCG00000005969,ENSSSCG00000040732,	0.499879	BP
stem cell proliferation	GO:0072089	4	0.0203523	2.09949	10	91	693	13240	ENSSSCG00000014272,ENSSSCG00000000567,ENSSSCG00000003818,ENSSSCG00000035495,ENSSSCG00000023909,ENSSSCG00000004384,ENSSSCG00000009490,ENSSSCG00000026818,ENSSSCG00000000493,ENSSSCG00000003567,	0.49981	BP
phosphorylation	GO:0016310	6	0.0208761	1.20847	105	1660	693	13240	ENSSSCG00000014298,ENSSSCG00000032963,ENSSSCG00000040100,ENSSSCG00000007514,ENSSSCG00000016494,ENSSSCG00000007735,ENSSSCG00000008819,ENSSSCG00000004045,ENSSSCG00000014269,ENSSSCG00000004037,ENSSSCG00000004032,ENSSSCG00000014278,ENSSSCG00000014280,ENSSSCG00000014282,ENSSSCG00000008841,ENSSSCG00000008842,ENSSSCG00000008844,ENSSSCG00000014288,ENSSSCG00000014289,ENSSSCG00000024938,ENSSSCG00000016095,…	0.510484	BP
regulation of secretion by cell	GO:1903530	7	0.0211583	1.466	31	404	693	13240	ENSSSCG00000007520,ENSSSCG00000032963,ENSSSCG00000016494,ENSSSCG00000007735,ENSSSCG00000004032,ENSSSCG00000014278,ENSSSCG00000014281,ENSSSCG00000008601,ENSSSCG00000014288,ENSSSCG00000036705,ENSSSCG00000006002,ENSSSCG00000004057,ENSSSCG00000004058,ENSSSCG00000000553,ENSSSCG00000033267,ENSSSCG00000039412,ENSSSCG00000013033,ENSSSCG00000017804,ENSSSCG00000036580,ENSSSCG00000004113,ENSSSCG00000006771,…	0.515183	BP
positive regulation of immunoglobulin production	GO:0002639	8	0.021229	3.08151	5	31	693	13240	ENSSSCG00000014278,ENSSSCG00000014281,ENSSSCG00000033267,ENSSSCG00000027675,ENSSSCG00000012652,	0.514713	BP
development of primary female sexual characteristics	GO:0046545	5	0.0213137	2.3158	8	66	693	13240	ENSSSCG00000008841,ENSSSCG00000008842,ENSSSCG00000014288,ENSSSCG00000014920,ENSSSCG00000004387,ENSSSCG00000011783,ENSSSCG00000000486,ENSSSCG00000017950,	0.514586	BP
positive regulation of leukocyte differentiation	GO:1902107	8	0.0213285	2.00151	11	105	693	13240	ENSSSCG00000007520,ENSSSCG00000032963,ENSSSCG00000040100,ENSSSCG00000014282,ENSSSCG00000013033,ENSSSCG00000038500,ENSSSCG00000035495,ENSSSCG00000028157,ENSSSCG00000012652,ENSSSCG00000017990,ENSSSCG00000025334,	0.51278	BP
cellular response to unfolded protein	GO:0034620	7	0.0217646	2.47662	7	54	693	13240	ENSSSCG00000016243,ENSSSCG00000007514,ENSSSCG00000009502,ENSSSCG00000000553,ENSSSCG00000005037,ENSSSCG00000027057,ENSSSCG00000002822,	0.521075	BP
regulation of alpha-beta T cell activation	GO:0046634	9	0.0217646	2.47662	7	54	693	13240	ENSSSCG00000032963,ENSSSCG00000040100,ENSSSCG00000040579,ENSSSCG00000014277,ENSSSCG00000033267,ENSSSCG00000006764,ENSSSCG00000012652,	0.521075	BP
regulation of phosphate metabolic process	GO:0019220	7	0.0217809	1.245	81	1243	693	13240	ENSSSCG00000014298,ENSSSCG00000032963,ENSSSCG00000040100,ENSSSCG00000007514,ENSSSCG00000016494,ENSSSCG00000007735,ENSSSCG00000004045,ENSSSCG00000014269,ENSSSCG00000004037,ENSSSCG00000004032,ENSSSCG00000014278,ENSSSCG00000014282,ENSSSCG00000008841,ENSSSCG00000008842,ENSSSCG00000008844,ENSSSCG00000014288,ENSSSCG00000024938,ENSSSCG00000006001,ENSSSCG00000014920,ENSSSCG00000034511,ENSSSCG00000004058,…	0.517139	BP
pigment cell differentiation	GO:0050931	6	0.0218545	3.63911	4	21	693	13240	ENSSSCG00000008842,ENSSSCG00000035495,ENSSSCG00000011514,ENSSSCG00000009477,	0.516742	BP
V(D)J recombination	GO:0033151	11	0.0220304	4.77633	3	12	693	13240	ENSSSCG00000027675,ENSSSCG00000011049,ENSSSCG00000030680,	0.518757	BP
regulation of exosomal secretion	GO:1903541	9	0.0220304	4.77633	3	12	693	13240	ENSSSCG00000032963,ENSSSCG00000004032,ENSSSCG00000008601,	0.518757	BP
modulation by symbiont of host cellular process	GO:0044068	7	0.0220304	4.77633	3	12	693	13240	ENSSSCG00000004032,ENSSSCG00000013033,ENSSSCG00000017091,	0.518757	BP
establishment of protein localization to telomere	GO:0070200	9	0.0220304	4.77633	3	12	693	13240	ENSSSCG00000004048,ENSSSCG00000024126,ENSSSCG00000000496,	0.518757	BP
DNA damage response, signal transduction by p53 class mediator resulting in transcription of p21 class mediator	GO:0006978	9	0.0220304	4.77633	3	12	693	13240	ENSSSCG00000026733,ENSSSCG00000028850,ENSSSCG00000017950,	0.518757	BP
positive regulation of hemopoiesis	GO:1903708	7	0.0220347	1.86744	13	133	693	13240	ENSSSCG00000007520,ENSSSCG00000032963,ENSSSCG00000040100,ENSSSCG00000014282,ENSSSCG00000013033,ENSSSCG00000038500,ENSSSCG00000035495,ENSSSCG00000023909,ENSSSCG00000004387,ENSSSCG00000028157,ENSSSCG00000012652,ENSSSCG00000017990,ENSSSCG00000025334,	0.508398	BP
cellular process involved in reproduction in multicellular organism	GO:0022412	4	0.0221555	1.65001	19	220	693	13240	ENSSSCG00000016243,ENSSSCG00000016248,ENSSSCG00000008842,ENSSSCG00000014288,ENSSSCG00000014291,ENSSSCG00000014920,ENSSSCG00000034511,ENSSSCG00000016511,ENSSSCG00000006750,ENSSSCG00000026526,ENSSSCG00000004387,ENSSSCG00000011510,ENSSSCG00000005045,ENSSSCG00000003551,ENSSSCG00000005969,ENSSSCG00000017988,ENSSSCG00000009089,ENSSSCG00000003576,ENSSSCG00000017950,	0.509131	BP
regulation of vesicle-mediated transport	GO:0060627	6	0.0222864	1.51908	26	327	693	13240	ENSSSCG00000032963,ENSSSCG00000016494,ENSSSCG00000007735,ENSSSCG00000004032,ENSSSCG00000014281,ENSSSCG00000008601,ENSSSCG00000036705,ENSSSCG00000014913,ENSSSCG00000004057,ENSSSCG00000004058,ENSSSCG00000013017,ENSSSCG00000028983,ENSSSCG00000030843,ENSSSCG00000017804,ENSSSCG00000017829,ENSSSCG00000004113,ENSSSCG00000006758,ENSSSCG00000004385,ENSSSCG00000034868,ENSSSCG00000015069,ENSSSCG00000029262,…	0.51009	BP
single organism reproductive process	GO:0044702	3	0.0226843	1.32019	53	767	693	13240	ENSSSCG00000014298,ENSSSCG00000016243,ENSSSCG00000016248,ENSSSCG00000004048,ENSSSCG00000014271,ENSSSCG00000004037,ENSSSCG00000004038,ENSSSCG00000014280,ENSSSCG00000008841,ENSSSCG00000008842,ENSSSCG00000014288,ENSSSCG00000014291,ENSSSCG00000007529,ENSSSCG00000016092,ENSSSCG00000014920,ENSSSCG00000034511,ENSSSCG00000032145,ENSSSCG00000016511,ENSSSCG00000013021,ENSSSCG00000003881,ENSSSCG00000006750,…	0.517129	BP
regulation of protein serine/threonine kinase activity	GO:0071900	11	0.0227015	1.53088	25	312	693	13240	ENSSSCG00000014298,ENSSSCG00000032963,ENSSSCG00000016494,ENSSSCG00000004045,ENSSSCG00000004037,ENSSSCG00000008842,ENSSSCG00000014288,ENSSSCG00000014920,ENSSSCG00000010743,ENSSSCG00000013019,ENSSSCG00000013020,ENSSSCG00000038500,ENSSSCG00000036326,ENSSSCG00000035495,ENSSSCG00000005045,ENSSSCG00000037910,ENSSSCG00000011791,ENSSSCG00000030707,ENSSSCG00000026200,ENSSSCG00000025374,ENSSSCG00000017990,…	0.515469	BP
substrate adhesion-dependent cell spreading	GO:0034446	8	0.0231349	2.28123	8	67	693	13240	ENSSSCG00000033812,ENSSSCG00000016494,ENSSSCG00000014920,ENSSSCG00000013041,ENSSSCG00000026516,ENSSSCG00000011046,ENSSSCG00000016111,ENSSSCG00000005041,	0.523233	BP
development of primary sexual characteristics	GO:0045137	4	0.0232814	1.8535	13	134	693	13240	ENSSSCG00000008841,ENSSSCG00000008842,ENSSSCG00000014288,ENSSSCG00000014920,ENSSSCG00000032145,ENSSSCG00000013021,ENSSSCG00000035495,ENSSSCG00000004387,ENSSSCG00000011510,ENSSSCG00000009278,ENSSSCG00000011783,ENSSSCG00000000486,ENSSSCG00000017950,	0.524473	BP
regulation of hormone secretion	GO:0046883	8	0.0232814	1.8535	13	134	693	13240	ENSSSCG00000007520,ENSSSCG00000032963,ENSSSCG00000004032,ENSSSCG00000014288,ENSSSCG00000006002,ENSSSCG00000000553,ENSSSCG00000039412,ENSSSCG00000013033,ENSSSCG00000036580,ENSSSCG00000006771,ENSSSCG00000015074,ENSSSCG00000025729,ENSSSCG00000017950,	0.524473	BP
muscle cell proliferation	GO:0033002	4	0.0233316	2.05434	10	93	693	13240	ENSSSCG00000032963,ENSSSCG00000006002,ENSSSCG00000027675,ENSSSCG00000038500,ENSSSCG00000038745,ENSSSCG00000005045,ENSSSCG00000002829,ENSSSCG00000009278,ENSSSCG00000003554,ENSSSCG00000014894,	0.521499	BP
regulation of phosphorus metabolic process	GO:0051174	6	0.023338	1.241	81	1247	693	13240	ENSSSCG00000014298,ENSSSCG00000032963,ENSSSCG00000040100,ENSSSCG00000007514,ENSSSCG00000016494,ENSSSCG00000007735,ENSSSCG00000004045,ENSSSCG00000014269,ENSSSCG00000004037,ENSSSCG00000004032,ENSSSCG00000014278,ENSSSCG00000014282,ENSSSCG00000008841,ENSSSCG00000008842,ENSSSCG00000008844,ENSSSCG00000014288,ENSSSCG00000024938,ENSSSCG00000006001,ENSSSCG00000014920,ENSSSCG00000034511,ENSSSCG00000004058,…	0.51961	BP
hormone secretion	GO:0046879	9	0.0233831	1.72704	16	177	693	13240	ENSSSCG00000007520,ENSSSCG00000032963,ENSSSCG00000004032,ENSSSCG00000014288,ENSSSCG00000006002,ENSSSCG00000014920,ENSSSCG00000000553,ENSSSCG00000039412,ENSSSCG00000013033,ENSSSCG00000036580,ENSSSCG00000006771,ENSSSCG00000011510,ENSSSCG00000015074,ENSSSCG00000025729,ENSSSCG00000012661,ENSSSCG00000017950,	0.518597	BP
positive regulation of myeloid leukocyte differentiation	GO:0002763	9	0.0235207	2.66586	6	43	693	13240	ENSSSCG00000007520,ENSSSCG00000032963,ENSSSCG00000038500,ENSSSCG00000035495,ENSSSCG00000028157,ENSSSCG00000025334,	0.519635	BP
regulation of telomere maintenance via telomerase	GO:0032210	10	0.0235207	2.66586	6	43	693	13240	ENSSSCG00000004048,ENSSSCG00000004037,ENSSSCG00000028924,ENSSSCG00000024126,ENSSSCG00000026818,ENSSSCG00000000496,	0.519635	BP
positive regulation of phosphorylation	GO:0042327	9	0.0236689	1.33356	49	702	693	13240	ENSSSCG00000014298,ENSSSCG00000032963,ENSSSCG00000007514,ENSSSCG00000016494,ENSSSCG00000004045,ENSSSCG00000014269,ENSSSCG00000004037,ENSSSCG00000014278,ENSSSCG00000014282,ENSSSCG00000008841,ENSSSCG00000008842,ENSSSCG00000008844,ENSSSCG00000014288,ENSSSCG00000006001,ENSSSCG00000014920,ENSSSCG00000030354,ENSSSCG00000026969,ENSSSCG00000003818,ENSSSCG00000026733,ENSSSCG00000033267,ENSSSCG00000031271,…	0.518901	BP
activation of MAPKK activity	GO:0000186	13	0.0241097	2.98521	5	32	693	13240	ENSSSCG00000016494,ENSSSCG00000004037,ENSSSCG00000005045,ENSSSCG00000011791,ENSSSCG00000003573,	0.526549	BP
multicellular organismal water homeostasis	GO:0050891	7	0.0241097	2.98521	5	32	693	13240	ENSSSCG00000026257,ENSSSCG00000030707,ENSSSCG00000017980,ENSSSCG00000017981,ENSSSCG00000003567,	0.526549	BP
positive regulation of lipase activity	GO:0060193	7	0.0241097	2.98521	5	32	693	13240	ENSSSCG00000008841,ENSSSCG00000006777,ENSSSCG00000015067,ENSSSCG00000040689,ENSSSCG00000024674,	0.526549	BP
developmental pigmentation	GO:0048066	4	0.0241097	2.98521	5	32	693	13240	ENSSSCG00000008842,ENSSSCG00000035495,ENSSSCG00000011514,ENSSSCG00000009477,ENSSSCG00000009490,	0.526549	BP
regulation of peptide hormone secretion	GO:0090276	9	0.0241722	1.9641	11	107	693	13240	ENSSSCG00000032963,ENSSSCG00000004032,ENSSSCG00000006002,ENSSSCG00000000553,ENSSSCG00000039412,ENSSSCG00000013033,ENSSSCG00000036580,ENSSSCG00000006771,ENSSSCG00000015074,ENSSSCG00000025729,ENSSSCG00000017950,	0.519974	BP
spermatid differentiation	GO:0048515	6	0.0241722	1.9641	11	107	693	13240	ENSSSCG00000016243,ENSSSCG00000016248,ENSSSCG00000008842,ENSSSCG00000014291,ENSSSCG00000034511,ENSSSCG00000016511,ENSSSCG00000006750,ENSSSCG00000026526,ENSSSCG00000011510,ENSSSCG00000017988,ENSSSCG00000009089,	0.519974	BP
nitrogen compound transport	GO:0071705	5	0.0244047	1.41371	35	473	693	13240	ENSSSCG00000032963,ENSSSCG00000032739,ENSSSCG00000004047,ENSSSCG00000004041,ENSSSCG00000014275,ENSSSCG00000004039,ENSSSCG00000004032,ENSSSCG00000014280,ENSSSCG00000017797,ENSSSCG00000006002,ENSSSCG00000000553,ENSSSCG00000025413,ENSSSCG00000012998,ENSSSCG00000013025,ENSSSCG00000039412,ENSSSCG00000013033,ENSSSCG00000024108,ENSSSCG00000017826,ENSSSCG00000036580,ENSSSCG00000006771,ENSSSCG00000021968,…	0.52106	BP
dsRNA transport	GO:0033227	9	0.0246127	7.64214	2	5	693	13240	ENSSSCG00000015074,ENSSSCG00000011198,	0.523546	BP
positive regulation of endothelial cell development	GO:1901552	9	0.0246127	7.64214	2	5	693	13240	ENSSSCG00000014282,ENSSSCG00000023693,	0.523546	BP
very-low-density lipoprotein particle assembly	GO:0034379	8	0.0246127	7.64214	2	5	693	13240	ENSSSCG00000021464,ENSSSCG00000015069,	0.523546	BP
myeloid progenitor cell differentiation	GO:0002318	7	0.0246127	7.64214	2	5	693	13240	ENSSSCG00000016494,ENSSSCG00000008842,	0.523546	BP
regulation of CD8-positive, alpha-beta T cell activation	GO:2001185	10	0.0246127	7.64214	2	5	693	13240	ENSSSCG00000014277,ENSSSCG00000006764,	0.523546	BP
negative regulation of plasminogen activation	GO:0010757	11	0.0246127	7.64214	2	5	693	13240	ENSSSCG00000007522,ENSSSCG00000038745,	0.523546	BP
negative regulation of fibroblast migration	GO:0010764	9	0.0246127	7.64214	2	5	693	13240	ENSSSCG00000016494,ENSSSCG00000038779,	0.523546	BP
meiotic sister chromatid cohesion, centromeric	GO:0051754	8	0.0246127	7.64214	2	5	693	13240	ENSSSCG00000014271,ENSSSCG00000016092,	0.523546	BP
positive regulation of establishment of endothelial barrier	GO:1903142	10	0.0246127	7.64214	2	5	693	13240	ENSSSCG00000014282,ENSSSCG00000023693,	0.523546	BP
negative regulation of p38MAPK cascade	GO:1903753	13	0.0246127	7.64214	2	5	693	13240	ENSSSCG00000004058,ENSSSCG00000006764,	0.523546	BP
pharyngeal arch artery morphogenesis	GO:0061626	6	0.0246127	7.64214	2	5	693	13240	ENSSSCG00000016113,ENSSSCG00000005045,	0.523546	BP
positive regulation of cell migration by vascular endothelial growth factor signaling pathway	GO:0038089	10	0.0246127	7.64214	2	5	693	13240	ENSSSCG00000021821,ENSSSCG00000008844,	0.523546	BP
histone H3-K27 demethylation	GO:0071557	12	0.0246127	7.64214	2	5	693	13240	ENSSSCG00000016501,ENSSSCG00000017962,	0.523546	BP
N-terminal protein lipidation	GO:0006498	9	0.0246127	7.64214	2	5	693	13240	ENSSSCG00000026499,ENSSSCG00000032328,	0.523546	BP
skeletal muscle satellite cell maintenance involved in skeletal muscle regeneration	GO:0014834	4	0.0246127	7.64214	2	5	693	13240	ENSSSCG00000016111,ENSSSCG00000003554,	0.523546	BP
carnitine transport	GO:0015879	8	0.0246127	7.64214	2	5	693	13240	ENSSSCG00000014275,ENSSSCG00000014280,	0.523546	BP
positive regulation of interleukin-23 production	GO:0032747	7	0.0246127	7.64214	2	5	693	13240	ENSSSCG00000032963,ENSSSCG00000023737,	0.523546	BP
regulation of protein modification process	GO:0031399	8	0.0254101	1.23605	81	1252	693	13240	ENSSSCG00000014298,ENSSSCG00000032963,ENSSSCG00000040100,ENSSSCG00000007514,ENSSSCG00000016494,ENSSSCG00000007735,ENSSSCG00000007727,ENSSSCG00000004045,ENSSSCG00000014269,ENSSSCG00000004037,ENSSSCG00000004032,ENSSSCG00000014278,ENSSSCG00000014282,ENSSSCG00000008841,ENSSSCG00000008842,ENSSSCG00000008844,ENSSSCG00000014288,ENSSSCG00000024938,ENSSSCG00000014915,ENSSSCG00000006001,ENSSSCG00000014920,…	0.50838	BP
regulation of fatty acid biosynthetic process	GO:0042304	8	0.0256345	3.4737	4	22	693	13240	ENSSSCG00000015067,ENSSSCG00000040689,ENSSSCG00000015069,ENSSSCG00000003570,	0.511081	BP
negative regulation of endothelial cell apoptotic process	GO:2000352	10	0.0256345	3.4737	4	22	693	13240	ENSSSCG00000016494,ENSSSCG00000014281,ENSSSCG00000014282,ENSSSCG00000008844,	0.511081	BP
negative regulation of striated muscle cell differentiation	GO:0051154	8	0.0256345	3.4737	4	22	693	13240	ENSSSCG00000006002,ENSSSCG00000028552,ENSSSCG00000016111,ENSSSCG00000000493,	0.511081	BP
positive regulation of cell development	GO:0010720	7	0.0256435	1.52843	24	300	693	13240	ENSSSCG00000033812,ENSSSCG00000016494,ENSSSCG00000004032,ENSSSCG00000014282,ENSSSCG00000008840,ENSSSCG00000014288,ENSSSCG00000023693,ENSSSCG00000013033,ENSSSCG00000038500,ENSSSCG00000028931,ENSSSCG00000017818,ENSSSCG00000014302,ENSSSCG00000016113,ENSSSCG00000013050,ENSSSCG00000011508,ENSSSCG00000030255,ENSSSCG00000005045,ENSSSCG00000024674,ENSSSCG00000002831,ENSSSCG00000009490,ENSSSCG00000017993,…	0.505973	BP
response to endoplasmic reticulum stress	GO:0034976	5	0.0256522	1.70774	16	179	693	13240	ENSSSCG00000016243,ENSSSCG00000007514,ENSSSCG00000000927,ENSSSCG00000004032,ENSSSCG00000009502,ENSSSCG00000011822,ENSSSCG00000026082,ENSSSCG00000005038,ENSSSCG00000005037,ENSSSCG00000027057,ENSSSCG00000002822,ENSSSCG00000024412,ENSSSCG00000011783,ENSSSCG00000017094,ENSSSCG00000012657,ENSSSCG00000017950,	0.504405	BP
regulation of lymphocyte differentiation	GO:0045619	8	0.0256932	1.94591	11	108	693	13240	ENSSSCG00000032963,ENSSSCG00000040100,ENSSSCG00000016494,ENSSSCG00000040579,ENSSSCG00000014277,ENSSSCG00000014282,ENSSSCG00000033267,ENSSSCG00000013033,ENSSSCG00000005045,ENSSSCG00000012652,ENSSSCG00000017990,	0.50348	BP
insulin secretion	GO:0030073	11	0.0256932	1.94591	11	108	693	13240	ENSSSCG00000032963,ENSSSCG00000004032,ENSSSCG00000006002,ENSSSCG00000000553,ENSSSCG00000039412,ENSSSCG00000013033,ENSSSCG00000036580,ENSSSCG00000006771,ENSSSCG00000015074,ENSSSCG00000025729,ENSSSCG00000012661,	0.50348	BP
regulation of transport	GO:0051049	5	0.0260101	1.23659	80	1236	693	13240	ENSSSCG00000007520,ENSSSCG00000037179,ENSSSCG00000032963,ENSSSCG00000021821,ENSSSCG00000016494,ENSSSCG00000007735,ENSSSCG00000008813,ENSSSCG00000000926,ENSSSCG00000004032,ENSSSCG00000014278,ENSSSCG00000014281,ENSSSCG00000014282,ENSSSCG00000008601,ENSSSCG00000014288,ENSSSCG00000014296,ENSSSCG00000039332,ENSSSCG00000036705,ENSSSCG00000014911,ENSSSCG00000014913,ENSSSCG00000006002,ENSSSCG00000034511,…	0.506223	BP
ATP hydrolysis coupled ion transmembrane transport	GO:0099131	8	0.0260709	2.60527	6	44	693	13240	ENSSSCG00000026260,ENSSSCG00000007524,ENSSSCG00000011821,ENSSSCG00000011825,ENSSSCG00000027898,ENSSSCG00000011183,	0.505687	BP
ATP hydrolysis coupled cation transmembrane transport	GO:0099132	9	0.0260709	2.60527	6	44	693	13240	ENSSSCG00000026260,ENSSSCG00000007524,ENSSSCG00000011821,ENSSSCG00000011825,ENSSSCG00000027898,ENSSSCG00000011183,	0.505687	BP
ovulation cycle	GO:0042698	4	0.0260747	2.38817	7	56	693	13240	ENSSSCG00000008841,ENSSSCG00000008842,ENSSSCG00000014288,ENSSSCG00000014920,ENSSSCG00000004387,ENSSSCG00000011783,ENSSSCG00000017950,	0.502355	BP
regulation of cellular protein metabolic process	GO:0032268	7	0.0262827	1.19138	110	1764	693	13240	ENSSSCG00000014298,ENSSSCG00000032963,ENSSSCG00000040100,ENSSSCG00000016243,ENSSSCG00000007514,ENSSSCG00000016247,ENSSSCG00000016494,ENSSSCG00000007735,ENSSSCG00000007727,ENSSSCG00000000927,ENSSSCG00000004045,ENSSSCG00000014269,ENSSSCG00000004037,ENSSSCG00000004032,ENSSSCG00000014278,ENSSSCG00000014282,ENSSSCG00000008841,ENSSSCG00000008600,ENSSSCG00000008842,ENSSSCG00000008844,ENSSSCG00000014288,…	0.504663	BP
reproductive structure development	GO:0048608	4	0.0265447	1.52335	24	301	693	13240	ENSSSCG00000004037,ENSSSCG00000004038,ENSSSCG00000008841,ENSSSCG00000008842,ENSSSCG00000014288,ENSSSCG00000007529,ENSSSCG00000014920,ENSSSCG00000032145,ENSSSCG00000013021,ENSSSCG00000028931,ENSSSCG00000017818,ENSSSCG00000035495,ENSSSCG00000016113,ENSSSCG00000004387,ENSSSCG00000011510,ENSSSCG00000023737,ENSSSCG00000005045,ENSSSCG00000009278,ENSSSCG00000011783,ENSSSCG00000000486,ENSSSCG00000011794,…	0.507988	BP
signal release	GO:0023061	8	0.0267983	1.57338	21	255	693	13240	ENSSSCG00000007520,ENSSSCG00000032963,ENSSSCG00000016494,ENSSSCG00000004032,ENSSSCG00000014288,ENSSSCG00000006002,ENSSSCG00000014920,ENSSSCG00000004057,ENSSSCG00000000553,ENSSSCG00000039412,ENSSSCG00000013033,ENSSSCG00000036580,ENSSSCG00000006771,ENSSSCG00000006758,ENSSSCG00000034868,ENSSSCG00000011510,ENSSSCG00000015074,ENSSSCG00000025729,ENSSSCG00000012661,ENSSSCG00000003572,ENSSSCG00000017950,	0.511132	BP
single fertilization	GO:0007338	5	0.0271602	2.09693	9	82	693	13240	ENSSSCG00000004048,ENSSSCG00000034511,ENSSSCG00000024126,ENSSSCG00000006758,ENSSSCG00000029257,ENSSSCG00000000496,ENSSSCG00000022035,ENSSSCG00000014426,ENSSSCG00000009092,	0.516315	BP
regulation of sodium ion transmembrane transporter activity	GO:2000649	10	0.0272305	2.89475	5	33	693	13240	ENSSSCG00000038726,ENSSSCG00000011775,ENSSSCG00000015083,ENSSSCG00000015084,ENSSSCG00000003569,	0.515936	BP
glycerolipid catabolic process	GO:0046503	7	0.0272305	2.89475	5	33	693	13240	ENSSSCG00000006001,ENSSSCG00000015067,ENSSSCG00000040689,ENSSSCG00000008595,ENSSSCG00000015069,	0.515936	BP
vascular endothelial growth factor receptor signaling pathway	GO:0048010	9	0.0272305	2.89475	5	33	693	13240	ENSSSCG00000008844,ENSSSCG00000014920,ENSSSCG00000013037,ENSSSCG00000016113,ENSSSCG00000009278,	0.515936	BP
fertilization	GO:0009566	4	0.0272823	1.92806	11	109	693	13240	ENSSSCG00000004048,ENSSSCG00000007529,ENSSSCG00000034511,ENSSSCG00000024126,ENSSSCG00000006758,ENSSSCG00000008595,ENSSSCG00000029257,ENSSSCG00000000496,ENSSSCG00000022035,ENSSSCG00000014426,ENSSSCG00000009092,	0.511834	BP
regulation of peptide secretion	GO:0002791	7	0.0272823	1.92806	11	109	693	13240	ENSSSCG00000032963,ENSSSCG00000004032,ENSSSCG00000006002,ENSSSCG00000000553,ENSSSCG00000039412,ENSSSCG00000013033,ENSSSCG00000036580,ENSSSCG00000006771,ENSSSCG00000015074,ENSSSCG00000025729,ENSSSCG00000017950,	0.511834	BP
negative regulation of endoplasmic reticulum stress-induced intrinsic apoptotic signaling pathway	GO:1902236	11	0.0275476	4.40892	3	13	693	13240	ENSSSCG00000004032,ENSSSCG00000011822,ENSSSCG00000027057,	0.513444	BP
DNA damage response, signal transduction resulting in transcription	GO:0042772	8	0.0275476	4.40892	3	13	693	13240	ENSSSCG00000026733,ENSSSCG00000028850,ENSSSCG00000017950,	0.513444	BP
signal transduction involved in mitotic DNA integrity checkpoint	GO:1902403	9	0.0275476	4.40892	3	13	693	13240	ENSSSCG00000000488,ENSSSCG00000028850,ENSSSCG00000017950,	0.513444	BP
signal transduction involved in mitotic DNA damage checkpoint	GO:1902402	10	0.0275476	4.40892	3	13	693	13240	ENSSSCG00000000488,ENSSSCG00000028850,ENSSSCG00000017950,	0.513444	BP
centrosome separation	GO:0051299	7	0.0275476	4.40892	3	13	693	13240	ENSSSCG00000026731,ENSSSCG00000017968,ENSSSCG00000017986,	0.513444	BP
positive regulation of endothelial cell differentiation	GO:0045603	8	0.0275476	4.40892	3	13	693	13240	ENSSSCG00000014282,ENSSSCG00000023693,ENSSSCG00000005045,	0.513444	BP
male sex determination	GO:0030238	5	0.0275476	4.40892	3	13	693	13240	ENSSSCG00000004037,ENSSSCG00000013021,ENSSSCG00000009278,	0.513444	BP
signal transduction involved in mitotic cell cycle checkpoint	GO:0072413	8	0.0275476	4.40892	3	13	693	13240	ENSSSCG00000000488,ENSSSCG00000028850,ENSSSCG00000017950,	0.513444	BP
ATP hydrolysis coupled transmembrane transport	GO:0090662	6	0.0287982	2.54738	6	45	693	13240	ENSSSCG00000026260,ENSSSCG00000007524,ENSSSCG00000011821,ENSSSCG00000011825,ENSSSCG00000027898,ENSSSCG00000011183,	0.523122	BP
regulation of pathway-restricted SMAD protein phosphorylation	GO:0060393	10	0.0287982	2.54738	6	45	693	13240	ENSSSCG00000014288,ENSSSCG00000028931,ENSSSCG00000016113,ENSSSCG00000005045,ENSSSCG00000038188,ENSSSCG00000032299,	0.523122	BP
positive regulation of epithelial cell differentiation	GO:0030858	7	0.0287982	2.54738	6	45	693	13240	ENSSSCG00000014282,ENSSSCG00000023693,ENSSSCG00000013033,ENSSSCG00000005045,ENSSSCG00000017978,ENSSSCG00000003567,	0.523122	BP
regulation of peptide transport	GO:0090087	6	0.0289411	1.91053	11	110	693	13240	ENSSSCG00000032963,ENSSSCG00000004032,ENSSSCG00000006002,ENSSSCG00000000553,ENSSSCG00000039412,ENSSSCG00000013033,ENSSSCG00000036580,ENSSSCG00000006771,ENSSSCG00000015074,ENSSSCG00000025729,ENSSSCG00000017950,	0.520758	BP
regulation of striated muscle cell differentiation	GO:0051153	7	0.0292498	2.18347	8	70	693	13240	ENSSSCG00000006002,ENSSSCG00000013017,ENSSSCG00000027675,ENSSSCG00000028552,ENSSSCG00000016111,ENSSSCG00000011508,ENSSSCG00000005045,ENSSSCG00000000493,	0.524663	BP
cellular component assembly involved in morphogenesis	GO:0010927	5	0.0292498	2.18347	8	70	693	13240	ENSSSCG00000016248,ENSSSCG00000008841,ENSSSCG00000031904,ENSSSCG00000027675,ENSSSCG00000011508,ENSSSCG00000011510,ENSSSCG00000004405,ENSSSCG00000014894,	0.524663	BP
reproductive system development	GO:0061458	5	0.0293943	1.50832	24	304	693	13240	ENSSSCG00000004037,ENSSSCG00000004038,ENSSSCG00000008841,ENSSSCG00000008842,ENSSSCG00000014288,ENSSSCG00000007529,ENSSSCG00000014920,ENSSSCG00000032145,ENSSSCG00000013021,ENSSSCG00000028931,ENSSSCG00000017818,ENSSSCG00000035495,ENSSSCG00000016113,ENSSSCG00000004387,ENSSSCG00000011510,ENSSSCG00000023737,ENSSSCG00000005045,ENSSSCG00000009278,ENSSSCG00000011783,ENSSSCG00000000486,ENSSSCG00000011794,…	0.52397	BP
embryonic camera-type eye morphogenesis	GO:0048596	8	0.0297831	3.32267	4	23	693	13240	ENSSSCG00000026733,ENSSSCG00000006760,ENSSSCG00000003559,ENSSSCG00000000493,	0.529251	BP
centrosome organization	GO:0051297	6	0.0302139	1.96962	10	97	693	13240	ENSSSCG00000014283,ENSSSCG00000029393,ENSSSCG00000026731,ENSSSCG00000003888,ENSSSCG00000034387,ENSSSCG00000006771,ENSSSCG00000000483,ENSSSCG00000021363,ENSSSCG00000017968,ENSSSCG00000017986,	0.535244	BP
release of cytochrome c from mitochondria	GO:0001836	7	0.0305967	2.80961	5	34	693	13240	ENSSSCG00000004032,ENSSSCG00000011822,ENSSSCG00000034570,ENSSSCG00000013033,ENSSSCG00000017950,	0.540352	BP
positive regulation of DNA replication	GO:0045740	9	0.0305967	2.80961	5	34	693	13240	ENSSSCG00000008841,ENSSSCG00000035495,ENSSSCG00000023737,ENSSSCG00000005045,ENSSSCG00000026818,	0.540352	BP
protein destabilization	GO:0031648	5	0.0305967	2.80961	5	34	693	13240	ENSSSCG00000004032,ENSSSCG00000024412,ENSSSCG00000009472,ENSSSCG00000000488,ENSSSCG00000011794,	0.540352	BP
regulation of leukocyte apoptotic process	GO:2000106	8	0.0309332	2.30582	7	58	693	13240	ENSSSCG00000040100,ENSSSCG00000004048,ENSSSCG00000014269,ENSSSCG00000033267,ENSSSCG00000028924,ENSSSCG00000035495,ENSSSCG00000005045,	0.541283	BP
response to unfolded protein	GO:0006986	6	0.0309332	2.30582	7	58	693	13240	ENSSSCG00000016243,ENSSSCG00000007514,ENSSSCG00000009502,ENSSSCG00000000553,ENSSSCG00000005037,ENSSSCG00000027057,ENSSSCG00000002822,	0.541283	BP
positive regulation of myeloid cell differentiation	GO:0045639	8	0.031514	2.15271	8	71	693	13240	ENSSSCG00000007520,ENSSSCG00000032963,ENSSSCG00000038500,ENSSSCG00000035495,ENSSSCG00000023909,ENSSSCG00000004387,ENSSSCG00000028157,ENSSSCG00000025334,	0.548094	BP
alpha-beta T cell differentiation	GO:0046632	9	0.031514	2.15271	8	71	693	13240	ENSSSCG00000032963,ENSSSCG00000040100,ENSSSCG00000016494,ENSSSCG00000040579,ENSSSCG00000014277,ENSSSCG00000033267,ENSSSCG00000027675,ENSSSCG00000012652,	0.548094	BP
hormone transport	GO:0009914	6	0.0320431	1.66133	16	184	693	13240	ENSSSCG00000007520,ENSSSCG00000032963,ENSSSCG00000004032,ENSSSCG00000014288,ENSSSCG00000006002,ENSSSCG00000014920,ENSSSCG00000000553,ENSSSCG00000039412,ENSSSCG00000013033,ENSSSCG00000036580,ENSSSCG00000006771,ENSSSCG00000011510,ENSSSCG00000015074,ENSSSCG00000025729,ENSSSCG00000012661,ENSSSCG00000017950,	0.553929	BP
cell differentiation	GO:0030154	5	0.0323362	1.14381	155	2589	693	13240	ENSSSCG00000007520,ENSSSCG00000033812,ENSSSCG00000016239,ENSSSCG00000014298,ENSSSCG00000032963,ENSSSCG00000040100,ENSSSCG00000016243,ENSSSCG00000026290,ENSSSCG00000016248,ENSSSCG00000016494,ENSSSCG00000040579,ENSSSCG00000007727,ENSSSCG00000008819,ENSSSCG00000000925,ENSSSCG00000014269,ENSSSCG00000014272,ENSSSCG00000004037,ENSSSCG00000004038,ENSSSCG00000004032,ENSSSCG00000014277,ENSSSCG00000014283,…	0.557313	BP
regulation of biological quality	GO:0065008	3	0.0324822	1.15045	145	2408	693	13240	ENSSSCG00000007520,ENSSSCG00000033812,ENSSSCG00000032963,ENSSSCG00000040100,ENSSSCG00000007514,ENSSSCG00000007513,ENSSSCG00000026294,ENSSSCG00000026290,ENSSSCG00000016494,ENSSSCG00000009501,ENSSSCG00000008812,ENSSSCG00000008813,ENSSSCG00000008819,ENSSSCG00000000920,ENSSSCG00000004048,ENSSSCG00000004039,ENSSSCG00000004037,ENSSSCG00000004038,ENSSSCG00000026260,ENSSSCG00000004032,ENSSSCG00000014283,…	0.558148	BP
reproductive process	GO:0022414	2	0.0331147	1.28302	55	819	693	13240	ENSSSCG00000014298,ENSSSCG00000016243,ENSSSCG00000016248,ENSSSCG00000008813,ENSSSCG00000004048,ENSSSCG00000014271,ENSSSCG00000004037,ENSSSCG00000004038,ENSSSCG00000014280,ENSSSCG00000008841,ENSSSCG00000008842,ENSSSCG00000014288,ENSSSCG00000014291,ENSSSCG00000007529,ENSSSCG00000016092,ENSSSCG00000014920,ENSSSCG00000034511,ENSSSCG00000032145,ENSSSCG00000016511,ENSSSCG00000013021,ENSSSCG00000003881,…	0.567312	BP
striated muscle cell differentiation	GO:0051146	7	0.0334504	1.65235	16	185	693	13240	ENSSSCG00000008841,ENSSSCG00000008601,ENSSSCG00000006002,ENSSSCG00000036760,ENSSSCG00000026969,ENSSSCG00000013017,ENSSSCG00000027675,ENSSSCG00000028552,ENSSSCG00000016111,ENSSSCG00000011508,ENSSSCG00000005045,ENSSSCG00000017962,ENSSSCG00000003559,ENSSSCG00000003554,ENSSSCG00000000493,ENSSSCG00000003569,	0.571353	BP
neurotransmitter uptake	GO:0001504	7	0.0337278	4.094	3	14	693	13240	ENSSSCG00000004039,ENSSSCG00000004032,ENSSSCG00000017797,	0.574376	BP
plasma lipoprotein particle assembly	GO:0034377	7	0.0337278	4.094	3	14	693	13240	ENSSSCG00000021464,ENSSSCG00000015067,ENSSSCG00000015069,	0.574376	BP
'de novo' posttranslational protein folding	GO:0051084	5	0.0337278	4.094	3	14	693	13240	ENSSSCG00000009502,ENSSSCG00000005037,ENSSSCG00000000496,	0.574376	BP
negative regulation of regulated secretory pathway	GO:1903306	10	0.0337278	4.094	3	14	693	13240	ENSSSCG00000016494,ENSSSCG00000007735,ENSSSCG00000017804,	0.574376	BP
regulation of B cell apoptotic process	GO:0002902	10	0.0337278	4.094	3	14	693	13240	ENSSSCG00000014269,ENSSSCG00000033267,ENSSSCG00000028924,	0.574376	BP
interferon-gamma-mediated signaling pathway	GO:0060333	8	0.0337278	4.094	3	14	693	13240	ENSSSCG00000032963,ENSSSCG00000008819,ENSSSCG00000014277,	0.574376	BP
steroid hormone secretion	GO:0035929	11	0.0337278	4.094	3	14	693	13240	ENSSSCG00000014288,ENSSSCG00000014920,ENSSSCG00000017950,	0.574376	BP
positive regulation of steroid metabolic process	GO:0045940	8	0.0337278	4.094	3	14	693	13240	ENSSSCG00000032963,ENSSSCG00000015067,ENSSSCG00000040689,	0.574376	BP
pore complex assembly	GO:0046931	7	0.0337278	4.094	3	14	693	13240	ENSSSCG00000013033,ENSSSCG00000010863,ENSSSCG00000000486,	0.574376	BP
response to activity	GO:0014823	3	0.0337278	4.094	3	14	693	13240	ENSSSCG00000018003,ENSSSCG00000029441,ENSSSCG00000003554,	0.574376	BP
positive regulation of protein oligomerization	GO:0032461	8	0.0337278	4.094	3	14	693	13240	ENSSSCG00000006777,ENSSSCG00000037318,ENSSSCG00000017950,	0.574376	BP
reproduction	GO:0000003	2	0.0337743	1.28146	55	820	693	13240	ENSSSCG00000014298,ENSSSCG00000016243,ENSSSCG00000016248,ENSSSCG00000008813,ENSSSCG00000004048,ENSSSCG00000014271,ENSSSCG00000004037,ENSSSCG00000004038,ENSSSCG00000014280,ENSSSCG00000008841,ENSSSCG00000008842,ENSSSCG00000014288,ENSSSCG00000014291,ENSSSCG00000007529,ENSSSCG00000016092,ENSSSCG00000014920,ENSSSCG00000034511,ENSSSCG00000032145,ENSSSCG00000016511,ENSSSCG00000013021,ENSSSCG00000003881,…	0.556935	BP
water homeostasis	GO:0030104	6	0.0342129	2.72933	5	35	693	13240	ENSSSCG00000026257,ENSSSCG00000030707,ENSSSCG00000017980,ENSSSCG00000017981,ENSSSCG00000003567,	0.562547	BP
positive regulation of lipid catabolic process	GO:0050996	8	0.0343053	3.18422	4	24	693	13240	ENSSSCG00000003819,ENSSSCG00000015067,ENSSSCG00000040689,ENSSSCG00000025729,	0.562449	BP
modification by symbiont of host morphology or physiology	GO:0044003	6	0.0343053	3.18422	4	24	693	13240	ENSSSCG00000007514,ENSSSCG00000004032,ENSSSCG00000013033,ENSSSCG00000017091,	0.562449	BP
neutral lipid catabolic process	GO:0046461	7	0.0343053	3.18422	4	24	693	13240	ENSSSCG00000015067,ENSSSCG00000040689,ENSSSCG00000008595,ENSSSCG00000015069,	0.562449	BP
acylglycerol catabolic process	GO:0046464	8	0.0343053	3.18422	4	24	693	13240	ENSSSCG00000015067,ENSSSCG00000040689,ENSSSCG00000008595,ENSSSCG00000015069,	0.562449	BP
response to axon injury	GO:0048678	5	0.0343053	3.18422	4	24	693	13240	ENSSSCG00000016494,ENSSSCG00000034581,ENSSSCG00000036549,ENSSSCG00000039780,	0.562449	BP
neurotransmitter transport	GO:0006836	6	0.0343497	1.85981	11	113	693	13240	ENSSSCG00000016494,ENSSSCG00000004041,ENSSSCG00000004039,ENSSSCG00000004032,ENSSSCG00000017797,ENSSSCG00000004057,ENSSSCG00000039412,ENSSSCG00000006758,ENSSSCG00000034868,ENSSSCG00000002827,ENSSSCG00000003572,	0.555223	BP
regulation of telomere maintenance via telomere lengthening	GO:1904356	9	0.0348	2.43898	6	47	693	13240	ENSSSCG00000004048,ENSSSCG00000004037,ENSSSCG00000028924,ENSSSCG00000024126,ENSSSCG00000026818,ENSSSCG00000000496,	0.560918	BP
regulation of lipid metabolic process	GO:0019216	6	0.0348721	1.61587	17	201	693	13240	ENSSSCG00000032963,ENSSSCG00000008841,ENSSSCG00000038700,ENSSSCG00000003819,ENSSSCG00000013021,ENSSSCG00000015067,ENSSSCG00000013056,ENSSSCG00000040689,ENSSSCG00000008595,ENSSSCG00000015069,ENSSSCG00000029094,ENSSSCG00000025729,ENSSSCG00000040732,ENSSSCG00000017991,ENSSSCG00000017990,ENSSSCG00000003578,ENSSSCG00000003570,	0.560501	BP
intracellular protein transport	GO:0006886	7	0.0350075	1.30022	49	720	693	13240	ENSSSCG00000032963,ENSSSCG00000021821,ENSSSCG00000016243,ENSSSCG00000007516,ENSSSCG00000026290,ENSSSCG00000007735,ENSSSCG00000032739,ENSSSCG00000000926,ENSSSCG00000014282,ENSSSCG00000008604,ENSSSCG00000039332,ENSSSCG00000014292,ENSSSCG00000014909,ENSSSCG00000006002,ENSSSCG00000021210,ENSSSCG00000004057,ENSSSCG00000010732,ENSSSCG00000000500,ENSSSCG00000024927,ENSSSCG00000038726,ENSSSCG00000003816,…	0.5611	BP
regulation of glucokinase activity	GO:0033131	11	0.0356516	6.36845	2	6	693	13240	ENSSSCG00000004032,ENSSSCG00000013033,	0.569828	BP
asymmetric stem cell division	GO:0098722	6	0.0356516	6.36845	2	6	693	13240	ENSSSCG00000000567,ENSSSCG00000003818,	0.569828	BP
presynapse assembly	GO:0099054	5	0.0356516	6.36845	2	6	693	13240	ENSSSCG00000030255,ENSSSCG00000009446,	0.569828	BP
calcium ion export	GO:1901660	10	0.0356516	6.36845	2	6	693	13240	ENSSSCG00000027898,ENSSSCG00000038989,	0.569828	BP
regulation of hematopoietic stem cell proliferation	GO:1902033	7	0.0356516	6.36845	2	6	693	13240	ENSSSCG00000035495,ENSSSCG00000023909,	0.569828	BP
regulation of mesenchymal stem cell differentiation	GO:2000739	7	0.0356516	6.36845	2	6	693	13240	ENSSSCG00000008841,ENSSSCG00000000567,	0.569828	BP
ectopic germ cell programmed cell death	GO:0035234	7	0.0356516	6.36845	2	6	693	13240	ENSSSCG00000008842,ENSSSCG00000035495,	0.569828	BP
positive regulation of cholesterol esterification	GO:0010873	9	0.0356516	6.36845	2	6	693	13240	ENSSSCG00000015067,ENSSSCG00000040689,	0.569828	BP
embryonic retina morphogenesis in camera-type eye	GO:0060059	5	0.0356516	6.36845	2	6	693	13240	ENSSSCG00000026733,ENSSSCG00000006760,	0.569828	BP
regulation of antimicrobial humoral response	GO:0002759	7	0.0356516	6.36845	2	6	693	13240	ENSSSCG00000009469,ENSSSCG00000014422,	0.569828	BP
negative regulation of fibrinolysis	GO:0051918	10	0.0356516	6.36845	2	6	693	13240	ENSSSCG00000004038,ENSSSCG00000038745,	0.569828	BP
negative regulation of telomerase activity	GO:0051974	10	0.0356516	6.36845	2	6	693	13240	ENSSSCG00000013019,ENSSSCG00000017950,	0.569828	BP
bud elongation involved in lung branching	GO:0060449	8	0.0356516	6.36845	2	6	693	13240	ENSSSCG00000005045,ENSSSCG00000009083,	0.569828	BP
regulation of complement-dependent cytotoxicity	GO:1903659	5	0.0356516	6.36845	2	6	693	13240	ENSSSCG00000014281,ENSSSCG00000014282,	0.569828	BP
renal system vasculature morphogenesis	GO:0061438	4	0.0356516	6.36845	2	6	693	13240	ENSSSCG00000008841,ENSSSCG00000005045,	0.569828	BP
kidney vasculature morphogenesis	GO:0061439	4	0.0356516	6.36845	2	6	693	13240	ENSSSCG00000008841,ENSSSCG00000005045,	0.569828	BP
regulation of intestinal lipid absorption	GO:1904729	8	0.0356516	6.36845	2	6	693	13240	ENSSSCG00000015067,ENSSSCG00000040689,	0.569828	BP
neutrophil differentiation	GO:0030223	9	0.0356516	6.36845	2	6	693	13240	ENSSSCG00000038500,ENSSSCG00000023737,	0.569828	BP
regulation of intestinal cholesterol absorption	GO:0030300	9	0.0356516	6.36845	2	6	693	13240	ENSSSCG00000015067,ENSSSCG00000040689,	0.569828	BP
glomerulus morphogenesis	GO:0072102	4	0.0356516	6.36845	2	6	693	13240	ENSSSCG00000008841,ENSSSCG00000005045,	0.569828	BP
bone marrow development	GO:0048539	6	0.0356516	6.36845	2	6	693	13240	ENSSSCG00000007732,ENSSSCG00000026818,	0.569828	BP
amino-acid betaine transport	GO:0015838	7	0.0356516	6.36845	2	6	693	13240	ENSSSCG00000014275,ENSSSCG00000014280,	0.569828	BP
positive regulation of oligodendrocyte differentiation	GO:0048714	11	0.0356516	6.36845	2	6	693	13240	ENSSSCG00000008840,ENSSSCG00000014894,	0.569828	BP
negative regulation of interleukin-6 secretion	GO:1900165	11	0.0356516	6.36845	2	6	693	13240	ENSSSCG00000007735,ENSSSCG00000006764,	0.569828	BP
divalent metal ion transport	GO:0070838	8	0.0357852	1.47912	24	310	693	13240	ENSSSCG00000026260,ENSSSCG00000014911,ENSSSCG00000034511,ENSSSCG00000035842,ENSSSCG00000011821,ENSSSCG00000011825,ENSSSCG00000000555,ENSSSCG00000009125,ENSSSCG00000027898,ENSSSCG00000038989,ENSSSCG00000026526,ENSSSCG00000026386,ENSSSCG00000005037,ENSSSCG00000017089,ENSSSCG00000021988,ENSSSCG00000010860,ENSSSCG00000024667,ENSSSCG00000037991,ENSSSCG00000037950,ENSSSCG00000030707,ENSSSCG00000017996,…	0.536029	BP
divalent inorganic cation transport	GO:0072511	7	0.0357852	1.47912	24	310	693	13240	ENSSSCG00000026260,ENSSSCG00000014911,ENSSSCG00000034511,ENSSSCG00000035842,ENSSSCG00000011821,ENSSSCG00000011825,ENSSSCG00000000555,ENSSSCG00000009125,ENSSSCG00000027898,ENSSSCG00000038989,ENSSSCG00000026526,ENSSSCG00000026386,ENSSSCG00000005037,ENSSSCG00000017089,ENSSSCG00000021988,ENSSSCG00000010860,ENSSSCG00000024667,ENSSSCG00000037991,ENSSSCG00000037950,ENSSSCG00000030707,ENSSSCG00000017996,…	0.536029	BP
rhythmic process	GO:0048511	2	0.0362846	1.66616	15	172	693	13240	ENSSSCG00000008841,ENSSSCG00000008842,ENSSSCG00000014288,ENSSSCG00000009569,ENSSSCG00000014920,ENSSSCG00000000551,ENSSSCG00000028552,ENSSSCG00000004387,ENSSSCG00000011783,ENSSSCG00000009472,ENSSSCG00000012663,ENSSSCG00000017982,ENSSSCG00000026200,ENSSSCG00000017983,ENSSSCG00000017950,	0.540678	BP
sterol metabolic process	GO:0016125	6	0.0363954	2.09374	8	73	693	13240	ENSSSCG00000003819,ENSSSCG00000021464,ENSSSCG00000013004,ENSSSCG00000015067,ENSSSCG00000040689,ENSSSCG00000008595,ENSSSCG00000005970,ENSSSCG00000036229,	0.540921	BP
regulation of cell death	GO:0010941	5	0.0369382	1.24157	67	1031	693	13240	ENSSSCG00000032963,ENSSSCG00000040100,ENSSSCG00000016243,ENSSSCG00000016494,ENSSSCG00000004048,ENSSSCG00000014269,ENSSSCG00000004032,ENSSSCG00000037159,ENSSSCG00000014281,ENSSSCG00000014282,ENSSSCG00000008842,ENSSSCG00000008844,ENSSSCG00000014288,ENSSSCG00000017798,ENSSSCG00000007529,ENSSSCG00000007522,ENSSSCG00000014913,ENSSSCG00000006002,ENSSSCG00000011822,ENSSSCG00000026082,ENSSSCG00000010745,…	0.547566	BP
vesicle organization	GO:0016050	5	0.0370011	1.55795	19	233	693	13240	ENSSSCG00000007514,ENSSSCG00000007513,ENSSSCG00000016248,ENSSSCG00000004032,ENSSSCG00000008601,ENSSSCG00000039332,ENSSSCG00000014909,ENSSSCG00000014913,ENSSSCG00000004057,ENSSSCG00000024927,ENSSSCG00000028983,ENSSSCG00000017829,ENSSSCG00000006758,ENSSSCG00000004385,ENSSSCG00000016109,ENSSSCG00000011510,ENSSSCG00000029262,ENSSSCG00000011788,ENSSSCG00000003572,	0.547081	BP
membrane fusion	GO:0061025	5	0.0375895	1.69288	14	158	693	13240	ENSSSCG00000007516,ENSSSCG00000004032,ENSSSCG00000014909,ENSSSCG00000004057,ENSSSCG00000011822,ENSSSCG00000024927,ENSSSCG00000028983,ENSSSCG00000017801,ENSSSCG00000017829,ENSSSCG00000006758,ENSSSCG00000034868,ENSSSCG00000029262,ENSSSCG00000011788,ENSSSCG00000003572,	0.554349	BP
regulation of programmed cell death	GO:0043067	6	0.0376838	1.24988	63	963	693	13240	ENSSSCG00000032963,ENSSSCG00000040100,ENSSSCG00000016243,ENSSSCG00000016494,ENSSSCG00000004048,ENSSSCG00000014269,ENSSSCG00000004032,ENSSSCG00000037159,ENSSSCG00000014281,ENSSSCG00000014282,ENSSSCG00000008842,ENSSSCG00000008844,ENSSSCG00000014288,ENSSSCG00000017798,ENSSSCG00000007529,ENSSSCG00000011822,ENSSSCG00000026082,ENSSSCG00000010745,ENSSSCG00000030354,ENSSSCG00000030115,ENSSSCG00000026969,…	0.55431	BP
negative regulation of response to external stimulus	GO:0032102	6	0.0379438	1.62599	16	188	693	13240	ENSSSCG00000033812,ENSSSCG00000007735,ENSSSCG00000004038,ENSSSCG00000008841,ENSSSCG00000006002,ENSSSCG00000034581,ENSSSCG00000023693,ENSSSCG00000033267,ENSSSCG00000038779,ENSSSCG00000017804,ENSSSCG00000038500,ENSSSCG00000038745,ENSSSCG00000009469,ENSSSCG00000039780,ENSSSCG00000014422,ENSSSCG00000003564,	0.556703	BP
regulation of phospholipid metabolic process	GO:1903725	8	0.0380813	2.38817	6	48	693	13240	ENSSSCG00000008841,ENSSSCG00000029094,ENSSSCG00000040732,ENSSSCG00000017991,ENSSSCG00000017990,ENSSSCG00000003578,	0.557292	BP
positive regulation of JAK-STAT cascade	GO:0046427	10	0.0380813	2.38817	6	48	693	13240	ENSSSCG00000032963,ENSSSCG00000014282,ENSSSCG00000008842,ENSSSCG00000033267,ENSSSCG00000023737,ENSSSCG00000009087,	0.557292	BP
negative regulation of coagulation	GO:0050819	6	0.0380831	2.65352	5	36	693	13240	ENSSSCG00000004038,ENSSSCG00000008841,ENSSSCG00000023693,ENSSSCG00000038745,ENSSSCG00000009097,	0.554482	BP
catecholamine transport	GO:0051937	7	0.0380831	2.65352	5	36	693	13240	ENSSSCG00000004041,ENSSSCG00000004039,ENSSSCG00000004032,ENSSSCG00000017797,ENSSSCG00000002827,	0.554482	BP
anatomical structure development	GO:0048856	3	0.0389764	1.10854	213	3671	693	13240	ENSSSCG00000007520,ENSSSCG00000033812,ENSSSCG00000016239,ENSSSCG00000014298,ENSSSCG00000032963,ENSSSCG00000016244,ENSSSCG00000040100,ENSSSCG00000016248,ENSSSCG00000016494,ENSSSCG00000040579,ENSSSCG00000029324,ENSSSCG00000007732,ENSSSCG00000007727,ENSSSCG00000008819,ENSSSCG00000000925,ENSSSCG00000027325,ENSSSCG00000014269,ENSSSCG00000014272,ENSSSCG00000004037,ENSSSCG00000004038,ENSSSCG00000004032,…	0.564615	BP
lipoprotein biosynthetic process	GO:0042158	7	0.0390171	2.06544	8	74	693	13240	ENSSSCG00000026499,ENSSSCG00000032328,ENSSSCG00000003816,ENSSSCG00000026744,ENSSSCG00000040007,ENSSSCG00000008595,ENSSSCG00000003561,ENSSSCG00000017980,	0.563777	BP
lipid homeostasis	GO:0055088	6	0.0390171	2.06544	8	74	693	13240	ENSSSCG00000003819,ENSSSCG00000021464,ENSSSCG00000013017,ENSSSCG00000015067,ENSSSCG00000040689,ENSSSCG00000008595,ENSSSCG00000015069,ENSSSCG00000003549,	0.563777	BP
regulation of p38MAPK cascade	GO:1900744	12	0.0392041	3.05685	4	25	693	13240	ENSSSCG00000004037,ENSSSCG00000004058,ENSSSCG00000006764,ENSSSCG00000033175,	0.563632	BP
behavioral fear response	GO:0001662	6	0.0392041	3.05685	4	25	693	13240	ENSSSCG00000014296,ENSSSCG00000004384,ENSSSCG00000016109,ENSSSCG00000030255,	0.563632	BP
behavioral defense response	GO:0002209	5	0.0392041	3.05685	4	25	693	13240	ENSSSCG00000014296,ENSSSCG00000004384,ENSSSCG00000016109,ENSSSCG00000030255,	0.563632	BP
epithelial tube branching involved in lung morphogenesis	GO:0060441	8	0.0392041	3.05685	4	25	693	13240	ENSSSCG00000007522,ENSSSCG00000026969,ENSSSCG00000005045,ENSSSCG00000009083,	0.563632	BP
neuron projection regeneration	GO:0031102	6	0.0392041	3.05685	4	25	693	13240	ENSSSCG00000016494,ENSSSCG00000034581,ENSSSCG00000015067,ENSSSCG00000039780,	0.563632	BP
centriole replication	GO:0007099	7	0.0392041	3.05685	4	25	693	13240	ENSSSCG00000029393,ENSSSCG00000003888,ENSSSCG00000000483,ENSSSCG00000017968,	0.563632	BP
calcium ion-regulated exocytosis of neurotransmitter	GO:0048791	12	0.0392041	3.05685	4	25	693	13240	ENSSSCG00000004057,ENSSSCG00000039412,ENSSSCG00000006758,ENSSSCG00000003572,	0.563632	BP
regulation of protein localization to plasma membrane	GO:1903076	8	0.039302	2.19242	7	61	693	13240	ENSSSCG00000032963,ENSSSCG00000014913,ENSSSCG00000004058,ENSSSCG00000034964,ENSSSCG00000038726,ENSSSCG00000026868,ENSSSCG00000003549,	0.555275	BP
cellular component assembly	GO:0022607	4	0.0394053	1.16783	114	1865	693	13240	ENSSSCG00000033812,ENSSSCG00000032963,ENSSSCG00000038031,ENSSSCG00000021821,ENSSSCG00000026294,ENSSSCG00000026290,ENSSSCG00000016248,ENSSSCG00000016494,ENSSSCG00000007732,ENSSSCG00000007727,ENSSSCG00000009501,ENSSSCG00000000926,ENSSSCG00000000920,ENSSSCG00000014269,ENSSSCG00000038215,ENSSSCG00000004032,ENSSSCG00000008838,ENSSSCG00000014278,ENSSSCG00000014283,ENSSSCG00000026257,ENSSSCG00000008841,…	0.555363	BP
spindle organization	GO:0007051	7	0.0397481	1.76357	12	130	693	13240	ENSSSCG00000007732,ENSSSCG00000026257,ENSSSCG00000007523,ENSSSCG00000004058,ENSSSCG00000010737,ENSSSCG00000010743,ENSSSCG00000028924,ENSSSCG00000003888,ENSSSCG00000030443,ENSSSCG00000021363,ENSSSCG00000003552,ENSSSCG00000005969,	0.558818	BP
cell death	GO:0008219	4	0.0403084	1.21353	78	1228	693	13240	ENSSSCG00000032963,ENSSSCG00000040100,ENSSSCG00000016243,ENSSSCG00000016494,ENSSSCG00000004048,ENSSSCG00000014269,ENSSSCG00000004032,ENSSSCG00000037159,ENSSSCG00000014277,ENSSSCG00000014281,ENSSSCG00000014282,ENSSSCG00000008842,ENSSSCG00000008844,ENSSSCG00000014288,ENSSSCG00000017798,ENSSSCG00000014296,ENSSSCG00000007529,ENSSSCG00000007522,ENSSSCG00000014913,ENSSSCG00000006002,ENSSSCG00000011822,…	0.565306	BP
regulation of mitochondrial fission	GO:0090140	8	0.0405618	3.82107	3	15	693	13240	ENSSSCG00000008844,ENSSSCG00000035619,ENSSSCG00000005043,	0.567469	BP
photoperiodism	GO:0009648	6	0.0405618	3.82107	3	15	693	13240	ENSSSCG00000009472,ENSSSCG00000017983,ENSSSCG00000017950,	0.567469	BP
entrainment of circadian clock by photoperiod	GO:0043153	7	0.0405618	3.82107	3	15	693	13240	ENSSSCG00000009472,ENSSSCG00000017983,ENSSSCG00000017950,	0.567469	BP
lymphoid progenitor cell differentiation	GO:0002320	7	0.0405618	3.82107	3	15	693	13240	ENSSSCG00000014269,ENSSSCG00000008842,ENSSSCG00000005045,	0.567469	BP
type B pancreatic cell development	GO:0003323	9	0.0405618	3.82107	3	15	693	13240	ENSSSCG00000013033,ENSSSCG00000005045,ENSSSCG00000015074,	0.567469	BP
nucleophagy	GO:0044804	6	0.0405618	3.82107	3	15	693	13240	ENSSSCG00000003816,ENSSSCG00000023890,ENSSSCG00000010868,	0.567469	BP
signal transduction involved in DNA integrity checkpoint	GO:0072401	8	0.0405618	3.82107	3	15	693	13240	ENSSSCG00000000488,ENSSSCG00000028850,ENSSSCG00000017950,	0.567469	BP
signal transduction involved in DNA damage checkpoint	GO:0072422	9	0.0405618	3.82107	3	15	693	13240	ENSSSCG00000000488,ENSSSCG00000028850,ENSSSCG00000017950,	0.567469	BP
extracellular exosome biogenesis	GO:0097734	4	0.0405618	3.82107	3	15	693	13240	ENSSSCG00000032963,ENSSSCG00000004032,ENSSSCG00000008601,	0.567469	BP
regulation of axon regeneration	GO:0048679	11	0.0405618	3.82107	3	15	693	13240	ENSSSCG00000016494,ENSSSCG00000034581,ENSSSCG00000039780,	0.567469	BP
exosomal secretion	GO:1990182	9	0.0405618	3.82107	3	15	693	13240	ENSSSCG00000032963,ENSSSCG00000004032,ENSSSCG00000008601,	0.567469	BP
microtubule organizing center organization	GO:0031023	5	0.0406899	1.87307	10	102	693	13240	ENSSSCG00000014283,ENSSSCG00000029393,ENSSSCG00000026731,ENSSSCG00000003888,ENSSSCG00000034387,ENSSSCG00000006771,ENSSSCG00000000483,ENSSSCG00000021363,ENSSSCG00000017968,ENSSSCG00000017986,	0.554352	BP
protein localization	GO:0008104	4	0.0407935	1.17765	103	1671	693	13240	ENSSSCG00000032963,ENSSSCG00000021821,ENSSSCG00000016243,ENSSSCG00000007516,ENSSSCG00000029304,ENSSSCG00000026290,ENSSSCG00000016494,ENSSSCG00000007735,ENSSSCG00000032739,ENSSSCG00000009501,ENSSSCG00000000926,ENSSSCG00000004048,ENSSSCG00000004032,ENSSSCG00000014278,ENSSSCG00000014282,ENSSSCG00000008604,ENSSSCG00000039332,ENSSSCG00000014292,ENSSSCG00000014909,ENSSSCG00000014913,ENSSSCG00000006003,…	0.554442	BP
cellular protein localization	GO:0034613	5	0.0409433	1.21254	78	1229	693	13240	ENSSSCG00000032963,ENSSSCG00000021821,ENSSSCG00000016243,ENSSSCG00000007516,ENSSSCG00000026290,ENSSSCG00000016494,ENSSSCG00000007735,ENSSSCG00000032739,ENSSSCG00000009501,ENSSSCG00000000926,ENSSSCG00000004048,ENSSSCG00000004032,ENSSSCG00000014282,ENSSSCG00000008604,ENSSSCG00000039332,ENSSSCG00000014292,ENSSSCG00000014909,ENSSSCG00000014913,ENSSSCG00000006002,ENSSSCG00000035842,ENSSSCG00000021210,…	0.555161	BP
import into cell	GO:0098657	5	0.0415534	2.33943	6	49	693	13240	ENSSSCG00000029304,ENSSSCG00000004039,ENSSSCG00000004032,ENSSSCG00000017797,ENSSSCG00000014913,ENSSSCG00000003569,	0.562101	BP
pathway-restricted SMAD protein phosphorylation	GO:0060389	9	0.0415534	2.33943	6	49	693	13240	ENSSSCG00000014288,ENSSSCG00000028931,ENSSSCG00000016113,ENSSSCG00000005045,ENSSSCG00000038188,ENSSSCG00000032299,	0.562101	BP
positive regulation of STAT cascade	GO:1904894	9	0.0415534	2.33943	6	49	693	13240	ENSSSCG00000032963,ENSSSCG00000014282,ENSSSCG00000008842,ENSSSCG00000033267,ENSSSCG00000023737,ENSSSCG00000009087,	0.562101	BP
DNA damage response, signal transduction by p53 class mediator	GO:0030330	8	0.0415534	2.33943	6	49	693	13240	ENSSSCG00000026733,ENSSSCG00000004387,ENSSSCG00000000488,ENSSSCG00000011794,ENSSSCG00000028850,ENSSSCG00000017950,	0.562101	BP
negative regulation of leukocyte apoptotic process	GO:2000107	9	0.0422102	2.5818	5	37	693	13240	ENSSSCG00000040100,ENSSSCG00000033267,ENSSSCG00000028924,ENSSSCG00000035495,ENSSSCG00000005045,	0.565636	BP
programmed cell death	GO:0012501	5	0.0426212	1.21913	73	1144	693	13240	ENSSSCG00000032963,ENSSSCG00000040100,ENSSSCG00000016243,ENSSSCG00000016494,ENSSSCG00000004048,ENSSSCG00000014269,ENSSSCG00000004032,ENSSSCG00000037159,ENSSSCG00000014277,ENSSSCG00000014281,ENSSSCG00000014282,ENSSSCG00000008842,ENSSSCG00000008844,ENSSSCG00000014288,ENSSSCG00000017798,ENSSSCG00000014296,ENSSSCG00000007529,ENSSSCG00000011822,ENSSSCG00000026082,ENSSSCG00000010745,ENSSSCG00000030354,…	0.56981	BP
negative regulation of kinase activity	GO:0033673	10	0.0428585	1.60045	16	191	693	13240	ENSSSCG00000004032,ENSSSCG00000024938,ENSSSCG00000026082,ENSSSCG00000026731,ENSSSCG00000013019,ENSSSCG00000038500,ENSSSCG00000036326,ENSSSCG00000013044,ENSSSCG00000029888,ENSSSCG00000005045,ENSSSCG00000037910,ENSSSCG00000007079,ENSSSCG00000026868,ENSSSCG00000030707,ENSSSCG00000009083,ENSSSCG00000005997,	0.571646	BP
germ cell development	GO:0007281	6	0.0428585	1.60045	16	191	693	13240	ENSSSCG00000016248,ENSSSCG00000008842,ENSSSCG00000014288,ENSSSCG00000014291,ENSSSCG00000034511,ENSSSCG00000016511,ENSSSCG00000006750,ENSSSCG00000026526,ENSSSCG00000004387,ENSSSCG00000011510,ENSSSCG00000005045,ENSSSCG00000003551,ENSSSCG00000005969,ENSSSCG00000017988,ENSSSCG00000009089,ENSSSCG00000003576,	0.571646	BP
nucleus organization	GO:0006997	5	0.0428628	1.932	9	89	693	13240	ENSSSCG00000016248,ENSSSCG00000035842,ENSSSCG00000013021,ENSSSCG00000006750,ENSSSCG00000030443,ENSSSCG00000015066,ENSSSCG00000011510,ENSSSCG00000010863,ENSSSCG00000000486,	0.569051	BP
centriole assembly	GO:0098534	6	0.0444806	2.93928	4	26	693	13240	ENSSSCG00000029393,ENSSSCG00000003888,ENSSSCG00000000483,ENSSSCG00000017968,	0.589163	BP
negative regulation of DNA biosynthetic process	GO:2000279	9	0.0444806	2.93928	4	26	693	13240	ENSSSCG00000013019,ENSSSCG00000016113,ENSSSCG00000026818,ENSSSCG00000017950,	0.589163	BP
mast cell activation involved in immune response	GO:0002279	8	0.0444806	2.93928	4	26	693	13240	ENSSSCG00000007735,ENSSSCG00000014281,ENSSSCG00000008842,ENSSSCG00000003578,	0.589163	BP
mast cell degranulation	GO:0043303	11	0.0444806	2.93928	4	26	693	13240	ENSSSCG00000007735,ENSSSCG00000014281,ENSSSCG00000008842,ENSSSCG00000003578,	0.589163	BP
negative regulation of epithelial cell apoptotic process	GO:1904036	9	0.0444806	2.93928	4	26	693	13240	ENSSSCG00000016494,ENSSSCG00000014281,ENSSSCG00000014282,ENSSSCG00000008844,	0.589163	BP
early endosome to late endosome transport	GO:0045022	7	0.0444806	2.93928	4	26	693	13240	ENSSSCG00000004058,ENSSSCG00000034964,ENSSSCG00000004385,ENSSSCG00000040732,	0.589163	BP
phosphatidylcholine metabolic process	GO:0046470	8	0.0444806	2.93928	4	26	693	13240	ENSSSCG00000006001,ENSSSCG00000015067,ENSSSCG00000040689,ENSSSCG00000002828,	0.589163	BP
brain morphogenesis	GO:0048854	5	0.0444806	2.93928	4	26	693	13240	ENSSSCG00000008840,ENSSSCG00000017797,ENSSSCG00000028931,ENSSSCG00000004387,	0.589163	BP
negative regulation of protein kinase activity	GO:0006469	11	0.0448621	1.6191	15	177	693	13240	ENSSSCG00000024938,ENSSSCG00000026082,ENSSSCG00000026731,ENSSSCG00000013019,ENSSSCG00000038500,ENSSSCG00000036326,ENSSSCG00000013044,ENSSSCG00000029888,ENSSSCG00000005045,ENSSSCG00000037910,ENSSSCG00000007079,ENSSSCG00000026868,ENSSSCG00000030707,ENSSSCG00000009083,ENSSSCG00000005997,	0.583411	BP
positive regulation of MAP kinase activity	GO:0043406	13	0.0448844	1.78101	11	118	693	13240	ENSSSCG00000004037,ENSSSCG00000008842,ENSSSCG00000014288,ENSSSCG00000014920,ENSSSCG00000013020,ENSSSCG00000035495,ENSSSCG00000026200,ENSSSCG00000025374,ENSSSCG00000017990,ENSSSCG00000000493,ENSSSCG00000033175,	0.582377	BP
SMAD protein signal transduction	GO:0060395	6	0.0452187	2.29264	6	50	693	13240	ENSSSCG00000014288,ENSSSCG00000026733,ENSSSCG00000028931,ENSSSCG00000005045,ENSSSCG00000038188,ENSSSCG00000032299,	0.585387	BP
calcium ion transport	GO:0006816	9	0.0453652	1.48597	21	270	693	13240	ENSSSCG00000026260,ENSSSCG00000014911,ENSSSCG00000034511,ENSSSCG00000035842,ENSSSCG00000011821,ENSSSCG00000011825,ENSSSCG00000000555,ENSSSCG00000009125,ENSSSCG00000027898,ENSSSCG00000038989,ENSSSCG00000026526,ENSSSCG00000005037,ENSSSCG00000017089,ENSSSCG00000010860,ENSSSCG00000024667,ENSSSCG00000037991,ENSSSCG00000030707,ENSSSCG00000017996,ENSSSCG00000009092,ENSSSCG00000011183,ENSSSCG00000003569,	0.585959	BP
negative regulation of protein phosphorylation	GO:0001933	10	0.0458103	1.45504	23	302	693	13240	ENSSSCG00000007735,ENSSSCG00000004032,ENSSSCG00000024938,ENSSSCG00000034511,ENSSSCG00000004058,ENSSSCG00000026082,ENSSSCG00000026731,ENSSSCG00000013019,ENSSSCG00000038500,ENSSSCG00000036326,ENSSSCG00000006764,ENSSSCG00000013044,ENSSSCG00000029888,ENSSSCG00000030255,ENSSSCG00000005045,ENSSSCG00000037910,ENSSSCG00000007079,ENSSSCG00000026868,ENSSSCG00000017091,ENSSSCG00000030707,ENSSSCG00000009083,…	0.590375	BP
negative regulation of transferase activity	GO:0051348	6	0.0458284	1.56149	17	208	693	13240	ENSSSCG00000004032,ENSSSCG00000024938,ENSSSCG00000026082,ENSSSCG00000026731,ENSSSCG00000013019,ENSSSCG00000038500,ENSSSCG00000036326,ENSSSCG00000013044,ENSSSCG00000029888,ENSSSCG00000005045,ENSSSCG00000037910,ENSSSCG00000007079,ENSSSCG00000026868,ENSSSCG00000030707,ENSSSCG00000009083,ENSSSCG00000005997,ENSSSCG00000017950,	0.589281	BP
head development	GO:0060322	4	0.0458341	1.35048	34	481	693	13240	ENSSSCG00000016494,ENSSSCG00000027325,ENSSSCG00000014283,ENSSSCG00000008840,ENSSSCG00000008841,ENSSSCG00000017797,ENSSSCG00000014289,ENSSSCG00000006009,ENSSSCG00000014920,ENSSSCG00000026969,ENSSSCG00000017804,ENSSSCG00000038989,ENSSSCG00000026516,ENSSSCG00000028931,ENSSSCG00000030682,ENSSSCG00000025270,ENSSSCG00000004387,ENSSSCG00000004384,ENSSSCG00000005045,ENSSSCG00000002829,ENSSSCG00000015082,…	0.588033	BP
myeloid leukocyte differentiation	GO:0002573	7	0.0466431	1.67817	13	148	693	13240	ENSSSCG00000007520,ENSSSCG00000032963,ENSSSCG00000014282,ENSSSCG00000008842,ENSSSCG00000038500,ENSSSCG00000006748,ENSSSCG00000035495,ENSSSCG00000011514,ENSSSCG00000023737,ENSSSCG00000005045,ENSSSCG00000028157,ENSSSCG00000023178,ENSSSCG00000025334,	0.597074	BP
regulation of protein stability	GO:0031647	4	0.0467361	1.61	15	178	693	13240	ENSSSCG00000004048,ENSSSCG00000004032,ENSSSCG00000035842,ENSSSCG00000024927,ENSSSCG00000026969,ENSSSCG00000024126,ENSSSCG00000027057,ENSSSCG00000024412,ENSSSCG00000009472,ENSSSCG00000000488,ENSSSCG00000011794,ENSSSCG00000040732,ENSSSCG00000025374,ENSSSCG00000000496,ENSSSCG00000017951,	0.596928	BP
positive regulation of cellular protein metabolic process	GO:0032270	8	0.046767	1.22494	67	1045	693	13240	ENSSSCG00000014298,ENSSSCG00000032963,ENSSSCG00000016243,ENSSSCG00000007514,ENSSSCG00000016494,ENSSSCG00000007727,ENSSSCG00000000927,ENSSSCG00000004045,ENSSSCG00000014269,ENSSSCG00000004037,ENSSSCG00000004032,ENSSSCG00000014278,ENSSSCG00000014282,ENSSSCG00000008841,ENSSSCG00000008842,ENSSSCG00000008844,ENSSSCG00000014288,ENSSSCG00000014915,ENSSSCG00000014913,ENSSSCG00000006001,ENSSSCG00000014920,…	0.595993	BP
organelle fission	GO:0048285	5	0.0469848	1.41521	26	351	693	13240	ENSSSCG00000007732,ENSSSCG00000014271,ENSSSCG00000014280,ENSSSCG00000026257,ENSSSCG00000008844,ENSSSCG00000039332,ENSSSCG00000007529,ENSSSCG00000016092,ENSSSCG00000035619,ENSSSCG00000011822,ENSSSCG00000010737,ENSSSCG00000010743,ENSSSCG00000026731,ENSSSCG00000028924,ENSSSCG00000013008,ENSSSCG00000003888,ENSSSCG00000006750,ENSSSCG00000030443,ENSSSCG00000004391,ENSSSCG00000005045,ENSSSCG00000005043,…	0.597438	BP
cellular macromolecule localization	GO:0070727	4	0.0470131	1.20373	78	1238	693	13240	ENSSSCG00000032963,ENSSSCG00000021821,ENSSSCG00000016243,ENSSSCG00000007516,ENSSSCG00000026290,ENSSSCG00000016494,ENSSSCG00000007735,ENSSSCG00000032739,ENSSSCG00000009501,ENSSSCG00000000926,ENSSSCG00000004048,ENSSSCG00000004032,ENSSSCG00000014282,ENSSSCG00000008604,ENSSSCG00000039332,ENSSSCG00000014292,ENSSSCG00000014909,ENSSSCG00000014913,ENSSSCG00000006002,ENSSSCG00000035842,ENSSSCG00000021210,…	0.596472	BP
cellular component morphogenesis	GO:0032989	5	0.0473499	1.27369	49	735	693	13240	ENSSSCG00000033812,ENSSSCG00000016239,ENSSSCG00000016248,ENSSSCG00000016494,ENSSSCG00000007727,ENSSSCG00000004032,ENSSSCG00000026257,ENSSSCG00000008841,ENSSSCG00000008842,ENSSSCG00000008844,ENSSSCG00000014287,ENSSSCG00000021814,ENSSSCG00000014293,ENSSSCG00000014913,ENSSSCG00000006009,ENSSSCG00000006001,ENSSSCG00000014920,ENSSSCG00000004058,ENSSSCG00000010738,ENSSSCG00000003818,ENSSSCG00000031035,…	0.599416	BP
regulation of cellular protein localization	GO:1903827	6	0.0475699	1.36782	31	433	693	13240	ENSSSCG00000032963,ENSSSCG00000021821,ENSSSCG00000000926,ENSSSCG00000004048,ENSSSCG00000004032,ENSSSCG00000014282,ENSSSCG00000039332,ENSSSCG00000014913,ENSSSCG00000006002,ENSSSCG00000004058,ENSSSCG00000034964,ENSSSCG00000034581,ENSSSCG00000038726,ENSSSCG00000023660,ENSSSCG00000013008,ENSSSCG00000013015,ENSSSCG00000038989,ENSSSCG00000024126,ENSSSCG00000006764,ENSSSCG00000015066,ENSSSCG00000016111,…	0.600871	BP
regulation of myeloid cell apoptotic process	GO:0033032	8	0.0480358	3.58225	3	16	693	13240	ENSSSCG00000040100,ENSSSCG00000004048,ENSSSCG00000035495,	0.605421	BP
regulation of intrinsic apoptotic signaling pathway by p53 class mediator	GO:1902253	10	0.0480358	3.58225	3	16	693	13240	ENSSSCG00000004032,ENSSSCG00000000488,ENSSSCG00000028850,	0.605421	BP
myeloid dendritic cell differentiation	GO:0043011	8	0.0480358	3.58225	3	16	693	13240	ENSSSCG00000014282,ENSSSCG00000023737,ENSSSCG00000023178,	0.605421	BP
mitotic G1/S transition checkpoint	GO:0044819	11	0.0480358	3.58225	3	16	693	13240	ENSSSCG00000000488,ENSSSCG00000028850,ENSSSCG00000017950,	0.605421	BP
sodium ion homeostasis	GO:0055078	9	0.0480358	3.58225	3	16	693	13240	ENSSSCG00000008813,ENSSSCG00000017951,ENSSSCG00000003569,	0.605421	BP
signal transduction involved in cell cycle checkpoint	GO:0072395	7	0.0480358	3.58225	3	16	693	13240	ENSSSCG00000000488,ENSSSCG00000028850,ENSSSCG00000017950,	0.605421	BP
mitotic G1 DNA damage checkpoint	GO:0031571	12	0.0480358	3.58225	3	16	693	13240	ENSSSCG00000000488,ENSSSCG00000028850,ENSSSCG00000017950,	0.605421	BP
spermatid nucleus differentiation	GO:0007289	6	0.0480358	3.58225	3	16	693	13240	ENSSSCG00000016248,ENSSSCG00000006750,ENSSSCG00000011510,	0.605421	BP
negative regulation of actin filament bundle assembly	GO:0032232	10	0.0480358	3.58225	3	16	693	13240	ENSSSCG00000004032,ENSSSCG00000026257,ENSSSCG00000030707,	0.605421	BP
retina development in camera-type eye	GO:0060041	4	0.0480467	1.81956	10	105	693	13240	ENSSSCG00000008841,ENSSSCG00000014920,ENSSSCG00000028048,ENSSSCG00000026733,ENSSSCG00000032145,ENSSSCG00000016113,ENSSSCG00000006760,ENSSSCG00000004384,ENSSSCG00000021581,ENSSSCG00000000483,	0.593787	BP
spermatid development	GO:0007286	7	0.0480467	1.81956	10	105	693	13240	ENSSSCG00000016248,ENSSSCG00000008842,ENSSSCG00000014291,ENSSSCG00000034511,ENSSSCG00000016511,ENSSSCG00000006750,ENSSSCG00000026526,ENSSSCG00000011510,ENSSSCG00000017988,ENSSSCG00000009089,	0.593787	BP
antral ovarian follicle growth	GO:0001547	5	0.0482066	5.45867	2	7	693	13240	ENSSSCG00000014288,ENSSSCG00000004387,	0.5932	BP
positive regulation of lipoprotein lipase activity	GO:0051006	9	0.0482066	5.45867	2	7	693	13240	ENSSSCG00000015067,ENSSSCG00000040689,	0.5932	BP
negative regulation of cardiac muscle cell differentiation	GO:2000726	10	0.0482066	5.45867	2	7	693	13240	ENSSSCG00000016111,ENSSSCG00000000493,	0.5932	BP
negative regulation of leukocyte degranulation	GO:0043301	11	0.0482066	5.45867	2	7	693	13240	ENSSSCG00000007735,ENSSSCG00000017804,	0.5932	BP
positive regulation of protein polyubiquitination	GO:1902916	12	0.0482066	5.45867	2	7	693	13240	ENSSSCG00000004032,ENSSSCG00000006764,	0.5932	BP
positive regulation of triglyceride catabolic process	GO:0010898	9	0.0482066	5.45867	2	7	693	13240	ENSSSCG00000015067,ENSSSCG00000040689,	0.5932	BP
regulation of hexokinase activity	GO:1903299	10	0.0482066	5.45867	2	7	693	13240	ENSSSCG00000004032,ENSSSCG00000013033,	0.5932	BP
negative regulation of myeloid leukocyte mediated immunity	GO:0002887	8	0.0482066	5.45867	2	7	693	13240	ENSSSCG00000007735,ENSSSCG00000017804,	0.5932	BP
pattern specification involved in kidney development	GO:0061004	5	0.0482066	5.45867	2	7	693	13240	ENSSSCG00000005045,ENSSSCG00000002831,	0.5932	BP
regulation of intestinal absorption	GO:1904478	7	0.0482066	5.45867	2	7	693	13240	ENSSSCG00000015067,ENSSSCG00000040689,	0.5932	BP
rRNA base methylation	GO:0070475	13	0.0482066	5.45867	2	7	693	13240	ENSSSCG00000013029,ENSSSCG00000017832,	0.5932	BP
cellular response to antibiotic	GO:0071236	5	0.0482066	5.45867	2	7	693	13240	ENSSSCG00000000488,ENSSSCG00000017950,	0.5932	BP
negative regulation of neurotransmitter secretion	GO:0046929	9	0.0482066	5.45867	2	7	693	13240	ENSSSCG00000016494,ENSSSCG00000004032,	0.5932	BP
renal system pattern specification	GO:0072048	5	0.0482066	5.45867	2	7	693	13240	ENSSSCG00000005045,ENSSSCG00000002831,	0.5932	BP
complement-dependent cytotoxicity	GO:0097278	3	0.0482066	5.45867	2	7	693	13240	ENSSSCG00000014281,ENSSSCG00000014282,	0.5932	BP
O-glycan processing	GO:0016266	10	0.0482066	5.45867	2	7	693	13240	ENSSSCG00000035414,ENSSSCG00000011519,	0.5932	BP
centrosome cycle	GO:0007098	7	0.0482795	1.88954	9	91	693	13240	ENSSSCG00000029393,ENSSSCG00000026731,ENSSSCG00000003888,ENSSSCG00000034387,ENSSSCG00000006771,ENSSSCG00000000483,ENSSSCG00000021363,ENSSSCG00000017968,ENSSSCG00000017986,	0.574335	BP
intrinsic apoptotic signaling pathway by p53 class mediator	GO:0072332	8	0.0490272	2.08965	7	64	693	13240	ENSSSCG00000004032,ENSSSCG00000026733,ENSSSCG00000006760,ENSSSCG00000000488,ENSSSCG00000028850,ENSSSCG00000017950,ENSSSCG00000025334,	0.58202	BP
regulation of telomere maintenance	GO:0032204	8	0.0490272	2.08965	7	64	693	13240	ENSSSCG00000004048,ENSSSCG00000004037,ENSSSCG00000028924,ENSSSCG00000017826,ENSSSCG00000024126,ENSSSCG00000026818,ENSSSCG00000000496,	0.58202	BP
regulation of cell killing	GO:0031341	4	0.0490791	2.24769	6	51	693	13240	ENSSSCG00000032963,ENSSSCG00000014281,ENSSSCG00000014282,ENSSSCG00000013033,ENSSSCG00000017990,ENSSSCG00000009087,	0.580228	BP
signal transduction by protein phosphorylation	GO:0023014	9	0.0497728	1.31181	39	568	693	13240	ENSSSCG00000040100,ENSSSCG00000016494,ENSSSCG00000004037,ENSSSCG00000008841,ENSSSCG00000008842,ENSSSCG00000008844,ENSSSCG00000014288,ENSSSCG00000014920,ENSSSCG00000004058,ENSSSCG00000030354,ENSSSCG00000026733,ENSSSCG00000031271,ENSSSCG00000013019,ENSSSCG00000013020,ENSSSCG00000038500,ENSSSCG00000038989,ENSSSCG00000038745,ENSSSCG00000028931,ENSSSCG00000035495,ENSSSCG00000016113,ENSSSCG00000023909,…	0.587216	BP
chylomicron	GO:0042627	6	0.000449356	9.5	4	8	736	13984	ENSSSCG00000015067,ENSSSCG00000040689,ENSSSCG00000008595,ENSSSCG00000015069,	0.323986	CC
extrinsic component of membrane	GO:0019898	3	0.00156273	2.0765	20	183	736	13984	ENSSSCG00000008819,ENSSSCG00000004038,ENSSSCG00000026499,ENSSSCG00000004057,ENSSSCG00000004058,ENSSSCG00000026969,ENSSSCG00000023890,ENSSSCG00000034192,ENSSSCG00000006762,ENSSSCG00000004385,ENSSSCG00000005041,ENSSSCG00000010868,ENSSSCG00000007076,ENSSSCG00000024674,ENSSSCG00000029094,ENSSSCG00000017978,ENSSSCG00000040732,ENSSSCG00000017991,ENSSSCG00000017990,ENSSSCG00000003578,	0.563365	CC
GABA-A receptor complex	GO:1902711	5	0.00186538	6.90909	4	11	736	13984	ENSSSCG00000030515,ENSSSCG00000028922,ENSSSCG00000035621,ENSSSCG00000017025,	0.448312	CC
very-low-density lipoprotein particle	GO:0034361	7	0.00186538	6.90909	4	11	736	13984	ENSSSCG00000015067,ENSSSCG00000040689,ENSSSCG00000008595,ENSSSCG00000015069,	0.448312	CC
triglyceride-rich plasma lipoprotein particle	GO:0034385	6	0.00186538	6.90909	4	11	736	13984	ENSSSCG00000015067,ENSSSCG00000040689,ENSSSCG00000008595,ENSSSCG00000015069,	0.448312	CC
chaperonin-containing T-complex	GO:0005832	6	0.00186538	6.90909	4	11	736	13984	ENSSSCG00000026290,ENSSSCG00000004048,ENSSSCG00000024126,ENSSSCG00000000496,	0.448312	CC
centrosome	GO:0005813	7	0.00223037	1.64819	36	415	736	13984	ENSSSCG00000009501,ENSSSCG00000000926,ENSSSCG00000000920,ENSSSCG00000004048,ENSSSCG00000014283,ENSSSCG00000008604,ENSSSCG00000029393,ENSSSCG00000034743,ENSSSCG00000016098,ENSSSCG00000014917,ENSSSCG00000010737,ENSSSCG00000010743,ENSSSCG00000010747,ENSSSCG00000026731,ENSSSCG00000012995,ENSSSCG00000016511,ENSSSCG00000013042,ENSSSCG00000003888,ENSSSCG00000034387,ENSSSCG00000024126,ENSSSCG00000006771,…	0.229728	CC
death-inducing signaling complex	GO:0031264	6	0.00257613	9.5	3	6	736	13984	ENSSSCG00000026940,ENSSSCG00000016101,ENSSSCG00000028157,	0.232174	CC
GABA receptor complex	GO:1902710	4	0.00268235	6.33333	4	12	736	13984	ENSSSCG00000030515,ENSSSCG00000028922,ENSSSCG00000035621,ENSSSCG00000017025,	0.214886	CC
phosphatidylinositol 3-kinase complex, class III, type I	GO:0034271	8	0.00276652	19	2	2	736	13984	ENSSSCG00000010868,ENSSSCG00000029094,	0.199466	CC
phosphatidylinositol 3-kinase complex, class III, type II	GO:0034272	8	0.00276652	19	2	2	736	13984	ENSSSCG00000010868,ENSSSCG00000029094,	0.199466	CC
microtubule organizing center	GO:0005815	6	0.00289207	1.5674	41	497	736	13984	ENSSSCG00000009501,ENSSSCG00000000926,ENSSSCG00000000920,ENSSSCG00000004048,ENSSSCG00000014283,ENSSSCG00000008604,ENSSSCG00000029393,ENSSSCG00000034743,ENSSSCG00000016098,ENSSSCG00000014917,ENSSSCG00000004058,ENSSSCG00000010737,ENSSSCG00000010743,ENSSSCG00000010747,ENSSSCG00000026731,ENSSSCG00000012995,ENSSSCG00000016511,ENSSSCG00000013018,ENSSSCG00000013042,ENSSSCG00000003888,ENSSSCG00000034387,…	0.173765	CC
ripoptosome	GO:0097342	6	0.00433239	8.14286	3	7	736	13984	ENSSSCG00000026940,ENSSSCG00000016101,ENSSSCG00000028157,	0.240281	CC
centriole	GO:0005814	7	0.00531129	2.43023	11	86	736	13984	ENSSSCG00000009501,ENSSSCG00000000926,ENSSSCG00000000920,ENSSSCG00000014283,ENSSSCG00000029393,ENSSSCG00000034743,ENSSSCG00000010743,ENSSSCG00000003888,ENSSSCG00000015080,ENSSSCG00000009270,ENSSSCG00000017968,	0.273532	CC
myosin complex	GO:0016459	6	0.00614148	2.86792	8	53	736	13984	ENSSSCG00000021821,ENSSSCG00000014287,ENSSSCG00000018003,ENSSSCG00000018007,ENSSSCG00000018005,ENSSSCG00000029441,ENSSSCG00000024416,ENSSSCG00000017987,	0.295201	CC
microtubule cytoskeleton	GO:0015630	7	0.00642237	1.38738	59	808	736	13984	ENSSSCG00000014298,ENSSSCG00000007732,ENSSSCG00000009501,ENSSSCG00000028249,ENSSSCG00000000926,ENSSSCG00000000920,ENSSSCG00000004048,ENSSSCG00000014283,ENSSSCG00000026257,ENSSSCG00000008604,ENSSSCG00000007523,ENSSSCG00000029393,ENSSSCG00000034743,ENSSSCG00000031220,ENSSSCG00000016098,ENSSSCG00000014917,ENSSSCG00000004058,ENSSSCG00000010737,ENSSSCG00000022957,ENSSSCG00000010743,ENSSSCG00000010747,…	0.289408	CC
integral component of plasma membrane	GO:0005887	5	0.00722642	1.37515	60	829	736	13984	ENSSSCG00000029304,ENSSSCG00000004045,ENSSSCG00000004041,ENSSSCG00000014275,ENSSSCG00000029516,ENSSSCG00000004039,ENSSSCG00000026260,ENSSSCG00000014280,ENSSSCG00000008841,ENSSSCG00000008844,ENSSSCG00000017797,ENSSSCG00000035842,ENSSSCG00000011821,ENSSSCG00000011825,ENSSSCG00000025413,ENSSSCG00000012998,ENSSSCG00000013025,ENSSSCG00000013031,ENSSSCG00000003882,ENSSSCG00000026516,ENSSSCG00000006748,…	0.306485	CC
endoplasmic reticulum membrane	GO:0005789	6	0.00776622	1.59664	30	357	736	13984	ENSSSCG00000016243,ENSSSCG00000007514,ENSSSCG00000016247,ENSSSCG00000006009,ENSSSCG00000026082,ENSSSCG00000000555,ENSSSCG00000021464,ENSSSCG00000009123,ENSSSCG00000035414,ENSSSCG00000013004,ENSSSCG00000003891,ENSSSCG00000016504,ENSSSCG00000030682,ENSSSCG00000040007,ENSSSCG00000013052,ENSSSCG00000013054,ENSSSCG00000021319,ENSSSCG00000005037,ENSSSCG00000010853,ENSSSCG00000027057,ENSSSCG00000021988,…	0.31108	CC
cytoskeleton	GO:0005856	6	0.00785967	1.27979	91	1351	736	13984	ENSSSCG00000033812,ENSSSCG00000014298,ENSSSCG00000021821,ENSSSCG00000007513,ENSSSCG00000027144,ENSSSCG00000016497,ENSSSCG00000007732,ENSSSCG00000007727,ENSSSCG00000009501,ENSSSCG00000028249,ENSSSCG00000008813,ENSSSCG00000000926,ENSSSCG00000000920,ENSSSCG00000004048,ENSSSCG00000014274,ENSSSCG00000014283,ENSSSCG00000026257,ENSSSCG00000008604,ENSSSCG00000014287,ENSSSCG00000007523,ENSSSCG00000029393,…	0.298254	CC
phosphatidylinositol 3-kinase complex, class IB	GO:0005944	8	0.00800909	12.6667	2	3	736	13984	ENSSSCG00000017991,ENSSSCG00000017990,	0.288728	CC
intrinsic component of plasma membrane	GO:0031226	4	0.009449	1.34937	62	873	736	13984	ENSSSCG00000029304,ENSSSCG00000004045,ENSSSCG00000004041,ENSSSCG00000014275,ENSSSCG00000029516,ENSSSCG00000004039,ENSSSCG00000026260,ENSSSCG00000014280,ENSSSCG00000008841,ENSSSCG00000008844,ENSSSCG00000017797,ENSSSCG00000035842,ENSSSCG00000011821,ENSSSCG00000011825,ENSSSCG00000025413,ENSSSCG00000012998,ENSSSCG00000013025,ENSSSCG00000013031,ENSSSCG00000003882,ENSSSCG00000026516,ENSSSCG00000006748,…	0.324416	CC
zona pellucida receptor complex	GO:0002199	4	0.00960572	6.33333	3	9	736	13984	ENSSSCG00000004048,ENSSSCG00000024126,ENSSSCG00000000496,	0.314806	CC
microtubule organizing center part	GO:0044450	6	0.0104416	2.05833	13	120	736	13984	ENSSSCG00000009501,ENSSSCG00000000926,ENSSSCG00000000920,ENSSSCG00000004048,ENSSSCG00000014283,ENSSSCG00000029393,ENSSSCG00000034743,ENSSSCG00000010743,ENSSSCG00000026731,ENSSSCG00000003888,ENSSSCG00000015080,ENSSSCG00000009270,ENSSSCG00000017968,	0.327321	CC
nuclear outer membrane-endoplasmic reticulum membrane network	GO:0042175	3	0.0112269	1.55313	30	367	736	13984	ENSSSCG00000016243,ENSSSCG00000007514,ENSSSCG00000016247,ENSSSCG00000006009,ENSSSCG00000026082,ENSSSCG00000000555,ENSSSCG00000021464,ENSSSCG00000009123,ENSSSCG00000035414,ENSSSCG00000013004,ENSSSCG00000003891,ENSSSCG00000016504,ENSSSCG00000030682,ENSSSCG00000040007,ENSSSCG00000013052,ENSSSCG00000013054,ENSSSCG00000021319,ENSSSCG00000005037,ENSSSCG00000010853,ENSSSCG00000027057,ENSSSCG00000021988,…	0.337275	CC
endoplasmic reticulum part	GO:0044432	5	0.0123273	1.50721	33	416	736	13984	ENSSSCG00000016243,ENSSSCG00000007514,ENSSSCG00000016247,ENSSSCG00000006009,ENSSSCG00000026082,ENSSSCG00000000555,ENSSSCG00000021464,ENSSSCG00000009123,ENSSSCG00000035414,ENSSSCG00000013004,ENSSSCG00000003891,ENSSSCG00000016504,ENSSSCG00000030682,ENSSSCG00000040007,ENSSSCG00000006758,ENSSSCG00000013052,ENSSSCG00000013054,ENSSSCG00000021319,ENSSSCG00000008595,ENSSSCG00000005037,ENSSSCG00000010853,…	0.355519	CC
phosphatidylinositol 3-kinase complex	GO:0005942	6	0.0128925	4.22222	4	18	736	13984	ENSSSCG00000010868,ENSSSCG00000029094,ENSSSCG00000017991,ENSSSCG00000017990,	0.35752	CC
PML body	GO:0016605	8	0.0141433	2.4918	8	61	736	13984	ENSSSCG00000021814,ENSSSCG00000035842,ENSSSCG00000026733,ENSSSCG00000017822,ENSSSCG00000006760,ENSSSCG00000037755,ENSSSCG00000011794,ENSSSCG00000017950,	0.377679	CC
EARP complex	GO:1990745	7	0.0154601	9.5	2	4	736	13984	ENSSSCG00000013005,ENSSSCG00000017812,	0.398097	CC
phosphatidylinositol 3-kinase complex, class I	GO:0097651	7	0.0154601	9.5	2	4	736	13984	ENSSSCG00000017991,ENSSSCG00000017990,	0.398097	CC
CD95 death-inducing signaling complex	GO:0031265	7	0.0154601	9.5	2	4	736	13984	ENSSSCG00000026940,ENSSSCG00000028157,	0.398097	CC
intermediate-density lipoprotein particle	GO:0034363	7	0.0154601	9.5	2	4	736	13984	ENSSSCG00000008595,ENSSSCG00000015069,	0.398097	CC
GARP complex	GO:0000938	6	0.0154601	9.5	2	4	736	13984	ENSSSCG00000013005,ENSSSCG00000017812,	0.398097	CC
lipoprotein particle	GO:1990777	4	0.0156645	4	4	19	736	13984	ENSSSCG00000015067,ENSSSCG00000040689,ENSSSCG00000008595,ENSSSCG00000015069,	0.342245	CC
plasma lipoprotein particle	GO:0034358	5	0.0156645	4	4	19	736	13984	ENSSSCG00000015067,ENSSSCG00000040689,ENSSSCG00000008595,ENSSSCG00000015069,	0.342245	CC
gap junction	GO:0005921	4	0.0156645	4	4	19	736	13984	ENSSSCG00000006002,ENSSSCG00000031936,ENSSSCG00000036798,ENSSSCG00000036474,	0.342245	CC
cytosolic part	GO:0044445	5	0.0167679	1.67401	20	227	736	13984	ENSSSCG00000026290,ENSSSCG00000004048,ENSSSCG00000014910,ENSSSCG00000006008,ENSSSCG00000024927,ENSSSCG00000026940,ENSSSCG00000024126,ENSSSCG00000014178,ENSSSCG00000013051,ENSSSCG00000028788,ENSSSCG00000016101,ENSSSCG00000004389,ENSSSCG00000005038,ENSSSCG00000023998,ENSSSCG00000028157,ENSSSCG00000000484,ENSSSCG00000011791,ENSSSCG00000025345,ENSSSCG00000000496,ENSSSCG00000028850,	0.335824	CC
Derlin-1 retrotranslocation complex	GO:0036513	6	0.0174391	5.18182	3	11	736	13984	ENSSSCG00000027057,ENSSSCG00000002822,ENSSSCG00000024412,	0.339827	CC
protein-lipid complex	GO:0032994	3	0.0222608	3.61905	4	21	736	13984	ENSSSCG00000015067,ENSSSCG00000040689,ENSSSCG00000008595,ENSSSCG00000015069,	0.42237	CC
cation-transporting ATPase complex	GO:0090533	6	0.022358	4.75	3	12	736	13984	ENSSSCG00000014896,ENSSSCG00000017951,ENSSSCG00000003569,	0.413337	CC
cytoskeletal part	GO:0044430	5	0.0226021	1.26548	71	1066	736	13984	ENSSSCG00000014298,ENSSSCG00000021821,ENSSSCG00000027144,ENSSSCG00000007732,ENSSSCG00000009501,ENSSSCG00000028249,ENSSSCG00000000926,ENSSSCG00000000920,ENSSSCG00000004048,ENSSSCG00000014274,ENSSSCG00000014283,ENSSSCG00000026257,ENSSSCG00000008604,ENSSSCG00000014287,ENSSSCG00000007523,ENSSSCG00000029393,ENSSSCG00000034743,ENSSSCG00000016098,ENSSSCG00000014917,ENSSSCG00000004058,ENSSSCG00000010737,…	0.407403	CC
extracellular space	GO:0005615	3	0.0235253	1.273	67	1000	736	13984	ENSSSCG00000032963,ENSSSCG00000029324,ENSSSCG00000004047,ENSSSCG00000004038,ENSSSCG00000014278,ENSSSCG00000014281,ENSSSCG00000014282,ENSSSCG00000008842,ENSSSCG00000014288,ENSSSCG00000017799,ENSSSCG00000007522,ENSSSCG00000006002,ENSSSCG00000006001,ENSSSCG00000014921,ENSSSCG00000034511,ENSSSCG00000023630,ENSSSCG00000004058,ENSSSCG00000010746,ENSSSCG00000003819,ENSSSCG00000033267,ENSSSCG00000031035,…	0.413702	CC
endoplasmic reticulum quality control compartment	GO:0044322	6	0.0248732	7.6	2	5	736	13984	ENSSSCG00000016243,ENSSSCG00000027057,	0.426989	CC
paraspeckles	GO:0042382	8	0.0248732	7.6	2	5	736	13984	ENSSSCG00000038031,ENSSSCG00000009569,	0.426989	CC
cell body	GO:0044297	3	0.0320998	1.6612	16	183	736	13984	ENSSSCG00000016248,ENSSSCG00000016494,ENSSSCG00000004048,ENSSSCG00000014913,ENSSSCG00000034581,ENSSSCG00000028922,ENSSSCG00000034192,ENSSSCG00000024126,ENSSSCG00000015066,ENSSSCG00000013044,ENSSSCG00000008595,ENSSSCG00000010860,ENSSSCG00000039918,ENSSSCG00000017986,ENSSSCG00000000496,ENSSSCG00000015515,	0.525999	CC
ATPase dependent transmembrane transport complex	GO:0098533	5	0.0342142	4.07143	3	14	736	13984	ENSSSCG00000014896,ENSSSCG00000017951,ENSSSCG00000003569,	0.548188	CC
condensed chromosome kinetochore	GO:0000777	7	0.0349186	3.16667	4	24	736	13984	ENSSSCG00000028249,ENSSSCG00000014271,ENSSSCG00000016098,ENSSSCG00000010863,	0.547311	CC
early endosome	GO:0005769	8	0.0373989	1.69427	14	157	736	13984	ENSSSCG00000007513,ENSSSCG00000007735,ENSSSCG00000004044,ENSSSCG00000014913,ENSSSCG00000034964,ENSSSCG00000003819,ENSSSCG00000013017,ENSSSCG00000004385,ENSSSCG00000016109,ENSSSCG00000011788,ENSSSCG00000012650,ENSSSCG00000003549,ENSSSCG00000005969,ENSSSCG00000040732,	0.573716	CC
organelle envelope lumen	GO:0031970	5	0.0389784	2.375	6	48	736	13984	ENSSSCG00000004044,ENSSSCG00000007525,ENSSSCG00000011822,ENSSSCG00000034387,ENSSSCG00000024667,ENSSSCG00000012657,	0.585488	CC
trans-Golgi network	GO:0005802	7	0.039679	1.81739	11	115	736	13984	ENSSSCG00000007730,ENSSSCG00000004044,ENSSSCG00000034964,ENSSSCG00000017812,ENSSSCG00000004114,ENSSSCG00000006762,ENSSSCG00000034868,ENSSSCG00000015079,ENSSSCG00000012650,ENSSSCG00000030707,ENSSSCG00000011183,	0.583848	CC
clathrin adaptor complex	GO:0030131	6	0.0398957	3.04	4	25	736	13984	ENSSSCG00000014913,ENSSSCG00000006762,ENSSSCG00000024437,ENSSSCG00000003549,	0.575296	CC
ATPase complex	GO:1904949	4	0.0411378	3.8	3	15	736	13984	ENSSSCG00000014896,ENSSSCG00000017951,ENSSSCG00000003569,	0.581576	CC
high-density lipoprotein particle	GO:0034364	6	0.0411378	3.8	3	15	736	13984	ENSSSCG00000015067,ENSSSCG00000040689,ENSSSCG00000015069,	0.581576	CC
condensed chromosome, centromeric region	GO:0000779	8	0.043076	2.56757	5	37	736	13984	ENSSSCG00000028249,ENSSSCG00000014271,ENSSSCG00000016098,ENSSSCG00000028924,ENSSSCG00000010863,	0.585996	CC
Golgi apparatus part	GO:0044431	5	0.0443836	1.42363	26	347	736	13984	ENSSSCG00000007514,ENSSSCG00000007737,ENSSSCG00000007730,ENSSSCG00000004044,ENSSSCG00000039332,ENSSSCG00000032328,ENSSSCG00000034964,ENSSSCG00000023235,ENSSSCG00000013005,ENSSSCG00000017812,ENSSSCG00000004114,ENSSSCG00000006762,ENSSSCG00000024180,ENSSSCG00000034868,ENSSSCG00000032645,ENSSSCG00000002828,ENSSSCG00000015072,ENSSSCG00000015079,ENSSSCG00000010860,ENSSSCG00000029262,ENSSSCG00000032477,…	0.592604	CC
phosphatidylinositol 3-kinase complex, class III	GO:0035032	7	0.0486974	5.42857	2	7	736	13984	ENSSSCG00000010868,ENSSSCG00000029094,	0.638379	CC
WASH complex	GO:0071203	5	0.0486974	5.42857	2	7	736	13984	ENSSSCG00000006775,ENSSSCG00000005969,	0.638379	CC
sodium-independent organic anion transmembrane transporter activity	GO:0015347	8	7.2372e-10	10.6202	11	20	643	12416	ENSSSCG00000029516,ENSSSCG00000025413,ENSSSCG00000012998,ENSSSCG00000013025,ENSSSCG00000014182,ENSSSCG00000014183,ENSSSCG00000027453,ENSSSCG00000028537,ENSSSCG00000020831,ENSSSCG00000029248,ENSSSCG00000023571,	8.00434e-07	MF
urate transmembrane transporter activity	GO:0015143	6	2.03522e-09	15.4476	8	10	643	12416	ENSSSCG00000025413,ENSSSCG00000012998,ENSSSCG00000013025,ENSSSCG00000027453,ENSSSCG00000028537,ENSSSCG00000020831,ENSSSCG00000029248,ENSSSCG00000023571,	1.12548e-06	MF
salt transmembrane transporter activity	GO:1901702	4	2.03522e-09	15.4476	8	10	643	12416	ENSSSCG00000025413,ENSSSCG00000012998,ENSSSCG00000013025,ENSSSCG00000027453,ENSSSCG00000028537,ENSSSCG00000020831,ENSSSCG00000029248,ENSSSCG00000023571,	1.12548e-06	MF
inorganic anion exchanger activity	GO:0005452	8	4.24979e-07	8.27549	9	21	643	12416	ENSSSCG00000029516,ENSSSCG00000025413,ENSSSCG00000012998,ENSSSCG00000013025,ENSSSCG00000027453,ENSSSCG00000028537,ENSSSCG00000020831,ENSSSCG00000029248,ENSSSCG00000023571,	0.000117507	MF
anion binding	GO:0043168	4	4.09424e-06	1.41793	144	1961	643	12416	ENSSSCG00000007520,ENSSSCG00000009708,ENSSSCG00000037179,ENSSSCG00000021821,ENSSSCG00000007513,ENSSSCG00000026290,ENSSSCG00000016494,ENSSSCG00000007733,ENSSSCG00000008812,ENSSSCG00000008819,ENSSSCG00000004048,ENSSSCG00000004037,ENSSSCG00000026260,ENSSSCG00000014283,ENSSSCG00000014285,ENSSSCG00000008842,ENSSSCG00000008844,ENSSSCG00000008604,ENSSSCG00000014292,ENSSSCG00000007523,ENSSSCG00000016095,…	0.000905645	MF
active transmembrane transporter activity	GO:0022804	4	9.69267e-06	2.25962	33	282	643	12416	ENSSSCG00000004041,ENSSSCG00000014275,ENSSSCG00000029516,ENSSSCG00000004039,ENSSSCG00000026260,ENSSSCG00000014280,ENSSSCG00000017797,ENSSSCG00000007524,ENSSSCG00000011821,ENSSSCG00000011825,ENSSSCG00000025413,ENSSSCG00000012998,ENSSSCG00000027898,ENSSSCG00000013025,ENSSSCG00000003882,ENSSSCG00000026996,ENSSSCG00000027851,ENSSSCG00000014182,ENSSSCG00000014183,ENSSSCG00000027453,ENSSSCG00000028537,…	0.00178668	MF
organic cation transmembrane transporter activity	GO:0015101	7	0.000130508	8.77704	5	11	643	12416	ENSSSCG00000004040,ENSSSCG00000004041,ENSSSCG00000014275,ENSSSCG00000004039,ENSSSCG00000014280,	0.0206203	MF
quaternary ammonium group transmembrane transporter activity	GO:0015651	8	0.000220006	11.034	4	7	643	12416	ENSSSCG00000004041,ENSSSCG00000014275,ENSSSCG00000004039,ENSSSCG00000014280,	0.0304159	MF
inorganic anion transmembrane transporter activity	GO:0015103	7	0.000403485	2.81597	14	96	643	12416	ENSSSCG00000029516,ENSSSCG00000025413,ENSSSCG00000012998,ENSSSCG00000035621,ENSSSCG00000013025,ENSSSCG00000026996,ENSSSCG00000027453,ENSSSCG00000028537,ENSSSCG00000020831,ENSSSCG00000017025,ENSSSCG00000029248,ENSSSCG00000023571,ENSSSCG00000021581,ENSSSCG00000000499,	0.0495838	MF
monoamine transmembrane transporter activity	GO:0008504	5	0.000421985	9.65474	4	8	643	12416	ENSSSCG00000004041,ENSSSCG00000004039,ENSSSCG00000017797,ENSSSCG00000002827,	0.0466715	MF
calcium-transporting ATPase activity	GO:0005388	14	0.000496505	6.89625	5	14	643	12416	ENSSSCG00000026260,ENSSSCG00000011821,ENSSSCG00000011825,ENSSSCG00000027898,ENSSSCG00000011183,	0.0499214	MF
dopamine transmembrane transporter activity	GO:0005329	8	0.000531737	14.4821	3	4	643	12416	ENSSSCG00000004041,ENSSSCG00000004039,ENSSSCG00000017797,	0.0490084	MF
growth factor activity	GO:0008083	5	0.000567068	2.85254	13	88	643	12416	ENSSSCG00000014278,ENSSSCG00000014282,ENSSSCG00000014288,ENSSSCG00000003819,ENSSSCG00000033267,ENSSSCG00000013037,ENSSSCG00000028931,ENSSSCG00000035495,ENSSSCG00000023737,ENSSSCG00000005045,ENSSSCG00000038188,ENSSSCG00000009278,ENSSSCG00000032299,	0.0482444	MF
anion transmembrane transporter activity	GO:0008509	6	0.000570403	2.03687	25	237	643	12416	ENSSSCG00000004041,ENSSSCG00000014275,ENSSSCG00000029516,ENSSSCG00000004039,ENSSSCG00000014280,ENSSSCG00000014296,ENSSSCG00000025413,ENSSSCG00000012998,ENSSSCG00000035621,ENSSSCG00000013025,ENSSSCG00000026996,ENSSSCG00000024108,ENSSSCG00000014182,ENSSSCG00000014183,ENSSSCG00000006771,ENSSSCG00000027453,ENSSSCG00000028537,ENSSSCG00000020831,ENSSSCG00000008599,ENSSSCG00000017025,ENSSSCG00000029248,…	0.0450618	MF
organic anion transmembrane transporter activity	GO:0008514	7	0.000714628	2.26469	19	162	643	12416	ENSSSCG00000004041,ENSSSCG00000014275,ENSSSCG00000029516,ENSSSCG00000004039,ENSSSCG00000014280,ENSSSCG00000025413,ENSSSCG00000012998,ENSSSCG00000013025,ENSSSCG00000024108,ENSSSCG00000014182,ENSSSCG00000014183,ENSSSCG00000006771,ENSSSCG00000027453,ENSSSCG00000028537,ENSSSCG00000020831,ENSSSCG00000008599,ENSSSCG00000029248,ENSSSCG00000023571,ENSSSCG00000011782,	0.0526919	MF
purine ribonucleoside binding	GO:0032550	6	0.00074385	1.37305	95	1336	643	12416	ENSSSCG00000007520,ENSSSCG00000021821,ENSSSCG00000007513,ENSSSCG00000026290,ENSSSCG00000016494,ENSSSCG00000008812,ENSSSCG00000008819,ENSSSCG00000004048,ENSSSCG00000004037,ENSSSCG00000026260,ENSSSCG00000014283,ENSSSCG00000014285,ENSSSCG00000008842,ENSSSCG00000008844,ENSSSCG00000014292,ENSSSCG00000007523,ENSSSCG00000016095,ENSSSCG00000040199,ENSSSCG00000011822,ENSSSCG00000011821,ENSSSCG00000011827,…	0.0514186	MF
purine nucleoside binding	GO:0001883	5	0.000762386	1.37203	95	1337	643	12416	ENSSSCG00000007520,ENSSSCG00000021821,ENSSSCG00000007513,ENSSSCG00000026290,ENSSSCG00000016494,ENSSSCG00000008812,ENSSSCG00000008819,ENSSSCG00000004048,ENSSSCG00000004037,ENSSSCG00000026260,ENSSSCG00000014283,ENSSSCG00000014285,ENSSSCG00000008842,ENSSSCG00000008844,ENSSSCG00000014292,ENSSSCG00000007523,ENSSSCG00000016095,ENSSSCG00000040199,ENSSSCG00000011822,ENSSSCG00000011821,ENSSSCG00000011827,…	0.0496	MF
ribonucleoside binding	GO:0032549	5	0.000800714	1.36998	95	1339	643	12416	ENSSSCG00000007520,ENSSSCG00000021821,ENSSSCG00000007513,ENSSSCG00000026290,ENSSSCG00000016494,ENSSSCG00000008812,ENSSSCG00000008819,ENSSSCG00000004048,ENSSSCG00000004037,ENSSSCG00000026260,ENSSSCG00000014283,ENSSSCG00000014285,ENSSSCG00000008842,ENSSSCG00000008844,ENSSSCG00000014292,ENSSSCG00000007523,ENSSSCG00000016095,ENSSSCG00000040199,ENSSSCG00000011822,ENSSSCG00000011821,ENSSSCG00000011827,…	0.0491994	MF
purine ribonucleoside triphosphate binding	GO:0035639	5	0.000900273	1.36782	94	1327	643	12416	ENSSSCG00000007520,ENSSSCG00000021821,ENSSSCG00000007513,ENSSSCG00000026290,ENSSSCG00000016494,ENSSSCG00000008812,ENSSSCG00000008819,ENSSSCG00000004048,ENSSSCG00000004037,ENSSSCG00000026260,ENSSSCG00000014283,ENSSSCG00000014285,ENSSSCG00000008842,ENSSSCG00000008844,ENSSSCG00000014292,ENSSSCG00000007523,ENSSSCG00000016095,ENSSSCG00000040199,ENSSSCG00000011822,ENSSSCG00000011821,ENSSSCG00000011827,…	0.0524054	MF
nucleoside binding	GO:0001882	4	0.000904241	1.36488	95	1344	643	12416	ENSSSCG00000007520,ENSSSCG00000021821,ENSSSCG00000007513,ENSSSCG00000026290,ENSSSCG00000016494,ENSSSCG00000008812,ENSSSCG00000008819,ENSSSCG00000004048,ENSSSCG00000004037,ENSSSCG00000026260,ENSSSCG00000014283,ENSSSCG00000014285,ENSSSCG00000008842,ENSSSCG00000008844,ENSSSCG00000014292,ENSSSCG00000007523,ENSSSCG00000016095,ENSSSCG00000040199,ENSSSCG00000011822,ENSSSCG00000011821,ENSSSCG00000011827,…	0.0500045	MF
small molecule binding	GO:0036094	3	0.000955203	1.3145	116	1704	643	12416	ENSSSCG00000007520,ENSSSCG00000021821,ENSSSCG00000007513,ENSSSCG00000026290,ENSSSCG00000016494,ENSSSCG00000029324,ENSSSCG00000007733,ENSSSCG00000008812,ENSSSCG00000008819,ENSSSCG00000004048,ENSSSCG00000004044,ENSSSCG00000004037,ENSSSCG00000026260,ENSSSCG00000014283,ENSSSCG00000014285,ENSSSCG00000008842,ENSSSCG00000008844,ENSSSCG00000014296,ENSSSCG00000014292,ENSSSCG00000007523,ENSSSCG00000016095,…	0.0503074	MF
nucleotide binding	GO:0000166	5	0.00102909	1.33256	106	1536	643	12416	ENSSSCG00000007520,ENSSSCG00000021821,ENSSSCG00000007513,ENSSSCG00000026290,ENSSSCG00000016494,ENSSSCG00000007733,ENSSSCG00000008812,ENSSSCG00000008819,ENSSSCG00000004048,ENSSSCG00000004037,ENSSSCG00000026260,ENSSSCG00000014283,ENSSSCG00000014285,ENSSSCG00000008842,ENSSSCG00000008844,ENSSSCG00000014296,ENSSSCG00000014292,ENSSSCG00000007523,ENSSSCG00000016095,ENSSSCG00000016093,ENSSSCG00000014919,…	0.0517352	MF
nucleoside phosphate binding	GO:1901265	4	0.00102909	1.33256	106	1536	643	12416	ENSSSCG00000007520,ENSSSCG00000021821,ENSSSCG00000007513,ENSSSCG00000026290,ENSSSCG00000016494,ENSSSCG00000007733,ENSSSCG00000008812,ENSSSCG00000008819,ENSSSCG00000004048,ENSSSCG00000004037,ENSSSCG00000026260,ENSSSCG00000014283,ENSSSCG00000014285,ENSSSCG00000008842,ENSSSCG00000008844,ENSSSCG00000014296,ENSSSCG00000014292,ENSSSCG00000007523,ENSSSCG00000016095,ENSSSCG00000016093,ENSSSCG00000014919,…	0.0517352	MF
ribonucleotide binding	GO:0032553	6	0.00104737	1.35604	96	1367	643	12416	ENSSSCG00000007520,ENSSSCG00000021821,ENSSSCG00000007513,ENSSSCG00000026290,ENSSSCG00000016494,ENSSSCG00000007733,ENSSSCG00000008812,ENSSSCG00000008819,ENSSSCG00000004048,ENSSSCG00000004037,ENSSSCG00000026260,ENSSSCG00000014283,ENSSSCG00000014285,ENSSSCG00000008842,ENSSSCG00000008844,ENSSSCG00000014292,ENSSSCG00000007523,ENSSSCG00000016095,ENSSSCG00000040199,ENSSSCG00000011822,ENSSSCG00000011821,…	0.0482663	MF
transmembrane transporter activity	GO:0022857	3	0.00113384	1.46945	64	841	643	12416	ENSSSCG00000004040,ENSSSCG00000004041,ENSSSCG00000014275,ENSSSCG00000029516,ENSSSCG00000004039,ENSSSCG00000026260,ENSSSCG00000014280,ENSSSCG00000030515,ENSSSCG00000017797,ENSSSCG00000014289,ENSSSCG00000014296,ENSSSCG00000007524,ENSSSCG00000014911,ENSSSCG00000011821,ENSSSCG00000011825,ENSSSCG00000000555,ENSSSCG00000028922,ENSSSCG00000025413,ENSSSCG00000012998,ENSSSCG00000012993,ENSSSCG00000035621,…	0.0501613	MF
purine ribonucleotide binding	GO:0032555	7	0.00120346	1.3528	95	1356	643	12416	ENSSSCG00000007520,ENSSSCG00000021821,ENSSSCG00000007513,ENSSSCG00000026290,ENSSSCG00000016494,ENSSSCG00000008812,ENSSSCG00000008819,ENSSSCG00000004048,ENSSSCG00000004037,ENSSSCG00000026260,ENSSSCG00000014283,ENSSSCG00000014285,ENSSSCG00000008842,ENSSSCG00000008844,ENSSSCG00000014292,ENSSSCG00000007523,ENSSSCG00000016095,ENSSSCG00000040199,ENSSSCG00000011822,ENSSSCG00000011821,ENSSSCG00000011827,…	0.0511935	MF
cysteine-type endopeptidase activity	GO:0004197	7	0.00121055	3.11443	10	62	643	12416	ENSSSCG00000017796,ENSSSCG00000007522,ENSSSCG00000003820,ENSSSCG00000003816,ENSSSCG00000012999,ENSSSCG00000026940,ENSSSCG00000004114,ENSSSCG00000016101,ENSSSCG00000028157,ENSSSCG00000030697,	0.0495877	MF
secondary active transmembrane transporter activity	GO:0015291	5	0.00128141	2.15812	19	170	643	12416	ENSSSCG00000004041,ENSSSCG00000014275,ENSSSCG00000029516,ENSSSCG00000014280,ENSSSCG00000017797,ENSSSCG00000025413,ENSSSCG00000012998,ENSSSCG00000013025,ENSSSCG00000003882,ENSSSCG00000014182,ENSSSCG00000014183,ENSSSCG00000027453,ENSSSCG00000028537,ENSSSCG00000020831,ENSSSCG00000008599,ENSSSCG00000002827,ENSSSCG00000029248,ENSSSCG00000023571,ENSSSCG00000003569,	0.0506158	MF
GABA receptor activity	GO:0016917	6	0.00134804	5.67926	5	17	643	12416	ENSSSCG00000030515,ENSSSCG00000028922,ENSSSCG00000035621,ENSSSCG00000017025,ENSSSCG00000008809,	0.0514115	MF
purine nucleotide binding	GO:0017076	6	0.00135237	1.34783	95	1361	643	12416	ENSSSCG00000007520,ENSSSCG00000021821,ENSSSCG00000007513,ENSSSCG00000026290,ENSSSCG00000016494,ENSSSCG00000008812,ENSSSCG00000008819,ENSSSCG00000004048,ENSSSCG00000004037,ENSSSCG00000026260,ENSSSCG00000014283,ENSSSCG00000014285,ENSSSCG00000008842,ENSSSCG00000008844,ENSSSCG00000014292,ENSSSCG00000007523,ENSSSCG00000016095,ENSSSCG00000040199,ENSSSCG00000011822,ENSSSCG00000011821,ENSSSCG00000011827,…	0.0498574	MF
transporter activity	GO:0005215	2	0.00151809	1.40467	75	1031	643	12416	ENSSSCG00000008812,ENSSSCG00000004040,ENSSSCG00000004041,ENSSSCG00000014275,ENSSSCG00000029516,ENSSSCG00000004039,ENSSSCG00000026260,ENSSSCG00000014280,ENSSSCG00000030515,ENSSSCG00000017797,ENSSSCG00000014289,ENSSSCG00000014296,ENSSSCG00000007525,ENSSSCG00000007524,ENSSSCG00000014911,ENSSSCG00000021210,ENSSSCG00000011821,ENSSSCG00000011825,ENSSSCG00000000555,ENSSSCG00000038726,ENSSSCG00000028922,…	0.0541616	MF
carbohydrate derivative binding	GO:0097367	3	0.00159611	1.31543	106	1556	643	12416	ENSSSCG00000007520,ENSSSCG00000021821,ENSSSCG00000007513,ENSSSCG00000026290,ENSSSCG00000016494,ENSSSCG00000007733,ENSSSCG00000008812,ENSSSCG00000008819,ENSSSCG00000004048,ENSSSCG00000004037,ENSSSCG00000026260,ENSSSCG00000014283,ENSSSCG00000014285,ENSSSCG00000008842,ENSSSCG00000008844,ENSSSCG00000014292,ENSSSCG00000007523,ENSSSCG00000016095,ENSSSCG00000006002,ENSSSCG00000040199,ENSSSCG00000011822,…	0.0551655	MF
fatty-acyl-CoA binding	GO:0000062	5	0.00175553	7.02163	4	11	643	12416	ENSSSCG00000021464,ENSSSCG00000017808,ENSSSCG00000024180,ENSSSCG00000032213,	0.0588368	MF
substrate-specific transporter activity	GO:0022892	3	0.00185903	1.42639	67	907	643	12416	ENSSSCG00000008812,ENSSSCG00000004040,ENSSSCG00000004041,ENSSSCG00000014275,ENSSSCG00000029516,ENSSSCG00000004039,ENSSSCG00000026260,ENSSSCG00000014280,ENSSSCG00000030515,ENSSSCG00000017797,ENSSSCG00000014289,ENSSSCG00000014296,ENSSSCG00000007525,ENSSSCG00000007524,ENSSSCG00000014911,ENSSSCG00000021210,ENSSSCG00000011821,ENSSSCG00000011825,ENSSSCG00000000555,ENSSSCG00000038726,ENSSSCG00000028922,…	0.0604732	MF
ATPase activity, coupled to transmembrane movement of substances	GO:0042626	11	0.00190379	2.51023	13	100	643	12416	ENSSSCG00000026260,ENSSSCG00000007524,ENSSSCG00000011821,ENSSSCG00000011825,ENSSSCG00000027898,ENSSSCG00000026996,ENSSSCG00000027851,ENSSSCG00000011782,ENSSSCG00000009496,ENSSSCG00000009497,ENSSSCG00000009498,ENSSSCG00000017951,ENSSSCG00000011183,	0.0601597	MF
substrate-specific transmembrane transporter activity	GO:0022891	4	0.00192157	1.47539	57	746	643	12416	ENSSSCG00000004040,ENSSSCG00000004041,ENSSSCG00000014275,ENSSSCG00000029516,ENSSSCG00000004039,ENSSSCG00000026260,ENSSSCG00000014280,ENSSSCG00000030515,ENSSSCG00000017797,ENSSSCG00000014289,ENSSSCG00000014296,ENSSSCG00000007524,ENSSSCG00000014911,ENSSSCG00000011821,ENSSSCG00000011825,ENSSSCG00000000555,ENSSSCG00000028922,ENSSSCG00000025413,ENSSSCG00000012998,ENSSSCG00000035621,ENSSSCG00000027898,…	0.059035	MF
ion transmembrane transporter activity	GO:0015075	5	0.00198212	1.49172	54	699	643	12416	ENSSSCG00000004040,ENSSSCG00000004041,ENSSSCG00000014275,ENSSSCG00000029516,ENSSSCG00000004039,ENSSSCG00000026260,ENSSSCG00000014280,ENSSSCG00000030515,ENSSSCG00000017797,ENSSSCG00000014289,ENSSSCG00000014296,ENSSSCG00000007524,ENSSSCG00000014911,ENSSSCG00000011821,ENSSSCG00000011825,ENSSSCG00000000555,ENSSSCG00000028922,ENSSSCG00000025413,ENSSSCG00000012998,ENSSSCG00000035621,ENSSSCG00000027898,…	0.0592493	MF
catalytic activity	GO:0003824	2	0.00228895	1.14445	274	4623	643	12416	ENSSSCG00000007520,ENSSSCG00000009708,ENSSSCG00000014298,ENSSSCG00000021821,ENSSSCG00000040100,ENSSSCG00000016243,ENSSSCG00000007517,ENSSSCG00000007513,ENSSSCG00000029304,ENSSSCG00000016494,ENSSSCG00000029558,ENSSSCG00000033834,ENSSSCG00000016498,ENSSSCG00000007737,ENSSSCG00000007735,ENSSSCG00000007733,ENSSSCG00000032739,ENSSSCG00000008812,ENSSSCG00000008813,ENSSSCG00000008819,ENSSSCG00000014264,…	0.0666204	MF
ammonium transmembrane transporter activity	GO:0008519	7	0.00232408	5.08144	5	19	643	12416	ENSSSCG00000004041,ENSSSCG00000014275,ENSSSCG00000004039,ENSSSCG00000014280,ENSSSCG00000017797,	0.0659084	MF
5'-3' exodeoxyribonuclease activity	GO:0035312	9	0.00245782	9.65474	3	6	643	12416	ENSSSCG00000011049,ENSSSCG00000006761,ENSSSCG00000010865,	0.0679587	MF
hydrolase activity, acting on acid anhydrides, catalyzing transmembrane movement of substances	GO:0016820	5	0.00248775	2.43712	13	103	643	12416	ENSSSCG00000026260,ENSSSCG00000007524,ENSSSCG00000011821,ENSSSCG00000011825,ENSSSCG00000027898,ENSSSCG00000026996,ENSSSCG00000027851,ENSSSCG00000011782,ENSSSCG00000009496,ENSSSCG00000009497,ENSSSCG00000009498,ENSSSCG00000017951,ENSSSCG00000011183,	0.0671086	MF
ubiquitin-specific protease binding	GO:1990381	6	0.00252618	6.4365	4	12	643	12416	ENSSSCG00000004032,ENSSSCG00000027057,ENSSSCG00000002822,ENSSSCG00000017094,	0.0665229	MF
ATPase activity, coupled to transmembrane movement of ions, phosphorylative mechanism	GO:0015662	13	0.00266846	4.13775	6	28	643	12416	ENSSSCG00000026260,ENSSSCG00000011821,ENSSSCG00000011825,ENSSSCG00000027898,ENSSSCG00000017951,ENSSSCG00000011183,	0.0686352	MF
cysteine-type endopeptidase activity involved in apoptotic signaling pathway	GO:0097199	9	0.00267804	19.3095	2	2	643	12416	ENSSSCG00000026940,ENSSSCG00000028157,	0.0673163	MF
norepinephrine transmembrane transporter activity	GO:0005333	6	0.00267804	19.3095	2	2	643	12416	ENSSSCG00000004041,ENSSSCG00000002827,	0.0673163	MF
phospholipid binding	GO:0005543	5	0.00284372	1.79302	26	280	643	12416	ENSSSCG00000037179,ENSSSCG00000008604,ENSSSCG00000014909,ENSSSCG00000014913,ENSSSCG00000004057,ENSSSCG00000011822,ENSSSCG00000030115,ENSSSCG00000000555,ENSSSCG00000013012,ENSSSCG00000025248,ENSSSCG00000013033,ENSSSCG00000008768,ENSSSCG00000015067,ENSSSCG00000006758,ENSSSCG00000040689,ENSSSCG00000004385,ENSSSCG00000016111,ENSSSCG00000034868,ENSSSCG00000008595,ENSSSCG00000005041,ENSSSCG00000017089,…	0.0683729	MF
ATPase activity, coupled to movement of substances	GO:0043492	10	0.00286046	2.31054	14	117	643	12416	ENSSSCG00000008812,ENSSSCG00000026260,ENSSSCG00000007524,ENSSSCG00000011821,ENSSSCG00000011825,ENSSSCG00000027898,ENSSSCG00000026996,ENSSSCG00000027851,ENSSSCG00000011782,ENSSSCG00000009496,ENSSSCG00000009497,ENSSSCG00000009498,ENSSSCG00000017951,ENSSSCG00000011183,	0.0673121	MF
lipoprotein particle receptor binding	GO:0070325	5	0.00296842	4.82737	5	20	643	12416	ENSSSCG00000014913,ENSSSCG00000015067,ENSSSCG00000008595,ENSSSCG00000015069,ENSSSCG00000003549,	0.0683973	MF
sulfur compound binding	GO:1901681	3	0.00316788	2.21101	15	131	643	12416	ENSSSCG00000006002,ENSSSCG00000021464,ENSSSCG00000017808,ENSSSCG00000011048,ENSSSCG00000015067,ENSSSCG00000025270,ENSSSCG00000024180,ENSSSCG00000008595,ENSSSCG00000005045,ENSSSCG00000032213,ENSSSCG00000009278,ENSSSCG00000011793,ENSSSCG00000009489,ENSSSCG00000011192,ENSSSCG00000039780,	0.0715036	MF
primary active transmembrane transporter activity	GO:0015399	5	0.003211	2.36814	13	106	643	12416	ENSSSCG00000026260,ENSSSCG00000007524,ENSSSCG00000011821,ENSSSCG00000011825,ENSSSCG00000027898,ENSSSCG00000026996,ENSSSCG00000027851,ENSSSCG00000011782,ENSSSCG00000009496,ENSSSCG00000009497,ENSSSCG00000009498,ENSSSCG00000017951,ENSSSCG00000011183,	0.0710273	MF
P-P-bond-hydrolysis-driven transmembrane transporter activity	GO:0015405	6	0.003211	2.36814	13	106	643	12416	ENSSSCG00000026260,ENSSSCG00000007524,ENSSSCG00000011821,ENSSSCG00000011825,ENSSSCG00000027898,ENSSSCG00000026996,ENSSSCG00000027851,ENSSSCG00000011782,ENSSSCG00000009496,ENSSSCG00000009497,ENSSSCG00000009498,ENSSSCG00000017951,ENSSSCG00000011183,	0.0710273	MF
GABA-A receptor activity	GO:0004890	7	0.00350079	5.94138	4	13	643	12416	ENSSSCG00000030515,ENSSSCG00000028922,ENSSSCG00000017025,ENSSSCG00000008809,	0.0744592	MF
Rab guanyl-nucleotide exchange factor activity	GO:0017112	5	0.00385163	3.8619	6	30	643	12416	ENSSSCG00000016497,ENSSSCG00000007735,ENSSSCG00000000500,ENSSSCG00000029679,ENSSSCG00000006755,ENSSSCG00000016109,	0.0803755	MF
ATP binding	GO:0005524	9	0.00409925	1.34882	76	1088	643	12416	ENSSSCG00000021821,ENSSSCG00000026290,ENSSSCG00000016494,ENSSSCG00000008812,ENSSSCG00000008819,ENSSSCG00000004048,ENSSSCG00000004037,ENSSSCG00000026260,ENSSSCG00000014283,ENSSSCG00000008842,ENSSSCG00000008844,ENSSSCG00000014292,ENSSSCG00000016095,ENSSSCG00000040199,ENSSSCG00000011821,ENSSSCG00000011825,ENSSSCG00000010744,ENSSSCG00000018003,ENSSSCG00000030354,ENSSSCG00000018007,ENSSSCG00000018005,…	0.0839587	MF
phosphatidylinositol 3-kinase regulator activity	GO:0035014	5	0.00413618	8.27549	3	7	643	12416	ENSSSCG00000040732,ENSSSCG00000017991,ENSSSCG00000017990,	0.0831748	MF
adenyl ribonucleotide binding	GO:0032559	8	0.00460705	1.33949	77	1110	643	12416	ENSSSCG00000021821,ENSSSCG00000026290,ENSSSCG00000016494,ENSSSCG00000008812,ENSSSCG00000008819,ENSSSCG00000004048,ENSSSCG00000004037,ENSSSCG00000026260,ENSSSCG00000014283,ENSSSCG00000008842,ENSSSCG00000008844,ENSSSCG00000014292,ENSSSCG00000016095,ENSSSCG00000040199,ENSSSCG00000011821,ENSSSCG00000011825,ENSSSCG00000010744,ENSSSCG00000018003,ENSSSCG00000030354,ENSSSCG00000018007,ENSSSCG00000018005,…	0.0909893	MF
growth factor receptor binding	GO:0070851	5	0.00469336	2.46982	11	86	643	12416	ENSSSCG00000014278,ENSSSCG00000014282,ENSSSCG00000008841,ENSSSCG00000033267,ENSSSCG00000013037,ENSSSCG00000013044,ENSSSCG00000023737,ENSSSCG00000009278,ENSSSCG00000007079,ENSSSCG00000000493,ENSSSCG00000009087,	0.0910676	MF
adenyl nucleotide binding	GO:0030554	7	0.00503968	1.33468	77	1114	643	12416	ENSSSCG00000021821,ENSSSCG00000026290,ENSSSCG00000016494,ENSSSCG00000008812,ENSSSCG00000008819,ENSSSCG00000004048,ENSSSCG00000004037,ENSSSCG00000026260,ENSSSCG00000014283,ENSSSCG00000008842,ENSSSCG00000008844,ENSSSCG00000014292,ENSSSCG00000016095,ENSSSCG00000040199,ENSSSCG00000011821,ENSSSCG00000011825,ENSSSCG00000010744,ENSSSCG00000018003,ENSSSCG00000030354,ENSSSCG00000018007,ENSSSCG00000018005,…	0.0961014	MF
pyrophosphatase activity	GO:0016462	6	0.00509698	1.46192	48	634	643	12416	ENSSSCG00000007520,ENSSSCG00000021821,ENSSSCG00000007513,ENSSSCG00000008812,ENSSSCG00000026260,ENSSSCG00000014283,ENSSSCG00000014280,ENSSSCG00000007524,ENSSSCG00000007523,ENSSSCG00000006001,ENSSSCG00000011822,ENSSSCG00000011821,ENSSSCG00000011827,ENSSSCG00000011825,ENSSSCG00000010744,ENSSSCG00000018003,ENSSSCG00000018007,ENSSSCG00000018005,ENSSSCG00000018015,ENSSSCG00000026969,ENSSSCG00000034192,…	0.0955469	MF
nucleoside-triphosphatase activity	GO:0017111	7	0.00543345	1.47059	46	604	643	12416	ENSSSCG00000007520,ENSSSCG00000021821,ENSSSCG00000007513,ENSSSCG00000008812,ENSSSCG00000026260,ENSSSCG00000014283,ENSSSCG00000014280,ENSSSCG00000007524,ENSSSCG00000007523,ENSSSCG00000011822,ENSSSCG00000011821,ENSSSCG00000011827,ENSSSCG00000011825,ENSSSCG00000010744,ENSSSCG00000018003,ENSSSCG00000018007,ENSSSCG00000018005,ENSSSCG00000018015,ENSSSCG00000026969,ENSSSCG00000034192,ENSSSCG00000027898,…	0.100157	MF
hydrolase activity, acting on acid anhydrides, in phosphorus-containing anhydrides	GO:0016818	5	0.00556573	1.45503	48	637	643	12416	ENSSSCG00000007520,ENSSSCG00000021821,ENSSSCG00000007513,ENSSSCG00000008812,ENSSSCG00000026260,ENSSSCG00000014283,ENSSSCG00000014280,ENSSSCG00000007524,ENSSSCG00000007523,ENSSSCG00000006001,ENSSSCG00000011822,ENSSSCG00000011821,ENSSSCG00000011827,ENSSSCG00000011825,ENSSSCG00000010744,ENSSSCG00000018003,ENSSSCG00000018007,ENSSSCG00000018005,ENSSSCG00000018015,ENSSSCG00000026969,ENSSSCG00000034192,…	0.100913	MF
syntaxin binding	GO:0019905	5	0.00556898	2.91464	8	53	643	12416	ENSSSCG00000014909,ENSSSCG00000004057,ENSSSCG00000034964,ENSSSCG00000039412,ENSSSCG00000004113,ENSSSCG00000006758,ENSSSCG00000034868,ENSSSCG00000003572,	0.0993434	MF
molecular function regulator	GO:0098772	2	0.00592694	1.36574	65	919	643	12416	ENSSSCG00000016248,ENSSSCG00000016497,ENSSSCG00000007735,ENSSSCG00000014269,ENSSSCG00000014267,ENSSSCG00000007528,ENSSSCG00000024938,ENSSSCG00000034511,ENSSSCG00000035842,ENSSSCG00000026082,ENSSSCG00000010743,ENSSSCG00000021634,ENSSSCG00000034964,ENSSSCG00000000500,ENSSSCG00000028048,ENSSSCG00000038726,ENSSSCG00000003818,ENSSSCG00000003819,ENSSSCG00000012996,ENSSSCG00000021229,ENSSSCG00000037216,…	0.104051	MF
hydrolase activity, acting on acid anhydrides	GO:0016817	4	0.00624744	1.44595	48	641	643	12416	ENSSSCG00000007520,ENSSSCG00000021821,ENSSSCG00000007513,ENSSSCG00000008812,ENSSSCG00000026260,ENSSSCG00000014283,ENSSSCG00000014280,ENSSSCG00000007524,ENSSSCG00000007523,ENSSSCG00000006001,ENSSSCG00000011822,ENSSSCG00000011821,ENSSSCG00000011827,ENSSSCG00000011825,ENSSSCG00000010744,ENSSSCG00000018003,ENSSSCG00000018007,ENSSSCG00000018005,ENSSSCG00000018015,ENSSSCG00000026969,ENSSSCG00000034192,…	0.107964	MF
SNARE binding	GO:0000149	4	0.00675973	2.47558	10	78	643	12416	ENSSSCG00000014909,ENSSSCG00000004057,ENSSSCG00000034964,ENSSSCG00000024927,ENSSSCG00000039412,ENSSSCG00000004113,ENSSSCG00000006758,ENSSSCG00000034868,ENSSSCG00000029262,ENSSSCG00000003572,	0.115019	MF
protein phosphorylated amino acid binding	GO:0045309	5	0.00845829	3.3102	6	35	643	12416	ENSSSCG00000033812,ENSSSCG00000038989,ENSSSCG00000024674,ENSSSCG00000025729,ENSSSCG00000003549,ENSSSCG00000003578,	0.14174	MF
cysteine-type peptidase activity	GO:0008234	6	0.00864949	1.98385	15	146	643	12416	ENSSSCG00000017796,ENSSSCG00000007522,ENSSSCG00000010738,ENSSSCG00000003820,ENSSSCG00000003816,ENSSSCG00000012999,ENSSSCG00000026940,ENSSSCG00000011045,ENSSSCG00000004114,ENSSSCG00000013045,ENSSSCG00000016101,ENSSSCG00000028157,ENSSSCG00000030697,ENSSSCG00000011794,ENSSSCG00000017995,	0.142781	MF
PDZ domain binding	GO:0030165	5	0.00889101	2.9384	7	46	643	12416	ENSSSCG00000014275,ENSSSCG00000004032,ENSSSCG00000008838,ENSSSCG00000014920,ENSSSCG00000013025,ENSSSCG00000016111,ENSSSCG00000039918,	0.14461	MF
ubiquitin protein ligase activity involved in ERAD pathway	GO:1904264	7	0.00918279	6.4365	3	9	643	12416	ENSSSCG00000027057,ENSSSCG00000002822,ENSSSCG00000017094,	0.147191	MF
organic hydroxy compound transmembrane transporter activity	GO:1901618	4	0.00974459	3.71336	5	26	643	12416	ENSSSCG00000004041,ENSSSCG00000004039,ENSSSCG00000017797,ENSSSCG00000006771,ENSSSCG00000002827,	0.153965	MF
phosphatidylcholine binding	GO:0031210	6	0.00988073	4.54341	4	17	643	12416	ENSSSCG00000025248,ENSSSCG00000015067,ENSSSCG00000040689,ENSSSCG00000012661,	0.153917	MF
MAP kinase kinase kinase activity	GO:0004709	9	0.00988073	4.54341	4	17	643	12416	ENSSSCG00000016494,ENSSSCG00000004037,ENSSSCG00000011791,ENSSSCG00000003573,	0.153917	MF
G-protein beta/gamma-subunit complex binding	GO:0031683	5	0.00988073	4.54341	4	17	643	12416	ENSSSCG00000007520,ENSSSCG00000034743,ENSSSCG00000034192,ENSSSCG00000032457,	0.153917	MF
fibroblast growth factor receptor binding	GO:0005104	6	0.00988073	4.54341	4	17	643	12416	ENSSSCG00000013044,ENSSSCG00000009278,ENSSSCG00000007079,ENSSSCG00000000493,	0.153917	MF
low-density lipoprotein particle receptor binding	GO:0050750	6	0.00988073	4.54341	4	17	643	12416	ENSSSCG00000014913,ENSSSCG00000015067,ENSSSCG00000008595,ENSSSCG00000003549,	0.153917	MF
quaternary ammonium group binding	GO:0050997	3	0.00988073	4.54341	4	17	643	12416	ENSSSCG00000025248,ENSSSCG00000015067,ENSSSCG00000040689,ENSSSCG00000012661,	0.153917	MF
cation-transporting ATPase activity	GO:0019829	13	0.00999315	2.87588	7	47	643	12416	ENSSSCG00000026260,ENSSSCG00000007524,ENSSSCG00000011821,ENSSSCG00000011825,ENSSSCG00000027898,ENSSSCG00000017951,ENSSSCG00000011183,	0.143538	MF
ATPase coupled ion transmembrane transporter activity	GO:0042625	12	0.00999315	2.87588	7	47	643	12416	ENSSSCG00000026260,ENSSSCG00000007524,ENSSSCG00000011821,ENSSSCG00000011825,ENSSSCG00000027898,ENSSSCG00000017951,ENSSSCG00000011183,	0.143538	MF
iron ion binding	GO:0005506	7	0.0103449	1.94391	15	149	643	12416	ENSSSCG00000016093,ENSSSCG00000029606,ENSSSCG00000003894,ENSSSCG00000003892,ENSSSCG00000003891,ENSSSCG00000003889,ENSSSCG00000016504,ENSSSCG00000016501,ENSSSCG00000024129,ENSSSCG00000035949,ENSSSCG00000011780,ENSSSCG00000017978,ENSSSCG00000017980,ENSSSCG00000017981,ENSSSCG00000020915,	0.144829	MF
cytokine activity	GO:0005125	5	0.0109648	1.93095	15	150	643	12416	ENSSSCG00000032963,ENSSSCG00000014278,ENSSSCG00000014281,ENSSSCG00000014282,ENSSSCG00000014288,ENSSSCG00000033267,ENSSSCG00000028931,ENSSSCG00000035495,ENSSSCG00000023909,ENSSSCG00000023737,ENSSSCG00000005045,ENSSSCG00000038188,ENSSSCG00000032299,ENSSSCG00000025308,ENSSSCG00000009087,	0.151588	MF
protein binding, bridging	GO:0030674	4	0.0121884	2.2717	10	85	643	12416	ENSSSCG00000033812,ENSSSCG00000014913,ENSSSCG00000035842,ENSSSCG00000037216,ENSSSCG00000013019,ENSSSCG00000011056,ENSSSCG00000028387,ENSSSCG00000002822,ENSSSCG00000003549,ENSSSCG00000000493,	0.166424	MF
calcium-dependent phospholipid binding	GO:0005544	6	0.0126227	3.04887	6	38	643	12416	ENSSSCG00000014909,ENSSSCG00000004057,ENSSSCG00000006758,ENSSSCG00000017089,ENSSSCG00000009097,ENSSSCG00000003572,	0.170252	MF
Rab GTPase binding	GO:0017137	8	0.0132453	2.1455	11	99	643	12416	ENSSSCG00000007735,ENSSSCG00000017797,ENSSSCG00000014909,ENSSSCG00000014913,ENSSSCG00000004057,ENSSSCG00000028983,ENSSSCG00000017829,ENSSSCG00000004113,ENSSSCG00000016109,ENSSSCG00000003572,ENSSSCG00000004412,	0.176497	MF
coenzyme binding	GO:0050662	4	0.0145166	1.91725	14	141	643	12416	ENSSSCG00000016093,ENSSSCG00000014919,ENSSSCG00000010739,ENSSSCG00000021464,ENSSSCG00000023660,ENSSSCG00000029606,ENSSSCG00000017808,ENSSSCG00000024180,ENSSSCG00000032213,ENSSSCG00000012657,ENSSSCG00000009268,ENSSSCG00000011192,ENSSSCG00000005970,ENSSSCG00000004412,	0.191135	MF
NAD+ ADP-ribosyltransferase activity	GO:0003950	6	0.0148247	4.06516	4	19	643	12416	ENSSSCG00000022957,ENSSSCG00000023660,ENSSSCG00000016512,ENSSSCG00000016502,	0.192896	MF
endocytic adaptor activity	GO:0098748	5	0.0149834	9.65474	2	4	643	12416	ENSSSCG00000014913,ENSSSCG00000003549,	0.192693	MF
lipase binding	GO:0035473	5	0.0149834	9.65474	2	4	643	12416	ENSSSCG00000015067,ENSSSCG00000008595,	0.192693	MF
clathrin adaptor activity	GO:0035615	6	0.0149834	9.65474	2	4	643	12416	ENSSSCG00000014913,ENSSSCG00000003549,	0.192693	MF
phosphatidylcholine-sterol O-acyltransferase activator activity	GO:0060228	5	0.0149834	9.65474	2	4	643	12416	ENSSSCG00000015067,ENSSSCG00000040689,	0.192693	MF
amino-acid betaine transmembrane transporter activity	GO:0015199	9	0.0149834	9.65474	2	4	643	12416	ENSSSCG00000014275,ENSSSCG00000014280,	0.192693	MF
carnitine transmembrane transporter activity	GO:0015226	10	0.0149834	9.65474	2	4	643	12416	ENSSSCG00000014275,ENSSSCG00000014280,	0.192693	MF
death effector domain binding	GO:0035877	5	0.0149834	9.65474	2	4	643	12416	ENSSSCG00000026940,ENSSSCG00000028157,	0.192693	MF
phosphotyrosine binding	GO:0001784	6	0.015488	3.32922	5	29	643	12416	ENSSSCG00000033812,ENSSSCG00000024674,ENSSSCG00000025729,ENSSSCG00000003549,ENSSSCG00000003578,	0.184191	MF
single-stranded telomeric DNA binding	GO:0043047	8	0.016693	5.26622	3	11	643	12416	ENSSSCG00000014280,ENSSSCG00000017822,ENSSSCG00000026818,	0.196409	MF
protease binding	GO:0002020	5	0.0177265	2.1455	10	90	643	12416	ENSSSCG00000004032,ENSSSCG00000008842,ENSSSCG00000038745,ENSSSCG00000016101,ENSSSCG00000027057,ENSSSCG00000002822,ENSSSCG00000024412,ENSSSCG00000017094,ENSSSCG00000025374,ENSSSCG00000017950,	0.206374	MF
disordered domain specific binding	GO:0097718	5	0.0177888	3.8619	4	20	643	12416	ENSSSCG00000004058,ENSSSCG00000024437,ENSSSCG00000000488,ENSSSCG00000017950,	0.204942	MF
Ras GTPase binding	GO:0017016	7	0.0182564	1.71217	18	203	643	12416	ENSSSCG00000021821,ENSSSCG00000007735,ENSSSCG00000017797,ENSSSCG00000014909,ENSSSCG00000014913,ENSSSCG00000004057,ENSSSCG00000038726,ENSSSCG00000003818,ENSSSCG00000012996,ENSSSCG00000028983,ENSSSCG00000017829,ENSSSCG00000004113,ENSSSCG00000016109,ENSSSCG00000009276,ENSSSCG00000012650,ENSSSCG00000025374,ENSSSCG00000003572,ENSSSCG00000004412,	0.20816	MF
cofactor binding	GO:0048037	3	0.0190952	1.70378	18	204	643	12416	ENSSSCG00000009708,ENSSSCG00000007733,ENSSSCG00000016093,ENSSSCG00000014919,ENSSSCG00000010739,ENSSSCG00000021464,ENSSSCG00000023660,ENSSSCG00000013022,ENSSSCG00000029606,ENSSSCG00000017808,ENSSSCG00000024180,ENSSSCG00000032213,ENSSSCG00000039918,ENSSSCG00000012657,ENSSSCG00000009268,ENSSSCG00000011192,ENSSSCG00000005970,ENSSSCG00000004412,	0.215503	MF
enzyme regulator activity	GO:0030234	3	0.0195177	1.3586	47	668	643	12416	ENSSSCG00000016248,ENSSSCG00000014269,ENSSSCG00000007528,ENSSSCG00000024938,ENSSSCG00000034511,ENSSSCG00000026082,ENSSSCG00000010743,ENSSSCG00000021634,ENSSSCG00000003819,ENSSSCG00000012996,ENSSSCG00000021229,ENSSSCG00000037216,ENSSSCG00000028976,ENSSSCG00000013016,ENSSSCG00000028983,ENSSSCG00000013030,ENSSSCG00000013033,ENSSSCG00000017804,ENSSSCG00000038500,ENSSSCG00000038745,ENSSSCG00000017829,…	0.218046	MF
monooxygenase activity	GO:0004497	4	0.0205504	2.19981	9	79	643	12416	ENSSSCG00000003894,ENSSSCG00000003892,ENSSSCG00000003891,ENSSSCG00000003889,ENSSSCG00000016504,ENSSSCG00000014184,ENSSSCG00000011780,ENSSSCG00000005970,ENSSSCG00000004412,	0.227288	MF
oxidoreductase activity, acting on single donors with incorporation of molecular oxygen, incorporation of two atoms of oxygen	GO:0016702	5	0.0210962	3.678	4	21	643	12416	ENSSSCG00000017978,ENSSSCG00000017980,ENSSSCG00000017981,ENSSSCG00000020915,	0.231013	MF
protein binding involved in protein folding	GO:0044183	4	0.0210962	3.678	4	21	643	12416	ENSSSCG00000026290,ENSSSCG00000004048,ENSSSCG00000024126,ENSSSCG00000000496,	0.231013	MF
exodeoxyribonuclease activity	GO:0004529	7	0.0214153	4.82737	3	12	643	12416	ENSSSCG00000011049,ENSSSCG00000006761,ENSSSCG00000010865,	0.229955	MF
exodeoxyribonuclease activity, producing 5'-phosphomonoesters	GO:0016895	8	0.0214153	4.82737	3	12	643	12416	ENSSSCG00000011049,ENSSSCG00000006761,ENSSSCG00000010865,	0.229955	MF
sequence-specific single stranded DNA binding	GO:0098847	7	0.0214153	4.82737	3	12	643	12416	ENSSSCG00000014280,ENSSSCG00000017822,ENSSSCG00000026818,	0.229955	MF
cysteine-type endopeptidase activity involved in apoptotic process	GO:0097153	8	0.0214153	4.82737	3	12	643	12416	ENSSSCG00000026940,ENSSSCG00000016101,ENSSSCG00000028157,	0.229955	MF
oxidoreductase activity, acting on paired donors, with incorporation or reduction of molecular oxygen	GO:0016705	4	0.0215191	1.87331	13	134	643	12416	ENSSSCG00000003894,ENSSSCG00000003892,ENSSSCG00000003891,ENSSSCG00000003889,ENSSSCG00000016504,ENSSSCG00000016501,ENSSSCG00000024129,ENSSSCG00000014184,ENSSSCG00000035949,ENSSSCG00000011780,ENSSSCG00000005970,ENSSSCG00000020915,ENSSSCG00000004412,	0.222431	MF
enzyme inhibitor activity	GO:0004857	4	0.0220554	1.58511	22	268	643	12416	ENSSSCG00000014269,ENSSSCG00000007528,ENSSSCG00000024938,ENSSSCG00000034511,ENSSSCG00000026082,ENSSSCG00000021634,ENSSSCG00000003819,ENSSSCG00000013030,ENSSSCG00000038500,ENSSSCG00000038745,ENSSSCG00000013044,ENSSSCG00000029888,ENSSSCG00000015069,ENSSSCG00000029257,ENSSSCG00000007079,ENSSSCG00000037999,ENSSSCG00000026868,ENSSSCG00000003558,ENSSSCG00000022035,ENSSSCG00000014426,ENSSSCG00000014422,…	0.225863	MF
NAD binding	GO:0051287	6	0.022441	2.69435	6	43	643	12416	ENSSSCG00000016093,ENSSSCG00000014919,ENSSSCG00000010739,ENSSSCG00000023660,ENSSSCG00000029606,ENSSSCG00000009268,	0.227704	MF
unfolded protein binding	GO:0051082	4	0.0236787	2.2717	8	68	643	12416	ENSSSCG00000026290,ENSSSCG00000004048,ENSSSCG00000009502,ENSSSCG00000024126,ENSSSCG00000011518,ENSSSCG00000027057,ENSSSCG00000000496,ENSSSCG00000003566,	0.238079	MF
phosphatidylinositol-4,5-bisphosphate 5-phosphatase activity	GO:0004439	9	0.0241203	7.72379	2	5	643	12416	ENSSSCG00000012650,ENSSSCG00000030707,	0.240334	MF
carbon-nitrogen lyase activity	GO:0016840	4	0.0241203	7.72379	2	5	643	12416	ENSSSCG00000014184,ENSSSCG00000039918,	0.240334	MF
interleukin-2 receptor binding	GO:0005134	6	0.0241203	7.72379	2	5	643	12416	ENSSSCG00000033267,ENSSSCG00000009087,	0.240334	MF
1-phosphatidylinositol-3-kinase regulator activity	GO:0046935	6	0.0241203	7.72379	2	5	643	12416	ENSSSCG00000017991,ENSSSCG00000017990,	0.240334	MF
histone demethylase activity (H3-K27 specific)	GO:0071558	5	0.0241203	7.72379	2	5	643	12416	ENSSSCG00000016501,ENSSSCG00000017962,	0.240334	MF
chaperone binding	GO:0051087	4	0.0247607	2.41369	7	56	643	12416	ENSSSCG00000014269,ENSSSCG00000004038,ENSSSCG00000004032,ENSSSCG00000026082,ENSSSCG00000027057,ENSSSCG00000002822,ENSSSCG00000017950,	0.236081	MF
beta-amyloid binding	GO:0001540	5	0.0261426	2.92568	5	33	643	12416	ENSSSCG00000014920,ENSSSCG00000006979,ENSSSCG00000015079,ENSSSCG00000003549,ENSSSCG00000038861,	0.247126	MF
ion binding	GO:0043167	3	0.0266754	1.11691	215	3717	643	12416	ENSSSCG00000007520,ENSSSCG00000009708,ENSSSCG00000037179,ENSSSCG00000014298,ENSSSCG00000021821,ENSSSCG00000007517,ENSSSCG00000007513,ENSSSCG00000026290,ENSSSCG00000016494,ENSSSCG00000016498,ENSSSCG00000007735,ENSSSCG00000007733,ENSSSCG00000007730,ENSSSCG00000008892,ENSSSCG00000008812,ENSSSCG00000008816,ENSSSCG00000008819,ENSSSCG00000004048,ENSSSCG00000014274,ENSSSCG00000004037,ENSSSCG00000026260,…	0.250025	MF
5'-3' exonuclease activity	GO:0008409	7	0.0267896	4.45604	3	13	643	12416	ENSSSCG00000011049,ENSSSCG00000006761,ENSSSCG00000010865,	0.248986	MF
clathrin binding	GO:0030276	4	0.027502	2.5746	6	45	643	12416	ENSSSCG00000014909,ENSSSCG00000014913,ENSSSCG00000004057,ENSSSCG00000006758,ENSSSCG00000003549,ENSSSCG00000003572,	0.253476	MF
oxidoreductase activity, acting on single donors with incorporation of molecular oxygen	GO:0016701	4	0.0287749	3.35817	4	23	643	12416	ENSSSCG00000017978,ENSSSCG00000017980,ENSSSCG00000017981,ENSSSCG00000020915,	0.263017	MF
small GTPase binding	GO:0031267	6	0.0292046	1.62416	18	214	643	12416	ENSSSCG00000021821,ENSSSCG00000007735,ENSSSCG00000017797,ENSSSCG00000014909,ENSSSCG00000014913,ENSSSCG00000004057,ENSSSCG00000038726,ENSSSCG00000003818,ENSSSCG00000012996,ENSSSCG00000028983,ENSSSCG00000017829,ENSSSCG00000004113,ENSSSCG00000016109,ENSSSCG00000009276,ENSSSCG00000012650,ENSSSCG00000025374,ENSSSCG00000003572,ENSSSCG00000004412,	0.264757	MF
guanyl-nucleotide exchange factor activity	GO:0005085	3	0.0292215	1.71386	15	169	643	12416	ENSSSCG00000016497,ENSSSCG00000007735,ENSSSCG00000014269,ENSSSCG00000014267,ENSSSCG00000000500,ENSSSCG00000028048,ENSSSCG00000038726,ENSSSCG00000003818,ENSSSCG00000013023,ENSSSCG00000017804,ENSSSCG00000029679,ENSSSCG00000006755,ENSSSCG00000016109,ENSSSCG00000011783,ENSSSCG00000015523,	0.262755	MF
binding, bridging	GO:0060090	3	0.0301476	1.97036	10	98	643	12416	ENSSSCG00000033812,ENSSSCG00000014913,ENSSSCG00000035842,ENSSSCG00000037216,ENSSSCG00000013019,ENSSSCG00000011056,ENSSSCG00000028387,ENSSSCG00000002822,ENSSSCG00000003549,ENSSSCG00000000493,	0.268897	MF
transferase activity, transferring pentosyl groups	GO:0016763	5	0.0302936	2.51863	6	46	643	12416	ENSSSCG00000022957,ENSSSCG00000035414,ENSSSCG00000023660,ENSSSCG00000016512,ENSSSCG00000016502,ENSSSCG00000011519,	0.268038	MF
protein phosphatase regulator activity	GO:0019888	5	0.0302936	2.51863	6	46	643	12416	ENSSSCG00000007528,ENSSSCG00000021634,ENSSSCG00000037216,ENSSSCG00000028976,ENSSSCG00000013016,ENSSSCG00000037999,	0.268038	MF
lipid binding	GO:0008289	3	0.0327852	1.40433	32	440	643	12416	ENSSSCG00000037179,ENSSSCG00000008604,ENSSSCG00000014909,ENSSSCG00000014913,ENSSSCG00000004057,ENSSSCG00000011822,ENSSSCG00000030115,ENSSSCG00000000555,ENSSSCG00000021464,ENSSSCG00000013012,ENSSSCG00000013028,ENSSSCG00000025248,ENSSSCG00000013033,ENSSSCG00000008768,ENSSSCG00000015067,ENSSSCG00000006758,ENSSSCG00000040689,ENSSSCG00000004385,ENSSSCG00000016111,ENSSSCG00000034868,ENSSSCG00000008595,…	0.285515	MF
single-stranded DNA endodeoxyribonuclease activity	GO:0000014	8	0.0349515	6.4365	2	6	643	12416	ENSSSCG00000014280,ENSSSCG00000011049,	0.302003	MF
serotonin-gated cation-selective channel activity	GO:0022850	11	0.0349515	6.4365	2	6	643	12416	ENSSSCG00000024689,ENSSSCG00000011784,	0.302003	MF
UDP-xylosyltransferase activity	GO:0035252	7	0.0349515	6.4365	2	6	643	12416	ENSSSCG00000035414,ENSSSCG00000011519,	0.302003	MF
U6 snRNA binding	GO:0017070	7	0.0349515	6.4365	2	6	643	12416	ENSSSCG00000017817,ENSSSCG00000017832,	0.302003	MF
AP-2 adaptor complex binding	GO:0035612	5	0.0349515	6.4365	2	6	643	12416	ENSSSCG00000015074,ENSSSCG00000003549,	0.302003	MF
vascular endothelial growth factor-activated receptor activity	GO:0005021	9	0.0349515	6.4365	2	6	643	12416	ENSSSCG00000008841,ENSSSCG00000008844,	0.302003	MF
xylosyltransferase activity	GO:0042285	6	0.0349515	6.4365	2	6	643	12416	ENSSSCG00000035414,ENSSSCG00000011519,	0.302003	MF
phosphoprotein binding	GO:0051219	4	0.040368	2.1801	7	62	643	12416	ENSSSCG00000033812,ENSSSCG00000004044,ENSSSCG00000038989,ENSSSCG00000024674,ENSSSCG00000025729,ENSSSCG00000003549,ENSSSCG00000003578,	0.330719	MF
transforming growth factor beta receptor binding	GO:0005160	6	0.040597	2.60939	5	37	643	12416	ENSSSCG00000014288,ENSSSCG00000028931,ENSSSCG00000005045,ENSSSCG00000038188,ENSSSCG00000032299,	0.330149	MF
organic acid transmembrane transporter activity	GO:0005342	5	0.0420633	1.80004	11	118	643	12416	ENSSSCG00000025413,ENSSSCG00000012998,ENSSSCG00000013025,ENSSSCG00000024108,ENSSSCG00000006771,ENSSSCG00000027453,ENSSSCG00000028537,ENSSSCG00000020831,ENSSSCG00000008599,ENSSSCG00000029248,ENSSSCG00000023571,	0.339577	MF
GTPase binding	GO:0051020	5	0.0449601	1.52232	19	241	643	12416	ENSSSCG00000021821,ENSSSCG00000007735,ENSSSCG00000017797,ENSSSCG00000014909,ENSSSCG00000014913,ENSSSCG00000004057,ENSSSCG00000038726,ENSSSCG00000003818,ENSSSCG00000012996,ENSSSCG00000028983,ENSSSCG00000017829,ENSSSCG00000004113,ENSSSCG00000016109,ENSSSCG00000009276,ENSSSCG00000012650,ENSSSCG00000025374,ENSSSCG00000003572,ENSSSCG00000025334,ENSSSCG00000004412,	0.360332	MF
motor activity	GO:0003774	8	0.0452258	1.839	10	105	643	12416	ENSSSCG00000021821,ENSSSCG00000014283,ENSSSCG00000018003,ENSSSCG00000018007,ENSSSCG00000018005,ENSSSCG00000018015,ENSSSCG00000029441,ENSSSCG00000024416,ENSSSCG00000017963,ENSSSCG00000017987,	0.359854	MF
cholesterol transporter activity	GO:0017127	6	0.046772	3.62053	3	16	643	12416	ENSSSCG00000015067,ENSSSCG00000040689,ENSSSCG00000008595,	0.369499	MF
serine-type carboxypeptidase activity	GO:0004185	8	0.0472776	5.517	2	7	643	12416	ENSSSCG00000017799,ENSSSCG00000023630,	0.370844	MF
cysteine-type endopeptidase activity involved in execution phase of apoptosis	GO:0097200	9	0.0472776	5.517	2	7	643	12416	ENSSSCG00000026940,ENSSSCG00000016101,	0.370844	MF
3-hydroxyacyl-CoA dehydrogenase activity	GO:0003857	6	0.0472776	5.517	2	7	643	12416	ENSSSCG00000040296,ENSSSCG00000009268,	0.370844	MF
lipase inhibitor activity	GO:0055102	5	0.0472776	5.517	2	7	643	12416	ENSSSCG00000003819,ENSSSCG00000015069,	0.370844	MF
carboxypeptidase activity	GO:0004180	7	0.0485214	2.86066	4	27	643	12416	ENSSSCG00000017799,ENSSSCG00000007522,ENSSSCG00000023630,ENSSSCG00000011045,	0.370101	MF
