# Supplementary material for: Whole genome variants across 57 pig breeds enable comprehensive identification of genetic signatures that underlie breed features
Source: J Anim Sci Biotechnol. 2020 Dec 3;11:115. doi: 10.1186/s40104-020-00520-8 (PMC7713148; doi:10.1186/s40104-020-00520-8)
Supplement: Supplementary file 9 — Additional file 9: Supplementary Data 9. Candidate regions and genes in these regions with KEGG and GO results for sexual maturity. [file 40104_2020_520_MOESM9_ESM.xlsx]

## Sheet: Candidate region
Chr	Start	End	Type
1	13439690	15439691	SNP
1	183853959	185853960	SNP
1	246361674	248416335	SNP
1	269577933	271616530	SNP
2	26816389	28855998	SNP
2	74988772	76988773	SNP
3	89453247	91453248	SNP
4	74548339	76548340	SNP
4	81662396	83705081	SNP
5	92668996	95249045	SNP
6	0	1183604	SNP
6	3267398	5267399	SNP
7	54373339	56373340	SNP
7	69575555	71575556	SNP
8	40636204	42702517	SNP
8	43144607	45144608	SNP
9	90967155	93004359	SNP
10	66602833	68602834	SNP
15	14625920	16625921	SNP
15	93336714	95936496	SNP
15	106569345	108667477	SNP
16	77974489	79974490	SNP
17	35540181	37540182	SNP
X	54128580	56477434	SNP
X	73809400	75894969	SNP
X	78282616	80300605	SNP
1	183881220	185906706	InDel
2	26811875	28895159	InDel
4	74517066	76520313	InDel
4	81672171	83708615	InDel
8	40704438	42704439	InDel
8	82740426	84740427	InDel
9	90989294	92989295	InDel
13	204610258	206610259	InDel
15	93336501	95393399	InDel
16	77976052	79976053	InDel
X	73809543	75809544	InDel
11	42065600	44068000	CNV

## Sheet: Candidate genes
Enssemble ID	Gene	Type
ENSSSCG00000034306	ENSSSCG00000034306	snp	indel
ENSSSCG00000025777	ESR1	snp
ENSSSCG00000034302	SLC12A7	snp	indel
ENSSSCG00000027786	ZBTB21		indel
ENSSSCG00000034460	ENSSSCG00000034460	snp
ENSSSCG00000013312	HIPK3	snp	indel
ENSSSCG00000013448	MKNK2	snp
ENSSSCG00000024672	KLF16	snp
ENSSSCG00000012503	ENSSSCG00000012503	snp	indel
ENSSSCG00000013442	ABHD17A	snp
ENSSSCG00000034905	MVD	snp
ENSSSCG00000013440	ATP8B3	snp
ENSSSCG00000013446	SCAMP4	snp
ENSSSCG00000013310	C11orf91	snp	indel
ENSSSCG00000022857	TFF3		indel
ENSSSCG00000013445	CSNK1G2	snp
ENSSSCG00000033968	SLC39A3	snp
ENSSSCG00000024787	BPIFA3	snp
ENSSSCG00000013439	ONECUT3	snp
ENSSSCG00000013437	TCF3	snp
ENSSSCG00000013436	ENSSSCG00000013436	snp
ENSSSCG00000013435	MBD3	snp
ENSSSCG00000013434	ENSSSCG00000013434	snp
ENSSSCG00000034834	ENSSSCG00000034834	snp
ENSSSCG00000005058	ATG14	snp	indel
ENSSSCG00000033964	ENSSSCG00000033964	snp	indel
ENSSSCG00000027898	ATP2B1	snp
ENSSSCG00000013314	QSER1	snp	indel
ENSSSCG00000035202	ENSSSCG00000035202	snp
ENSSSCG00000034263	ENSSSCG00000034263	snp
ENSSSCG00000037645	COTL1	snp
ENSSSCG00000027157	SLC40A1	snp	indel
ENSSSCG00000031744	ENSSSCG00000031744	snp
ENSSSCG00000008844	KDR	snp	indel
ENSSSCG00000008845	ENSSSCG00000008845	snp	indel
ENSSSCG00000031583	ENSSSCG00000031583	snp	indel
ENSSSCG00000008840	GSX2	snp	indel
ENSSSCG00000008841	PDGFRA	snp	indel
ENSSSCG00000026784	LMNB2	snp
ENSSSCG00000032645	CHIC2	snp	indel
ENSSSCG00000040224	RSPH1		indel
ENSSSCG00000038878	ENSSSCG00000038878	snp
ENSSSCG00000038868	GPR107	snp
ENSSSCG00000030597	HAPLN3	snp
ENSSSCG00000039870	ENSSSCG00000039870	snp
ENSSSCG00000033746	ENSSSCG00000033746	snp
ENSSSCG00000029761	ENSSSCG00000029761	snp
ENSSSCG00000038271	ENSSSCG00000038271		indel
ENSSSCG00000039896	TMEM38B	snp
ENSSSCG00000024320	TFF2		indel
ENSSSCG00000002637	ENSSSCG00000002637	snp
ENSSSCG00000005699	HMCN2	snp
ENSSSCG00000007240	HCK	snp
ENSSSCG00000007243	PLAGL2	snp
ENSSSCG00000007244	POFUT1	snp
ENSSSCG00000007247	KIF3B	snp
ENSSSCG00000007246	TM9SF4	snp
ENSSSCG00000007249	NOL4L	snp
ENSSSCG00000007248	ASXL1	snp
ENSSSCG00000034522	TRIP13	snp	indel
ENSSSCG00000023078	WDR4		indel
ENSSSCG00000027410	CBFA2T2	snp
ENSSSCG00000016122	CTLA4	snp
ENSSSCG00000016123	PARD3B	snp
ENSSSCG00000036783	CCDC127	snp	indel
ENSSSCG00000022310	VPS9D1	snp
ENSSSCG00000029066	ENSSSCG00000029066	snp
ENSSSCG00000012828	STARD8	snp
ENSSSCG00000028363	TMPRSS9	snp
ENSSSCG00000002682	MBTPS1	snp
ENSSSCG00000002680	TAF1C	snp
ENSSSCG00000021750	MEX3D	snp
ENSSSCG00000002684	CDH13	snp
ENSSSCG00000028561	CD28	snp
ENSSSCG00000034731	ENSSSCG00000034731		indel
ENSSSCG00000023677	CHMP1A	snp
ENSSSCG00000040864	ENSSSCG00000040864		indel
ENSSSCG00000032085	CACTIN	snp
ENSSSCG00000031140	ENSSSCG00000031140	snp
ENSSSCG00000025631	ENSSSCG00000025631	snp
ENSSSCG00000023793	NUPL2	snp	indel
ENSSSCG00000037307	ENSSSCG00000037307	snp
ENSSSCG00000032698	TPPP	snp	indel
ENSSSCG00000027745	ABCG1		indel
ENSSSCG00000001834	MFGE8	snp
ENSSSCG00000021451	CGRRF1	snp	indel
ENSSSCG00000001836	RLBP1	snp
ENSSSCG00000039311	NCS1	snp
ENSSSCG00000001832	ACAN	snp
ENSSSCG00000040624	REXO1	snp
ENSSSCG00000001838	POLG	snp
ENSSSCG00000017112	IRX4	snp	indel
ENSSSCG00000017114	NDUFS6	snp	indel
ENSSSCG00000017116	LPCAT1	snp	indel
ENSSSCG00000033920	CTU2	snp
ENSSSCG00000017118	TERT	snp	indel
ENSSSCG00000017119	CLPTM1L	snp	indel
ENSSSCG00000037930	ENSSSCG00000037930	snp	indel
ENSSSCG00000020970	IL6	snp	indel
ENSSSCG00000005062	TMEM260	snp	indel
ENSSSCG00000005060	KTN1	snp	indel
ENSSSCG00000036102	TCF25	snp
ENSSSCG00000013490	PIP5K1C	snp
ENSSSCG00000013318	ENSSSCG00000013318	snp	indel
ENSSSCG00000002635	SPIRE2	snp
ENSSSCG00000012382	ENSSSCG00000012382	snp
ENSSSCG00000013313	PRRG4	snp	indel
ENSSSCG00000012380	P2RY4	snp
ENSSSCG00000013311	KIAA1549L	snp	indel
ENSSSCG00000012386	FAM155B	snp
ENSSSCG00000012384	AWAT2	snp
ENSSSCG00000013315	ENSSSCG00000013315	snp	indel
ENSSSCG00000004082	ENSSSCG00000004082	snp
ENSSSCG00000033954	ENSSSCG00000033954	snp
ENSSSCG00000023408	SAMD4A	snp	indel
ENSSSCG00000032074	IRX2	snp	indel
ENSSSCG00000022130	ENSSSCG00000022130	snp
ENSSSCG00000034947	ENSSSCG00000034947		indel
ENSSSCG00000034355	ENSSSCG00000034355	snp	indel
ENSSSCG00000035073	ENSSSCG00000035073	snp	indel
ENSSSCG00000017121	SLC6A3	snp	indel
ENSSSCG00000039993	ENSSSCG00000039993	snp
ENSSSCG00000017120	SLC6A19	snp	indel
ENSSSCG00000029339	SPATA2L	snp
ENSSSCG00000038503	ENSSSCG00000038503	snp
ENSSSCG00000038827	ENSSSCG00000038827	snp
ENSSSCG00000016049	HIBCH	snp	indel
ENSSSCG00000016041	ASNSD1	snp	indel
ENSSSCG00000016043	OSGEPL1	snp	indel
ENSSSCG00000016042	ANKAR	snp	indel
ENSSSCG00000016045	PMS1	snp	indel
ENSSSCG00000016044	ENSSSCG00000016044	snp	indel
ENSSSCG00000016047	MSTN	snp	indel
ENSSSCG00000026169	MFSD12	snp
ENSSSCG00000035920	ENSSSCG00000035920	snp
ENSSSCG00000015694	ZRANB3	snp
ENSSSCG00000015691	ENSSSCG00000015691	snp
ENSSSCG00000015690	UBXN4	snp
ENSSSCG00000039218	SLC38A8	snp
ENSSSCG00000005719	RAPGEF1	snp
ENSSSCG00000005679	ASB6	snp
ENSSSCG00000005711	NUP214	snp
ENSSSCG00000005710	LAMC3	snp
ENSSSCG00000005713	PLPP7	snp
ENSSSCG00000005715	PRRC2B	snp
ENSSSCG00000005717	UCK1	snp
ENSSSCG00000005716	POMT1	snp
ENSSSCG00000020868	TMEM192	snp
ENSSSCG00000040193	ENSSSCG00000040193	snp	indel
ENSSSCG00000040194	PABPC5	snp	indel
ENSSSCG00000034008	ENSSSCG00000034008	snp
ENSSSCG00000034770	ENSSSCG00000034770	snp
ENSSSCG00000036133	ENSSSCG00000036133	snp	indel
ENSSSCG00000032456	ENSSSCG00000032456	snp	indel
ENSSSCG00000035285	ENSSSCG00000035285	snp	indel
ENSSSCG00000002651	CDT1	snp
ENSSSCG00000033034	ENSSSCG00000033034	snp	indel
ENSSSCG00000020686	SDHA	snp	indel
ENSSSCG00000031826	ENSSSCG00000031826	snp	indel
ENSSSCG00000006310	POU2F1	snp	indel
ENSSSCG00000006302	GPR161	snp	indel
ENSSSCG00000006254	ENSSSCG00000006254	snp	indel
ENSSSCG00000021769	ZNF341	snp
ENSSSCG00000006251	TGS1	snp	indel
ENSSSCG00000006250	LYN	snp	indel
ENSSSCG00000006252	TMEM68	snp	indel
ENSSSCG00000031899	ENSSSCG00000031899	snp
ENSSSCG00000029714	BPIFB2	snp
ENSSSCG00000005430	ENSSSCG00000005430	snp
ENSSSCG00000036190	GIPC3	snp
ENSSSCG00000005432	ENSSSCG00000005432	snp
ENSSSCG00000008842	KIT	snp	indel
ENSSSCG00000031892	HSBP1	snp
ENSSSCG00000021361	ZNF710	snp
ENSSSCG00000031450	MLYCD	snp
ENSSSCG00000006305	ADCY10	snp	indel
ENSSSCG00000035495	KITLG	snp
ENSSSCG00000036633	ENSSSCG00000036633	snp
ENSSSCG00000028172	FAM78A	snp
ENSSSCG00000013453	ENSSSCG00000013453	snp
ENSSSCG00000035812	AMH	snp
ENSSSCG00000013455	IZUMO4	snp
ENSSSCG00000024687	FANCA	snp
ENSSSCG00000013457	DOT1L	snp
ENSSSCG00000032332	SOCS4	snp	indel
ENSSSCG00000009049	USP38		indel
ENSSSCG00000009048	GAB1		indel
ENSSSCG00000040470	RPS20	snp	indel
ENSSSCG00000034254	ENSSSCG00000034254	snp	indel
ENSSSCG00000030326	TCP11L1	snp	indel
ENSSSCG00000009046	ENSSSCG00000009046		indel
ENSSSCG00000009040	SMAD1		indel
ENSSSCG00000009043	ABCE1		indel
ENSSSCG00000009042	OTUD4		indel
ENSSSCG00000017117	SLC6A18	snp	indel
ENSSSCG00000035037	ENSSSCG00000035037		indel
ENSSSCG00000038469	ENSSSCG00000038469	snp	indel
ENSSSCG00000008858	KLHL2	snp
ENSSSCG00000008855	ENSSSCG00000008855	snp
ENSSSCG00000008854	CPE	snp
ENSSSCG00000008857	MSMO1	snp
ENSSSCG00000008850	ENSSSCG00000008850	snp	indel
ENSSSCG00000008852	ENSSSCG00000008852	snp	indel
ENSSSCG00000020673	ENSSSCG00000020673		indel
ENSSSCG00000040406	IL17C	snp
ENSSSCG00000022164	ENSSSCG00000022164		indel
ENSSSCG00000038048	NECAB2	snp
ENSSSCG00000032676	ENSSSCG00000032676	snp
ENSSSCG00000005059	TBPL2	snp	indel
ENSSSCG00000032778	PLEKHG1	snp
ENSSSCG00000005052	WDHD1	snp	indel
ENSSSCG00000031719	SEMA4B	snp
ENSSSCG00000005056	DLGAP5	snp	indel
ENSSSCG00000005057	FBXO34	snp	indel
ENSSSCG00000005054	MAPK1IP1L	snp	indel
ENSSSCG00000005055	LGALS3	snp	indel
ENSSSCG00000029771	ENSSSCG00000029771	snp	indel
ENSSSCG00000032009	ENSSSCG00000032009	snp	indel
ENSSSCG00000005689	FNBP1	snp
ENSSSCG00000005688	PTGES	snp
ENSSSCG00000005683	TOR1B	snp
ENSSSCG00000033800	PELI2	snp	indel
ENSSSCG00000005680	PRRX2	snp
ENSSSCG00000026617	EIF2S2	snp
ENSSSCG00000013476	CELF5	snp
ENSSSCG00000007275	RALY	snp
ENSSSCG00000038810	ADAT3	snp
ENSSSCG00000038816	ENSSSCG00000038816		indel
ENSSSCG00000007272	CHMP4B	snp
ENSSSCG00000006294	NME7	snp	indel
ENSSSCG00000040154	MRPL36	snp	indel
ENSSSCG00000040157	ENSSSCG00000040157	snp
ENSSSCG00000004087	CCDC170	snp
ENSSSCG00000032241	GPNMB	snp	indel
ENSSSCG00000036792	ENSSSCG00000036792	snp
ENSSSCG00000004081	ENSSSCG00000004081	snp
ENSSSCG00000036417	ENSSSCG00000036417	snp	indel
ENSSSCG00000004088	ARMT1	snp
ENSSSCG00000004089	RMND1	snp
ENSSSCG00000036559	ENSSSCG00000036559	snp
ENSSSCG00000024341	USP20	snp
ENSSSCG00000034625	PXMP4	snp
ENSSSCG00000034178	AIF1L	snp
ENSSSCG00000015692	R3HDM1	snp
ENSSSCG00000029602	WDR37	snp
ENSSSCG00000034804	ENSSSCG00000034804	snp	indel
ENSSSCG00000033375	LRRC14B	snp	indel
ENSSSCG00000040875	ZFPM1	snp
ENSSSCG00000033288	ENSSSCG00000033288		indel
ENSSSCG00000006299	TBX19	snp	indel
ENSSSCG00000006298	XCL1	snp	indel
ENSSSCG00000000920	POC1B	snp
ENSSSCG00000023837	WFDC1	snp
ENSSSCG00000000925	C12orf29	snp
ENSSSCG00000012075	FAM3B		indel
ENSSSCG00000000927	TMTC3	snp
ENSSSCG00000006296	ATP1B1	snp	indel
ENSSSCG00000015383	RAPGEF5	snp	indel
ENSSSCG00000015387	TRA2A	snp	indel
ENSSSCG00000015386	FAM126A	snp	indel
ENSSSCG00000015384	TOMM7	snp	indel
ENSSSCG00000036487	ENSSSCG00000036487		indel
ENSSSCG00000022290	UMODL1		indel
ENSSSCG00000013308	FBXO3	snp	indel
ENSSSCG00000013316	WT1	snp	indel
ENSSSCG00000031733	AKAP12	snp
ENSSSCG00000013305	CAPRIN1	snp	indel
ENSSSCG00000013304	NAT10	snp	indel
ENSSSCG00000013307	LMO2	snp	indel
ENSSSCG00000033941	C2orf88	snp	indel
ENSSSCG00000013467	SGTA	snp
ENSSSCG00000034812	EFCAB8	snp
ENSSSCG00000033949	GNG7	snp
ENSSSCG00000037817	ENSSSCG00000037817	snp	indel
ENSSSCG00000009037	ZNF827		indel
ENSSSCG00000009039	MMAA		indel
ENSSSCG00000012076	MX2		indel
ENSSSCG00000039593	ENSSSCG00000039593	snp	indel
ENSSSCG00000032115	OSGIN1	snp
ENSSSCG00000038285	KLHL36	snp
ENSSSCG00000022757	TIMM13	snp
ENSSSCG00000008892	ENSSSCG00000008892	snp	indel
ENSSSCG00000007232	DUSP15	snp
ENSSSCG00000007236	TTLL9	snp
ENSSSCG00000007237	PDRG1	snp
ENSSSCG00000007238	XKR7	snp
ENSSSCG00000007239	CCM2L	snp
ENSSSCG00000031012	AWAT1	snp
ENSSSCG00000033761	FOXG1	snp
ENSSSCG00000009456	KLHL1			cnv
ENSSSCG00000009457	DACH1			cnv
ENSSSCG00000039774	ENSSSCG00000039774	snp
ENSSSCG00000029547	NAB1	snp	indel
ENSSSCG00000039777	ENSSSCG00000039777	snp
ENSSSCG00000021991	NDUFV3		indel
ENSSSCG00000039771	ENSSSCG00000039771		indel
ENSSSCG00000034545	ENSSSCG00000034545	snp
ENSSSCG00000001837	FANCI	snp
ENSSSCG00000039294	ENSSSCG00000039294	snp
ENSSSCG00000020870	ENSSSCG00000020870	snp	indel
ENSSSCG00000031695	ENSSSCG00000031695	snp	indel
ENSSSCG00000035715	GCH1	snp	indel
ENSSSCG00000037962	ENSSSCG00000037962	snp	indel
ENSSSCG00000002650	APRT	snp
ENSSSCG00000006309	CD247	snp	indel
ENSSSCG00000006308	CREG1	snp	indel
ENSSSCG00000002664	GSE1	snp
ENSSSCG00000002666	KIAA0513	snp
ENSSSCG00000002667	ZDHHC7	snp
ENSSSCG00000006303	DCAF6	snp	indel
ENSSSCG00000002669	CRISPLD2	snp
ENSSSCG00000006301	TIPRL	snp	indel
ENSSSCG00000006307	RCSD1	snp	indel
ENSSSCG00000006306	MPZL1	snp	indel
ENSSSCG00000032966	ENSSSCG00000032966	snp
ENSSSCG00000006304	MPC2	snp	indel
ENSSSCG00000021273	ENSSSCG00000021273	snp
ENSSSCG00000005427	FKTN	snp
ENSSSCG00000005426	FSD1L	snp
ENSSSCG00000005425	SLC44A1	snp
ENSSSCG00000035547	ENSSSCG00000035547	snp
ENSSSCG00000031465	PRRT1B	snp
ENSSSCG00000001863	TMEM266	snp
ENSSSCG00000001860	NRG4	snp
ENSSSCG00000033612	ENSSSCG00000033612	snp	indel
ENSSSCG00000037329	ENSSSCG00000037329	snp
ENSSSCG00000012074	ENSSSCG00000012074		indel
ENSSSCG00000028602	GTPBP4	snp
ENSSSCG00000030446	KCNG4	snp
ENSSSCG00000013468	THOP1	snp
ENSSSCG00000013469	ZNF555	snp
ENSSSCG00000024756	SPG7	snp
ENSSSCG00000030426	C9orf78	snp
ENSSSCG00000013464	SPPL2B	snp
ENSSSCG00000038673	ENSSSCG00000038673	snp
ENSSSCG00000012077	MX1		indel
ENSSSCG00000013460	OAZ1	snp
ENSSSCG00000013461	PEAK3	snp
ENSSSCG00000013462	LINGO3	snp
ENSSSCG00000013463	LSM7	snp
ENSSSCG00000040645	ENSSSCG00000040645	snp	indel
ENSSSCG00000035967	ZC3H18	snp
ENSSSCG00000022676	OPHN1	snp
ENSSSCG00000037910	DUSP6	snp
ENSSSCG00000033097	ENSSSCG00000033097	snp
ENSSSCG00000012383	OTUD6A	snp
ENSSSCG00000037663	PKNOX1		indel
ENSSSCG00000016034	COL3A1	snp	indel
ENSSSCG00000016035	COL5A2	snp	indel
ENSSSCG00000016036	WDR75	snp	indel
ENSSSCG00000024950	ENSSSCG00000024950	snp	indel
ENSSSCG00000032728	EFNB1	snp
ENSSSCG00000026433	CCDC73	snp	indel
ENSSSCG00000040913	ENSSSCG00000040913	snp
ENSSSCG00000008419	ENSSSCG00000008419	snp
ENSSSCG00000024974	ENSSSCG00000024974	snp
ENSSSCG00000039951	ENSSSCG00000039951	snp
ENSSSCG00000012381	DGAT2L6	snp
ENSSSCG00000034518	TOR1A	snp
ENSSSCG00000035699	ENSSSCG00000035699	snp
ENSSSCG00000038095	ENSSSCG00000038095	snp	indel
ENSSSCG00000013444	BTBD2	snp
ENSSSCG00000029295	BPIFB4	snp
ENSSSCG00000031493	CYBA	snp
ENSSSCG00000026662	ENSSSCG00000026662	snp
ENSSSCG00000008860	ENSSSCG00000008860	snp
ENSSSCG00000039416	CXCR4	snp
ENSSSCG00000039413	SLC9A3	snp	indel
ENSSSCG00000008867	CTSO	snp
ENSSSCG00000007263	ENSSSCG00000007263	snp
ENSSSCG00000007262	ENSSSCG00000007262	snp
ENSSSCG00000007261	BPIFB1	snp
ENSSSCG00000007260	BPIFA1	snp
ENSSSCG00000013433	ADAMTSL5	snp
ENSSSCG00000035937	DPT	snp	indel
ENSSSCG00000032573	CHCHD7	snp	indel
ENSSSCG00000004090	ZBTB2	snp
ENSSSCG00000033653	U2AF1		indel
ENSSSCG00000031427	ENSSSCG00000031427	snp	indel
ENSSSCG00000029511	UBASH3A		indel
ENSSSCG00000034630	ABI2	snp
ENSSSCG00000039607	EXOC3	snp	indel
ENSSSCG00000032846	IMPAD1	snp	indel
ENSSSCG00000011160	ADARB2	snp
ENSSSCG00000032843	AHRR	snp	indel
ENSSSCG00000024336	ENSSSCG00000024336		indel
ENSSSCG00000036367	PABPN1L	snp
ENSSSCG00000000924	C12orf50	snp
ENSSSCG00000030013	ENSSSCG00000030013	snp
ENSSSCG00000030016	PDE9A		indel
ENSSSCG00000020924	MC1R	snp
ENSSSCG00000025821	C2CD2		indel
ENSSSCG00000002639	ENSSSCG00000002639	snp
ENSSSCG00000037955	ENSSSCG00000037955	snp	indel
ENSSSCG00000040779	ENSSSCG00000040779		indel
ENSSSCG00000002633	GAS8	snp
ENSSSCG00000028336	YIPF6	snp
ENSSSCG00000036100	ENSSSCG00000036100	snp
ENSSSCG00000031800	CEP72	snp	indel
ENSSSCG00000037363	ENSSSCG00000037363		indel
ENSSSCG00000024791	ENSSSCG00000024791	snp	indel
ENSSSCG00000031875	ZNF469	snp
ENSSSCG00000000926	CEP290	snp
ENSSSCG00000001858	CIB1	snp
ENSSSCG00000001859	ENSSSCG00000001859	snp
ENSSSCG00000031734	ENSSSCG00000031734	snp	indel
ENSSSCG00000001855	ENSSSCG00000001855	snp
ENSSSCG00000001852	IDH2	snp
ENSSSCG00000024485	RUNDC3B	snp	indel
ENSSSCG00000001850	ENSSSCG00000001850	snp
ENSSSCG00000021971	DPEP1	snp
ENSSSCG00000030174	AP3S2	snp
ENSSSCG00000024463	PJA1	snp
ENSSSCG00000012083	RIPK4		indel
ENSSSCG00000012084	PRDM15		indel
ENSSSCG00000012087	SLC37A1		indel
ENSSSCG00000040248	ENSSSCG00000040248	snp
ENSSSCG00000027052	PEX11A	snp
ENSSSCG00000025052	BPIFB6	snp
ENSSSCG00000031720	ENSSSCG00000031720	snp
ENSSSCG00000038981	ENSSSCG00000038981	snp	indel
ENSSSCG00000038635	ZNF554	snp
ENSSSCG00000028995	TLE2	snp
ENSSSCG00000022689	GADD45B	snp
ENSSSCG00000040456	ENSSSCG00000040456	snp	indel
ENSSSCG00000033871	ENSSSCG00000033871		indel
ENSSSCG00000035230	PIEZO1	snp
ENSSSCG00000040360	ENSSSCG00000040360	snp	indel
ENSSSCG00000016061	MYO1B	snp
ENSSSCG00000031617	SFT2D2	snp	indel
ENSSSCG00000031619	ENSSSCG00000031619		indel
ENSSSCG00000016055	ENSSSCG00000016055	snp	indel
ENSSSCG00000040145	SNAI3	snp
ENSSSCG00000032122	ENSSSCG00000032122	snp
ENSSSCG00000029228	ZNF276	snp
ENSSSCG00000034385	ADAD2	snp
ENSSSCG00000002681	HSDL1	snp
ENSSSCG00000035156	ENSSSCG00000035156	snp
ENSSSCG00000038098	ENSSSCG00000038098	snp
ENSSSCG00000033759	TBXA2R	snp
ENSSSCG00000040070	FREM3		indel
ENSSSCG00000026387	REEP6	snp
ENSSSCG00000038201	ENSSSCG00000038201	snp	indel
ENSSSCG00000036722	MALSU1	snp	indel
ENSSSCG00000007252	DNMT3B	snp
ENSSSCG00000007253	ENSSSCG00000007253	snp
ENSSSCG00000007256	SUN5	snp
ENSSSCG00000007259	BPIFA2	snp
ENSSSCG00000001975	PRKD1	snp
ENSSSCG00000021647	EDA	snp
ENSSSCG00000040172	THSD7B	snp
ENSSSCG00000026137	BPIFB3	snp
ENSSSCG00000029174	CCDC126	snp	indel
ENSSSCG00000002675	DNAAF1	snp
ENSSSCG00000039089	ENSSSCG00000039089	snp	indel
ENSSSCG00000036537	NFIC	snp
ENSSSCG00000011157	PITRM1	snp
ENSSSCG00000002671	ATP2C2	snp
ENSSSCG00000002670	USP10	snp
ENSSSCG00000011158	PFKP	snp
ENSSSCG00000036982	ENSSSCG00000036982	snp
ENSSSCG00000025401	CDK10	snp
ENSSSCG00000032545	ENSSSCG00000032545			cnv
ENSSSCG00000004092	MTHFD1L	snp
ENSSSCG00000001835	ABHD2	snp
ENSSSCG00000024588	ENSSSCG00000024588	snp
ENSSSCG00000031214	ENSSSCG00000031214	snp	indel
ENSSSCG00000012474	DIAPH2	snp
ENSSSCG00000009045	HHIP		indel
ENSSSCG00000007268	E2F1	snp
ENSSSCG00000023866	ACSF3	snp
ENSSSCG00000004078	VIP	snp
ENSSSCG00000008866	GUCY1A1	snp
ENSSSCG00000037791	NKD2	snp	indel
ENSSSCG00000004077	FBXO5	snp
ENSSSCG00000004076	MTRF1L	snp
ENSSSCG00000004075	RGS17	snp
ENSSSCG00000032886	ENSSSCG00000032886	snp
ENSSSCG00000008868	TDO2	snp
ENSSSCG00000039988	ENSSSCG00000039988	snp
ENSSSCG00000008869	ASIC5	snp
ENSSSCG00000032090	PDCD6	snp	indel
ENSSSCG00000022568	TMPRSS3		indel
ENSSSCG00000035118	BRD9	snp	indel
ENSSSCG00000031592	ZNF462	snp
ENSSSCG00000037776	ENSSSCG00000037776	snp
ENSSSCG00000031104	CPNE7	snp
ENSSSCG00000013482	C19orf71	snp
ENSSSCG00000013481	FZR1	snp
ENSSSCG00000012377	KIF4A	snp
ENSSSCG00000012376	GDPD2	snp
ENSSSCG00000012375	DLG3	snp
ENSSSCG00000027457	FBXO22	snp
ENSSSCG00000038013	DIRAS1	snp
ENSSSCG00000007264	ENSSSCG00000007264	snp
ENSSSCG00000012379	ARR3	snp
ENSSSCG00000012378	PDZD11	snp
ENSSSCG00000013473	GNA15	snp
ENSSSCG00000013471	ENSSSCG00000013471	snp
ENSSSCG00000032366	MOB3A	snp
ENSSSCG00000040421	HMG20B	snp
ENSSSCG00000013475	NCLN	snp
ENSSSCG00000013474	S1PR4	snp
ENSSSCG00000038067	ENSSSCG00000038067	snp
ENSSSCG00000013478	DOHH	snp
ENSSSCG00000034979	ENSSSCG00000034979	snp
ENSSSCG00000040355	TICRR	snp
ENSSSCG00000025042	ICOS	snp
ENSSSCG00000016119	ENSSSCG00000016119	snp
ENSSSCG00000016118	CYP20A1	snp
ENSSSCG00000037867	TAL2	snp
ENSSSCG00000039541	ANKRD11	snp
ENSSSCG00000008870	GUCY1B1	snp
ENSSSCG00000026294	GMFB	snp
ENSSSCG00000016059	STAT4	snp
ENSSSCG00000001844	PLIN1	snp
ENSSSCG00000016052	MFSD6	snp	indel
ENSSSCG00000016053	ENSSSCG00000016053	snp	indel
ENSSSCG00000016050	INPP1	snp	indel
ENSSSCG00000035067	ENSSSCG00000035067	snp
ENSSSCG00000016056	GLS	snp
ENSSSCG00000016057	STAT1	snp
ENSSSCG00000005678	NTMT1	snp
ENSSSCG00000029279	GNA11	snp
ENSSSCG00000035177	ENSSSCG00000035177	snp	indel
ENSSSCG00000026177	SLC25A40	snp	indel
ENSSSCG00000032265	AES	snp
ENSSSCG00000034455	RNF166	snp
ENSSSCG00000039757	SF3A2	snp
ENSSSCG00000015689	DARS	snp
ENSSSCG00000015687	ENSSSCG00000015687	snp
ENSSSCG00000002668	FAM92B	snp
ENSSSCG00000026180	ENSSSCG00000026180	snp
ENSSSCG00000009047	SMARCA5		indel
ENSSSCG00000036372	ENSSSCG00000036372	snp
ENSSSCG00000005702	FUBP3	snp
ENSSSCG00000005703	PRDM12	snp
ENSSSCG00000005701	ASS1	snp
ENSSSCG00000005706	ABL1	snp
ENSSSCG00000005707	FIBCD1	snp
ENSSSCG00000005704	EXOSC2	snp
ENSSSCG00000005705	QRFP	snp
ENSSSCG00000031536	MYCT1	snp
ENSSSCG00000040954	CSTF3	snp	indel
ENSSSCG00000037940	ENSSSCG00000037940	snp
ENSSSCG00000002648	CBFA2T3	snp
ENSSSCG00000002646	TRAPPC2L	snp
ENSSSCG00000002645	GALNS	snp
ENSSSCG00000002642	CDH15	snp
ENSSSCG00000029626	NECAB3	snp
ENSSSCG00000002640	DEF8	snp
ENSSSCG00000031810	NGRN	snp
ENSSSCG00000031813	ENSSSCG00000031813	snp	indel
ENSSSCG00000006248	MOS	snp	indel
ENSSSCG00000006247	PLAG1	snp	indel
ENSSSCG00000006245	SDR16C5	snp	indel
ENSSSCG00000006243	PENK	snp	indel
ENSSSCG00000006240	FAM110B	snp	indel
ENSSSCG00000036695	IGF2BP3	snp	indel
ENSSSCG00000040884	ENSSSCG00000040884	snp
ENSSSCG00000001849	ANPEP	snp
ENSSSCG00000001848	MESP2	snp
ENSSSCG00000035564	MCM6	snp
ENSSSCG00000001847	MESP1	snp
ENSSSCG00000001846	WDR93	snp
ENSSSCG00000001841	RHCG	snp
ENSSSCG00000001840	KIF7	snp
ENSSSCG00000036188	ENSSSCG00000036188	snp	indel
ENSSSCG00000002672	TLDC1	snp
ENSSSCG00000040612	ENSSSCG00000040612	snp

## Sheet: KEGG pathway
Term Name	GeneHitsInSelectedSet	AllGenesInSelectedSet	GeneHitsInBackground	AllGenesInBackground	p-value	enrichFactor	GeneListInSelectedSets	corrected p-value(BH method)
04961 Endocrine and other factor-regulated calcium reabsorption	7	279	67	11688	0.00104787	4.37683	[ENSSSCG00000004088, ENSSSCG00000006296, ENSSSCG00000027898, ENSSSCG00000012077, ENSSSCG00000012076, ENSSSCG00000025777, ENSSSCG00000031104]	0.326937
Metabolism of other amino acids	11	279	171	11688	0.00266339	2.69484	[ENSSSCG00000005056, ENSSSCG00000037329, ENSSSCG00000001849, ENSSSCG00000016056, ENSSSCG00000033746, ENSSSCG00000031450, ENSSSCG00000031592, ENSSSCG00000035285, ENSSSCG00000001852, ENSSSCG00000016049, ENSSSCG00000032115]	0.415488
00410 beta-Alanine metabolism	5	279	43	11688	0.00342736	4.87122	[ENSSSCG00000005056, ENSSSCG00000037329, ENSSSCG00000031450, ENSSSCG00000035285, ENSSSCG00000016049]	0.356446
05010 Alzheimer's disease	18	279	400	11688	0.00749435	1.88516	[ENSSSCG00000038827, ENSSSCG00000034008, ENSSSCG00000013318, ENSSSCG00000036695, ENSSSCG00000013436, ENSSSCG00000033034, ENSSSCG00000034178, ENSSSCG00000031536, ENSSSCG00000017114, ENSSSCG00000035699, ENSSSCG00000032698, ENSSSCG00000020686, ENSSSCG00000039294, ENSSSCG00000039993, ENSSSCG00000012074, ENSSSCG00000039311, ENSSSCG00000001863, ENSSSCG00000021991]	0.58456
Human Diseases	122	279	4319	11688	0.0109768	1.18335	[ENSSSCG00000038827, ENSSSCG00000006310, ENSSSCG00000008854, ENSSSCG00000008855, ENSSSCG00000029279, ENSSSCG00000007243, ENSSSCG00000036367, ENSSSCG00000031875, ENSSSCG00000016122, ENSSSCG00000038673, ENSSSCG00000006309, ENSSSCG00000013490, ENSSSCG00000006308, ENSSSCG00000026433, ENSSSCG00000040864, ENSSSCG00000006304, ENSSSCG00000005699, ENSSSCG00000020970, ENSSSCG00000005059, ENSSSCG00000026294…	0.684955
05202 Transcriptional misregulation in cancers	17	279	403	11688	0.016621	1.76718	[ENSSSCG00000008855, ENSSSCG00000007243, ENSSSCG00000013437, ENSSSCG00000013316, ENSSSCG00000039951, ENSSSCG00000013457, ENSSSCG00000037663, ENSSSCG00000037910, ENSSSCG00000031875, ENSSSCG00000017112, ENSSSCG00000009040, ENSSSCG00000002648, ENSSSCG00000005711, ENSSSCG00000027410, ENSSSCG00000026387, ENSSSCG00000024336, ENSSSCG00000020970]	0.86429
04110 Cell cycle	10	279	194	11688	0.018052	2.15941	[ENSSSCG00000007268, ENSSSCG00000022689, ENSSSCG00000013481, ENSSSCG00000007243, ENSSSCG00000005706, ENSSSCG00000025631, ENSSSCG00000035564, ENSSSCG00000005711, ENSSSCG00000033871, ENSSSCG00000020870]	0.804604
04970 Salivary secretion	8	279	139	11688	0.0182851	2.41108	[ENSSSCG00000006296, ENSSSCG00000013318, ENSSSCG00000027898, ENSSSCG00000024320, ENSSSCG00000034178, ENSSSCG00000031104, ENSSSCG00000034302, ENSSSCG00000032698]	0.713118
04964 Proximal tubule bicarbonate reclamation	3	279	24	11688	0.0187991	5.23656	[ENSSSCG00000016056, ENSSSCG00000033746, ENSSSCG00000006296]	0.651702
04340 Hedgehog signaling pathway	5	279	65	11688	0.0192785	3.2225	[ENSSSCG00000013445, ENSSSCG00000009045, ENSSSCG00000012379, ENSSSCG00000006302, ENSSSCG00000007247]	0.601491
Environmental Information Processing	100	279	3545	11688	0.0261641	1.18173	[ENSSSCG00000029279, ENSSSCG00000032846, ENSSSCG00000016123, ENSSSCG00000016122, ENSSSCG00000038673, ENSSSCG00000013490, ENSSSCG00000026433, ENSSSCG00000006306, ENSSSCG00000006305, ENSSSCG00000005699, ENSSSCG00000020970, ENSSSCG00000006302, ENSSSCG00000035547, ENSSSCG00000037962, ENSSSCG00000034178, ENSSSCG00000033761, ENSSSCG00000031104, ENSSSCG00000009040, ENSSSCG00000027898, ENSSSCG00000029714…	0.742108
00471 D-Glutamine and D-glutamate metabolism	2	279	11	11688	0.0270895	7.61681	[ENSSSCG00000016056, ENSSSCG00000033746]	0.704327
Cancers	58	279	1917	11688	0.0300635	1.26748	[ENSSSCG00000008855, ENSSSCG00000029279, ENSSSCG00000007243, ENSSSCG00000039951, ENSSSCG00000036367, ENSSSCG00000031875, ENSSSCG00000037776, ENSSSCG00000038673, ENSSSCG00000016042, ENSSSCG00000013490, ENSSSCG00000026433, ENSSSCG00000001852, ENSSSCG00000024336, ENSSSCG00000005699, ENSSSCG00000020970, ENSSSCG00000005059, ENSSSCG00000004088, ENSSSCG00000029761, ENSSSCG00000013457, ENSSSCG00000034178…	0.721524
04925 Aldosterone synthesis and secretion	7	279	127	11688	0.0324561	2.30903	[ENSSSCG00000029279, ENSSSCG00000001975, ENSSSCG00000013318, ENSSSCG00000001863, ENSSSCG00000034178, ENSSSCG00000031104, ENSSSCG00000032698]	0.723308
00250 Alanine, aspartate and glutamate metabolism	4	279	51	11688	0.0330461	3.28568	[ENSSSCG00000016056, ENSSSCG00000033746, ENSSSCG00000016041, ENSSSCG00000005701]	0.687359
04070 Phosphatidylinositol signaling system	9	279	190	11688	0.0386269	1.98438	[ENSSSCG00000016050, ENSSSCG00000038673, ENSSSCG00000013318, ENSSSCG00000013490, ENSSSCG00000029626, ENSSSCG00000032846, ENSSSCG00000034178, ENSSSCG00000031104, ENSSSCG00000032698]	0.753225
00220 Arginine biosynthesis	3	279	32	11688	0.0400999	3.92742	[ENSSSCG00000016056, ENSSSCG00000033746, ENSSSCG00000005701]	0.735951
04144 Endocytosis	10	279	236	11688	0.0568102	1.7751	[ENSSSCG00000008842, ENSSSCG00000016123, ENSSSCG00000008844, ENSSSCG00000013490, ENSSSCG00000012077, ENSSSCG00000012076, ENSSSCG00000025821, ENSSSCG00000012379, ENSSSCG00000008841, ENSSSCG00000039416]	0.98471
00052 Galactose metabolism	3	279	37	11688	0.0576423	3.39669	[ENSSSCG00000022857, ENSSSCG00000011158, ENSSSCG00000034731]	0.946548
05214 Glioma	7	279	145	11688	0.0588704	2.0224	[ENSSSCG00000007268, ENSSSCG00000038673, ENSSSCG00000013318, ENSSSCG00000034178, ENSSSCG00000031104, ENSSSCG00000032698, ENSSSCG00000008841]	0.918378
05031 Amphetamine addiction	7	279	146	11688	0.0606379	2.00854	[ENSSSCG00000017121, ENSSSCG00000039311, ENSSSCG00000013318, ENSSSCG00000005711, ENSSSCG00000034178, ENSSSCG00000031104, ENSSSCG00000032698]	0.900907
04972 Pancreatic secretion	7	279	147	11688	0.0624378	1.99488	[ENSSSCG00000016055, ENSSSCG00000006296, ENSSSCG00000027898, ENSSSCG00000037940, ENSSSCG00000024320, ENSSSCG00000031104, ENSSSCG00000034302]	0.885482
Genetic Information Processing	57	279	1968	11688	0.0641117	1.21335	[ENSSSCG00000034306, ENSSSCG00000034263, ENSSSCG00000033375, ENSSSCG00000038271, ENSSSCG00000001855, ENSSSCG00000024974, ENSSSCG00000006304, ENSSSCG00000025821, ENSSSCG00000040421, ENSSSCG00000005059, ENSSSCG00000038816, ENSSSCG00000036559, ENSSSCG00000035547, ENSSSCG00000034812, ENSSSCG00000034979, ENSSSCG00000031140, ENSSSCG00000011158, ENSSSCG00000022164, ENSSSCG00000027457, ENSSSCG00000025631…	0.869689
00190 Oxidative phosphorylation	10	279	243	11688	0.0664263	1.72397	[ENSSSCG00000020686, ENSSSCG00000038827, ENSSSCG00000039294, ENSSSCG00000039993, ENSSSCG00000036695, ENSSSCG00000013436, ENSSSCG00000033034, ENSSSCG00000021991, ENSSSCG00000017114, ENSSSCG00000035699]	0.863542
05230 Central carbon metabolism in cancer	6	279	121	11688	0.0696802	2.07731	[ENSSSCG00000008842, ENSSSCG00000016056, ENSSSCG00000038673, ENSSSCG00000001852, ENSSSCG00000011158, ENSSSCG00000008841]	0.869609
Excretory system	9	279	215	11688	0.0727621	1.75364	[ENSSSCG00000004088, ENSSSCG00000016056, ENSSSCG00000033746, ENSSSCG00000006296, ENSSSCG00000027898, ENSSSCG00000012077, ENSSSCG00000012076, ENSSSCG00000025777, ENSSSCG00000031104]	0.873145
00640 Propanoate metabolism	3	279	41	11688	0.0738564	3.0653	[ENSSSCG00000031450, ENSSSCG00000035285, ENSSSCG00000016049]	0.853452
03018 RNA degradation	3	279	41	11688	0.0738564	3.0653	[ENSSSCG00000005704, ENSSSCG00000005702, ENSSSCG00000011158]	0.853452
05206 MicroRNAs in cancer	12	279	317	11688	0.0778944	1.58583	[ENSSSCG00000007268, ENSSSCG00000016056, ENSSSCG00000005706, ENSSSCG00000040913, ENSSSCG00000007252, ENSSSCG00000035073, ENSSSCG00000038673, ENSSSCG00000036367, ENSSSCG00000005711, ENSSSCG00000031104, ENSSSCG00000032456, ENSSSCG00000008841]	0.838036
00515 Mannose type O-glycan biosyntheis	2	279	21	11688	0.0885832	3.98976	[ENSSSCG00000012075, ENSSSCG00000005716]	0.921265
Energy metabolism	11	279	299	11688	0.103156	1.54119	[ENSSSCG00000020686, ENSSSCG00000038827, ENSSSCG00000039294, ENSSSCG00000033746, ENSSSCG00000039993, ENSSSCG00000036695, ENSSSCG00000013436, ENSSSCG00000033034, ENSSSCG00000021991, ENSSSCG00000017114, ENSSSCG00000035699]	1.03821
00514 Other types of O-glycan biosynthesis	2	279	23	11688	0.103505	3.64282	[ENSSSCG00000007244, ENSSSCG00000005716]	1.00918
05016 Huntington's disease	13	279	375	11688	0.114506	1.45227	[ENSSSCG00000038827, ENSSSCG00000034979, ENSSSCG00000036695, ENSSSCG00000013436, ENSSSCG00000033034, ENSSSCG00000017114, ENSSSCG00000035699, ENSSSCG00000020686, ENSSSCG00000039294, ENSSSCG00000039993, ENSSSCG00000005711, ENSSSCG00000021991, ENSSSCG00000005059]	1.0826
Transcription	9	279	237	11688	0.114693	1.59085	[ENSSSCG00000034979, ENSSSCG00000039771, ENSSSCG00000023078, ENSSSCG00000040612, ENSSSCG00000031800, ENSSSCG00000033375, ENSSSCG00000006304, ENSSSCG00000005059, ENSSSCG00000029602]	1.05248
05012 Parkinson's disease	11	279	306	11688	0.116027	1.50594	[ENSSSCG00000020686, ENSSSCG00000038827, ENSSSCG00000017121, ENSSSCG00000039294, ENSSSCG00000039993, ENSSSCG00000036695, ENSSSCG00000013436, ENSSSCG00000033034, ENSSSCG00000021991, ENSSSCG00000017114, ENSSSCG00000035699]	1.0343
Metabolism	71	279	2612	11688	0.118816	1.13873	[ENSSSCG00000038827, ENSSSCG00000007244, ENSSSCG00000035715, ENSSSCG00000008857, ENSSSCG00000031592, ENSSSCG00000037817, ENSSSCG00000034905, ENSSSCG00000004092, ENSSSCG00000032846, ENSSSCG00000033653, ENSSSCG00000038673, ENSSSCG00000035285, ENSSSCG00000016041, ENSSSCG00000013490, ENSSSCG00000029626, ENSSSCG00000006305, ENSSSCG00000001852, ENSSSCG00000005056, ENSSSCG00000008866, ENSSSCG00000037329…	1.02973
Infectious diseases	59	279	2134	11688	0.11895	1.15823	[ENSSSCG00000006310, ENSSSCG00000029279, ENSSSCG00000012077, ENSSSCG00000039951, ENSSSCG00000012076, ENSSSCG00000034302, ENSSSCG00000002669, ENSSSCG00000038673, ENSSSCG00000006309, ENSSSCG00000006308, ENSSSCG00000040864, ENSSSCG00000024336, ENSSSCG00000025821, ENSSSCG00000005699, ENSSSCG00000020970, ENSSSCG00000005059, ENSSSCG00000026294, ENSSSCG00000029761, ENSSSCG00000034979, ENSSSCG00000007275…	1.00304
03022 Basal transcription factors	4	279	79	11688	0.11992	2.12114	[ENSSSCG00000039771, ENSSSCG00000023078, ENSSSCG00000005059, ENSSSCG00000029602]	0.984606
04919 Thyroid hormone signaling pathway	8	279	206	11688	0.120444	1.62689	[ENSSSCG00000004088, ENSSSCG00000016057, ENSSSCG00000006296, ENSSSCG00000029626, ENSSSCG00000005711, ENSSSCG00000025777, ENSSSCG00000011158, ENSSSCG00000031104]	0.963553
04620 Toll-like receptor signaling pathway	7	279	173	11688	0.120533	1.69507	[ENSSSCG00000016057, ENSSSCG00000029295, ENSSSCG00000007261, ENSSSCG00000025052, ENSSSCG00000026137, ENSSSCG00000029714, ENSSSCG00000020970]	0.940154
03040 Spliceosome	4	279	80	11688	0.124009	2.09462	[ENSSSCG00000040612, ENSSSCG00000031800, ENSSSCG00000033375, ENSSSCG00000006304]	0.943681
Cell growth and death	23	279	747	11688	0.125469	1.28986	[ENSSSCG00000004077, ENSSSCG00000007268, ENSSSCG00000035547, ENSSSCG00000033964, ENSSSCG00000008867, ENSSSCG00000007243, ENSSSCG00000013318, ENSSSCG00000035564, ENSSSCG00000034178, ENSSSCG00000031536, ENSSSCG00000033871, ENSSSCG00000032698, ENSSSCG00000022689, ENSSSCG00000013481, ENSSSCG00000005706, ENSSSCG00000038673, ENSSSCG00000039311, ENSSSCG00000025631, ENSSSCG00000026784, ENSSSCG00000005711…	0.932059
04932 Non-alcoholic fatty liver disease (NAFLD)	11	279	314	11688	0.131808	1.46757	[ENSSSCG00000020686, ENSSSCG00000038827, ENSSSCG00000035547, ENSSSCG00000039294, ENSSSCG00000036695, ENSSSCG00000013436, ENSSSCG00000033034, ENSSSCG00000031536, ENSSSCG00000021991, ENSSSCG00000017114, ENSSSCG00000020970]	0.956376
04062 Chemokine signaling pathway	10	279	280	11688	0.13375	1.49616	[ENSSSCG00000016057, ENSSSCG00000006298, ENSSSCG00000016123, ENSSSCG00000040913, ENSSSCG00000006250, ENSSSCG00000007240, ENSSSCG00000033949, ENSSSCG00000037962, ENSSSCG00000012379, ENSSSCG00000039416]	0.948412
00670 One carbon pool by folate	2	279	27	11688	0.135127	3.10315	[ENSSSCG00000004092, ENSSSCG00000033288]	0.936881
04974 Protein digestion and absorption	6	279	146	11688	0.136733	1.72161	[ENSSSCG00000016055, ENSSSCG00000016035, ENSSSCG00000016034, ENSSSCG00000006296, ENSSSCG00000017120, ENSSSCG00000040157]	0.927409
05132 Salmonella infection	7	279	179	11688	0.136924	1.63825	[ENSSSCG00000040913, ENSSSCG00000029295, ENSSSCG00000007261, ENSSSCG00000025052, ENSSSCG00000026137, ENSSSCG00000029714, ENSSSCG00000020970]	0.908941
04120 Ubiquitin mediated proteolysis	10	279	282	11688	0.138169	1.48555	[ENSSSCG00000013481, ENSSSCG00000034812, ENSSSCG00000038285, ENSSSCG00000022164, ENSSSCG00000027457, ENSSSCG00000025631, ENSSSCG00000021451, ENSSSCG00000005426, ENSSSCG00000033871, ENSSSCG00000025821]	0.898098
01521 EGFR tyrosine kinase inhibitor resistance	6	279	147	11688	0.139895	1.7099	[ENSSSCG00000008844, ENSSSCG00000038673, ENSSSCG00000009048, ENSSSCG00000031104, ENSSSCG00000020970, ENSSSCG00000008841]	0.890759
00480 Glutathione metabolism	4	279	84	11688	0.140941	1.99488	[ENSSSCG00000037329, ENSSSCG00000001849, ENSSSCG00000031592, ENSSSCG00000001852]	0.879475
Neurodegenerative diseases	24	279	798	11688	0.143036	1.25992	[ENSSSCG00000038827, ENSSSCG00000034008, ENSSSCG00000035547, ENSSSCG00000034979, ENSSSCG00000013318, ENSSSCG00000036695, ENSSSCG00000013436, ENSSSCG00000033034, ENSSSCG00000034178, ENSSSCG00000031536, ENSSSCG00000017114, ENSSSCG00000035699, ENSSSCG00000032698, ENSSSCG00000020686, ENSSSCG00000017121, ENSSSCG00000039294, ENSSSCG00000039993, ENSSSCG00000012074, ENSSSCG00000039311, ENSSSCG00000005711…	0.875041
00900 Terpenoid backbone biosynthesis	2	279	28	11688	0.143338	2.99232	[ENSSSCG00000034905, ENSSSCG00000029066]	0.860029
04614 Renin-angiotensin system	2	279	29	11688	0.151651	2.88914	[ENSSSCG00000001849, ENSSSCG00000013468]	0.892738
00562 Inositol phosphate metabolism	5	279	118	11688	0.151713	1.7751	[ENSSSCG00000016050, ENSSSCG00000038673, ENSSSCG00000013490, ENSSSCG00000029626, ENSSSCG00000032846]	0.876566
04514 Cell adhesion molecules (CAMs)	11	279	324	11688	0.153095	1.42228	[ENSSSCG00000028561, ENSSSCG00000029761, ENSSSCG00000034834, ENSSSCG00000016122, ENSSSCG00000025042, ENSSSCG00000008419, ENSSSCG00000002642, ENSSSCG00000006306, ENSSSCG00000013462, ENSSSCG00000026180, ENSSSCG00000038503]	0.868466
04114 Oocyte meiosis	8	279	220	11688	0.156557	1.52336	[ENSSSCG00000004077, ENSSSCG00000039311, ENSSSCG00000013318, ENSSSCG00000025631, ENSSSCG00000034178, ENSSSCG00000033871, ENSSSCG00000006248, ENSSSCG00000032698]	0.872246
00500 Starch and sucrose metabolism	3	279	58	11688	0.160573	2.16685	[ENSSSCG00000022857, ENSSSCG00000024320, ENSSSCG00000034731]	0.878927
04640 Hematopoietic cell lineage	7	279	188	11688	0.163427	1.55983	[ENSSSCG00000008842, ENSSSCG00000001849, ENSSSCG00000024791, ENSSSCG00000039951, ENSSSCG00000009046, ENSSSCG00000020970, ENSSSCG00000013310]	0.879127
Amino acid metabolism	15	279	475	11688	0.164687	1.32292	[ENSSSCG00000005056, ENSSSCG00000031892, ENSSSCG00000037329, ENSSSCG00000033746, ENSSSCG00000008868, ENSSSCG00000007252, ENSSSCG00000013457, ENSSSCG00000033653, ENSSSCG00000016049, ENSSSCG00000016056, ENSSSCG00000035230, ENSSSCG00000035285, ENSSSCG00000016041, ENSSSCG00000040779, ENSSSCG00000005701]	0.870886
04744 Phototransduction	3	279	59	11688	0.166388	2.13013	[ENSSSCG00000013318, ENSSSCG00000034178, ENSSSCG00000032698]	0.865219
00830 Retinol metabolism	4	279	90	11688	0.167927	1.86189	[ENSSSCG00000006245, ENSSSCG00000031892, ENSSSCG00000036133, ENSSSCG00000012384]	0.858906
04745 Phototransduction - fly	4	279	91	11688	0.172593	1.84143	[ENSSSCG00000013318, ENSSSCG00000034178, ENSSSCG00000031104, ENSSSCG00000032698]	0.868535
04330 Notch signaling pathway	4	279	91	11688	0.172593	1.84143	[ENSSSCG00000032265, ENSSSCG00000005711, ENSSSCG00000028995, ENSSSCG00000024588]	0.868535
04910 Insulin signaling pathway	10	279	298	11688	0.176189	1.40579	[ENSSSCG00000032332, ENSSSCG00000005719, ENSSSCG00000013448, ENSSSCG00000013318, ENSSSCG00000007272, ENSSSCG00000026433, ENSSSCG00000005689, ENSSSCG00000034178, ENSSSCG00000029511, ENSSSCG00000032698]	0.85892
04978 Mineral absorption	3	279	61	11688	0.178199	2.06029	[ENSSSCG00000006296, ENSSSCG00000017120, ENSSSCG00000027898]	0.855356
04924 Renin secretion	5	279	125	11688	0.179013	1.6757	[ENSSSCG00000039311, ENSSSCG00000013318, ENSSSCG00000001863, ENSSSCG00000034178, ENSSSCG00000032698]	0.846245
04666 Fc gamma R-mediated phagocytosis	8	279	229	11688	0.182199	1.46349	[ENSSSCG00000026294, ENSSSCG00000006250, ENSSSCG00000007240, ENSSSCG00000013490, ENSSSCG00000012077, ENSSSCG00000039951, ENSSSCG00000012076, ENSSSCG00000031104]	0.848448
04713 Circadian entrainment	6	279	160	11688	0.183921	1.57097	[ENSSSCG00000013318, ENSSSCG00000033949, ENSSSCG00000006305, ENSSSCG00000034178, ENSSSCG00000031104, ENSSSCG00000032698]	0.843872
03008 Ribosome biogenesis in eukaryotes	2	279	33	11688	0.185737	2.53894	[ENSSSCG00000031619, ENSSSCG00000028602]	0.839854
05200 Pathways in cancer	21	279	713	11688	0.186716	1.23386	[ENSSSCG00000007268, ENSSSCG00000008842, ENSSSCG00000029761, ENSSSCG00000029279, ENSSSCG00000040913, ENSSSCG00000012828, ENSSSCG00000031875, ENSSSCG00000031104, ENSSSCG00000039416, ENSSSCG00000016057, ENSSSCG00000005706, ENSSSCG00000038673, ENSSSCG00000002648, ENSSSCG00000033949, ENSSSCG00000005703, ENSSSCG00000009045, ENSSSCG00000005711, ENSSSCG00000027410, ENSSSCG00000005710, ENSSSCG00000020970…	0.83222
Nucleotide metabolism	15	279	488	11688	0.1904	1.28768	[ENSSSCG00000005430, ENSSSCG00000008866, ENSSSCG00000012503, ENSSSCG00000034979, ENSSSCG00000037817, ENSSSCG00000006294, ENSSSCG00000012375, ENSSSCG00000033288, ENSSSCG00000032115, ENSSSCG00000015694, ENSSSCG00000005717, ENSSSCG00000005702, ENSSSCG00000006305, ENSSSCG00000008870, ENSSSCG00000002650]	0.836687
04260 Cardiac muscle contraction	5	279	128	11688	0.191244	1.63642	[ENSSSCG00000038827, ENSSSCG00000039294, ENSSSCG00000006296, ENSSSCG00000001863, ENSSSCG00000013436]	0.828726
05152 Tuberculosis	13	279	415	11688	0.193678	1.31229	[ENSSSCG00000029295, ENSSSCG00000013318, ENSSSCG00000007261, ENSSSCG00000025052, ENSSSCG00000039951, ENSSSCG00000034178, ENSSSCG00000032698, ENSSSCG00000016057, ENSSSCG00000002669, ENSSSCG00000039311, ENSSSCG00000026137, ENSSSCG00000029714, ENSSSCG00000020970]	0.827775
00790 Folate biosynthesis	2	279	34	11688	0.194424	2.46426	[ENSSSCG00000035715, ENSSSCG00000032545]	0.819734
04916 Melanogenesis	6	279	163	11688	0.194789	1.54205	[ENSSSCG00000008842, ENSSSCG00000013318, ENSSSCG00000020924, ENSSSCG00000034178, ENSSSCG00000031104, ENSSSCG00000032698]	0.81032
04917 Prolactin signaling pathway	4	279	96	11688	0.196568	1.74552	[ENSSSCG00000004088, ENSSSCG00000016057, ENSSSCG00000032332, ENSSSCG00000025777]	0.806962
03010 Ribosome	16	279	530	11688	0.19938	1.26468	[ENSSSCG00000034306, ENSSSCG00000034804, ENSSSCG00000031140, ENSSSCG00000034263, ENSSSCG00000036982, ENSSSCG00000038878, ENSSSCG00000040154, ENSSSCG00000038271, ENSSSCG00000001855, ENSSSCG00000037363, ENSSSCG00000038098, ENSSSCG00000040470, ENSSSCG00000022130, ENSSSCG00000024974, ENSSSCG00000005432, ENSSSCG00000040456]	0.807878
03460 Fanconi anemia pathway	4	279	98	11688	0.206432	1.7099	[ENSSSCG00000001837, ENSSSCG00000035967, ENSSSCG00000008850, ENSSSCG00000024687]	0.825728
04014 Ras signaling pathway	14	279	459	11688	0.208564	1.27777	[ENSSSCG00000008842, ENSSSCG00000008844, ENSSSCG00000012828, ENSSSCG00000013318, ENSSSCG00000037940, ENSSSCG00000034178, ENSSSCG00000031104, ENSSSCG00000013453, ENSSSCG00000032698, ENSSSCG00000015383, ENSSSCG00000005706, ENSSSCG00000033949, ENSSSCG00000009048, ENSSSCG00000008841]	0.823695
04912 GnRH signaling pathway	6	279	167	11688	0.209645	1.50512	[ENSSSCG00000029279, ENSSSCG00000013318, ENSSSCG00000001863, ENSSSCG00000034178, ENSSSCG00000031104, ENSSSCG00000032698]	0.817614
05221 Acute myeloid leukemia	4	279	99	11688	0.211418	1.69263	[ENSSSCG00000008842, ENSSSCG00000002648, ENSSSCG00000027410, ENSSSCG00000031875]	0.814349
05143 African trypanosomiasis	4	279	99	11688	0.211418	1.69263	[ENSSSCG00000039951, ENSSSCG00000013468, ENSSSCG00000031104, ENSSSCG00000020970]	0.814349
Folding, sorting and degradation	19	279	651	11688	0.212655	1.22267	[ENSSSCG00000038816, ENSSSCG00000035547, ENSSSCG00000034812, ENSSSCG00000031536, ENSSSCG00000013315, ENSSSCG00000033871, ENSSSCG00000011158, ENSSSCG00000039218, ENSSSCG00000013481, ENSSSCG00000005704, ENSSSCG00000038285, ENSSSCG00000022164, ENSSSCG00000027457, ENSSSCG00000025631, ENSSSCG00000005702, ENSSSCG00000021451, ENSSSCG00000005426, ENSSSCG00000025821, ENSSSCG00000002682]	0.799379
00330 Arginine and proline metabolism	3	279	67	11688	0.214876	1.87578	[ENSSSCG00000005056, ENSSSCG00000037329, ENSSSCG00000035230]	0.798112
Signal transduction	76	279	2928	11688	0.215253	1.08737	[ENSSSCG00000032366, ENSSSCG00000029279, ENSSSCG00000013448, ENSSSCG00000013445, ENSSSCG00000012077, ENSSSCG00000039951, ENSSSCG00000032846, ENSSSCG00000012076, ENSSSCG00000016123, ENSSSCG00000038673, ENSSSCG00000001975, ENSSSCG00000013490, ENSSSCG00000029626, ENSSSCG00000026433, ENSSSCG00000006305, ENSSSCG00000020970, ENSSSCG00000006302, ENSSSCG00000035547, ENSSSCG00000029761, ENSSSCG00000034178…	0.790104
04024 cAMP signaling pathway	10	279	315	11688	0.221332	1.32992	[ENSSSCG00000035812, ENSSSCG00000006296, ENSSSCG00000040913, ENSSSCG00000013318, ENSSSCG00000027898, ENSSSCG00000009045, ENSSSCG00000006305, ENSSSCG00000001863, ENSSSCG00000034178, ENSSSCG00000032698]	0.802974
05218 Melanoma	4	279	102	11688	0.226572	1.64284	[ENSSSCG00000007268, ENSSSCG00000029761, ENSSSCG00000038673, ENSSSCG00000008841]	0.812533
04977 Vitamin digestion and absorption	1	279	11	11688	0.233466	3.80841	[ENSSSCG00000012384]	0.827745
Signaling molecules and interaction	33	279	1213	11688	0.236685	1.1397	[ENSSSCG00000035812, ENSSSCG00000028561, ENSSSCG00000004078, ENSSSCG00000006298, ENSSSCG00000040406, ENSSSCG00000033759, ENSSSCG00000008419, ENSSSCG00000031899, ENSSSCG00000013462, ENSSSCG00000026180, ENSSSCG00000038503, ENSSSCG00000039416, ENSSSCG00000016123, ENSSSCG00000016122, ENSSSCG00000021647, ENSSSCG00000012380, ENSSSCG00000002642, ENSSSCG00000006306, ENSSSCG00000005699, ENSSSCG00000005710…	0.829726
Metabolism of terpenoids and polyketides	2	279	39	11688	0.238477	2.14833	[ENSSSCG00000034905, ENSSSCG00000029066]	0.826719
04911 Insulin secretion	4	279	105	11688	0.241994	1.5959	[ENSSSCG00000029279, ENSSSCG00000006296, ENSSSCG00000001863, ENSSSCG00000031104]	0.829692
Digestive system	17	279	591	11688	0.246973	1.20503	[ENSSSCG00000006296, ENSSSCG00000013318, ENSSSCG00000037940, ENSSSCG00000012384, ENSSSCG00000034178, ENSSSCG00000031104, ENSSSCG00000034302, ENSSSCG00000032456, ENSSSCG00000032698, ENSSSCG00000016055, ENSSSCG00000016035, ENSSSCG00000016034, ENSSSCG00000035073, ENSSSCG00000017120, ENSSSCG00000027898, ENSSSCG00000024320, ENSSSCG00000040157]	0.83756
Endocrine system	33	279	1220	11688	0.247243	1.13316	[ENSSSCG00000029279, ENSSSCG00000006296, ENSSSCG00000013448, ENSSSCG00000031592, ENSSSCG00000013468, ENSSSCG00000033871, ENSSSCG00000005719, ENSSSCG00000001975, ENSSSCG00000029626, ENSSSCG00000026433, ENSSSCG00000005711, ENSSSCG00000006248, ENSSSCG00000008842, ENSSSCG00000004088, ENSSSCG00000032332, ENSSSCG00000040913, ENSSSCG00000013318, ENSSSCG00000007272, ENSSSCG00000034178, ENSSSCG00000011158…	0.829462
04360 Axon guidance	11	279	362	11688	0.248036	1.27298	[ENSSSCG00000026294, ENSSSCG00000016123, ENSSSCG00000004075, ENSSSCG00000005706, ENSSSCG00000040913, ENSSSCG00000031719, ENSSSCG00000039311, ENSSSCG00000032728, ENSSSCG00000013462, ENSSSCG00000031104, ENSSSCG00000039416]	0.823268
00270 Cysteine and methionine metabolism	3	279	73	11688	0.252966	1.72161	[ENSSSCG00000037329, ENSSSCG00000007252, ENSSSCG00000040779]	0.830795
Metabolism of cofactors and vitamins	9	279	289	11688	0.254224	1.30461	[ENSSSCG00000006245, ENSSSCG00000031892, ENSSSCG00000035715, ENSSSCG00000037817, ENSSSCG00000036133, ENSSSCG00000004092, ENSSSCG00000012384, ENSSSCG00000033288, ENSSSCG00000032545]	0.826229
04727 GABAergic synapse	4	279	108	11688	0.257647	1.55157	[ENSSSCG00000016056, ENSSSCG00000033949, ENSSSCG00000001863, ENSSSCG00000031104]	0.828719
04010 MAPK signaling pathway	13	279	442	11688	0.258453	1.23213	[ENSSSCG00000035547, ENSSSCG00000013448, ENSSSCG00000037910, ENSSSCG00000012379, ENSSSCG00000031104, ENSSSCG00000013453, ENSSSCG00000012378, ENSSSCG00000022689, ENSSSCG00000039311, ENSSSCG00000005703, ENSSSCG00000001863, ENSSSCG00000006248, ENSSSCG00000008841]	0.822829
Nervous system	18	279	637	11688	0.262354	1.18377	[ENSSSCG00000035547, ENSSSCG00000029279, ENSSSCG00000006250, ENSSSCG00000013318, ENSSSCG00000012077, ENSSSCG00000012076, ENSSSCG00000034178, ENSSSCG00000012379, ENSSSCG00000031104, ENSSSCG00000032698, ENSSSCG00000017121, ENSSSCG00000005719, ENSSSCG00000016056, ENSSSCG00000005706, ENSSSCG00000039311, ENSSSCG00000033949, ENSSSCG00000001863, ENSSSCG00000009048]	0.826811
04060 Cytokine-cytokine receptor interaction	10	279	330	11688	0.26456	1.26947	[ENSSSCG00000035812, ENSSSCG00000008842, ENSSSCG00000006298, ENSSSCG00000008844, ENSSSCG00000040406, ENSSSCG00000021647, ENSSSCG00000037962, ENSSSCG00000020970, ENSSSCG00000008841, ENSSSCG00000039416]	0.825429
05133 Pertussis	5	279	145	11688	0.265348	1.44457	[ENSSSCG00000026294, ENSSSCG00000013318, ENSSSCG00000034178, ENSSSCG00000020970, ENSSSCG00000032698]	0.81969
02010 ABC transporters	3	279	75	11688	0.265881	1.6757	[ENSSSCG00000035073, ENSSSCG00000027745, ENSSSCG00000032456]	0.813284
Membrane transport	3	279	75	11688	0.265881	1.6757	[ENSSSCG00000035073, ENSSSCG00000027745, ENSSSCG00000032456]	0.813284
Immune system	47	279	1799	11688	0.271258	1.09447	[ENSSSCG00000028561, ENSSSCG00000006298, ENSSSCG00000040406, ENSSSCG00000033759, ENSSSCG00000031493, ENSSSCG00000029295, ENSSSCG00000006250, ENSSSCG00000007240, ENSSSCG00000007261, ENSSSCG00000025052, ENSSSCG00000012077, ENSSSCG00000039951, ENSSSCG00000031899, ENSSSCG00000012076, ENSSSCG00000016059, ENSSSCG00000012379, ENSSSCG00000038503, ENSSSCG00000039416, ENSSSCG00000016123, ENSSSCG00000016122…	0.813775
Endocrine and metabolic diseases	21	279	761	11688	0.275568	1.15603	[ENSSSCG00000038827, ENSSSCG00000028561, ENSSSCG00000035547, ENSSSCG00000008854, ENSSSCG00000032332, ENSSSCG00000013439, ENSSSCG00000036695, ENSSSCG00000013436, ENSSSCG00000033034, ENSSSCG00000031536, ENSSSCG00000017114, ENSSSCG00000031104, ENSSSCG00000020686, ENSSSCG00000016057, ENSSSCG00000016035, ENSSSCG00000039294, ENSSSCG00000016034, ENSSSCG00000038673, ENSSSCG00000029626, ENSSSCG00000021991…	0.818829
04072 Phospholipase D signaling pathway	9	279	296	11688	0.276366	1.27376	[ENSSSCG00000008842, ENSSSCG00000013490, ENSSSCG00000026433, ENSSSCG00000012077, ENSSSCG00000039951, ENSSSCG00000012076, ENSSSCG00000009048, ENSSSCG00000031104, ENSSSCG00000008841]	0.813455
00240 Pyrimidine metabolism	6	279	184	11688	0.276659	1.36606	[ENSSSCG00000034979, ENSSSCG00000005717, ENSSSCG00000006294, ENSSSCG00000005702, ENSSSCG00000033288, ENSSSCG00000032115]	0.806706
04270 Vascular smooth muscle contraction	8	279	259	11688	0.278732	1.29398	[ENSSSCG00000029279, ENSSSCG00000040913, ENSSSCG00000013318, ENSSSCG00000037940, ENSSSCG00000001863, ENSSSCG00000034178, ENSSSCG00000031104, ENSSSCG00000032698]	0.805226
04022 cGMP - PKG signaling pathway	9	279	297	11688	0.279575	1.26947	[ENSSSCG00000029279, ENSSSCG00000006296, ENSSSCG00000040913, ENSSSCG00000039311, ENSSSCG00000013318, ENSSSCG00000027898, ENSSSCG00000001863, ENSSSCG00000034178, ENSSSCG00000032698]	0.800251
04728 Dopaminergic synapse	7	279	222	11688	0.280352	1.32093	[ENSSSCG00000017121, ENSSSCG00000013318, ENSSSCG00000033949, ENSSSCG00000034178, ENSSSCG00000012379, ENSSSCG00000031104, ENSSSCG00000032698]	0.79518
04020 Calcium signaling pathway	13	279	451	11688	0.28164	1.20754	[ENSSSCG00000029279, ENSSSCG00000033759, ENSSSCG00000013318, ENSSSCG00000039951, ENSSSCG00000034178, ENSSSCG00000013473, ENSSSCG00000031104, ENSSSCG00000032698, ENSSSCG00000039311, ENSSSCG00000027898, ENSSSCG00000029626, ENSSSCG00000001863, ENSSSCG00000008841]	0.791636
04540 Gap junction	4	279	113	11688	0.284152	1.48292	[ENSSSCG00000002639, ENSSSCG00000029279, ENSSSCG00000031104, ENSSSCG00000008841]	0.791567
Carbohydrate metabolism	15	279	531	11688	0.287392	1.1834	[ENSSSCG00000031892, ENSSSCG00000031450, ENSSSCG00000032846, ENSSSCG00000011158, ENSSSCG00000034731, ENSSSCG00000016049, ENSSSCG00000020686, ENSSSCG00000016050, ENSSSCG00000022857, ENSSSCG00000038673, ENSSSCG00000035285, ENSSSCG00000013490, ENSSSCG00000029626, ENSSSCG00000024320, ENSSSCG00000001852]	0.793508
05231 Choline metabolism in cancer	6	279	187	11688	0.288999	1.34414	[ENSSSCG00000013490, ENSSSCG00000026433, ENSSSCG00000005425, ENSSSCG00000031104, ENSSSCG00000037776, ENSSSCG00000008841]	0.790946
04933 AGE-RAGE signaling pathway in diabetic complications	6	279	187	11688	0.288999	1.34414	[ENSSSCG00000016057, ENSSSCG00000016035, ENSSSCG00000016034, ENSSSCG00000029626, ENSSSCG00000031104, ENSSSCG00000020970]	0.790946
04730 Long-term depression	3	279	79	11688	0.291925	1.59085	[ENSSSCG00000029279, ENSSSCG00000006250, ENSSSCG00000031104]	0.785177
04720 Long-term potentiation	5	279	151	11688	0.292954	1.38717	[ENSSSCG00000039311, ENSSSCG00000013318, ENSSSCG00000034178, ENSSSCG00000031104, ENSSSCG00000032698]	0.781211
04722 Neurotrophin signaling pathway	7	279	226	11688	0.295389	1.29755	[ENSSSCG00000035547, ENSSSCG00000005719, ENSSSCG00000005706, ENSSSCG00000013318, ENSSSCG00000034178, ENSSSCG00000009048, ENSSSCG00000032698]	0.781028
04672 Intestinal immune network for IgA production	6	279	191	11688	0.305629	1.31599	[ENSSSCG00000028561, ENSSSCG00000025042, ENSSSCG00000039951, ENSSSCG00000020970, ENSSSCG00000038503, ENSSSCG00000039416]	0.801313
Circulatory system	13	279	461	11688	0.308146	1.18135	[ENSSSCG00000038827, ENSSSCG00000029279, ENSSSCG00000006296, ENSSSCG00000040913, ENSSSCG00000013318, ENSSSCG00000037940, ENSSSCG00000013436, ENSSSCG00000034178, ENSSSCG00000031104, ENSSSCG00000032698, ENSSSCG00000039294, ENSSSCG00000027898, ENSSSCG00000001863]	0.80118
05146 Amoebiasis	8	279	270	11688	0.31723	1.24126	[ENSSSCG00000016035, ENSSSCG00000029279, ENSSSCG00000016034, ENSSSCG00000039951, ENSSSCG00000013473, ENSSSCG00000005710, ENSSSCG00000031104, ENSSSCG00000020970]	0.817983
04015 Rap1 signaling pathway	13	279	468	11688	0.327092	1.16368	[ENSSSCG00000008842, ENSSSCG00000029761, ENSSSCG00000008844, ENSSSCG00000013318, ENSSSCG00000034178, ENSSSCG00000031104, ENSSSCG00000012378, ENSSSCG00000032698, ENSSSCG00000015383, ENSSSCG00000016123, ENSSSCG00000005719, ENSSSCG00000001975, ENSSSCG00000008841]	0.836498
Cellular Processes	60	279	2377	11688	0.334672	1.05745	[ENSSSCG00000029279, ENSSSCG00000007243, ENSSSCG00000012474, ENSSSCG00000012077, ENSSSCG00000039951, ENSSSCG00000012076, ENSSSCG00000016123, ENSSSCG00000002669, ENSSSCG00000038673, ENSSSCG00000013490, ENSSSCG00000026433, ENSSSCG00000001852, ENSSSCG00000025821, ENSSSCG00000040421, ENSSSCG00000022676, ENSSSCG00000007237, ENSSSCG00000026294, ENSSSCG00000035547, ENSSSCG00000033964, ENSSSCG00000029761…	0.848925
04960 Aldosterone-regulated sodium reabsorption	2	279	50	11688	0.336003	1.6757	[ENSSSCG00000006296, ENSSSCG00000031104]	0.845426
04390 Hippo signaling pathway	6	279	201	11688	0.347854	1.25052	[ENSSSCG00000035812, ENSSSCG00000032366, ENSSSCG00000029761, ENSSSCG00000016123, ENSSSCG00000009040, ENSSSCG00000037791]	0.868243
Environmental adaptation	6	279	202	11688	0.352112	1.24433	[ENSSSCG00000013318, ENSSSCG00000033949, ENSSSCG00000006305, ENSSSCG00000034178, ENSSSCG00000031104, ENSSSCG00000032698]	0.871896
Transport and catabolism	22	279	838	11688	0.352233	1.0998	[ENSSSCG00000008842, ENSSSCG00000008844, ENSSSCG00000008867, ENSSSCG00000031450, ENSSSCG00000031493, ENSSSCG00000012077, ENSSSCG00000039951, ENSSSCG00000012076, ENSSSCG00000031536, ENSSSCG00000012379, ENSSSCG00000039416, ENSSSCG00000002639, ENSSSCG00000016123, ENSSSCG00000002669, ENSSSCG00000038673, ENSSSCG00000013490, ENSSSCG00000026433, ENSSSCG00000002645, ENSSSCG00000001852, ENSSSCG00000025821…	0.865328
Translation	21	279	798	11688	0.352932	1.10243	[ENSSSCG00000036559, ENSSSCG00000034306, ENSSSCG00000034804, ENSSSCG00000031140, ENSSSCG00000034263, ENSSSCG00000015689, ENSSSCG00000036982, ENSSSCG00000038878, ENSSSCG00000026617, ENSSSCG00000040154, ENSSSCG00000038271, ENSSSCG00000001855, ENSSSCG00000037363, ENSSSCG00000031619, ENSSSCG00000038098, ENSSSCG00000040470, ENSSSCG00000028602, ENSSSCG00000022130, ENSSSCG00000024974, ENSSSCG00000005432…	0.860271
04261 Adrenergic signaling in cardiomyocytes	7	279	242	11688	0.357011	1.21177	[ENSSSCG00000006296, ENSSSCG00000013318, ENSSSCG00000027898, ENSSSCG00000001863, ENSSSCG00000034178, ENSSSCG00000031104, ENSSSCG00000032698]	0.863469
00020 Citrate cycle (TCA cycle)	2	279	53	11688	0.362113	1.58085	[ENSSSCG00000020686, ENSSSCG00000001852]	0.869072
05100 Bacterial invasion of epithelial cells	4	279	128	11688	0.365365	1.30914	[ENSSSCG00000029761, ENSSSCG00000012077, ENSSSCG00000012076, ENSSSCG00000009048]	0.870182
05418 Fluid shear stress and atherosclerosis	8	279	284	11688	0.367566	1.18007	[ENSSSCG00000035547, ENSSSCG00000008844, ENSSSCG00000031493, ENSSSCG00000013318, ENSSSCG00000015690, ENSSSCG00000034178, ENSSSCG00000005701, ENSSSCG00000032698]	0.868793
05130 Pathogenic Escherichia coli infection	7	279	245	11688	0.368735	1.19693	[ENSSSCG00000029761, ENSSSCG00000002639, ENSSSCG00000005706, ENSSSCG00000007275, ENSSSCG00000040913, ENSSSCG00000040194, ENSSSCG00000031104]	0.865002
05032 Morphine addiction	3	279	92	11688	0.377051	1.36606	[ENSSSCG00000033949, ENSSSCG00000012379, ENSSSCG00000031104]	0.87791
Drug resistance	12	279	446	11688	0.377169	1.12715	[ENSSSCG00000007268, ENSSSCG00000004088, ENSSSCG00000035547, ENSSSCG00000008844, ENSSSCG00000035967, ENSSSCG00000038673, ENSSSCG00000033288, ENSSSCG00000009048, ENSSSCG00000025777, ENSSSCG00000031104, ENSSSCG00000020970, ENSSSCG00000008841]	0.87168
04971 Gastric acid secretion	5	279	169	11688	0.377915	1.23942	[ENSSSCG00000006296, ENSSSCG00000013318, ENSSSCG00000034178, ENSSSCG00000031104, ENSSSCG00000032698]	0.866982
05161 Hepatitis B	7	279	248	11688	0.380484	1.18245	[ENSSSCG00000007268, ENSSSCG00000016057, ENSSSCG00000038673, ENSSSCG00000016059, ENSSSCG00000005699, ENSSSCG00000031104, ENSSSCG00000020970]	0.866504
01200 Carbon metabolism	6	279	209	11688	0.38201	1.20265	[ENSSSCG00000020686, ENSSSCG00000033746, ENSSSCG00000035285, ENSSSCG00000001852, ENSSSCG00000011158, ENSSSCG00000016049]	0.863674
04915 Estrogen signaling pathway	5	279	170	11688	0.382669	1.23213	[ENSSSCG00000004088, ENSSSCG00000013318, ENSSSCG00000034178, ENSSSCG00000025777, ENSSSCG00000032698]	0.85894
04918 Thyroid hormone synthesis	3	279	93	11688	0.383551	1.35137	[ENSSSCG00000006296, ENSSSCG00000031592, ENSSSCG00000031104]	0.854771
04610 Complement and coagulation cascades	5	279	171	11688	0.387421	1.22493	[ENSSSCG00000024791, ENSSSCG00000001834, ENSSSCG00000013313, ENSSSCG00000031899, ENSSSCG00000013310]	0.857273
05219 Bladder cancer	2	279	57	11688	0.396306	1.46991	[ENSSSCG00000007268, ENSSSCG00000029761]	0.870756
00450 Selenocompound metabolism	1	279	21	11688	0.398184	1.99488	[ENSSSCG00000032115]	0.868765
04320 Dorso-ventral axis formation	3	279	96	11688	0.402953	1.30914	[ENSSSCG00000015692, ENSSSCG00000002635, ENSSSCG00000013476]	0.873064
05220 Chronic myeloid leukemia	4	279	135	11688	0.403343	1.24126	[ENSSSCG00000007268, ENSSSCG00000005706, ENSSSCG00000005703, ENSSSCG00000005711]	0.867882
Replication and repair	9	279	334	11688	0.403487	1.12884	[ENSSSCG00000001837, ENSSSCG00000035967, ENSSSCG00000039541, ENSSSCG00000039771, ENSSSCG00000035564, ENSSSCG00000013435, ENSSSCG00000040421, ENSSSCG00000008850, ENSSSCG00000024687]	0.862247
04750 Inflammatory mediator regulation of TRP channels	5	279	175	11688	0.406405	1.19693	[ENSSSCG00000008869, ENSSSCG00000013318, ENSSSCG00000034178, ENSSSCG00000031104, ENSSSCG00000032698]	0.862574
00230 Purine metabolism	12	279	456	11688	0.406484	1.10243	[ENSSSCG00000005430, ENSSSCG00000008866, ENSSSCG00000012503, ENSSSCG00000015694, ENSSSCG00000034979, ENSSSCG00000037817, ENSSSCG00000006294, ENSSSCG00000005702, ENSSSCG00000012375, ENSSSCG00000006305, ENSSSCG00000008870, ENSSSCG00000002650]	0.856912
Substance dependence	10	279	376	11688	0.409181	1.11416	[ENSSSCG00000017121, ENSSSCG00000008855, ENSSSCG00000039311, ENSSSCG00000013318, ENSSSCG00000033949, ENSSSCG00000005711, ENSSSCG00000034178, ENSSSCG00000012379, ENSSSCG00000031104, ENSSSCG00000032698]	0.856809
01523 Antifolate resistance	2	279	59	11688	0.413087	1.42008	[ENSSSCG00000033288, ENSSSCG00000020970]	0.859222
04914 Progesterone-mediated oocyte maturation	4	279	137	11688	0.414129	1.22314	[ENSSSCG00000013481, ENSSSCG00000025631, ENSSSCG00000033871, ENSSSCG00000006248]	0.855684
04976 Bile secretion	3	279	99	11688	0.422178	1.26947	[ENSSSCG00000006296, ENSSSCG00000035073, ENSSSCG00000032456]	0.866576
00531 Glycosaminoglycan degradation	1	279	23	11688	0.426624	1.82141	[ENSSSCG00000002645]	0.869978
Overview	9	279	341	11688	0.427436	1.10567	[ENSSSCG00000020686, ENSSSCG00000002681, ENSSSCG00000033746, ENSSSCG00000035285, ENSSSCG00000040779, ENSSSCG00000001852, ENSSSCG00000005701, ENSSSCG00000011158, ENSSSCG00000016049]	0.865974
Development	16	279	627	11688	0.428282	1.06903	[ENSSSCG00000026294, ENSSSCG00000004075, ENSSSCG00000040913, ENSSSCG00000031493, ENSSSCG00000013462, ENSSSCG00000031104, ENSSSCG00000013476, ENSSSCG00000039416, ENSSSCG00000015692, ENSSSCG00000016057, ENSSSCG00000016123, ENSSSCG00000005706, ENSSSCG00000031719, ENSSSCG00000002635, ENSSSCG00000039311, ENSSSCG00000032728]	0.862091
04068 FoxO signaling pathway	5	279	182	11688	0.439427	1.15089	[ENSSSCG00000022689, ENSSSCG00000038673, ENSSSCG00000033761, ENSSSCG00000013474, ENSSSCG00000020970]	0.878855
01210 2-Oxocarboxylic acid metabolism	1	279	24	11688	0.440338	1.74552	[ENSSSCG00000001852]	0.875066
04064 NF-kappa B signaling pathway	8	279	307	11688	0.451265	1.09166	[ENSSSCG00000022689, ENSSSCG00000029295, ENSSSCG00000006250, ENSSSCG00000007261, ENSSSCG00000025052, ENSSSCG00000026137, ENSSSCG00000029714, ENSSSCG00000039951]	0.891105
04392 Hippo signaling pathway - multiple species	1	279	25	11688	0.453725	1.6757	[ENSSSCG00000032366]	0.890328
04013 MAPK signaling pathway - fly	4	279	146	11688	0.462051	1.14774	[ENSSSCG00000035547, ENSSSCG00000032265, ENSSSCG00000028995, ENSSSCG00000024588]	0.900999
00100 Steroid biosynthesis	1	279	26	11688	0.466793	1.61125	[ENSSSCG00000008857]	0.904592
04071 Sphingolipid signaling pathway	5	279	188	11688	0.467397	1.11416	[ENSSSCG00000035547, ENSSSCG00000040913, ENSSSCG00000038673, ENSSSCG00000013474, ENSSSCG00000031104]	0.900172
00380 Tryptophan metabolism	2	279	66	11688	0.469888	1.26947	[ENSSSCG00000008868, ENSSSCG00000035230]	0.899417
04146 Peroxisome	2	279	67	11688	0.477734	1.25052	[ENSSSCG00000031450, ENSSSCG00000001852]	0.90886
00360 Phenylalanine metabolism	1	279	27	11688	0.479549	1.55157	[ENSSSCG00000035230]	0.906784
05034 Alcoholism	7	279	274	11688	0.48185	1.07025	[ENSSSCG00000017121, ENSSSCG00000008855, ENSSSCG00000013318, ENSSSCG00000033949, ENSSSCG00000005711, ENSSSCG00000034178, ENSSSCG00000032698]	0.905645
04012 ErbB signaling pathway	4	279	150	11688	0.482924	1.11713	[ENSSSCG00000005706, ENSSSCG00000009048, ENSSSCG00000031104, ENSSSCG00000001860]	0.90223
04724 Glutamatergic synapse	4	279	151	11688	0.488094	1.10973	[ENSSSCG00000016056, ENSSSCG00000039311, ENSSSCG00000033949, ENSSSCG00000031104]	0.90646
01040 Biosynthesis of unsaturated fatty acids	1	279	28	11688	0.492001	1.49616	[ENSSSCG00000002681]	0.90831
04721 Synaptic vesicle cycle	2	279	69	11688	0.493213	1.21427	[ENSSSCG00000012077, ENSSSCG00000012076]	0.905191
04973 Carbohydrate digestion and absorption	2	279	69	11688	0.493213	1.21427	[ENSSSCG00000006296, ENSSSCG00000024320]	0.905191
05205 Proteoglycans in cancer	10	279	403	11688	0.496036	1.03952	[ENSSSCG00000004088, ENSSSCG00000016035, ENSSSCG00000008844, ENSSSCG00000016034, ENSSSCG00000040913, ENSSSCG00000016042, ENSSSCG00000009048, ENSSSCG00000005699, ENSSSCG00000025777, ENSSSCG00000031104]	0.899787
05212 Pancreatic cancer	3	279	111	11688	0.496657	1.13223	[ENSSSCG00000007268, ENSSSCG00000016057, ENSSSCG00000012828]	0.895705
04371 Apelin signaling pathway	7	279	279	11688	0.500936	1.05107	[ENSSSCG00000029761, ENSSSCG00000001844, ENSSSCG00000013318, ENSSSCG00000033949, ENSSSCG00000006305, ENSSSCG00000034178, ENSSSCG00000032698]	0.89823
00051 Fructose and mannose metabolism	1	279	29	11688	0.504157	1.44457	[ENSSSCG00000011158]	0.898839
01230 Biosynthesis of amino acids	4	279	155	11688	0.508555	1.0811	[ENSSSCG00000040779, ENSSSCG00000001852, ENSSSCG00000005701, ENSSSCG00000011158]	0.90153
04660 T cell receptor signaling pathway	7	279	282	11688	0.512281	1.03988	[ENSSSCG00000028561, ENSSSCG00000016122, ENSSSCG00000039311, ENSSSCG00000025042, ENSSSCG00000006309, ENSSSCG00000006308, ENSSSCG00000038503]	0.903004
00340 Histidine metabolism	1	279	30	11688	0.516022	1.39642	[ENSSSCG00000005056]	0.904488
04723 Retrograde endocannabinoid signaling	3	279	115	11688	0.520418	1.09285	[ENSSSCG00000033949, ENSSSCG00000001863, ENSSSCG00000031104]	0.907097
04370 VEGF signaling pathway	3	279	115	11688	0.520418	1.09285	[ENSSSCG00000008844, ENSSSCG00000039311, ENSSSCG00000031104]	0.907097
00592 alpha-Linolenic acid metabolism	1	279	31	11688	0.527605	1.35137	[ENSSSCG00000037940]	0.909463
04310 Wnt signaling pathway	6	279	245	11688	0.5328	1.02594	[ENSSSCG00000032265, ENSSSCG00000039311, ENSSSCG00000037791, ENSSSCG00000028995, ENSSSCG00000031104, ENSSSCG00000024588]	0.913371
04922 Glucagon signaling pathway	5	279	203	11688	0.535199	1.03183	[ENSSSCG00000039311, ENSSSCG00000013318, ENSSSCG00000034178, ENSSSCG00000011158, ENSSSCG00000032698]	0.912471
04725 Cholinergic synapse	4	279	161	11688	0.53854	1.04081	[ENSSSCG00000029279, ENSSSCG00000033949, ENSSSCG00000001863, ENSSSCG00000031104]	0.913177
04080 Neuroactive ligand-receptor interaction	8	279	333	11688	0.543403	1.00643	[ENSSSCG00000016055, ENSSSCG00000004078, ENSSSCG00000016123, ENSSSCG00000033759, ENSSSCG00000012380, ENSSSCG00000020924, ENSSSCG00000031899, ENSSSCG00000013474]	0.916443
03440 Homologous recombination	2	279	76	11688	0.545046	1.10243	[ENSSSCG00000039541, ENSSSCG00000008850]	0.914271
04391 Hippo signaling pathway -fly	3	279	120	11688	0.549244	1.04731	[ENSSSCG00000032366, ENSSSCG00000016123, ENSSSCG00000009040]	0.916386
04350 TGF-beta signaling pathway	3	279	120	11688	0.549244	1.04731	[ENSSSCG00000035812, ENSSSCG00000040913, ENSSSCG00000009040]	0.916386
04950 Maturity onset diabetes of the young	1	279	35	11688	0.571238	1.19693	[ENSSSCG00000013439]	0.942996
05224 Breast cancer	5	279	212	11688	0.573959	0.98803	[ENSSSCG00000007268, ENSSSCG00000008842, ENSSSCG00000004088, ENSSSCG00000038673, ENSSSCG00000025777]	0.942502
04510 Focal adhesion	12	279	515	11688	0.576489	0.976135	[ENSSSCG00000016035, ENSSSCG00000008844, ENSSSCG00000005719, ENSSSCG00000016034, ENSSSCG00000040913, ENSSSCG00000038673, ENSSSCG00000013490, ENSSSCG00000005710, ENSSSCG00000031104, ENSSSCG00000022676, ENSSSCG00000013453, ENSSSCG00000008841]	0.941699
04921 Oxytocin signaling pathway	7	279	300	11688	0.578242	0.977491	[ENSSSCG00000040913, ENSSSCG00000039311, ENSSSCG00000013318, ENSSSCG00000001863, ENSSSCG00000034178, ENSSSCG00000031104, ENSSSCG00000032698]	0.939643
03410 Base excision repair	2	279	81	11688	0.579751	1.03438	[ENSSSCG00000013435, ENSSSCG00000040421]	0.937214
00910 Nitrogen metabolism	1	279	38	11688	0.601306	1.10243	[ENSSSCG00000033746]	0.967048
04611 Platelet activation	6	279	263	11688	0.60244	0.955722	[ENSSSCG00000016035, ENSSSCG00000016034, ENSSSCG00000040913, ENSSSCG00000033759, ENSSSCG00000006250, ENSSSCG00000022676]	0.963905
00730 Thiamine metabolism	1	279	40	11688	0.620174	1.04731	[ENSSSCG00000037817]	0.987216
00970 Aminoacyl-tRNA biosynthesis	2	279	88	11688	0.625019	0.952102	[ENSSSCG00000036559, ENSSSCG00000015689]	0.989877
00310 Lysine degradation	2	279	88	11688	0.625019	0.952102	[ENSSSCG00000013457, ENSSSCG00000033653]	0.989877
00030 Pentose phosphate pathway	1	279	42	11688	0.638152	0.99744	[ENSSSCG00000011158]	1.00052
04210 Apoptosis	6	279	275	11688	0.645622	0.914018	[ENSSSCG00000022689, ENSSSCG00000035547, ENSSSCG00000008867, ENSSSCG00000026784, ENSSSCG00000031536, ENSSSCG00000007237]	1.00717
04141 Protein processing in endoplasmic reticulum	5	279	230	11688	0.646078	0.910706	[ENSSSCG00000038816, ENSSSCG00000035547, ENSSSCG00000031536, ENSSSCG00000002682, ENSSSCG00000039218]	1.00287
05166 HTLV-I infection	11	279	498	11688	0.647709	0.925336	[ENSSSCG00000007268, ENSSSCG00000013437, ENSSSCG00000031619, ENSSSCG00000039311, ENSSSCG00000025631, ENSSSCG00000017118, ENSSSCG00000040864, ENSSSCG00000033871, ENSSSCG00000020970, ENSSSCG00000005059, ENSSSCG00000008841]	1.00042
05168 Herpes simplex infection	6	279	276	11688	0.649091	0.910706	[ENSSSCG00000006310, ENSSSCG00000016057, ENSSSCG00000023078, ENSSSCG00000020970, ENSSSCG00000005059, ENSSSCG00000029602]	0.997617
05213 Endometrial cancer	2	279	92	11688	0.649149	0.910706	[ENSSSCG00000029761, ENSSSCG00000038673]	0.992816
05140 Leishmaniasis	3	279	140	11688	0.653704	0.897696	[ENSSSCG00000016057, ENSSSCG00000031493, ENSSSCG00000039951]	0.994905
05223 Non-small cell lung cancer	2	279	93	11688	0.654986	0.900913	[ENSSSCG00000007268, ENSSSCG00000031104]	0.992018
00591 Linoleic acid metabolism	1	279	44	11688	0.655283	0.952102	[ENSSSCG00000037940]	0.987673
04657 IL-17 signaling pathway	2	279	95	11688	0.666429	0.881947	[ENSSSCG00000040406, ENSSSCG00000020970]	0.999643
05164 Influenza A	6	279	282	11688	0.669471	0.891329	[ENSSSCG00000016055, ENSSSCG00000016057, ENSSSCG00000031899, ENSSSCG00000024336, ENSSSCG00000031104, ENSSSCG00000020970]	0.999402
00983 Drug metabolism - other enzymes	1	279	46	11688	0.671605	0.910706	[ENSSSCG00000005717]	0.997813
00280 Valine, leucine and isoleucine degradation	2	279	96	11688	0.672035	0.87276	[ENSSSCG00000035285, ENSSSCG00000016049]	0.99372
04140 Autophagy - animal	4	279	191	11688	0.672838	0.877329	[ENSSSCG00000038673, ENSSSCG00000026433, ENSSSCG00000031536, ENSSSCG00000040421]	0.990214
00350 Tyrosine metabolism	1	279	47	11688	0.679475	0.891329	[ENSSSCG00000031892]	0.995287
04341 Hedgehog signaling pathway - fly	1	279	47	11688	0.679475	0.891329	[ENSSSCG00000013445]	0.995287
00590 Arachidonic acid metabolism	2	279	98	11688	0.683018	0.854948	[ENSSSCG00000037940, ENSSSCG00000005688]	0.99117
04658 Th1 and Th2 cell differentiation	5	279	242	11688	0.689692	0.865547	[ENSSSCG00000016057, ENSSSCG00000039311, ENSSSCG00000006309, ENSSSCG00000006308, ENSSSCG00000016059]	0.996222
04623 Cytosolic DNA-sensing pathway	2	279	102	11688	0.704083	0.821421	[ENSSSCG00000034979, ENSSSCG00000020970]	1.01232
05142 Chagas disease (American trypanosomiasis)	5	279	247	11688	0.706754	0.848026	[ENSSSCG00000029279, ENSSSCG00000006309, ENSSSCG00000006308, ENSSSCG00000013473, ENSSSCG00000020970]	1.0115
04726 Serotonergic synapse	3	279	152	11688	0.707527	0.826825	[ENSSSCG00000033949, ENSSSCG00000001863, ENSSSCG00000031104]	1.00798
00510 N-Glycan biosynthesis	1	279	51	11688	0.70912	0.821421	[ENSSSCG00000029174]	1.00566
05211 Renal cell carcinoma	2	279	103	11688	0.709164	0.813446	[ENSSSCG00000005719, ENSSSCG00000009048]	1.00117
05030 Cocaine addiction	1	279	53	11688	0.722901	0.790424	[ENSSSCG00000017121]	1.01597
04670 Leukocyte transendothelial migration	5	279	252	11688	0.723155	0.8312	[ENSSSCG00000040913, ENSSSCG00000031493, ENSSSCG00000031104, ENSSSCG00000022676, ENSSSCG00000039416]	1.01177
01522 Endocrine resistance	3	279	156	11688	0.723984	0.805624	[ENSSSCG00000007268, ENSSSCG00000004088, ENSSSCG00000025777]	1.00841
04066 HIF-1 signaling pathway	4	279	205	11688	0.725488	0.817414	[ENSSSCG00000013448, ENSSSCG00000011158, ENSSSCG00000031104, ENSSSCG00000020970]	1.00601
Cellular community - eukaryotes	23	279	1067	11688	0.728374	0.903024	[ENSSSCG00000035547, ENSSSCG00000029761, ENSSSCG00000008844, ENSSSCG00000029279, ENSSSCG00000013437, ENSSSCG00000040913, ENSSSCG00000013439, ENSSSCG00000031104, ENSSSCG00000013453, ENSSSCG00000012378, ENSSSCG00000002639, ENSSSCG00000016035, ENSSSCG00000016123, ENSSSCG00000005719, ENSSSCG00000016034, ENSSSCG00000009040, ENSSSCG00000038673, ENSSSCG00000013490, ENSSSCG00000029511, ENSSSCG00000025821…	1.00554
05216 Thyroid cancer	1	279	55	11688	0.736031	0.761681	[ENSSSCG00000029761]	1.01164
04659 Th17 cell differentiation	5	279	257	11688	0.738892	0.815029	[ENSSSCG00000016057, ENSSSCG00000039311, ENSSSCG00000006309, ENSSSCG00000006308, ENSSSCG00000020970]	1.01112
05169 Epstein-Barr virus infection	8	279	399	11688	0.74151	0.839949	[ENSSSCG00000034979, ENSSSCG00000031619, ENSSSCG00000006250, ENSSSCG00000039951, ENSSSCG00000005711, ENSSSCG00000013315, ENSSSCG00000025821, ENSSSCG00000005059]	1.01027
00062 Fatty acid elongation	1	279	56	11688	0.742362	0.74808	[ENSSSCG00000002681]	1.00703
04214 Apoptosis - fly	3	279	161	11688	0.743532	0.780605	[ENSSSCG00000035547, ENSSSCG00000033964, ENSSSCG00000026784]	1.00425
05110 Vibrio cholerae infection	2	279	111	11688	0.74724	0.754819	[ENSSSCG00000031104, ENSSSCG00000034302]	1.00491
04742 Taste transduction	4	279	212	11688	0.74935	0.790424	[ENSSSCG00000005430, ENSSSCG00000012503, ENSSSCG00000015694, ENSSSCG00000012380]	1.00342
04621 NOD-like receptor signaling pathway	4	279	213	11688	0.752626	0.786713	[ENSSSCG00000016057, ENSSSCG00000031493, ENSSSCG00000015690, ENSSSCG00000020970]	1.0035
04664 Fc epsilon RI signaling pathway	3	279	165	11688	0.758368	0.761681	[ENSSSCG00000006250, ENSSSCG00000039951, ENSSSCG00000031104]	1.00685
04142 Lysosome	2	279	114	11688	0.76038	0.734956	[ENSSSCG00000008867, ENSSSCG00000002645]	1.00525
00565 Ether lipid metabolism	1	279	59	11688	0.760462	0.710042	[ENSSSCG00000037940]	1.00111
04520 Adherens junction	3	279	166	11688	0.761967	0.757093	[ENSSSCG00000029761, ENSSSCG00000016123, ENSSSCG00000029511]	0.998881
05215 Prostate cancer	3	279	167	11688	0.765523	0.752559	[ENSSSCG00000007268, ENSSSCG00000038673, ENSSSCG00000008841]	0.999344
03030 DNA replication	1	279	60	11688	0.766208	0.698208	[ENSSSCG00000035564]	0.996071
00564 Glycerophospholipid metabolism	2	279	120	11688	0.784897	0.698208	[ENSSSCG00000012376, ENSSSCG00000037940]	1.01613
05340 Primary immunodeficiency	3	279	175	11688	0.792441	0.718157	[ENSSSCG00000025042, ENSSSCG00000039951, ENSSSCG00000038503]	1.02166
Xenobiotics biodegradation and metabolism	2	279	123	11688	0.796312	0.681178	[ENSSSCG00000031892, ENSSSCG00000005717]	1.02243
03013 RNA transport	2	279	123	11688	0.796312	0.681178	[ENSSSCG00000026617, ENSSSCG00000031619]	1.02243
05217 Basal cell carcinoma	1	279	66	11688	0.797917	0.634734	[ENSSSCG00000009045]	1.01612
04975 Fat digestion and absorption	1	279	66	11688	0.797917	0.634734	[ENSSSCG00000037940]	1.01612
00140 Steroid hormone biosynthesis	1	279	67	11688	0.802768	0.625261	[ENSSSCG00000002681]	1.01402
Cardiovascular diseases	13	279	664	11688	0.807655	0.820184	[ENSSSCG00000028561, ENSSSCG00000035547, ENSSSCG00000008844, ENSSSCG00000031493, ENSSSCG00000013318, ENSSSCG00000039951, ENSSSCG00000034178, ENSSSCG00000032698, ENSSSCG00000005706, ENSSSCG00000015690, ENSSSCG00000001863, ENSSSCG00000005701, ENSSSCG00000020970]	1.01608
00010 Glycolysis / Gluconeogenesis	2	279	128	11688	0.814151	0.65457	[ENSSSCG00000031892, ENSSSCG00000011158]	1.02014
05321 Inflammatiory bowel disease (IBD)	3	279	183	11688	0.816746	0.686762	[ENSSSCG00000016057, ENSSSCG00000016059, ENSSSCG00000020970]	1.0193
04650 Natural killer cell mediated cytotoxicity	5	279	286	11688	0.817383	0.732386	[ENSSSCG00000039311, ENSSSCG00000006309, ENSSSCG00000006308, ENSSSCG00000039951, ENSSSCG00000031104]	1.01603
04150 mTOR signaling pathway	4	279	237	11688	0.821715	0.707046	[ENSSSCG00000038673, ENSSSCG00000026433, ENSSSCG00000002633, ENSSSCG00000031104]	1.01736
04630 Jak-STAT signaling pathway	4	279	237	11688	0.821715	0.707046	[ENSSSCG00000016057, ENSSSCG00000032332, ENSSSCG00000016059, ENSSSCG00000020970]	1.01736
00260 Glycine, serine and threonine metabolism	1	279	72	11688	0.825338	0.58184	[ENSSSCG00000040779]	1.0138
04810 Regulation of actin cytoskeleton	8	279	441	11688	0.83191	0.759954	[ENSSSCG00000026294, ENSSSCG00000040913, ENSSSCG00000013490, ENSSSCG00000012474, ENSSSCG00000034630, ENSSSCG00000006248, ENSSSCG00000022676, ENSSSCG00000008841]	1.01787
Cell motility	8	279	441	11688	0.83191	0.759954	[ENSSSCG00000026294, ENSSSCG00000040913, ENSSSCG00000013490, ENSSSCG00000012474, ENSSSCG00000034630, ENSSSCG00000006248, ENSSSCG00000022676, ENSSSCG00000008841]	1.01787
05323 Rheumatoid arthritis	4	279	243	11688	0.836275	0.689588	[ENSSSCG00000028561, ENSSSCG00000016122, ENSSSCG00000039951, ENSSSCG00000020970]	1.01524
00980 Metabolism of xenobiotics by cytochrome P450	1	279	75	11688	0.837624	0.558566	[ENSSSCG00000031892]	1.01294
04662 B cell receptor signaling pathway	3	279	191	11688	0.8386	0.657997	[ENSSSCG00000039311, ENSSSCG00000006250, ENSSSCG00000039951]	1.01021
04151 PI3K-Akt signaling pathway	12	279	638	11688	0.840488	0.787946	[ENSSSCG00000008842, ENSSSCG00000016035, ENSSSCG00000008844, ENSSSCG00000016034, ENSSSCG00000038673, ENSSSCG00000033949, ENSSSCG00000026433, ENSSSCG00000039951, ENSSSCG00000005710, ENSSSCG00000031104, ENSSSCG00000020970, ENSSSCG00000008841]	1.00859
00982 Drug metabolism - cytochrome P450	1	279	76	11688	0.841525	0.551217	[ENSSSCG00000031892]	1.00596
04550 Signaling pathways regulating pluripotency of stem cells	3	279	194	11688	0.846199	0.647822	[ENSSSCG00000013437, ENSSSCG00000009040, ENSSSCG00000013439]	1.00769
04512 ECM-receptor interaction	4	279	248	11688	0.84764	0.675685	[ENSSSCG00000016035, ENSSSCG00000016034, ENSSSCG00000005699, ENSSSCG00000005710]	1.00557
03020 RNA polymerase	1	279	78	11688	0.84905	0.537083	[ENSSSCG00000034979]	1.00342
04923 Regulation of lipolysis in adipocyte	1	279	79	11688	0.852677	0.530284	[ENSSSCG00000001844]	1.00391
03050 Proteasome	1	279	79	11688	0.852677	0.530284	[ENSSSCG00000013315]	1.00391
05410 Hypertrophic cardiomyopathy (HCM)	2	279	143	11688	0.859586	0.585909	[ENSSSCG00000001863, ENSSSCG00000020970]	1.00446
05014 Amyotrophic lateral sclerosis (ALS)	2	279	144	11688	0.862223	0.58184	[ENSSSCG00000035547, ENSSSCG00000039311]	1.00378
05222 Small cell lung cancer	3	279	202	11688	0.864965	0.622165	[ENSSSCG00000007268, ENSSSCG00000038673, ENSSSCG00000005710]	1.00323
Glycan biosynthesis and metabolism	5	279	321	11688	0.885698	0.652531	[ENSSSCG00000007244, ENSSSCG00000012075, ENSSSCG00000029174, ENSSSCG00000005716, ENSSSCG00000002645]	1.02347
04530 Tight junction	5	279	323	11688	0.888842	0.64849	[ENSSSCG00000035547, ENSSSCG00000016123, ENSSSCG00000040913, ENSSSCG00000025821, ENSSSCG00000012378]	1.02332
05131 Shigellosis	2	279	156	11688	0.890512	0.537083	[ENSSSCG00000005706, ENSSSCG00000040913]	1.02147
04624 Toll and Imd signaling pathway	1	279	92	11688	0.892637	0.455353	[ENSSSCG00000016042]	1.02016
05332 Graft-versus-host disease	2	279	158	11688	0.894669	0.530284	[ENSSSCG00000028561, ENSSSCG00000020970]	1.01875
03420 Nucleotide excision repair	1	279	93	11688	0.89522	0.450457	[ENSSSCG00000039771]	1.01567
04930 Type II diabetes mellitus	1	279	95	11688	0.900202	0.440973	[ENSSSCG00000032332]	1.01762
04931 Insulin resistance	2	279	164	11688	0.906278	0.510884	[ENSSSCG00000038673, ENSSSCG00000020970]	1.02079
00071 Fatty acid degradation	1	279	98	11688	0.907236	0.427474	[ENSSSCG00000031892]	1.01819
04940 Type I diabetes mellitus	2	279	165	11688	0.908093	0.507788	[ENSSSCG00000028561, ENSSSCG00000008854]	1.0155
01212 Fatty acid metabolism	1	279	99	11688	0.909469	0.423156	[ENSSSCG00000002681]	1.01341
04380 Osteoclast differentiation	3	279	228	11688	0.912775	0.551217	[ENSSSCG00000016057, ENSSSCG00000031493, ENSSSCG00000039311]	1.01347
04115 p53 signaling pathway	2	279	169	11688	0.915029	0.495769	[ENSSSCG00000022689, ENSSSCG00000038673]	1.01237
05320 Autoimmune thyroid disease	3	279	233	11688	0.919988	0.539388	[ENSSSCG00000028561, ENSSSCG00000016122, ENSSSCG00000039951]	1.01426
04152 AMPK signaling pathway	3	279	233	11688	0.919988	0.539388	[ENSSSCG00000031450, ENSSSCG00000026433, ENSSSCG00000011158]	1.01426
03320 PPAR signaling pathway	2	279	173	11688	0.921473	0.484306	[ENSSSCG00000001844, ENSSSCG00000029511]	1.00877
05144 Malaria	2	279	175	11688	0.924521	0.478771	[ENSSSCG00000009046, ENSSSCG00000020970]	1.00857
04668 TNF signaling pathway	2	279	176	11688	0.926002	0.476051	[ENSSSCG00000035547, ENSSSCG00000020970]	1.00666
05020 Prion diseases	1	279	110	11688	0.930764	0.380841	[ENSSSCG00000020970]	1.00833
05120 Epithelial cell signaling in Helicobacter pylori infection	1	279	111	11688	0.932433	0.37741	[ENSSSCG00000006250]	1.00664
04145 Phagosome	4	279	306	11688	0.937456	0.547614	[ENSSSCG00000002639, ENSSSCG00000002669, ENSSSCG00000031493, ENSSSCG00000039951]	1.00857
01524 Platinum drug resistance	2	279	187	11688	0.94059	0.448048	[ENSSSCG00000035547, ENSSSCG00000035967]	1.00847
05412 Arrhythmogenic right ventricular cardiomyopathy (ARVC)	1	279	117	11688	0.941635	0.358055	[ENSSSCG00000001863]	1.00613
05414 Dilated cardiomyopathy (DCM)	2	279	190	11688	0.944069	0.440973	[ENSSSCG00000039951, ENSSSCG00000001863]	1.00529
05134 Legionellosis	1	279	119	11688	0.944415	0.352038	[ENSSSCG00000020970]	1.00224
05330 Allograft rejection	2	279	195	11688	0.949442	0.429666	[ENSSSCG00000028561, ENSSSCG00000039951]	1.00416
05145 Toxoplasmosis	2	279	198	11688	0.952426	0.423156	[ENSSSCG00000016057, ENSSSCG00000005710]	1.00391
05416 Viral myocarditis	3	279	270	11688	0.958585	0.465472	[ENSSSCG00000028561, ENSSSCG00000005706, ENSSSCG00000039951]	1.007
05162 Measles	4	279	332	11688	0.959229	0.504729	[ENSSSCG00000028561, ENSSSCG00000016057, ENSSSCG00000039951, ENSSSCG00000020970]	1.00429
04213 Longevity regulating pathway - multiple species	1	279	133	11688	0.960514	0.314981	[ENSSSCG00000005711]	1.00228
05322 Systemic lupus erythematosus	4	279	338	11688	0.963143	0.495769	[ENSSSCG00000028561, ENSSSCG00000008855, ENSSSCG00000039951, ENSSSCG00000006304]	1.00167
04212 Longevity regulating pathway - worm	1	279	144	11688	0.969826	0.29092	[ENSSSCG00000038673]	1.00527
05203 Viral carcinogenesis	3	279	291	11688	0.97189	0.431881	[ENSSSCG00000006250, ENSSSCG00000005711, ENSSSCG00000005059]	1.00407
Immune diseases	10	279	693	11688	0.972072	0.604509	[ENSSSCG00000028561, ENSSSCG00000008855, ENSSSCG00000016057, ENSSSCG00000016122, ENSSSCG00000025042, ENSSSCG00000039951, ENSSSCG00000016059, ENSSSCG00000006304, ENSSSCG00000020970, ENSSSCG00000038503]	1.00095
05150 Staphylococcus aureus infection	2	279	239	11688	0.979618	0.350565	[ENSSSCG00000039951, ENSSSCG00000031899]	1.0054
Lipid metabolism	6	279	504	11688	0.982894	0.49872	[ENSSSCG00000031892, ENSSSCG00000002681, ENSSSCG00000008857, ENSSSCG00000012376, ENSSSCG00000037940, ENSSSCG00000005688]	1.00545
05310 Asthma	1	279	175	11688	0.985881	0.239386	[ENSSSCG00000039951]	1.00521
Aging	3	279	330	11688	0.986614	0.380841	[ENSSSCG00000038673, ENSSSCG00000026433, ENSSSCG00000005711]	1.00268
04211 Longevity regulating pathway - mammal	1	279	185	11688	0.988953	0.226446	[ENSSSCG00000026433]	1.0018
05160 Hepatitis C	1	279	207	11688	0.993567	0.202379	[ENSSSCG00000016057]	1.00321
Organismal Systems	107	279	5800	11688	0.99995	0.772844	[ENSSSCG00000038827, ENSSSCG00000029279, ENSSSCG00000031592, ENSSSCG00000007240, ENSSSCG00000016123, ENSSSCG00000016122, ENSSSCG00000038673, ENSSSCG00000006309, ENSSSCG00000032728, ENSSSCG00000013490, ENSSSCG00000006308, ENSSSCG00000026433, ENSSSCG00000006305, ENSSSCG00000020970, ENSSSCG00000026294, ENSSSCG00000004088, ENSSSCG00000035547, ENSSSCG00000034979, ENSSSCG00000008869, ENSSSCG00000024791…	1.0064
Sensory system	11	279	2158	11688	1	0.213539	[ENSSSCG00000005430, ENSSSCG00000012503, ENSSSCG00000015694, ENSSSCG00000008869, ENSSSCG00000013318, ENSSSCG00000012380, ENSSSCG00000033949, ENSSSCG00000034178, ENSSSCG00000012379, ENSSSCG00000031104, ENSSSCG00000032698]	1.00322
04740 Olfactory transduction	5	279	1802	11688	1	0.116239	[ENSSSCG00000013318, ENSSSCG00000033949, ENSSSCG00000034178, ENSSSCG00000012379, ENSSSCG00000032698]	1

## Sheet: Gene ontology
GO_Name	GO_ID	GO_Level	P_value	EnrichmentScore	HitsGenesCountsInSelectedSet	HitsGenesCountsInBackground	AllGenesCountsInSelectedSet	AllGenesCountsInBackground	GenesOfSelectedSetInGOterm	corrected p-value(BH method)	Type
cytoskeletal anchoring at nuclear membrane	GO:0090286	7	0.000103488	14.5495	4	10	364	13240	ENSSSCG00000004082,ENSSSCG00000004081,ENSSSCG00000007256,ENSSSCG00000021273,	0.444377	BP
primary metabolic process	GO:0044238	3	0.000530802	1.1491	237	7502	364	13240	ENSSSCG00000006310,ENSSSCG00000008854,ENSSSCG00000008857,ENSSSCG00000008858,ENSSSCG00000034905,ENSSSCG00000032846,ENSSSCG00000015387,ENSSSCG00000006308,ENSSSCG00000006305,ENSSSCG00000008860,ENSSSCG00000006303,ENSSSCG00000020970,ENSSSCG00000006302,ENSSSCG00000029547,ENSSSCG00000006301,ENSSSCG00000008866,ENSSSCG00000033800,ENSSSCG00000008867,ENSSSCG00000008868,ENSSSCG00000008870,ENSSSCG00000005688,…	1	BP
mast cell proliferation	GO:0070662	5	0.000753815	36.3736	2	2	364	13240	ENSSSCG00000006250,ENSSSCG00000035495,	1	BP
regulation of mast cell proliferation	GO:0070666	7	0.000753815	36.3736	2	2	364	13240	ENSSSCG00000006250,ENSSSCG00000035495,	1	BP
positive regulation of mast cell proliferation	GO:0070668	8	0.000753815	36.3736	2	2	364	13240	ENSSSCG00000006250,ENSSSCG00000035495,	1	BP
organ or tissue specific immune response	GO:0002251	4	0.000786778	9.09341	4	16	364	13240	ENSSSCG00000020970,ENSSSCG00000006298,ENSSSCG00000007261,ENSSSCG00000007260,	0.563071	BP
membrane fission	GO:0090148	6	0.00153025	12.1245	3	9	364	13240	ENSSSCG00000012077,ENSSSCG00000012076,ENSSSCG00000007272,	0.938698	BP
positive regulation of nitric-oxide synthase activity	GO:0051000	8	0.00214172	10.9121	3	10	364	13240	ENSSSCG00000017118,ENSSSCG00000035715,ENSSSCG00000025777,	1	BP
negative regulation of endodermal cell differentiation	GO:1903225	9	0.00222022	24.2491	2	3	364	13240	ENSSSCG00000016035,ENSSSCG00000001847,	1	BP
mast cell differentiation	GO:0060374	8	0.00222022	24.2491	2	3	364	13240	ENSSSCG00000008842,ENSSSCG00000040875,	1	BP
organic substance metabolic process	GO:0071704	3	0.00267375	1.12112	241	7819	364	13240	ENSSSCG00000006310,ENSSSCG00000008854,ENSSSCG00000008857,ENSSSCG00000008858,ENSSSCG00000034905,ENSSSCG00000032846,ENSSSCG00000015387,ENSSSCG00000006308,ENSSSCG00000006305,ENSSSCG00000008860,ENSSSCG00000006303,ENSSSCG00000020970,ENSSSCG00000006302,ENSSSCG00000029547,ENSSSCG00000006301,ENSSSCG00000008866,ENSSSCG00000033800,ENSSSCG00000008867,ENSSSCG00000008868,ENSSSCG00000008870,ENSSSCG00000005688,…	1	BP
regulation of cell-cell adhesion	GO:0022407	5	0.00285446	2.18789	16	266	364	13240	ENSSSCG00000016122,ENSSSCG00000032728,ENSSSCG00000020970,ENSSSCG00000033954,ENSSSCG00000028561,ENSSSCG00000007239,ENSSSCG00000005055,ENSSSCG00000006250,ENSSSCG00000006298,ENSSSCG00000040157,ENSSSCG00000024687,ENSSSCG00000032241,ENSSSCG00000005706,ENSSSCG00000005701,ENSSSCG00000035230,ENSSSCG00000028602,	1	BP
regulation of developmental pigmentation	GO:0048070	4	0.0037691	9.09341	3	12	364	13240	ENSSSCG00000008842,ENSSSCG00000029279,ENSSSCG00000035495,	1	BP
regulation of toll-like receptor signaling pathway	GO:0034121	8	0.00407954	4.66329	5	39	364	13240	ENSSSCG00000031493,ENSSSCG00000006250,ENSSSCG00000007261,ENSSSCG00000025777,ENSSSCG00000032085,	1	BP
negative regulation of toll-like receptor 4 signaling pathway	GO:0034144	10	0.00435967	18.1868	2	4	364	13240	ENSSSCG00000006250,ENSSSCG00000007261,	1	BP
establishment of meiotic spindle localization	GO:0051295	8	0.00435967	18.1868	2	4	364	13240	ENSSSCG00000006248,ENSSSCG00000002635,	1	BP
regulation of microtubule binding	GO:1904526	6	0.00435967	18.1868	2	4	364	13240	ENSSSCG00000002633,ENSSSCG00000005706,	1	BP
regulation of DNA-dependent DNA replication initiation	GO:0030174	10	0.00435967	18.1868	2	4	364	13240	ENSSSCG00000040355,ENSSSCG00000002651,	1	BP
nuclear membrane organization	GO:0071763	6	0.00435967	18.1868	2	4	364	13240	ENSSSCG00000005683,ENSSSCG00000034518,	1	BP
chaperone-mediated protein transport	GO:0072321	7	0.00435967	18.1868	2	4	364	13240	ENSSSCG00000022757,ENSSSCG00000034518,	1	BP
regulation of regulatory T cell differentiation	GO:0045589	10	0.00480083	8.39391	3	13	364	13240	ENSSSCG00000016122,ENSSSCG00000028561,ENSSSCG00000024687,	0.981655	BP
regulation of phospholipase C activity	GO:1900274	8	0.00480083	8.39391	3	13	364	13240	ENSSSCG00000008841,ENSSSCG00000025777,ENSSSCG00000005706,	0.981655	BP
nucleobase metabolic process	GO:0009112	7	0.00520378	5.59594	4	26	364	13240	ENSSSCG00000029761,ENSSSCG00000004092,ENSSSCG00000002650,ENSSSCG00000005717,	0.971523	BP
megakaryocyte differentiation	GO:0030219	7	0.00520378	5.59594	4	26	364	13240	ENSSSCG00000033954,ENSSSCG00000008842,ENSSSCG00000001858,ENSSSCG00000040875,	0.971523	BP
negative regulation of cell aging	GO:0090344	6	0.00598687	7.79435	3	14	364	13240	ENSSSCG00000017118,ENSSSCG00000005706,ENSSSCG00000013481,	1	BP
megakaryocyte development	GO:0035855	7	0.00598687	7.79435	3	14	364	13240	ENSSSCG00000033954,ENSSSCG00000008842,ENSSSCG00000040875,	1	BP
regulation of DNA replication	GO:0006275	8	0.00637603	3.18269	7	80	364	13240	ENSSSCG00000040355,ENSSSCG00000008841,ENSSSCG00000009457,ENSSSCG00000002651,ENSSSCG00000015694,ENSSSCG00000035495,ENSSSCG00000028602,	1	BP
positive regulation of oxidoreductase activity	GO:0051353	6	0.0068264	5.19623	4	28	364	13240	ENSSSCG00000017118,ENSSSCG00000035715,ENSSSCG00000025777,ENSSSCG00000005706,	1	BP
regulation of endodermal cell differentiation	GO:1903224	8	0.00713425	14.5495	2	5	364	13240	ENSSSCG00000016035,ENSSSCG00000001847,	1	BP
mucosal immune response	GO:0002385	5	0.00733282	7.27473	3	15	364	13240	ENSSSCG00000006298,ENSSSCG00000007261,ENSSSCG00000007260,	1	BP
embryonic hemopoiesis	GO:0035162	7	0.00733282	7.27473	3	15	364	13240	ENSSSCG00000008842,ENSSSCG00000040875,ENSSSCG00000035495,	1	BP
regulatory T cell differentiation	GO:0045066	9	0.00733282	7.27473	3	15	364	13240	ENSSSCG00000016122,ENSSSCG00000028561,ENSSSCG00000024687,	1	BP
purine nucleobase metabolic process	GO:0006144	8	0.00733282	7.27473	3	15	364	13240	ENSSSCG00000029761,ENSSSCG00000004092,ENSSSCG00000002650,	1	BP
positive regulation of protein catabolic process	GO:0045732	8	0.00812241	2.44118	10	149	364	13240	ENSSSCG00000017116,ENSSSCG00000000927,ENSSSCG00000027457,ENSSSCG00000004078,ENSSSCG00000032332,ENSSSCG00000002648,ENSSSCG00000013460,ENSSSCG00000013467,ENSSSCG00000013481,ENSSSCG00000037791,	1	BP
positive regulation of monooxygenase activity	GO:0032770	7	0.00884345	6.82005	3	16	364	13240	ENSSSCG00000017118,ENSSSCG00000035715,ENSSSCG00000025777,	1	BP
grooming behavior	GO:0007625	4	0.00884345	6.82005	3	16	364	13240	ENSSSCG00000008419,ENSSSCG00000002650,ENSSSCG00000005705,	1	BP
development of primary female sexual characteristics	GO:0046545	5	0.00940877	3.30669	6	66	364	13240	ENSSSCG00000008841,ENSSSCG00000008842,ENSSSCG00000009457,ENSSSCG00000025777,ENSSSCG00000024687,ENSSSCG00000022290,	1	BP
single organismal cell-cell adhesion	GO:0016337	5	0.00944925	1.8443	18	355	364	13240	ENSSSCG00000016122,ENSSSCG00000032728,ENSSSCG00000020970,ENSSSCG00000033954,ENSSSCG00000028561,ENSSSCG00000008841,ENSSSCG00000008842,ENSSSCG00000007239,ENSSSCG00000005055,ENSSSCG00000006250,ENSSSCG00000006298,ENSSSCG00000040157,ENSSSCG00000024687,ENSSSCG00000032241,ENSSSCG00000005706,ENSSSCG00000005701,ENSSSCG00000035230,ENSSSCG00000028602,	1	BP
positive regulation of cell-matrix adhesion	GO:0001954	7	0.00983559	4.69337	4	31	364	13240	ENSSSCG00000008844,ENSSSCG00000001858,ENSSSCG00000002684,ENSSSCG00000005706,	1	BP
pigmentation	GO:0043473	3	0.0101018	3.25734	6	67	364	13240	ENSSSCG00000033954,ENSSSCG00000008842,ENSSSCG00000029279,ENSSSCG00000021647,ENSSSCG00000020924,ENSSSCG00000035495,	1	BP
regulation of toll-like receptor 2 signaling pathway	GO:0034135	9	0.0105076	12.1245	2	6	364	13240	ENSSSCG00000031493,ENSSSCG00000006250,	1	BP
regulation of pigment cell differentiation	GO:0050932	6	0.0105076	12.1245	2	6	364	13240	ENSSSCG00000029279,ENSSSCG00000035495,	1	BP
negative regulation of actin nucleation	GO:0051126	13	0.0105076	12.1245	2	6	364	13240	ENSSSCG00000026294,ENSSSCG00000001850,	1	BP
ectopic germ cell programmed cell death	GO:0035234	7	0.0105076	12.1245	2	6	364	13240	ENSSSCG00000008842,ENSSSCG00000035495,	1	BP
dynamin family protein polymerization involved in membrane fission	GO:0003373	9	0.0105076	12.1245	2	6	364	13240	ENSSSCG00000012077,ENSSSCG00000012076,	1	BP
dynamin family protein polymerization involved in mitochondrial fission	GO:0003374	10	0.0105076	12.1245	2	6	364	13240	ENSSSCG00000012077,ENSSSCG00000012076,	1	BP
regulation of melanocyte differentiation	GO:0045634	7	0.0105076	12.1245	2	6	364	13240	ENSSSCG00000029279,ENSSSCG00000035495,	1	BP
female meiosis I	GO:0007144	9	0.0105076	12.1245	2	6	364	13240	ENSSSCG00000004077,ENSSSCG00000034522,	1	BP
regulation of nitric-oxide synthase activity	GO:0050999	7	0.0105227	6.41888	3	17	364	13240	ENSSSCG00000017118,ENSSSCG00000035715,ENSSSCG00000025777,	0.922136	BP
melanocyte differentiation	GO:0030318	7	0.0105227	6.41888	3	17	364	13240	ENSSSCG00000008842,ENSSSCG00000029279,ENSSSCG00000035495,	0.922136	BP
import into cell	GO:0098657	5	0.0108132	3.71159	5	49	364	13240	ENSSSCG00000017121,ENSSSCG00000034518,ENSSSCG00000006296,ENSSSCG00000039413,ENSSSCG00000012386,	0.91043	BP
microtubule-based process	GO:0007017	3	0.0110724	1.65335	24	528	364	13240	ENSSSCG00000006305,ENSSSCG00000040224,ENSSSCG00000005678,ENSSSCG00000008852,ENSSSCG00000005060,ENSSSCG00000004077,ENSSSCG00000006248,ENSSSCG00000032698,ENSSSCG00000001858,ENSSSCG00000007272,ENSSSCG00000001840,ENSSSCG00000007253,ENSSSCG00000040157,ENSSSCG00000007247,ENSSSCG00000038816,ENSSSCG00000030174,ENSSSCG00000002639,ENSSSCG00000002635,ENSSSCG00000002633,ENSSSCG00000023677,ENSSSCG00000031800,…	0.914327	BP
purine-containing compound metabolic process	GO:0072521	5	0.011314	1.7766	19	389	364	13240	ENSSSCG00000006305,ENSSSCG00000006302,ENSSSCG00000008866,ENSSSCG00000008870,ENSSSCG00000017114,ENSSSCG00000029761,ENSSSCG00000040779,ENSSSCG00000031733,ENSSSCG00000004092,ENSSSCG00000030016,ENSSSCG00000004078,ENSSSCG00000021991,ENSSSCG00000006296,ENSSSCG00000006294,ENSSSCG00000020686,ENSSSCG00000002650,ENSSSCG00000002648,ENSSSCG00000011158,ENSSSCG00000012375,	0.916648	BP
regulation of calcium ion import	GO:0090279	9	0.0115955	3.16292	6	69	364	13240	ENSSSCG00000005055,ENSSSCG00000031493,ENSSSCG00000006250,ENSSSCG00000001975,ENSSSCG00000005706,ENSSSCG00000002671,	0.922058	BP
skeletal system development	GO:0001501	5	0.012005	1.7987	18	364	364	13240	ENSSSCG00000032846,ENSSSCG00000029547,ENSSSCG00000033954,ENSSSCG00000016035,ENSSSCG00000040779,ENSSSCG00000008841,ENSSSCG00000008842,ENSSSCG00000029279,ENSSSCG00000004092,ENSSSCG00000033968,ENSSSCG00000001832,ENSSSCG00000030597,ENSSSCG00000007248,ENSSSCG00000009040,ENSSSCG00000009045,ENSSSCG00000032265,ENSSSCG00000039541,ENSSSCG00000040875,	0.937265	BP
biological adhesion	GO:0022610	2	0.0120159	1.49722	34	826	364	13240	ENSSSCG00000016122,ENSSSCG00000032728,ENSSSCG00000020970,ENSSSCG00000033954,ENSSSCG00000016034,ENSSSCG00000028561,ENSSSCG00000029771,ENSSSCG00000008841,ENSSSCG00000008842,ENSSSCG00000008844,ENSSSCG00000007246,ENSSSCG00000007239,ENSSSCG00000005055,ENSSSCG00000006250,ENSSSCG00000034518,ENSSSCG00000008419,ENSSSCG00000001858,ENSSSCG00000006298,ENSSSCG00000006296,ENSSSCG00000007260,ENSSSCG00000001832,…	0.921363	BP
regulation of homotypic cell-cell adhesion	GO:0034110	6	0.012374	6.06227	3	18	364	13240	ENSSSCG00000033954,ENSSSCG00000007239,ENSSSCG00000006250,	0.932174	BP
positive regulation of cytosolic calcium ion concentration	GO:0007204	12	0.012793	2.40708	9	136	364	13240	ENSSSCG00000008841,ENSSSCG00000031493,ENSSSCG00000006250,ENSSSCG00000001975,ENSSSCG00000006298,ENSSSCG00000025777,ENSSSCG00000005706,ENSSSCG00000012386,ENSSSCG00000013473,	0.947121	BP
biosynthetic process	GO:0009058	3	0.0134325	1.17795	132	4076	364	13240	ENSSSCG00000006310,ENSSSCG00000008857,ENSSSCG00000034905,ENSSSCG00000032846,ENSSSCG00000006308,ENSSSCG00000006305,ENSSSCG00000008860,ENSSSCG00000006303,ENSSSCG00000020970,ENSSSCG00000006302,ENSSSCG00000029547,ENSSSCG00000008866,ENSSSCG00000008870,ENSSSCG00000005688,ENSSSCG00000005680,ENSSSCG00000017112,ENSSSCG00000040248,ENSSSCG00000005432,ENSSSCG00000017118,ENSSSCG00000017116,ENSSSCG00000017121,…	0.977612	BP
cell-cell adhesion	GO:0098609	4	0.0135837	1.6436	23	509	364	13240	ENSSSCG00000016122,ENSSSCG00000032728,ENSSSCG00000020970,ENSSSCG00000033954,ENSSSCG00000028561,ENSSSCG00000029771,ENSSSCG00000008841,ENSSSCG00000008842,ENSSSCG00000007239,ENSSSCG00000005055,ENSSSCG00000006250,ENSSSCG00000008419,ENSSSCG00000006298,ENSSSCG00000040157,ENSSSCG00000024687,ENSSSCG00000032241,ENSSSCG00000002642,ENSSSCG00000005719,ENSSSCG00000002684,ENSSSCG00000005706,ENSSSCG00000005701,…	0.972138	BP
regulation of DNA-dependent DNA replication	GO:0090329	9	0.0135943	4.27925	4	34	364	13240	ENSSSCG00000040355,ENSSSCG00000009457,ENSSSCG00000002651,ENSSSCG00000015694,	0.956951	BP
negative regulation of protein kinase B signaling	GO:0051898	9	0.0135943	4.27925	4	34	364	13240	ENSSSCG00000001858,ENSSSCG00000016047,ENSSSCG00000005719,ENSSSCG00000032090,	0.956951	BP
regulation of cellular metabolic process	GO:0031323	5	0.0136867	1.17504	134	4148	364	13240	ENSSSCG00000006310,ENSSSCG00000006308,ENSSSCG00000008860,ENSSSCG00000006303,ENSSSCG00000020970,ENSSSCG00000006302,ENSSSCG00000029547,ENSSSCG00000006301,ENSSSCG00000008866,ENSSSCG00000033800,ENSSSCG00000005680,ENSSSCG00000038048,ENSSSCG00000017112,ENSSSCG00000040248,ENSSSCG00000017118,ENSSSCG00000017116,ENSSSCG00000017121,ENSSSCG00000005427,ENSSSCG00000008892,ENSSSCG00000040355,ENSSSCG00000021971,…	0.93287	BP
positive regulation of phosphatidylinositol 3-kinase activity	GO:0043552	12	0.0143998	5.7432	3	19	364	13240	ENSSSCG00000008841,ENSSSCG00000005058,ENSSSCG00000006250,	0.966135	BP
negative regulation of gastrulation	GO:2000542	8	0.0144449	10.3925	2	7	364	13240	ENSSSCG00000016035,ENSSSCG00000001847,	0.954254	BP
male germ cell proliferation	GO:0002176	5	0.0144449	10.3925	2	7	364	13240	ENSSSCG00000001858,ENSSSCG00000026617,	0.954254	BP
nucleoside salvage	GO:0043174	9	0.0144449	10.3925	2	7	364	13240	ENSSSCG00000002650,ENSSSCG00000005717,	0.954254	BP
germ cell proliferation	GO:0036093	4	0.0144449	10.3925	2	7	364	13240	ENSSSCG00000001858,ENSSSCG00000026617,	0.954254	BP
regulation of nuclear division	GO:0051783	7	0.0145902	2.35513	9	139	364	13240	ENSSSCG00000028561,ENSSSCG00000008852,ENSSSCG00000004077,ENSSSCG00000034522,ENSSSCG00000006248,ENSSSCG00000007272,ENSSSCG00000002651,ENSSSCG00000023677,ENSSSCG00000013481,	0.907976	BP
regulation of cytosolic calcium ion concentration	GO:0051480	11	0.0146669	2.23151	10	163	364	13240	ENSSSCG00000008841,ENSSSCG00000031493,ENSSSCG00000006250,ENSSSCG00000001975,ENSSSCG00000006298,ENSSSCG00000025777,ENSSSCG00000027898,ENSSSCG00000005706,ENSSSCG00000012386,ENSSSCG00000013473,	0.899707	BP
collagen fibril organization	GO:0030199	6	0.0150238	4.15699	4	35	364	13240	ENSSSCG00000033954,ENSSSCG00000016035,ENSSSCG00000016034,ENSSSCG00000001832,	0.908624	BP
positive regulation of proteasomal protein catabolic process	GO:1901800	11	0.015038	2.98961	6	73	364	13240	ENSSSCG00000000927,ENSSSCG00000027457,ENSSSCG00000032332,ENSSSCG00000002648,ENSSSCG00000013467,ENSSSCG00000037791,	0.896851	BP
regulation of primary metabolic process	GO:0080090	5	0.0151666	1.17479	131	4056	364	13240	ENSSSCG00000006310,ENSSSCG00000006308,ENSSSCG00000008860,ENSSSCG00000006303,ENSSSCG00000020970,ENSSSCG00000006302,ENSSSCG00000029547,ENSSSCG00000006301,ENSSSCG00000008866,ENSSSCG00000033800,ENSSSCG00000005680,ENSSSCG00000038048,ENSSSCG00000017112,ENSSSCG00000040248,ENSSSCG00000017118,ENSSSCG00000017116,ENSSSCG00000017121,ENSSSCG00000005427,ENSSSCG00000008892,ENSSSCG00000040355,ENSSSCG00000021971,…	0.892131	BP
single organism cell adhesion	GO:0098602	4	0.0159178	1.71489	19	403	364	13240	ENSSSCG00000016122,ENSSSCG00000032728,ENSSSCG00000020970,ENSSSCG00000033954,ENSSSCG00000028561,ENSSSCG00000008841,ENSSSCG00000008842,ENSSSCG00000007239,ENSSSCG00000005055,ENSSSCG00000006250,ENSSSCG00000001858,ENSSSCG00000006298,ENSSSCG00000040157,ENSSSCG00000024687,ENSSSCG00000032241,ENSSSCG00000005706,ENSSSCG00000005701,ENSSSCG00000035230,ENSSSCG00000028602,	0.923665	BP
dicarboxylic acid metabolic process	GO:0043648	8	0.0160536	3.36793	5	54	364	13240	ENSSSCG00000004092,ENSSSCG00000023866,ENSSSCG00000016056,ENSSSCG00000020686,ENSSSCG00000005701,	0.919119	BP
DNA integrity checkpoint	GO:0031570	8	0.0165253	2.65224	7	96	364	13240	ENSSSCG00000006301,ENSSSCG00000040355,ENSSSCG00000007268,ENSSSCG00000001837,ENSSSCG00000002651,ENSSSCG00000013457,ENSSSCG00000013481,	0.933678	BP
phosphatidylinositol phosphorylation	GO:0046854	9	0.0165447	4.04151	4	36	364	13240	ENSSSCG00000032846,ENSSSCG00000015386,ENSSSCG00000016050,ENSSSCG00000013490,	0.922636	BP
negative regulation of toll-like receptor signaling pathway	GO:0034122	9	0.0166021	5.45604	3	20	364	13240	ENSSSCG00000006250,ENSSSCG00000007261,ENSSSCG00000032085,	0.913966	BP
negative regulation of meiotic cell cycle	GO:0051447	7	0.0166021	5.45604	3	20	364	13240	ENSSSCG00000004077,ENSSSCG00000006248,ENSSSCG00000013481,	0.913966	BP
ERK1 and ERK2 cascade	GO:0070371	11	0.0178088	2.07311	11	193	364	13240	ENSSSCG00000038048,ENSSSCG00000008841,ENSSSCG00000008844,ENSSSCG00000006250,ENSSSCG00000037910,ENSSSCG00000006248,ENSSSCG00000001858,ENSSSCG00000006298,ENSSSCG00000032241,ENSSSCG00000005719,ENSSSCG00000005706,	0.955885	BP
cell adhesion	GO:0007155	3	0.0178928	1.46382	33	820	364	13240	ENSSSCG00000016122,ENSSSCG00000032728,ENSSSCG00000020970,ENSSSCG00000033954,ENSSSCG00000016034,ENSSSCG00000028561,ENSSSCG00000029771,ENSSSCG00000008841,ENSSSCG00000008842,ENSSSCG00000008844,ENSSSCG00000007246,ENSSSCG00000007239,ENSSSCG00000005055,ENSSSCG00000006250,ENSSSCG00000034518,ENSSSCG00000008419,ENSSSCG00000001858,ENSSSCG00000006298,ENSSSCG00000006296,ENSSSCG00000001832,ENSSSCG00000021647,…	0.948539	BP
regulation of metabolic process	GO:0019222	4	0.0179193	1.1585	141	4427	364	13240	ENSSSCG00000006310,ENSSSCG00000006308,ENSSSCG00000008860,ENSSSCG00000006303,ENSSSCG00000020970,ENSSSCG00000006302,ENSSSCG00000029547,ENSSSCG00000006301,ENSSSCG00000008866,ENSSSCG00000033800,ENSSSCG00000005680,ENSSSCG00000038048,ENSSSCG00000017112,ENSSSCG00000040248,ENSSSCG00000017118,ENSSSCG00000017116,ENSSSCG00000017121,ENSSSCG00000005427,ENSSSCG00000008892,ENSSSCG00000040355,ENSSSCG00000021971,…	0.938361	BP
organic substance biosynthetic process	GO:1901576	4	0.0183427	1.17012	129	4010	364	13240	ENSSSCG00000006310,ENSSSCG00000008857,ENSSSCG00000034905,ENSSSCG00000032846,ENSSSCG00000006308,ENSSSCG00000006305,ENSSSCG00000008860,ENSSSCG00000006303,ENSSSCG00000020970,ENSSSCG00000006302,ENSSSCG00000029547,ENSSSCG00000008866,ENSSSCG00000008870,ENSSSCG00000005688,ENSSSCG00000005680,ENSSSCG00000017112,ENSSSCG00000040248,ENSSSCG00000005432,ENSSSCG00000017118,ENSSSCG00000017116,ENSSSCG00000017121,…	0.948957	BP
ribonucleotide metabolic process	GO:0009259	9	0.0186523	1.74676	17	354	364	13240	ENSSSCG00000006305,ENSSSCG00000006302,ENSSSCG00000008866,ENSSSCG00000008870,ENSSSCG00000017114,ENSSSCG00000040779,ENSSSCG00000031733,ENSSSCG00000030016,ENSSSCG00000004078,ENSSSCG00000021991,ENSSSCG00000006296,ENSSSCG00000006294,ENSSSCG00000020686,ENSSSCG00000002648,ENSSSCG00000005717,ENSSSCG00000011158,ENSSSCG00000012375,	0.95349	BP
cellular biosynthetic process	GO:0044249	4	0.0188852	1.17126	127	3944	364	13240	ENSSSCG00000006310,ENSSSCG00000034905,ENSSSCG00000032846,ENSSSCG00000006308,ENSSSCG00000006305,ENSSSCG00000008860,ENSSSCG00000006303,ENSSSCG00000020970,ENSSSCG00000006302,ENSSSCG00000029547,ENSSSCG00000008866,ENSSSCG00000008870,ENSSSCG00000005688,ENSSSCG00000005680,ENSSSCG00000017112,ENSSSCG00000040248,ENSSSCG00000005432,ENSSSCG00000017118,ENSSSCG00000017116,ENSSSCG00000017121,ENSSSCG00000005427,…	0.954037	BP
regulation of nuclear cell cycle DNA replication	GO:0033262	10	0.0189128	9.09341	2	8	364	13240	ENSSSCG00000009457,ENSSSCG00000002651,	0.944321	BP
purine nucleobase biosynthetic process	GO:0009113	9	0.0189128	9.09341	2	8	364	13240	ENSSSCG00000004092,ENSSSCG00000002650,	0.944321	BP
7-methylguanosine RNA capping	GO:0009452	10	0.0189128	9.09341	2	8	364	13240	ENSSSCG00000006251,ENSSSCG00000023078,	0.944321	BP
pteridine-containing compound biosynthetic process	GO:0042559	6	0.0189128	9.09341	2	8	364	13240	ENSSSCG00000035715,ENSSSCG00000004092,	0.944321	BP
immature B cell differentiation	GO:0002327	9	0.0189128	9.09341	2	8	364	13240	ENSSSCG00000008842,ENSSSCG00000005706,	0.944321	BP
RNA capping	GO:0036260	9	0.0189128	9.09341	2	8	364	13240	ENSSSCG00000006251,ENSSSCG00000023078,	0.944321	BP
cellular sodium ion homeostasis	GO:0006883	10	0.0189128	9.09341	2	8	364	13240	ENSSSCG00000006296,ENSSSCG00000022568,	0.944321	BP
pigment cell differentiation	GO:0050931	6	0.0189823	5.19623	3	21	364	13240	ENSSSCG00000008842,ENSSSCG00000029279,ENSSSCG00000035495,	0.876449	BP
anoikis	GO:0043276	7	0.0189823	5.19623	3	21	364	13240	ENSSSCG00000007268,ENSSSCG00000032265,ENSSSCG00000035037,	0.876449	BP
male sex differentiation	GO:0046661	5	0.0192633	2.57187	7	99	364	13240	ENSSSCG00000008841,ENSSSCG00000008842,ENSSSCG00000035812,ENSSSCG00000026617,ENSSSCG00000025777,ENSSSCG00000024687,ENSSSCG00000035495,	0.870702	BP
bone development	GO:0060348	5	0.0194999	2.24221	9	146	364	13240	ENSSSCG00000032846,ENSSSCG00000029547,ENSSSCG00000033954,ENSSSCG00000040779,ENSSSCG00000008842,ENSSSCG00000007248,ENSSSCG00000009040,ENSSSCG00000039541,ENSSSCG00000040875,	0.872216	BP
nuclear envelope organization	GO:0006998	6	0.0198671	3.8288	4	38	364	13240	ENSSSCG00000005683,ENSSSCG00000034518,ENSSSCG00000007272,ENSSSCG00000007256,	0.879475	BP
calcium ion import	GO:0070509	10	0.0201999	2.36576	8	123	364	13240	ENSSSCG00000005055,ENSSSCG00000031493,ENSSSCG00000006250,ENSSSCG00000001975,ENSSSCG00000006298,ENSSSCG00000005706,ENSSSCG00000002671,ENSSSCG00000012386,	0.885087	BP
male gonad development	GO:0008584	6	0.0202641	2.79797	6	78	364	13240	ENSSSCG00000008841,ENSSSCG00000008842,ENSSSCG00000026617,ENSSSCG00000025777,ENSSSCG00000024687,ENSSSCG00000035495,	0.87893	BP
metabolic process	GO:0008152	2	0.0212947	1.08244	247	8300	364	13240	ENSSSCG00000006310,ENSSSCG00000008854,ENSSSCG00000008857,ENSSSCG00000008858,ENSSSCG00000034905,ENSSSCG00000032846,ENSSSCG00000015387,ENSSSCG00000006308,ENSSSCG00000006305,ENSSSCG00000008860,ENSSSCG00000006303,ENSSSCG00000020970,ENSSSCG00000006302,ENSSSCG00000029547,ENSSSCG00000006301,ENSSSCG00000008866,ENSSSCG00000033800,ENSSSCG00000008867,ENSSSCG00000008868,ENSSSCG00000008870,ENSSSCG00000005688,…	0.914393	BP
development of primary male sexual characteristics	GO:0046546	5	0.0214402	2.76255	6	79	364	13240	ENSSSCG00000008841,ENSSSCG00000008842,ENSSSCG00000026617,ENSSSCG00000025777,ENSSSCG00000024687,ENSSSCG00000035495,	0.911528	BP
positive regulation of lipid kinase activity	GO:0090218	11	0.0215411	4.96004	3	22	364	13240	ENSSSCG00000008841,ENSSSCG00000005058,ENSSSCG00000006250,	0.906839	BP
cellular response to type I interferon	GO:0071357	7	0.0215411	4.96004	3	22	364	13240	ENSSSCG00000012077,ENSSSCG00000016057,ENSSSCG00000032085,	0.906839	BP
ribose phosphate metabolic process	GO:0019693	6	0.0220807	1.71289	17	361	364	13240	ENSSSCG00000006305,ENSSSCG00000006302,ENSSSCG00000008866,ENSSSCG00000008870,ENSSSCG00000017114,ENSSSCG00000040779,ENSSSCG00000031733,ENSSSCG00000030016,ENSSSCG00000004078,ENSSSCG00000021991,ENSSSCG00000006296,ENSSSCG00000006294,ENSSSCG00000020686,ENSSSCG00000002648,ENSSSCG00000005717,ENSSSCG00000011158,ENSSSCG00000012375,	0.911679	BP
female sex differentiation	GO:0046660	5	0.0226616	2.72802	6	80	364	13240	ENSSSCG00000008841,ENSSSCG00000008842,ENSSSCG00000009457,ENSSSCG00000025777,ENSSSCG00000024687,ENSSSCG00000022290,	0.926753	BP
cyclic nucleotide metabolic process	GO:0009187	9	0.0229721	2.30944	8	126	364	13240	ENSSSCG00000006305,ENSSSCG00000006302,ENSSSCG00000008866,ENSSSCG00000008870,ENSSSCG00000040779,ENSSSCG00000031733,ENSSSCG00000030016,ENSSSCG00000004078,	0.930587	BP
negative regulation of metabolic process	GO:0009892	5	0.0232404	1.26751	66	1894	364	13240	ENSSSCG00000006310,ENSSSCG00000020970,ENSSSCG00000029547,ENSSSCG00000006301,ENSSSCG00000038048,ENSSSCG00000040248,ENSSSCG00000017118,ENSSSCG00000017116,ENSSSCG00000005427,ENSSSCG00000021971,ENSSSCG00000040421,ENSSSCG00000028561,ENSSSCG00000008844,ENSSSCG00000004090,ENSSSCG00000005059,ENSSSCG00000033761,ENSSSCG00000004077,ENSSSCG00000006250,ENSSSCG00000037910,ENSSSCG00000006247,ENSSSCG00000009457,…	0.932658	BP
catecholamine uptake	GO:0090493	8	0.0238792	8.08303	2	9	364	13240	ENSSSCG00000017121,ENSSSCG00000034518,	0.949421	BP
dopamine uptake	GO:0090494	9	0.0238792	8.08303	2	9	364	13240	ENSSSCG00000017121,ENSSSCG00000034518,	0.949421	BP
dopamine biosynthetic process	GO:0042416	9	0.0238792	8.08303	2	9	364	13240	ENSSSCG00000017121,ENSSSCG00000035715,	0.949421	BP
homocysteine metabolic process	GO:0050667	10	0.0238792	8.08303	2	9	364	13240	ENSSSCG00000021971,ENSSSCG00000040779,	0.949421	BP
chaperone mediated protein folding requiring cofactor	GO:0051085	6	0.0238792	8.08303	2	9	364	13240	ENSSSCG00000005683,ENSSSCG00000034518,	0.949421	BP
negative regulation of cellular senescence	GO:2000773	8	0.0238792	8.08303	2	9	364	13240	ENSSSCG00000017118,ENSSSCG00000005706,	0.949421	BP
regulation of respiratory gaseous exchange by neurological system process	GO:0002087	7	0.0238792	8.08303	2	9	364	13240	ENSSSCG00000008840,ENSSSCG00000016056,	0.949421	BP
dopamine uptake involved in synaptic transmission	GO:0051583	10	0.0238792	8.08303	2	9	364	13240	ENSSSCG00000017121,ENSSSCG00000034518,	0.949421	BP
programmed cell death involved in cell development	GO:0010623	6	0.0238792	8.08303	2	9	364	13240	ENSSSCG00000008842,ENSSSCG00000035495,	0.949421	BP
catecholamine uptake involved in synaptic transmission	GO:0051934	9	0.0238792	8.08303	2	9	364	13240	ENSSSCG00000017121,ENSSSCG00000034518,	0.949421	BP
prepulse inhibition	GO:0060134	7	0.0238792	8.08303	2	9	364	13240	ENSSSCG00000017121,ENSSSCG00000008419,	0.949421	BP
prostate gland growth	GO:0060736	6	0.0238792	8.08303	2	9	364	13240	ENSSSCG00000006247,ENSSSCG00000025777,	0.949421	BP
cellular response to nerve growth factor stimulus	GO:1990090	7	0.0238792	8.08303	2	9	364	13240	ENSSSCG00000001858,ENSSSCG00000005719,	0.949421	BP
response to nerve growth factor	GO:1990089	6	0.0238792	8.08303	2	9	364	13240	ENSSSCG00000001858,ENSSSCG00000005719,	0.949421	BP
positive regulation of cell migration involved in sprouting angiogenesis	GO:0090050	12	0.0238792	8.08303	2	9	364	13240	ENSSSCG00000001858,ENSSSCG00000005706,	0.949421	BP
positive regulation of proteolysis involved in cellular protein catabolic process	GO:1903052	10	0.023929	2.69434	6	81	364	13240	ENSSSCG00000000927,ENSSSCG00000027457,ENSSSCG00000032332,ENSSSCG00000002648,ENSSSCG00000013467,ENSSSCG00000037791,	0.835376	BP
endochondral ossification	GO:0001958	6	0.024279	4.74439	3	23	364	13240	ENSSSCG00000032846,ENSSSCG00000029547,ENSSSCG00000040779,	0.840759	BP
startle response	GO:0001964	6	0.024279	4.74439	3	23	364	13240	ENSSSCG00000017121,ENSSSCG00000006243,ENSSSCG00000008419,	0.840759	BP
positive regulation of reactive oxygen species biosynthetic process	GO:1903428	8	0.024279	4.74439	3	23	364	13240	ENSSSCG00000031493,ENSSSCG00000025777,ENSSSCG00000005701,	0.840759	BP
replacement ossification	GO:0036075	5	0.024279	4.74439	3	23	364	13240	ENSSSCG00000032846,ENSSSCG00000029547,ENSSSCG00000040779,	0.840759	BP
negative regulation of protein modification by small protein conjugation or removal	GO:1903321	10	0.0242883	3.03114	5	60	364	13240	ENSSSCG00000040421,ENSSSCG00000004077,ENSSSCG00000005706,ENSSSCG00000013467,ENSSSCG00000028602,	0.814797	BP
regulation of MAPK cascade	GO:0043408	10	0.0250168	1.58804	21	481	364	13240	ENSSSCG00000020970,ENSSSCG00000033800,ENSSSCG00000038048,ENSSSCG00000005427,ENSSSCG00000040779,ENSSSCG00000008841,ENSSSCG00000008842,ENSSSCG00000008844,ENSSSCG00000006250,ENSSSCG00000037910,ENSSSCG00000006248,ENSSSCG00000001858,ENSSSCG00000016047,ENSSSCG00000006298,ENSSSCG00000025401,ENSSSCG00000013312,ENSSSCG00000032241,ENSSSCG00000022689,ENSSSCG00000005719,ENSSSCG00000005706,ENSSSCG00000035495,	0.832728	BP
cellular metabolic process	GO:0044237	3	0.0250307	1.09063	225	7504	364	13240	ENSSSCG00000006310,ENSSSCG00000008854,ENSSSCG00000008858,ENSSSCG00000034905,ENSSSCG00000032846,ENSSSCG00000015387,ENSSSCG00000006308,ENSSSCG00000006305,ENSSSCG00000008860,ENSSSCG00000006303,ENSSSCG00000020970,ENSSSCG00000006302,ENSSSCG00000029547,ENSSSCG00000006301,ENSSSCG00000008866,ENSSSCG00000033800,ENSSSCG00000008867,ENSSSCG00000008868,ENSSSCG00000008870,ENSSSCG00000005688,ENSSSCG00000033954,…	0.826784	BP
heart growth	GO:0060419	6	0.0255721	3.54865	4	41	364	13240	ENSSSCG00000007239,ENSSSCG00000037910,ENSSSCG00000001847,ENSSSCG00000009040,	0.838219	BP
regulation of leukocyte proliferation	GO:0070663	6	0.0264626	2.12573	9	154	364	13240	ENSSSCG00000016122,ENSSSCG00000032728,ENSSSCG00000020970,ENSSSCG00000028561,ENSSSCG00000005055,ENSSSCG00000006250,ENSSSCG00000006298,ENSSSCG00000032241,ENSSSCG00000035495,	0.860838	BP
spindle organization	GO:0007051	7	0.027071	2.23838	8	130	364	13240	ENSSSCG00000005678,ENSSSCG00000008852,ENSSSCG00000004077,ENSSSCG00000006248,ENSSSCG00000007272,ENSSSCG00000007247,ENSSSCG00000023677,ENSSSCG00000031800,	0.874008	BP
regulation of ERK1 and ERK2 cascade	GO:0070372	11	0.027141	2.02076	10	180	364	13240	ENSSSCG00000038048,ENSSSCG00000008841,ENSSSCG00000008844,ENSSSCG00000006250,ENSSSCG00000037910,ENSSSCG00000001858,ENSSSCG00000006298,ENSSSCG00000032241,ENSSSCG00000005719,ENSSSCG00000005706,	0.869726	BP
negative regulation of metaphase/anaphase transition of cell cycle	GO:1902100	10	0.0271958	4.5467	3	24	364	13240	ENSSSCG00000034522,ENSSSCG00000006248,ENSSSCG00000002651,	0.865027	BP
regulation of platelet activation	GO:0010543	9	0.0271958	4.5467	3	24	364	13240	ENSSSCG00000033954,ENSSSCG00000008841,ENSSSCG00000006250,	0.865027	BP
negative regulation of embryonic development	GO:0045992	7	0.0271958	4.5467	3	24	364	13240	ENSSSCG00000006302,ENSSSCG00000016035,ENSSSCG00000001847,	0.865027	BP
negative regulation of chromosome separation	GO:1905819	8	0.0271958	4.5467	3	24	364	13240	ENSSSCG00000034522,ENSSSCG00000006248,ENSSSCG00000002651,	0.865027	BP
DNA replication initiation	GO:0006270	8	0.0271958	4.5467	3	24	364	13240	ENSSSCG00000040355,ENSSSCG00000035564,ENSSSCG00000002651,	0.865027	BP
'de novo' protein folding	GO:0006458	4	0.0271958	4.5467	3	24	364	13240	ENSSSCG00000005683,ENSSSCG00000034518,ENSSSCG00000015687,	0.865027	BP
immune response-regulating signaling pathway	GO:0002764	6	0.0272402	1.94228	11	206	364	13240	ENSSSCG00000016122,ENSSSCG00000006309,ENSSSCG00000029511,ENSSSCG00000028561,ENSSSCG00000008842,ENSSSCG00000031493,ENSSSCG00000006250,ENSSSCG00000007261,ENSSSCG00000025777,ENSSSCG00000005706,ENSSSCG00000032085,	0.829572	BP
argininosuccinate metabolic process	GO:0000053	10	0.0274924	36.3736	1	1	364	13240	ENSSSCG00000005701,	0.831356	BP
negative regulation of spindle checkpoint	GO:0090233	8	0.0274924	36.3736	1	1	364	13240	ENSSSCG00000002651,	0.831356	BP
negative regulation of collagen biosynthetic process	GO:0032966	8	0.0274924	36.3736	1	1	364	13240	ENSSSCG00000020970,	0.831356	BP
RNA acetylation	GO:1990884	9	0.0274924	36.3736	1	1	364	13240	ENSSSCG00000013304,	0.831356	BP
rRNA acetylation	GO:1990882	12	0.0274924	36.3736	1	1	364	13240	ENSSSCG00000013304,	0.831356	BP
malonate catabolic process	GO:0090410	10	0.0274924	36.3736	1	1	364	13240	ENSSSCG00000023866,	0.831356	BP
cell chemotaxis to vascular endothelial growth factor	GO:0090667	8	0.0274924	36.3736	1	1	364	13240	ENSSSCG00000009048,	0.831356	BP
endothelial cell chemotaxis to vascular endothelial growth factor	GO:0090668	9	0.0274924	36.3736	1	1	364	13240	ENSSSCG00000009048,	0.831356	BP
regulation of collagen binding	GO:0033341	6	0.0274924	36.3736	1	1	364	13240	ENSSSCG00000028602,	0.831356	BP
negative regulation of collagen binding	GO:0033342	7	0.0274924	36.3736	1	1	364	13240	ENSSSCG00000028602,	0.831356	BP
antibiotic metabolic process	GO:0016999	5	0.0274924	36.3736	1	1	364	13240	ENSSSCG00000021971,	0.831356	BP
anaerobic respiration	GO:0009061	7	0.0274924	36.3736	1	1	364	13240	ENSSSCG00000020686,	0.831356	BP
transcription, RNA-templated	GO:0001172	10	0.0274924	36.3736	1	1	364	13240	ENSSSCG00000017118,	0.831356	BP
trans-synaptic signaling by nitric oxide, modulating synaptic transmission	GO:0099555	9	0.0274924	36.3736	1	1	364	13240	ENSSSCG00000008870,	0.831356	BP
trans-synaptic signaling by soluble gas, modulating synaptic transmission	GO:0099554	8	0.0274924	36.3736	1	1	364	13240	ENSSSCG00000008870,	0.831356	BP
positive regulation of male germ cell proliferation	GO:2000256	8	0.0274924	36.3736	1	1	364	13240	ENSSSCG00000001858,	0.831356	BP
chylomicron assembly	GO:0034378	8	0.0274924	36.3736	1	1	364	13240	ENSSSCG00000007243,	0.831356	BP
N-terminal peptidyl-alanine methylation	GO:0018011	11	0.0274924	36.3736	1	1	364	13240	ENSSSCG00000005678,	0.831356	BP
N-terminal peptidyl-alanine trimethylation	GO:0018012	12	0.0274924	36.3736	1	1	364	13240	ENSSSCG00000005678,	0.831356	BP
N-terminal peptidyl-glycine methylation	GO:0018013	11	0.0274924	36.3736	1	1	364	13240	ENSSSCG00000005678,	0.831356	BP
N-terminal peptidyl-proline dimethylation	GO:0018016	12	0.0274924	36.3736	1	1	364	13240	ENSSSCG00000005678,	0.831356	BP
regulation of liquid surface tension	GO:0050828	5	0.0274924	36.3736	1	1	364	13240	ENSSSCG00000007260,	0.831356	BP
negative regulation of endodermal cell fate specification	GO:0042664	10	0.0274924	36.3736	1	1	364	13240	ENSSSCG00000001847,	0.831356	BP
positive regulation of immunoglobulin production in mucosal tissue	GO:2000558	11	0.0274924	36.3736	1	1	364	13240	ENSSSCG00000006298,	0.831356	BP
positive regulation of T-helper 1 cell cytokine production	GO:2000556	11	0.0274924	36.3736	1	1	364	13240	ENSSSCG00000006298,	0.831356	BP
regulation of immunoglobulin production in mucosal tissue	GO:2000557	10	0.0274924	36.3736	1	1	364	13240	ENSSSCG00000006298,	0.831356	BP
regulation of T-helper 1 cell cytokine production	GO:2000554	10	0.0274924	36.3736	1	1	364	13240	ENSSSCG00000006298,	0.831356	BP
peptidyl-alanine modification	GO:0018194	9	0.0274924	36.3736	1	1	364	13240	ENSSSCG00000005678,	0.831356	BP
deactivation of mitotic spindle assembly checkpoint	GO:1902426	14	0.0274924	36.3736	1	1	364	13240	ENSSSCG00000002651,	0.831356	BP
negative regulation of activation of membrane attack complex	GO:0001971	12	0.0274924	36.3736	1	1	364	13240	ENSSSCG00000024791,	0.831356	BP
establishment of meiotic spindle orientation	GO:0051296	9	0.0274924	36.3736	1	1	364	13240	ENSSSCG00000006248,	0.831356	BP
tRNA acetylation	GO:0051391	12	0.0274924	36.3736	1	1	364	13240	ENSSSCG00000013304,	0.831356	BP
transitional stage B cell differentiation	GO:0002332	10	0.0274924	36.3736	1	1	364	13240	ENSSSCG00000005706,	0.831356	BP
transitional one stage B cell differentiation	GO:0002333	11	0.0274924	36.3736	1	1	364	13240	ENSSSCG00000005706,	0.831356	BP
negative regulation of phosphatidylcholine biosynthetic process	GO:2001246	11	0.0274924	36.3736	1	1	364	13240	ENSSSCG00000017116,	0.831356	BP
hepatic immune response	GO:0002384	5	0.0274924	36.3736	1	1	364	13240	ENSSSCG00000020970,	0.831356	BP
immune response in gut-associated lymphoid tissue	GO:0002387	7	0.0274924	36.3736	1	1	364	13240	ENSSSCG00000007260,	0.831356	BP
immune response in nasopharyngeal-associated lymphoid tissue	GO:0002395	8	0.0274924	36.3736	1	1	364	13240	ENSSSCG00000007260,	0.831356	BP
malonyl-CoA catabolic process	GO:2001294	8	0.0274924	36.3736	1	1	364	13240	ENSSSCG00000031450,	0.831356	BP
negative regulation of collagen metabolic process	GO:0010713	7	0.0274924	36.3736	1	1	364	13240	ENSSSCG00000020970,	0.831356	BP
negative regulation of triglyceride biosynthetic process	GO:0010868	9	0.0274924	36.3736	1	1	364	13240	ENSSSCG00000035037,	0.831356	BP
regulation of Notch signaling pathway involved in heart induction	GO:0035480	9	0.0274924	36.3736	1	1	364	13240	ENSSSCG00000001847,	0.831356	BP
positive regulation of Notch signaling pathway involved in heart induction	GO:0035481	10	0.0274924	36.3736	1	1	364	13240	ENSSSCG00000001847,	0.831356	BP
Fc receptor mediated inhibitory signaling pathway	GO:0002774	9	0.0274924	36.3736	1	1	364	13240	ENSSSCG00000006250,	0.831356	BP
N-terminal peptidyl-proline methylation	GO:0035568	11	0.0274924	36.3736	1	1	364	13240	ENSSSCG00000005678,	0.831356	BP
N-terminal peptidyl-serine methylation	GO:0035570	11	0.0274924	36.3736	1	1	364	13240	ENSSSCG00000005678,	0.831356	BP
N-terminal peptidyl-serine dimethylation	GO:0035572	12	0.0274924	36.3736	1	1	364	13240	ENSSSCG00000005678,	0.831356	BP
N-terminal peptidyl-serine trimethylation	GO:0035573	12	0.0274924	36.3736	1	1	364	13240	ENSSSCG00000005678,	0.831356	BP
mature natural killer cell chemotaxis	GO:0035782	11	0.0274924	36.3736	1	1	364	13240	ENSSSCG00000006298,	0.831356	BP
regulation of mast cell differentiation	GO:0060375	9	0.0274924	36.3736	1	1	364	13240	ENSSSCG00000040875,	0.831356	BP
negative regulation of mast cell differentiation	GO:0060377	10	0.0274924	36.3736	1	1	364	13240	ENSSSCG00000040875,	0.831356	BP
tryptophan catabolic process to acetyl-CoA	GO:0019442	12	0.0274924	36.3736	1	1	364	13240	ENSSSCG00000008868,	0.831356	BP
Notch signaling pathway involved in heart induction	GO:0003137	8	0.0274924	36.3736	1	1	364	13240	ENSSSCG00000001847,	0.831356	BP
negative regulation of production of siRNA involved in RNA interference	GO:1903704	11	0.0274924	36.3736	1	1	364	13240	ENSSSCG00000017118,	0.831356	BP
cardiac atrium formation	GO:0003210	5	0.0274924	36.3736	1	1	364	13240	ENSSSCG00000001847,	0.831356	BP
sinus venosus development	GO:0003235	5	0.0274924	36.3736	1	1	364	13240	ENSSSCG00000001847,	0.831356	BP
sinus venosus morphogenesis	GO:0003236	5	0.0274924	36.3736	1	1	364	13240	ENSSSCG00000001847,	0.831356	BP
cardioblast anterior-lateral migration	GO:0003259	10	0.0274924	36.3736	1	1	364	13240	ENSSSCG00000001847,	0.831356	BP
cardioblast migration	GO:0003260	9	0.0274924	36.3736	1	1	364	13240	ENSSSCG00000001847,	0.831356	BP
cell migration to the midline involved in heart development	GO:0003318	8	0.0274924	36.3736	1	1	364	13240	ENSSSCG00000001847,	0.831356	BP
response to defense-related nitric oxide production by other organism involved in symbiotic interaction	GO:0052551	8	0.0274924	36.3736	1	1	364	13240	ENSSSCG00000008866,	0.831356	BP
response to immune response of other organism involved in symbiotic interaction	GO:0052564	7	0.0274924	36.3736	1	1	364	13240	ENSSSCG00000008866,	0.831356	BP
response to defense-related host nitric oxide production	GO:0052565	9	0.0274924	36.3736	1	1	364	13240	ENSSSCG00000008866,	0.831356	BP
response to host immune response	GO:0052572	8	0.0274924	36.3736	1	1	364	13240	ENSSSCG00000008866,	0.831356	BP
7-methylguanosine cap hypermethylation	GO:0036261	10	0.0274924	36.3736	1	1	364	13240	ENSSSCG00000006251,	0.831356	BP
DNA rewinding	GO:0036292	8	0.0274924	36.3736	1	1	364	13240	ENSSSCG00000015694,	0.831356	BP
cardioblast migration to the midline involved in heart field formation	GO:0060975	10	0.0274924	36.3736	1	1	364	13240	ENSSSCG00000001847,	0.831356	BP
positive regulation of actin filament binding	GO:1904531	8	0.0274924	36.3736	1	1	364	13240	ENSSSCG00000005706,	0.831356	BP
carbon catabolite repression of transcription	GO:0045013	12	0.0274924	36.3736	1	1	364	13240	ENSSSCG00000023677,	0.831356	BP
negative regulation of transcription by glucose	GO:0045014	13	0.0274924	36.3736	1	1	364	13240	ENSSSCG00000023677,	0.831356	BP
positive regulation of actin binding	GO:1904618	7	0.0274924	36.3736	1	1	364	13240	ENSSSCG00000005706,	0.831356	BP
rRNA acetylation involved in maturation of SSU-rRNA	GO:1904812	13	0.0274924	36.3736	1	1	364	13240	ENSSSCG00000013304,	0.831356	BP
cellular response to hydrogen sulfide	GO:1904881	6	0.0274924	36.3736	1	1	364	13240	ENSSSCG00000008844,	0.831356	BP
response to hydrogen sulfide	GO:1904880	5	0.0274924	36.3736	1	1	364	13240	ENSSSCG00000008844,	0.831356	BP
negative regulation of interleukin-4 biosynthetic process	GO:0045403	9	0.0274924	36.3736	1	1	364	13240	ENSSSCG00000040875,	0.831356	BP
negative regulation of mitochondrial translation	GO:0070130	10	0.0274924	36.3736	1	1	364	13240	ENSSSCG00000036722,	0.831356	BP
negative regulation of megakaryocyte differentiation	GO:0045653	9	0.0274924	36.3736	1	1	364	13240	ENSSSCG00000001858,	0.831356	BP
negative regulation of protein localization to kinetochore	GO:1905341	8	0.0274924	36.3736	1	1	364	13240	ENSSSCG00000002651,	0.831356	BP
positive regulation of hepatocyte differentiation	GO:0070368	8	0.0274924	36.3736	1	1	364	13240	ENSSSCG00000001847,	0.831356	BP
formin-nucleated actin cable assembly	GO:0070649	9	0.0274924	36.3736	1	1	364	13240	ENSSSCG00000002635,	0.831356	BP
negative regulation of mast cell proliferation	GO:0070667	8	0.0274924	36.3736	1	1	364	13240	ENSSSCG00000006250,	0.831356	BP
positive regulation of germ cell proliferation	GO:1905938	7	0.0274924	36.3736	1	1	364	13240	ENSSSCG00000001858,	0.831356	BP
negative regulation by virus of viral protein levels in host cell	GO:0046725	8	0.0274924	36.3736	1	1	364	13240	ENSSSCG00000016057,	0.831356	BP
aspartyl-tRNA aminoacylation	GO:0006422	12	0.0274924	36.3736	1	1	364	13240	ENSSSCG00000015689,	0.831356	BP
mitochondrial pyruvate transport	GO:0006850	11	0.0274924	36.3736	1	1	364	13240	ENSSSCG00000006304,	0.831356	BP
gephyrin clustering involved in postsynaptic density assembly	GO:0097116	6	0.0274924	36.3736	1	1	364	13240	ENSSSCG00000008419,	0.831356	BP
spindle assembly involved in female meiosis I	GO:0007057	11	0.0274924	36.3736	1	1	364	13240	ENSSSCG00000004077,	0.831356	BP
endomitotic cell cycle	GO:0007113	6	0.0274924	36.3736	1	1	364	13240	ENSSSCG00000001858,	0.831356	BP
melanocyte adhesion	GO:0097326	7	0.0274924	36.3736	1	1	364	13240	ENSSSCG00000008842,	0.831356	BP
synaptic vesicle membrane organization	GO:0048499	6	0.0274924	36.3736	1	1	364	13240	ENSSSCG00000040157,	0.831356	BP
positive regulation of histone H3-K9 dimethylation	GO:1900111	13	0.0274924	36.3736	1	1	364	13240	ENSSSCG00000005703,	0.831356	BP
negative regulation of phospholipase C activity	GO:1900275	9	0.0274924	36.3736	1	1	364	13240	ENSSSCG00000005706,	0.831356	BP
regulation of production of siRNA involved in RNA interference	GO:0090065	10	0.0274924	36.3736	1	1	364	13240	ENSSSCG00000017118,	0.831356	BP
negative regulation of I-kappaB kinase/NF-kappaB signaling	GO:0043124	9	0.0276706	3.46415	4	42	364	13240	ENSSSCG00000016057,ENSSSCG00000025777,ENSSSCG00000002670,ENSSSCG00000005706,	0.505606	BP
calcium ion import into cytosol	GO:1902656	14	0.0280135	2.59812	6	84	364	13240	ENSSSCG00000031493,ENSSSCG00000006250,ENSSSCG00000001975,ENSSSCG00000006298,ENSSSCG00000005706,ENSSSCG00000012386,	0.509703	BP
calcium ion transmembrane import into cytosol	GO:0097553	15	0.0280135	2.59812	6	84	364	13240	ENSSSCG00000031493,ENSSSCG00000006250,ENSSSCG00000001975,ENSSSCG00000006298,ENSSSCG00000005706,ENSSSCG00000012386,	0.509703	BP
regulation of biosynthetic process	GO:0009889	5	0.0280376	1.19913	93	2821	364	13240	ENSSSCG00000006310,ENSSSCG00000006308,ENSSSCG00000008860,ENSSSCG00000006303,ENSSSCG00000020970,ENSSSCG00000006302,ENSSSCG00000029547,ENSSSCG00000008866,ENSSSCG00000005680,ENSSSCG00000017112,ENSSSCG00000040248,ENSSSCG00000017118,ENSSSCG00000017116,ENSSSCG00000008892,ENSSSCG00000040355,ENSSSCG00000000926,ENSSSCG00000012083,ENSSSCG00000029626,ENSSSCG00000028561,ENSSSCG00000031733,ENSSSCG00000008840,…	0.505855	BP
leukocyte homeostasis	GO:0001776	6	0.0292649	2.8868	5	63	364	13240	ENSSSCG00000020970,ENSSSCG00000006250,ENSSSCG00000033968,ENSSSCG00000005706,ENSSSCG00000035495,	0.525789	BP
positive regulation of proteasomal ubiquitin-dependent protein catabolic process	GO:0032436	12	0.0292649	2.8868	5	63	364	13240	ENSSSCG00000027457,ENSSSCG00000032332,ENSSSCG00000002648,ENSSSCG00000013467,ENSSSCG00000037791,	0.525789	BP
positive regulation of protein kinase A signaling	GO:0010739	9	0.0293136	7.27473	2	10	364	13240	ENSSSCG00000031733,ENSSSCG00000020924,	0.522293	BP
dicarboxylic acid biosynthetic process	GO:0043650	9	0.0293136	7.27473	2	10	364	13240	ENSSSCG00000004092,ENSSSCG00000016056,	0.522293	BP
negative regulation of posttranscriptional gene silencing	GO:0060149	9	0.0293136	7.27473	2	10	364	13240	ENSSSCG00000017118,ENSSSCG00000025777,	0.522293	BP
negative regulation of gene silencing by RNA	GO:0060967	9	0.0293136	7.27473	2	10	364	13240	ENSSSCG00000017118,ENSSSCG00000025777,	0.522293	BP
cellular response to thyroid hormone stimulus	GO:0097067	7	0.0293136	7.27473	2	10	364	13240	ENSSSCG00000008842,ENSSSCG00000013307,	0.522293	BP
response to thyroid hormone	GO:0097066	6	0.0293136	7.27473	2	10	364	13240	ENSSSCG00000008842,ENSSSCG00000013307,	0.522293	BP
negative regulation of nuclear division	GO:0051784	8	0.0298688	3.38359	4	43	364	13240	ENSSSCG00000004077,ENSSSCG00000034522,ENSSSCG00000006248,ENSSSCG00000002651,	0.519258	BP
negative regulation of ERK1 and ERK2 cascade	GO:0070373	12	0.0298688	3.38359	4	43	364	13240	ENSSSCG00000006250,ENSSSCG00000037910,ENSSSCG00000005719,ENSSSCG00000005706,	0.519258	BP
negative regulation of biological process	GO:0048519	4	0.0300269	1.17096	111	3448	364	13240	ENSSSCG00000006310,ENSSSCG00000016122,ENSSSCG00000020970,ENSSSCG00000006302,ENSSSCG00000029547,ENSSSCG00000006301,ENSSSCG00000026294,ENSSSCG00000008866,ENSSSCG00000005688,ENSSSCG00000038048,ENSSSCG00000040248,ENSSSCG00000017118,ENSSSCG00000017116,ENSSSCG00000017121,ENSSSCG00000016035,ENSSSCG00000016034,ENSSSCG00000005427,ENSSSCG00000040355,ENSSSCG00000021971,ENSSSCG00000012077,ENSSSCG00000040421,…	0.517814	BP
vascular endothelial growth factor signaling pathway	GO:0038084	9	0.0302907	4.36484	3	25	364	13240	ENSSSCG00000008841,ENSSSCG00000008844,ENSSSCG00000009048,	0.520274	BP
female meiotic division	GO:0007143	8	0.0302907	4.36484	3	25	364	13240	ENSSSCG00000004077,ENSSSCG00000034522,ENSSSCG00000002635,	0.520274	BP
purine ribonucleotide metabolic process	GO:0009150	10	0.0306248	1.67717	16	347	364	13240	ENSSSCG00000006305,ENSSSCG00000006302,ENSSSCG00000008866,ENSSSCG00000008870,ENSSSCG00000017114,ENSSSCG00000040779,ENSSSCG00000031733,ENSSSCG00000030016,ENSSSCG00000004078,ENSSSCG00000021991,ENSSSCG00000006296,ENSSSCG00000006294,ENSSSCG00000020686,ENSSSCG00000002648,ENSSSCG00000011158,ENSSSCG00000012375,	0.521837	BP
myeloid cell homeostasis	GO:0002262	6	0.0306557	2.33592	7	109	364	13240	ENSSSCG00000020970,ENSSSCG00000008842,ENSSSCG00000006250,ENSSSCG00000016057,ENSSSCG00000040875,ENSSSCG00000035495,ENSSSCG00000037663,	0.520299	BP
female gonad development	GO:0008585	6	0.0310564	2.84169	5	64	364	13240	ENSSSCG00000008841,ENSSSCG00000008842,ENSSSCG00000025777,ENSSSCG00000024687,ENSSSCG00000022290,	0.525024	BP
cellular localization	GO:0051641	3	0.0314932	1.26139	61	1759	364	13240	ENSSSCG00000008854,ENSSSCG00000033954,ENSSSCG00000038048,ENSSSCG00000017118,ENSSSCG00000017121,ENSSSCG00000012077,ENSSSCG00000012076,ENSSSCG00000000926,ENSSSCG00000027457,ENSSSCG00000008842,ENSSSCG00000015384,ENSSSCG00000015386,ENSSSCG00000026387,ENSSSCG00000007246,ENSSSCG00000007243,ENSSSCG00000022757,ENSSSCG00000005058,ENSSSCG00000004082,ENSSSCG00000004081,ENSSSCG00000031493,ENSSSCG00000006250,…	0.530321	BP
development of primary sexual characteristics	GO:0045137	4	0.0316523	2.17156	8	134	364	13240	ENSSSCG00000008841,ENSSSCG00000008842,ENSSSCG00000009457,ENSSSCG00000026617,ENSSSCG00000025777,ENSSSCG00000024687,ENSSSCG00000022290,ENSSSCG00000035495,	0.530918	BP
cGMP metabolic process	GO:0046068	11	0.0321674	3.30669	4	44	364	13240	ENSSSCG00000008866,ENSSSCG00000008870,ENSSSCG00000040779,ENSSSCG00000030016,	0.537459	BP
lipid phosphorylation	GO:0046834	7	0.0321674	3.30669	4	44	364	13240	ENSSSCG00000032846,ENSSSCG00000015386,ENSSSCG00000016050,ENSSSCG00000013490,	0.537459	BP
cellular nitrogen compound metabolic process	GO:0034641	4	0.0323955	1.13949	139	4437	364	13240	ENSSSCG00000006310,ENSSSCG00000008854,ENSSSCG00000015387,ENSSSCG00000006308,ENSSSCG00000006305,ENSSSCG00000008860,ENSSSCG00000006303,ENSSSCG00000020970,ENSSSCG00000006302,ENSSSCG00000029547,ENSSSCG00000008866,ENSSSCG00000008868,ENSSSCG00000008870,ENSSSCG00000005680,ENSSSCG00000017112,ENSSSCG00000040248,ENSSSCG00000005432,ENSSSCG00000017118,ENSSSCG00000017114,ENSSSCG00000017121,ENSSSCG00000008892,…	0.53709	BP
regulation of leukocyte cell-cell adhesion	GO:1903037	6	0.0326338	1.88731	11	212	364	13240	ENSSSCG00000016122,ENSSSCG00000032728,ENSSSCG00000020970,ENSSSCG00000028561,ENSSSCG00000005055,ENSSSCG00000006298,ENSSSCG00000040157,ENSSSCG00000024687,ENSSSCG00000032241,ENSSSCG00000005706,ENSSSCG00000005701,	0.53896	BP
protein complex subunit organization	GO:0071822	5	0.0327697	1.37928	35	923	364	13240	ENSSSCG00000006309,ENSSSCG00000026294,ENSSSCG00000008868,ENSSSCG00000005683,ENSSSCG00000033954,ENSSSCG00000030446,ENSSSCG00000016035,ENSSSCG00000016034,ENSSSCG00000012077,ENSSSCG00000012076,ENSSSCG00000007246,ENSSSCG00000035715,ENSSSCG00000005056,ENSSSCG00000004077,ENSSSCG00000004076,ENSSSCG00000031493,ENSSSCG00000034518,ENSSSCG00000032698,ENSSSCG00000001858,ENSSSCG00000001850,ENSSSCG00000007272,…	0.53913	BP
organelle fission	GO:0048285	5	0.033505	1.65806	16	351	364	13240	ENSSSCG00000012077,ENSSSCG00000012076,ENSSSCG00000028561,ENSSSCG00000008844,ENSSSCG00000008852,ENSSSCG00000004077,ENSSSCG00000034522,ENSSSCG00000006248,ENSSSCG00000027052,ENSSSCG00000007272,ENSSSCG00000007247,ENSSSCG00000024687,ENSSSCG00000002651,ENSSSCG00000002635,ENSSSCG00000023677,ENSSSCG00000013481,	0.549124	BP
response to type I interferon	GO:0034340	6	0.033563	4.19696	3	26	364	13240	ENSSSCG00000012077,ENSSSCG00000016057,ENSSSCG00000032085,	0.547982	BP
face morphogenesis	GO:0060325	4	0.033563	4.19696	3	26	364	13240	ENSSSCG00000008841,ENSSSCG00000002669,ENSSSCG00000039541,	0.547982	BP
misfolded or incompletely synthesized protein catabolic process	GO:0006515	8	0.033563	4.19696	3	26	364	13240	ENSSSCG00000034518,ENSSSCG00000024756,ENSSSCG00000005716,	0.547982	BP
response to acid chemical	GO:0001101	4	0.0341308	2.13963	8	136	364	13240	ENSSSCG00000016035,ENSSSCG00000016034,ENSSSCG00000040779,ENSSSCG00000008841,ENSSSCG00000008844,ENSSSCG00000006250,ENSSSCG00000007248,ENSSSCG00000012380,	0.550969	BP
regulation of oxidoreductase activity	GO:0051341	5	0.034567	3.23321	4	45	364	13240	ENSSSCG00000017118,ENSSSCG00000035715,ENSSSCG00000025777,ENSSSCG00000005706,	0.55592	BP
multi-organism behavior	GO:0051705	3	0.034567	3.23321	4	45	364	13240	ENSSSCG00000009457,ENSSSCG00000006243,ENSSSCG00000008419,ENSSSCG00000016056,	0.55592	BP
nucleobase-containing small molecule metabolic process	GO:0055086	6	0.0349614	1.55111	20	469	364	13240	ENSSSCG00000006305,ENSSSCG00000006302,ENSSSCG00000008866,ENSSSCG00000008870,ENSSSCG00000017114,ENSSSCG00000029761,ENSSSCG00000040779,ENSSSCG00000031733,ENSSSCG00000004092,ENSSSCG00000030016,ENSSSCG00000004078,ENSSSCG00000021991,ENSSSCG00000006296,ENSSSCG00000006294,ENSSSCG00000020686,ENSSSCG00000002650,ENSSSCG00000002648,ENSSSCG00000005717,ENSSSCG00000011158,ENSSSCG00000012375,	0.558083	BP
establishment of protein localization to mitochondrial membrane	GO:0090151	9	0.0351866	6.61339	2	11	364	13240	ENSSSCG00000015384,ENSSSCG00000022757,	0.559598	BP
neurotransmitter reuptake	GO:0098810	8	0.0351866	6.61339	2	11	364	13240	ENSSSCG00000017121,ENSSSCG00000034518,	0.559598	BP
toll-like receptor 2 signaling pathway	GO:0034134	13	0.0351866	6.61339	2	11	364	13240	ENSSSCG00000031493,ENSSSCG00000006250,	0.559598	BP
regulation of toll-like receptor 4 signaling pathway	GO:0034143	9	0.0351866	6.61339	2	11	364	13240	ENSSSCG00000006250,ENSSSCG00000007261,	0.559598	BP
suckling behavior	GO:0001967	4	0.0351866	6.61339	2	11	364	13240	ENSSSCG00000009457,ENSSSCG00000016056,	0.559598	BP
negative regulation of ubiquitin-protein transferase activity	GO:0051444	12	0.0351866	6.61339	2	11	364	13240	ENSSSCG00000004077,ENSSSCG00000005706,	0.559598	BP
regulation of respiratory system process	GO:0044065	6	0.0351866	6.61339	2	11	364	13240	ENSSSCG00000008840,ENSSSCG00000016056,	0.559598	BP
epithelial cilium movement	GO:0003351	7	0.0351866	6.61339	2	11	364	13240	ENSSSCG00000006305,ENSSSCG00000002633,	0.559598	BP
regulation of ubiquitin protein ligase activity	GO:1904666	12	0.0351866	6.61339	2	11	364	13240	ENSSSCG00000004077,ENSSSCG00000013481,	0.559598	BP
negative regulation of meiotic nuclear division	GO:0045835	9	0.0351866	6.61339	2	11	364	13240	ENSSSCG00000004077,ENSSSCG00000006248,	0.559598	BP
regulation of production of small RNA involved in gene silencing by RNA	GO:0070920	9	0.0351866	6.61339	2	11	364	13240	ENSSSCG00000017118,ENSSSCG00000025777,	0.559598	BP
positive regulation of alpha-beta T cell proliferation	GO:0046641	11	0.0351866	6.61339	2	11	364	13240	ENSSSCG00000028561,ENSSSCG00000006298,	0.559598	BP
translational termination	GO:0006415	8	0.0351866	6.61339	2	11	364	13240	ENSSSCG00000004076,ENSSSCG00000009043,	0.559598	BP
macromolecule metabolic process	GO:0043170	4	0.0354809	1.09576	200	6639	364	13240	ENSSSCG00000006310,ENSSSCG00000008854,ENSSSCG00000008858,ENSSSCG00000032846,ENSSSCG00000015387,ENSSSCG00000006308,ENSSSCG00000008860,ENSSSCG00000006303,ENSSSCG00000020970,ENSSSCG00000029547,ENSSSCG00000006301,ENSSSCG00000033800,ENSSSCG00000008867,ENSSSCG00000028363,ENSSSCG00000033954,ENSSSCG00000005680,ENSSSCG00000038048,ENSSSCG00000017112,ENSSSCG00000040248,ENSSSCG00000005678,ENSSSCG00000005679,…	0.538357	BP
homeostasis of number of cells	GO:0048872	5	0.0361803	1.92453	10	189	364	13240	ENSSSCG00000020970,ENSSSCG00000008842,ENSSSCG00000006250,ENSSSCG00000033968,ENSSSCG00000016057,ENSSSCG00000007248,ENSSSCG00000005706,ENSSSCG00000040875,ENSSSCG00000035495,ENSSSCG00000037663,	0.547036	BP
protein localization to membrane	GO:0072657	6	0.0362778	1.70883	14	298	364	13240	ENSSSCG00000008854,ENSSSCG00000038048,ENSSSCG00000015384,ENSSSCG00000015386,ENSSSCG00000022757,ENSSSCG00000008419,ENSSSCG00000001858,ENSSSCG00000007272,ENSSSCG00000006296,ENSSSCG00000002671,ENSSSCG00000013442,ENSSSCG00000012375,ENSSSCG00000012378,ENSSSCG00000037791,	0.546585	BP
regulation of cellular biosynthetic process	GO:0031326	6	0.0368385	1.18808	91	2786	364	13240	ENSSSCG00000006310,ENSSSCG00000006308,ENSSSCG00000008860,ENSSSCG00000006303,ENSSSCG00000020970,ENSSSCG00000006302,ENSSSCG00000029547,ENSSSCG00000008866,ENSSSCG00000005680,ENSSSCG00000017112,ENSSSCG00000040248,ENSSSCG00000017118,ENSSSCG00000017116,ENSSSCG00000008892,ENSSSCG00000040355,ENSSSCG00000000926,ENSSSCG00000012083,ENSSSCG00000029626,ENSSSCG00000028561,ENSSSCG00000031733,ENSSSCG00000008840,…	0.553093	BP
circulatory system development	GO:0072359	5	0.0369455	1.4379	27	683	364	13240	ENSSSCG00000008854,ENSSSCG00000017112,ENSSSCG00000017114,ENSSSCG00000016034,ENSSSCG00000008841,ENSSSCG00000008842,ENSSSCG00000008844,ENSSSCG00000007244,ENSSSCG00000029279,ENSSSCG00000007239,ENSSSCG00000037910,ENSSSCG00000001858,ENSSSCG00000001848,ENSSSCG00000001847,ENSSSCG00000016057,ENSSSCG00000001832,ENSSSCG00000007248,ENSSSCG00000009040,ENSSSCG00000009048,ENSSSCG00000035037,ENSSSCG00000005719,…	0.552767	BP
positive regulation of blood vessel endothelial cell migration	GO:0043536	11	0.037011	4.04151	3	27	364	13240	ENSSSCG00000008844,ENSSSCG00000001858,ENSSSCG00000005706,	0.551824	BP
cardiac atrium morphogenesis	GO:0003209	5	0.037011	4.04151	3	27	364	13240	ENSSSCG00000007239,ENSSSCG00000001847,ENSSSCG00000040875,	0.551824	BP
alpha-amino acid biosynthetic process	GO:1901607	10	0.0370678	3.16292	4	46	364	13240	ENSSSCG00000040779,ENSSSCG00000016041,ENSSSCG00000016056,ENSSSCG00000005701,	0.548859	BP
regulation of protein modification by small protein conjugation or removal	GO:1903320	9	0.0386743	1.98402	9	165	364	13240	ENSSSCG00000040421,ENSSSCG00000027457,ENSSSCG00000004077,ENSSSCG00000001837,ENSSSCG00000005706,ENSSSCG00000032090,ENSSSCG00000013467,ENSSSCG00000013481,ENSSSCG00000028602,	0.570678	BP
toll-like receptor signaling pathway	GO:0002224	12	0.0389012	2.67453	5	68	364	13240	ENSSSCG00000031493,ENSSSCG00000006250,ENSSSCG00000007261,ENSSSCG00000025777,ENSSSCG00000032085,	0.572061	BP
purine nucleotide metabolic process	GO:0006163	9	0.0390161	1.62564	16	358	364	13240	ENSSSCG00000006305,ENSSSCG00000006302,ENSSSCG00000008866,ENSSSCG00000008870,ENSSSCG00000017114,ENSSSCG00000040779,ENSSSCG00000031733,ENSSSCG00000030016,ENSSSCG00000004078,ENSSSCG00000021991,ENSSSCG00000006296,ENSSSCG00000006294,ENSSSCG00000020686,ENSSSCG00000002648,ENSSSCG00000011158,ENSSSCG00000012375,	0.571793	BP
regulation of nitrogen compound metabolic process	GO:0051171	5	0.0390162	1.18064	94	2896	364	13240	ENSSSCG00000006310,ENSSSCG00000006308,ENSSSCG00000008860,ENSSSCG00000006303,ENSSSCG00000020970,ENSSSCG00000006302,ENSSSCG00000029547,ENSSSCG00000008866,ENSSSCG00000005680,ENSSSCG00000017112,ENSSSCG00000040248,ENSSSCG00000017118,ENSSSCG00000017116,ENSSSCG00000017121,ENSSSCG00000008892,ENSSSCG00000040355,ENSSSCG00000000926,ENSSSCG00000012083,ENSSSCG00000040779,ENSSSCG00000028561,ENSSSCG00000031733,…	0.569849	BP
calcium ion transport into cytosol	GO:0060402	13	0.0392612	2.39826	6	91	364	13240	ENSSSCG00000031493,ENSSSCG00000006250,ENSSSCG00000001975,ENSSSCG00000006298,ENSSSCG00000005706,ENSSSCG00000012386,	0.571484	BP
MAPK cascade	GO:0000165	10	0.0393072	1.49574	22	535	364	13240	ENSSSCG00000020970,ENSSSCG00000033800,ENSSSCG00000038048,ENSSSCG00000005427,ENSSSCG00000040779,ENSSSCG00000008841,ENSSSCG00000008842,ENSSSCG00000008844,ENSSSCG00000006250,ENSSSCG00000037910,ENSSSCG00000006248,ENSSSCG00000001858,ENSSSCG00000016047,ENSSSCG00000006298,ENSSSCG00000009040,ENSSSCG00000025401,ENSSSCG00000013312,ENSSSCG00000032241,ENSSSCG00000022689,ENSSSCG00000005719,ENSSSCG00000005706,…	0.57022	BP
regulation of mitotic nuclear division	GO:0007088	8	0.0393072	2.21405	7	115	364	13240	ENSSSCG00000028561,ENSSSCG00000008852,ENSSSCG00000004077,ENSSSCG00000034522,ENSSSCG00000007272,ENSSSCG00000002651,ENSSSCG00000023677,	0.5683	BP
regulation of release of sequestered calcium ion into cytosol	GO:0051279	10	0.03967	3.09563	4	47	364	13240	ENSSSCG00000031493,ENSSSCG00000006250,ENSSSCG00000001975,ENSSSCG00000005706,	0.571621	BP
regulation of monooxygenase activity	GO:0032768	6	0.0406332	3.89717	3	28	364	13240	ENSSSCG00000017118,ENSSSCG00000035715,ENSSSCG00000025777,	0.583541	BP
mitochondrial fission	GO:0000266	6	0.0406332	3.89717	3	28	364	13240	ENSSSCG00000012077,ENSSSCG00000012076,ENSSSCG00000008844,	0.583541	BP
bone cell development	GO:0098751	6	0.0406332	3.89717	3	28	364	13240	ENSSSCG00000033954,ENSSSCG00000008842,ENSSSCG00000040875,	0.583541	BP
amyloid precursor protein metabolic process	GO:0042982	6	0.0406332	3.89717	3	28	364	13240	ENSSSCG00000029626,ENSSSCG00000006250,ENSSSCG00000027745,	0.583541	BP
regulation of phospholipase activity	GO:0010517	7	0.0406332	3.89717	3	28	364	13240	ENSSSCG00000008841,ENSSSCG00000025777,ENSSSCG00000005706,	0.583541	BP
negative regulation of chromosome segregation	GO:0051985	6	0.0406332	3.89717	3	28	364	13240	ENSSSCG00000034522,ENSSSCG00000006248,ENSSSCG00000002651,	0.583541	BP
positive regulation of phospholipid metabolic process	GO:1903727	9	0.0406332	3.89717	3	28	364	13240	ENSSSCG00000008841,ENSSSCG00000005058,ENSSSCG00000006250,	0.583541	BP
phenol-containing compound biosynthetic process	GO:0046189	6	0.0406332	3.89717	3	28	364	13240	ENSSSCG00000017121,ENSSSCG00000035715,ENSSSCG00000020924,	0.583541	BP
tricarboxylic acid metabolic process	GO:0072350	8	0.0406332	3.89717	3	28	364	13240	ENSSSCG00000001852,ENSSSCG00000020686,ENSSSCG00000005701,	0.583541	BP
regulation of meiotic nuclear division	GO:0040020	8	0.0406332	3.89717	3	28	364	13240	ENSSSCG00000004077,ENSSSCG00000006248,ENSSSCG00000013481,	0.583541	BP
protein modification by small protein removal	GO:0070646	9	0.0408893	2.19496	7	116	364	13240	ENSSSCG00000034518,ENSSSCG00000007248,ENSSSCG00000009042,ENSSSCG00000009049,ENSSSCG00000002670,ENSSSCG00000024341,ENSSSCG00000012383,	0.568216	BP
regulation of protein ubiquitination	GO:0031396	10	0.0408948	2.06375	8	141	364	13240	ENSSSCG00000027457,ENSSSCG00000004077,ENSSSCG00000001837,ENSSSCG00000005706,ENSSSCG00000032090,ENSSSCG00000013467,ENSSSCG00000013481,ENSSSCG00000028602,	0.566459	BP
DNA replication checkpoint	GO:0000076	9	0.0414701	6.06227	2	12	364	13240	ENSSSCG00000040355,ENSSSCG00000002651,	0.572581	BP
pyrimidine ribonucleoside triphosphate metabolic process	GO:0009208	10	0.0414701	6.06227	2	12	364	13240	ENSSSCG00000006294,ENSSSCG00000005717,	0.572581	BP
pyrimidine ribonucleoside triphosphate biosynthetic process	GO:0009209	11	0.0414701	6.06227	2	12	364	13240	ENSSSCG00000006294,ENSSSCG00000005717,	0.572581	BP
positive regulation of phospholipase C activity	GO:0010863	9	0.0414701	6.06227	2	12	364	13240	ENSSSCG00000008841,ENSSSCG00000025777,	0.572581	BP
CTP metabolic process	GO:0046036	11	0.0414701	6.06227	2	12	364	13240	ENSSSCG00000006294,ENSSSCG00000005717,	0.572581	BP
transepithelial transport	GO:0070633	6	0.0414701	6.06227	2	12	364	13240	ENSSSCG00000001841,ENSSSCG00000012380,	0.572581	BP
CTP biosynthetic process	GO:0006241	12	0.0414701	6.06227	2	12	364	13240	ENSSSCG00000006294,ENSSSCG00000005717,	0.572581	BP
cell cycle checkpoint	GO:0000075	7	0.0423472	2.04922	8	142	364	13240	ENSSSCG00000006301,ENSSSCG00000040355,ENSSSCG00000034522,ENSSSCG00000007268,ENSSSCG00000001837,ENSSSCG00000002651,ENSSSCG00000013457,ENSSSCG00000013481,	0.571821	BP
cellular amino acid biosynthetic process	GO:0008652	9	0.0423739	3.03114	4	48	364	13240	ENSSSCG00000040779,ENSSSCG00000016041,ENSSSCG00000016056,ENSSSCG00000005701,	0.570387	BP
embryonic pattern specification	GO:0009880	5	0.0423739	3.03114	4	48	364	13240	ENSSSCG00000032728,ENSSSCG00000001848,ENSSSCG00000001847,ENSSSCG00000009040,	0.570387	BP
regulation of phospholipid metabolic process	GO:1903725	8	0.0423739	3.03114	4	48	364	13240	ENSSSCG00000017116,ENSSSCG00000008841,ENSSSCG00000005058,ENSSSCG00000006250,	0.570387	BP
immune response-regulating cell surface receptor signaling pathway	GO:0002768	7	0.0425124	2.1762	7	117	364	13240	ENSSSCG00000016122,ENSSSCG00000006309,ENSSSCG00000029511,ENSSSCG00000028561,ENSSSCG00000008842,ENSSSCG00000006250,ENSSSCG00000005706,	0.56692	BP
regulation of cell adhesion	GO:0030155	4	0.0441839	1.52898	19	452	364	13240	ENSSSCG00000016122,ENSSSCG00000032728,ENSSSCG00000020970,ENSSSCG00000033954,ENSSSCG00000028561,ENSSSCG00000008844,ENSSSCG00000007239,ENSSSCG00000005055,ENSSSCG00000006250,ENSSSCG00000001858,ENSSSCG00000006298,ENSSSCG00000040157,ENSSSCG00000024687,ENSSSCG00000032241,ENSSSCG00000002684,ENSSSCG00000005706,ENSSSCG00000005701,ENSSSCG00000035230,ENSSSCG00000028602,	0.587386	BP
positive regulation of cellular protein catabolic process	GO:1903364	9	0.0448469	2.32172	6	94	364	13240	ENSSSCG00000000927,ENSSSCG00000027457,ENSSSCG00000032332,ENSSSCG00000002648,ENSSSCG00000013467,ENSSSCG00000037791,	0.59436	BP
microtubule polymerization	GO:0046785	9	0.0451793	2.96928	4	49	364	13240	ENSSSCG00000004077,ENSSSCG00000032698,ENSSSCG00000007253,ENSSSCG00000005706,	0.596922	BP
negative regulation of macromolecule metabolic process	GO:0010605	6	0.0456783	1.23977	59	1731	364	13240	ENSSSCG00000006310,ENSSSCG00000020970,ENSSSCG00000029547,ENSSSCG00000006301,ENSSSCG00000038048,ENSSSCG00000040248,ENSSSCG00000017118,ENSSSCG00000005427,ENSSSCG00000021971,ENSSSCG00000040421,ENSSSCG00000028561,ENSSSCG00000008844,ENSSSCG00000004090,ENSSSCG00000005059,ENSSSCG00000033761,ENSSSCG00000004077,ENSSSCG00000006250,ENSSSCG00000037910,ENSSSCG00000006247,ENSSSCG00000009457,ENSSSCG00000032332,…	0.601664	BP
immune response-activating signal transduction	GO:0002757	8	0.0458121	1.84638	10	197	364	13240	ENSSSCG00000016122,ENSSSCG00000006309,ENSSSCG00000029511,ENSSSCG00000028561,ENSSSCG00000031493,ENSSSCG00000006250,ENSSSCG00000007261,ENSSSCG00000025777,ENSSSCG00000005706,ENSSSCG00000032085,	0.601582	BP
heart development	GO:0007507	5	0.0470288	1.58577	16	367	364	13240	ENSSSCG00000008854,ENSSSCG00000017112,ENSSSCG00000016034,ENSSSCG00000008841,ENSSSCG00000007244,ENSSSCG00000029279,ENSSSCG00000007239,ENSSSCG00000037910,ENSSSCG00000001848,ENSSSCG00000001847,ENSSSCG00000001832,ENSSSCG00000007248,ENSSSCG00000009040,ENSSSCG00000035037,ENSSSCG00000040875,ENSSSCG00000002675,	0.615675	BP
regulation of macromolecule metabolic process	GO:0060255	5	0.047334	1.13418	128	4105	364	13240	ENSSSCG00000006310,ENSSSCG00000006308,ENSSSCG00000008860,ENSSSCG00000006303,ENSSSCG00000020970,ENSSSCG00000029547,ENSSSCG00000006301,ENSSSCG00000033800,ENSSSCG00000005680,ENSSSCG00000038048,ENSSSCG00000017112,ENSSSCG00000040248,ENSSSCG00000017118,ENSSSCG00000017116,ENSSSCG00000005427,ENSSSCG00000008892,ENSSSCG00000040355,ENSSSCG00000021971,ENSSSCG00000000927,ENSSSCG00000000926,ENSSSCG00000012083,…	0.617788	BP
regulation of proteasomal protein catabolic process	GO:0061136	10	0.0476297	2.12179	7	120	364	13240	ENSSSCG00000000927,ENSSSCG00000027457,ENSSSCG00000032332,ENSSSCG00000022676,ENSSSCG00000002648,ENSSSCG00000013467,ENSSSCG00000037791,	0.619763	BP
regulation of platelet aggregation	GO:0090330	10	0.0481373	5.59594	2	13	364	13240	ENSSSCG00000033954,ENSSSCG00000006250,	0.624476	BP
glutamine family amino acid biosynthetic process	GO:0009084	11	0.0481373	5.59594	2	13	364	13240	ENSSSCG00000016056,ENSSSCG00000005701,	0.624476	BP
cell separation after cytokinesis	GO:0000920	3	0.0481373	5.59594	2	13	364	13240	ENSSSCG00000007272,ENSSSCG00000023677,	0.624476	BP
pyrimidine nucleoside triphosphate metabolic process	GO:0009147	9	0.0481373	5.59594	2	13	364	13240	ENSSSCG00000006294,ENSSSCG00000005717,	0.624476	BP
pyrimidine nucleoside triphosphate biosynthetic process	GO:0009148	10	0.0481373	5.59594	2	13	364	13240	ENSSSCG00000006294,ENSSSCG00000005717,	0.624476	BP
synaptic vesicle cytoskeletal transport	GO:0099514	9	0.0481373	5.59594	2	13	364	13240	ENSSSCG00000040157,ENSSSCG00000030174,	0.624476	BP
synaptic vesicle transport along microtubule	GO:0099517	10	0.0481373	5.59594	2	13	364	13240	ENSSSCG00000040157,ENSSSCG00000030174,	0.624476	BP
protein O-linked mannosylation	GO:0035269	10	0.0481373	5.59594	2	13	364	13240	ENSSSCG00000005427,ENSSSCG00000005716,	0.624476	BP
phospholipase C-activating dopamine receptor signaling pathway	GO:0060158	8	0.0481373	5.59594	2	13	364	13240	ENSSSCG00000029279,ENSSSCG00000013473,	0.624476	BP
regulation of mitochondrial translation	GO:0070129	9	0.0481373	5.59594	2	13	364	13240	ENSSSCG00000004089,ENSSSCG00000036722,	0.624476	BP
ER-associated misfolded protein catabolic process	GO:0071712	9	0.0481373	5.59594	2	13	364	13240	ENSSSCG00000034518,ENSSSCG00000005716,	0.624476	BP
negative regulation of B cell proliferation	GO:0030889	10	0.0481373	5.59594	2	13	364	13240	ENSSSCG00000016122,ENSSSCG00000006250,	0.624476	BP
ammonium transmembrane transport	GO:0072488	8	0.0481373	5.59594	2	13	364	13240	ENSSSCG00000017121,ENSSSCG00000001841,	0.624476	BP
anterograde synaptic vesicle transport	GO:0048490	11	0.0481373	5.59594	2	13	364	13240	ENSSSCG00000040157,ENSSSCG00000030174,	0.624476	BP
regulation of cell aging	GO:0090342	5	0.0483912	3.63736	3	30	364	13240	ENSSSCG00000017118,ENSSSCG00000005706,ENSSSCG00000013481,	0.602296	BP
regulation of phosphatidylinositol 3-kinase activity	GO:0043551	11	0.0483912	3.63736	3	30	364	13240	ENSSSCG00000008841,ENSSSCG00000005058,ENSSSCG00000006250,	0.602296	BP
cardiac atrium development	GO:0003230	5	0.0483912	3.63736	3	30	364	13240	ENSSSCG00000007239,ENSSSCG00000001847,ENSSSCG00000040875,	0.602296	BP
antigen receptor-mediated signaling pathway	GO:0050851	10	0.0488327	2.27335	6	96	364	13240	ENSSSCG00000016122,ENSSSCG00000006309,ENSSSCG00000029511,ENSSSCG00000028561,ENSSSCG00000006250,ENSSSCG00000005706,	0.60255	BP
digestive tract development	GO:0048565	5	0.0488327	2.27335	6	96	364	13240	ENSSSCG00000028336,ENSSSCG00000016034,ENSSSCG00000008841,ENSSSCG00000008842,ENSSSCG00000027410,ENSSSCG00000002675,	0.60255	BP
intracellular	GO:0005622	3	1.30067e-05	1.12542	312	10256	378	13984	ENSSSCG00000006310,ENSSSCG00000008854,ENSSSCG00000008855,ENSSSCG00000008857,ENSSSCG00000008858,ENSSSCG00000034905,ENSSSCG00000032846,ENSSSCG00000030426,ENSSSCG00000015387,ENSSSCG00000032843,ENSSSCG00000016122,ENSSSCG00000006309,ENSSSCG00000032728,ENSSSCG00000006308,ENSSSCG00000006305,ENSSSCG00000006304,ENSSSCG00000005699,ENSSSCG00000006303,ENSSSCG00000040224,ENSSSCG00000028336,ENSSSCG00000006302,…	0.0063603	CC
nuclear envelope	GO:0005635	6	8.07826e-05	2.63308	20	281	378	13984	ENSSSCG00000005688,ENSSSCG00000005683,ENSSSCG00000012077,ENSSSCG00000012076,ENSSSCG00000035715,ENSSSCG00000004082,ENSSSCG00000004081,ENSSSCG00000034518,ENSSSCG00000008419,ENSSSCG00000007272,ENSSSCG00000016053,ENSSSCG00000007256,ENSSSCG00000009040,ENSSSCG00000021273,ENSSSCG00000023793,ENSSSCG00000005713,ENSSSCG00000005711,ENSSSCG00000013481,ENSSSCG00000028602,ENSSSCG00000026784,	0.0197513	CC
intracellular part	GO:0044424	3	0.000133932	1.1181	298	9860	378	13984	ENSSSCG00000006310,ENSSSCG00000008854,ENSSSCG00000008855,ENSSSCG00000008857,ENSSSCG00000008858,ENSSSCG00000034905,ENSSSCG00000032846,ENSSSCG00000030426,ENSSSCG00000015387,ENSSSCG00000032843,ENSSSCG00000016122,ENSSSCG00000006309,ENSSSCG00000032728,ENSSSCG00000006308,ENSSSCG00000006305,ENSSSCG00000006304,ENSSSCG00000005699,ENSSSCG00000006303,ENSSSCG00000040224,ENSSSCG00000028336,ENSSSCG00000006302,…	0.0218309	CC
intracellular organelle	GO:0043229	4	0.00047035	1.13588	260	8468	378	13984	ENSSSCG00000006310,ENSSSCG00000008854,ENSSSCG00000008855,ENSSSCG00000008857,ENSSSCG00000008858,ENSSSCG00000032846,ENSSSCG00000030426,ENSSSCG00000015387,ENSSSCG00000032843,ENSSSCG00000016122,ENSSSCG00000032728,ENSSSCG00000006305,ENSSSCG00000006304,ENSSSCG00000006303,ENSSSCG00000040224,ENSSSCG00000028336,ENSSSCG00000006302,ENSSSCG00000029547,ENSSSCG00000008867,ENSSSCG00000026177,ENSSSCG00000020868,…	0.0575003	CC
intracellular membrane-bounded organelle	GO:0043231	5	0.000676435	1.15961	226	7210	378	13984	ENSSSCG00000006310,ENSSSCG00000008854,ENSSSCG00000008855,ENSSSCG00000008857,ENSSSCG00000032846,ENSSSCG00000030426,ENSSSCG00000015387,ENSSSCG00000032843,ENSSSCG00000016122,ENSSSCG00000032728,ENSSSCG00000006305,ENSSSCG00000006304,ENSSSCG00000006303,ENSSSCG00000040224,ENSSSCG00000028336,ENSSSCG00000029547,ENSSSCG00000008867,ENSSSCG00000026177,ENSSSCG00000020868,ENSSSCG00000026169,ENSSSCG00000005688,…	0.0661554	CC
microtubule organizing center attachment site	GO:0034992	6	0.00204113	11.0984	3	10	378	13984	ENSSSCG00000004082,ENSSSCG00000004081,ENSSSCG00000021273,	0.166352	CC
LINC complex	GO:0034993	6	0.00204113	11.0984	3	10	378	13984	ENSSSCG00000004082,ENSSSCG00000004081,ENSSSCG00000021273,	0.166352	CC
AP-3 adaptor complex	GO:0030123	6	0.00204113	11.0984	3	10	378	13984	ENSSSCG00000033954,ENSSSCG00000040157,ENSSSCG00000030174,	0.166352	CC
organelle envelope	GO:0031967	5	0.00245565	1.71425	31	669	378	13984	ENSSSCG00000006304,ENSSSCG00000026177,ENSSSCG00000005688,ENSSSCG00000005683,ENSSSCG00000017114,ENSSSCG00000012077,ENSSSCG00000012076,ENSSSCG00000015384,ENSSSCG00000035715,ENSSSCG00000022757,ENSSSCG00000005055,ENSSSCG00000004082,ENSSSCG00000004081,ENSSSCG00000034518,ENSSSCG00000008419,ENSSSCG00000001852,ENSSSCG00000007272,ENSSSCG00000016053,ENSSSCG00000021991,ENSSSCG00000007256,ENSSSCG00000020686,…	0.133423	CC
envelope	GO:0031975	3	0.00245565	1.71425	31	669	378	13984	ENSSSCG00000006304,ENSSSCG00000026177,ENSSSCG00000005688,ENSSSCG00000005683,ENSSSCG00000017114,ENSSSCG00000012077,ENSSSCG00000012076,ENSSSCG00000015384,ENSSSCG00000035715,ENSSSCG00000022757,ENSSSCG00000005055,ENSSSCG00000004082,ENSSSCG00000004081,ENSSSCG00000034518,ENSSSCG00000008419,ENSSSCG00000001852,ENSSSCG00000007272,ENSSSCG00000016053,ENSSSCG00000021991,ENSSSCG00000007256,ENSSSCG00000020686,…	0.133423	CC
nucleus	GO:0005634	6	0.00372199	1.19363	155	4804	378	13984	ENSSSCG00000006310,ENSSSCG00000008855,ENSSSCG00000032846,ENSSSCG00000030426,ENSSSCG00000015387,ENSSSCG00000032843,ENSSSCG00000032728,ENSSSCG00000006305,ENSSSCG00000006303,ENSSSCG00000040224,ENSSSCG00000029547,ENSSSCG00000020868,ENSSSCG00000005688,ENSSSCG00000005683,ENSSSCG00000005680,ENSSSCG00000031536,ENSSSCG00000017112,ENSSSCG00000005678,ENSSSCG00000017118,ENSSSCG00000005427,ENSSSCG00000005425,…	0.165459	CC
membrane-bounded organelle	GO:0043227	3	0.00477499	1.10574	256	8565	378	13984	ENSSSCG00000006310,ENSSSCG00000008854,ENSSSCG00000008855,ENSSSCG00000008857,ENSSSCG00000032846,ENSSSCG00000030426,ENSSSCG00000015387,ENSSSCG00000032843,ENSSSCG00000016122,ENSSSCG00000032728,ENSSSCG00000006308,ENSSSCG00000006305,ENSSSCG00000006304,ENSSSCG00000006303,ENSSSCG00000040224,ENSSSCG00000028336,ENSSSCG00000006302,ENSSSCG00000029547,ENSSSCG00000008867,ENSSSCG00000026177,ENSSSCG00000020868,…	0.194581	CC
organelle	GO:0043226	2	0.00540402	1.0905	278	9431	378	13984	ENSSSCG00000006310,ENSSSCG00000008854,ENSSSCG00000008855,ENSSSCG00000008857,ENSSSCG00000008858,ENSSSCG00000032846,ENSSSCG00000030426,ENSSSCG00000015387,ENSSSCG00000032843,ENSSSCG00000016122,ENSSSCG00000032728,ENSSSCG00000006308,ENSSSCG00000006305,ENSSSCG00000006304,ENSSSCG00000006303,ENSSSCG00000040224,ENSSSCG00000028336,ENSSSCG00000006302,ENSSSCG00000029547,ENSSSCG00000008867,ENSSSCG00000026177,…	0.203274	CC
side of membrane	GO:0098552	3	0.011177	1.94028	15	286	378	13984	ENSSSCG00000016122,ENSSSCG00000028561,ENSSSCG00000008841,ENSSSCG00000008842,ENSSSCG00000006250,ENSSSCG00000007272,ENSSSCG00000001849,ENSSSCG00000001834,ENSSSCG00000002684,ENSSSCG00000005706,ENSSSCG00000002671,ENSSSCG00000022290,ENSSSCG00000013464,ENSSSCG00000027745,ENSSSCG00000013473,	0.390396	CC
endomembrane system	GO:0012505	3	0.0122722	1.27179	79	2298	378	13984	ENSSSCG00000006310,ENSSSCG00000008854,ENSSSCG00000008857,ENSSSCG00000032846,ENSSSCG00000016122,ENSSSCG00000028336,ENSSSCG00000006302,ENSSSCG00000020868,ENSSSCG00000005688,ENSSSCG00000005683,ENSSSCG00000033954,ENSSSCG00000017116,ENSSSCG00000005427,ENSSSCG00000012077,ENSSSCG00000012076,ENSSSCG00000000927,ENSSSCG00000029626,ENSSSCG00000012087,ENSSSCG00000008844,ENSSSCG00000026387,ENSSSCG00000007246,…	0.400075	CC
ESCRT III complex	GO:0000815	8	0.0139867	10.5699	2	7	378	13984	ENSSSCG00000007272,ENSSSCG00000023677,	0.427468	CC
brush border membrane	GO:0031526	6	0.0158752	5.54921	3	20	378	13984	ENSSSCG00000017117,ENSSSCG00000017120,ENSSSCG00000039413,	0.456646	CC
cytoplasmic vesicle	GO:0031410	6	0.0169117	1.44291	36	923	378	13984	ENSSSCG00000016122,ENSSSCG00000028336,ENSSSCG00000006302,ENSSSCG00000020868,ENSSSCG00000033954,ENSSSCG00000008844,ENSSSCG00000007246,ENSSSCG00000035715,ENSSSCG00000004075,ENSSSCG00000031493,ENSSSCG00000034518,ENSSSCG00000032645,ENSSSCG00000007272,ENSSSCG00000022857,ENSSSCG00000016061,ENSSSCG00000001835,ENSSSCG00000040157,ENSSSCG00000002670,ENSSSCG00000032241,ENSSSCG00000002669,ENSSSCG00000002635,…	0.459435	CC
intracellular vesicle	GO:0097708	5	0.0179519	1.43669	36	927	378	13984	ENSSSCG00000016122,ENSSSCG00000028336,ENSSSCG00000006302,ENSSSCG00000020868,ENSSSCG00000033954,ENSSSCG00000008844,ENSSSCG00000007246,ENSSSCG00000035715,ENSSSCG00000004075,ENSSSCG00000031493,ENSSSCG00000034518,ENSSSCG00000032645,ENSSSCG00000007272,ENSSSCG00000022857,ENSSSCG00000016061,ENSSSCG00000001835,ENSSSCG00000040157,ENSSSCG00000002670,ENSSSCG00000032241,ENSSSCG00000002669,ENSSSCG00000002635,…	0.462025	CC
early endosome	GO:0005769	8	0.0268778	2.12072	9	157	378	13984	ENSSSCG00000033954,ENSSSCG00000007246,ENSSSCG00000016061,ENSSSCG00000002670,ENSSSCG00000023677,ENSSSCG00000039416,ENSSSCG00000005719,ENSSSCG00000038868,ENSSSCG00000013453,	0.657161	CC
cytoplasmic side of nuclear pore	GO:1990876	6	0.0270309	36.9947	1	1	378	13984	ENSSSCG00000005711,	0.629434	CC
rod spherule	GO:0044317	5	0.0270309	36.9947	1	1	378	13984	ENSSSCG00000026387,	0.629434	CC
collagen type III trimer	GO:0005586	6	0.0270309	36.9947	1	1	378	13984	ENSSSCG00000016034,	0.629434	CC
presynaptic endosome	GO:0098830	8	0.0270309	36.9947	1	1	378	13984	ENSSSCG00000040157,	0.629434	CC
RNA-directed RNA polymerase complex	GO:0031379	7	0.0270309	36.9947	1	1	378	13984	ENSSSCG00000017118,	0.629434	CC
TERT-RMRP complex	GO:1990572	8	0.0270309	36.9947	1	1	378	13984	ENSSSCG00000017118,	0.629434	CC
banded collagen fibril	GO:0098643	5	0.0284092	7.39894	2	10	378	13984	ENSSSCG00000016035,ENSSSCG00000016034,	0.514523	CC
fibrillar collagen trimer	GO:0005583	5	0.0284092	7.39894	2	10	378	13984	ENSSSCG00000016035,ENSSSCG00000016034,	0.514523	CC
cytoplasm	GO:0005737	4	0.0311508	1.09476	212	7164	378	13984	ENSSSCG00000006310,ENSSSCG00000008854,ENSSSCG00000008857,ENSSSCG00000008858,ENSSSCG00000034905,ENSSSCG00000032846,ENSSSCG00000030426,ENSSSCG00000032843,ENSSSCG00000016122,ENSSSCG00000006309,ENSSSCG00000032728,ENSSSCG00000006305,ENSSSCG00000006304,ENSSSCG00000005699,ENSSSCG00000006303,ENSSSCG00000040224,ENSSSCG00000028336,ENSSSCG00000006302,ENSSSCG00000008866,ENSSSCG00000008867,ENSSSCG00000026177,…	0.525266	CC
cell	GO:0005623	2	0.0354783	1.03781	337	12013	378	13984	ENSSSCG00000006310,ENSSSCG00000008854,ENSSSCG00000008855,ENSSSCG00000008857,ENSSSCG00000008858,ENSSSCG00000034905,ENSSSCG00000032846,ENSSSCG00000030426,ENSSSCG00000015387,ENSSSCG00000032843,ENSSSCG00000016122,ENSSSCG00000006309,ENSSSCG00000032728,ENSSSCG00000006308,ENSSSCG00000006306,ENSSSCG00000006305,ENSSSCG00000006304,ENSSSCG00000005699,ENSSSCG00000006303,ENSSSCG00000040224,ENSSSCG00000020970,…	0.578297	CC
external side of plasma membrane	GO:0009897	4	0.0389763	1.98186	9	168	378	13984	ENSSSCG00000016122,ENSSSCG00000028561,ENSSSCG00000008841,ENSSSCG00000008842,ENSSSCG00000001849,ENSSSCG00000001834,ENSSSCG00000002684,ENSSSCG00000022290,ENSSSCG00000027745,	0.61482	CC
complex of collagen trimers	GO:0098644	4	0.0466935	5.69149	2	13	378	13984	ENSSSCG00000016035,ENSSSCG00000016034,	0.713535	CC
endosome membrane	GO:0010008	7	0.0478	1.99971	8	148	378	13984	ENSSSCG00000033954,ENSSSCG00000007272,ENSSSCG00000016061,ENSSSCG00000040157,ENSSSCG00000023677,ENSSSCG00000013490,ENSSSCG00000013442,ENSSSCG00000013464,	0.70831	CC
endosome	GO:0005768	7	0.0486992	1.51161	19	465	378	13984	ENSSSCG00000006302,ENSSSCG00000020868,ENSSSCG00000033954,ENSSSCG00000008844,ENSSSCG00000007246,ENSSSCG00000031493,ENSSSCG00000007272,ENSSSCG00000016061,ENSSSCG00000040157,ENSSSCG00000002670,ENSSSCG00000023677,ENSSSCG00000013490,ENSSSCG00000039416,ENSSSCG00000005719,ENSSSCG00000038868,ENSSSCG00000013442,ENSSSCG00000013453,ENSSSCG00000013464,ENSSSCG00000027745,	0.70041	CC
lactase activity	GO:0000016	6	0.000752151	36.4106	2	2	341	12416	ENSSSCG00000030013,ENSSSCG00000015691,	0.579908	MF
protein anchor	GO:0043495	4	0.00213452	10.9232	3	10	341	12416	ENSSSCG00000001858,ENSSSCG00000007256,ENSSSCG00000032090,	0.822859	MF
hydrolase activity, acting on carbon-nitrogen (but not peptide) bonds, in cyclic amidines	GO:0016814	5	0.00447961	5.82569	4	25	341	12416	ENSSSCG00000035715,ENSSSCG00000004092,ENSSSCG00000034385,ENSSSCG00000011160,	1	MF
neurotransmitter:sodium symporter activity	GO:0005328	11	0.00730933	7.28211	3	15	341	12416	ENSSSCG00000017117,ENSSSCG00000017121,ENSSSCG00000017120,	1	MF
nucleoside-triphosphatase activity	GO:0017111	7	0.00876532	1.62762	27	604	341	12416	ENSSSCG00000005683,ENSSSCG00000012077,ENSSSCG00000012076,ENSSSCG00000035073,ENSSSCG00000035715,ENSSSCG00000029279,ENSSSCG00000034518,ENSSSCG00000032456,ENSSSCG00000016045,ENSSSCG00000001840,ENSSSCG00000006296,ENSSSCG00000016061,ENSSSCG00000007247,ENSSSCG00000009039,ENSSSCG00000009043,ENSSSCG00000009047,ENSSSCG00000035564,ENSSSCG00000024756,ENSSSCG00000002639,ENSSSCG00000027898,ENSSSCG00000015694,…	1	MF
carbohydrate derivative binding	GO:0097367	3	0.0090185	1.35721	58	1556	341	12416	ENSSSCG00000005683,ENSSSCG00000012077,ENSSSCG00000012076,ENSSSCG00000012083,ENSSSCG00000035073,ENSSSCG00000008842,ENSSSCG00000008844,ENSSSCG00000035715,ENSSSCG00000029279,ENSSSCG00000007240,ENSSSCG00000004092,ENSSSCG00000006250,ENSSSCG00000006248,ENSSSCG00000034518,ENSSSCG00000032456,ENSSSCG00000016045,ENSSSCG00000001975,ENSSSCG00000016047,ENSSSCG00000001840,ENSSSCG00000006296,ENSSSCG00000006294,…	1	MF
purine ribonucleoside binding	GO:0032550	6	0.00928867	1.38992	51	1336	341	12416	ENSSSCG00000005683,ENSSSCG00000012077,ENSSSCG00000012076,ENSSSCG00000012083,ENSSSCG00000035073,ENSSSCG00000008842,ENSSSCG00000008844,ENSSSCG00000035715,ENSSSCG00000029279,ENSSSCG00000007240,ENSSSCG00000004092,ENSSSCG00000006250,ENSSSCG00000006248,ENSSSCG00000034518,ENSSSCG00000032456,ENSSSCG00000016045,ENSSSCG00000001975,ENSSSCG00000001840,ENSSSCG00000006296,ENSSSCG00000006294,ENSSSCG00000016061,…	1	MF
purine nucleoside binding	GO:0001883	5	0.00941771	1.38888	51	1337	341	12416	ENSSSCG00000005683,ENSSSCG00000012077,ENSSSCG00000012076,ENSSSCG00000012083,ENSSSCG00000035073,ENSSSCG00000008842,ENSSSCG00000008844,ENSSSCG00000035715,ENSSSCG00000029279,ENSSSCG00000007240,ENSSSCG00000004092,ENSSSCG00000006250,ENSSSCG00000006248,ENSSSCG00000034518,ENSSSCG00000032456,ENSSSCG00000016045,ENSSSCG00000001975,ENSSSCG00000001840,ENSSSCG00000006296,ENSSSCG00000006294,ENSSSCG00000016061,…	0.907632	MF
ribonucleoside binding	GO:0032549	5	0.00968032	1.38681	51	1339	341	12416	ENSSSCG00000005683,ENSSSCG00000012077,ENSSSCG00000012076,ENSSSCG00000012083,ENSSSCG00000035073,ENSSSCG00000008842,ENSSSCG00000008844,ENSSSCG00000035715,ENSSSCG00000029279,ENSSSCG00000007240,ENSSSCG00000004092,ENSSSCG00000006250,ENSSSCG00000006248,ENSSSCG00000034518,ENSSSCG00000032456,ENSSSCG00000016045,ENSSSCG00000001975,ENSSSCG00000001840,ENSSSCG00000006296,ENSSSCG00000006294,ENSSSCG00000016061,…	0.829281	MF
nucleoside binding	GO:0001882	4	0.0103639	1.38165	51	1344	341	12416	ENSSSCG00000005683,ENSSSCG00000012077,ENSSSCG00000012076,ENSSSCG00000012083,ENSSSCG00000035073,ENSSSCG00000008842,ENSSSCG00000008844,ENSSSCG00000035715,ENSSSCG00000029279,ENSSSCG00000007240,ENSSSCG00000004092,ENSSSCG00000006250,ENSSSCG00000006248,ENSSSCG00000034518,ENSSSCG00000032456,ENSSSCG00000016045,ENSSSCG00000001975,ENSSSCG00000001840,ENSSSCG00000006296,ENSSSCG00000006294,ENSSSCG00000016061,…	0.799055	MF
beta-glucosidase activity	GO:0008422	7	0.0104855	12.1369	2	6	341	12416	ENSSSCG00000030013,ENSSSCG00000015691,	0.734937	MF
cyclohydrolase activity	GO:0019238	6	0.0104855	12.1369	2	6	341	12416	ENSSSCG00000035715,ENSSSCG00000004092,	0.734937	MF
vascular endothelial growth factor-activated receptor activity	GO:0005021	9	0.0104855	12.1369	2	6	341	12416	ENSSSCG00000008841,ENSSSCG00000008844,	0.734937	MF
transcription factor activity, RNA polymerase II core promoter sequence-specific	GO:0000983	5	0.0104897	6.42539	3	17	341	12416	ENSSSCG00000006310,ENSSSCG00000009457,ENSSSCG00000016057,	0.577681	MF
nucleotide binding	GO:0000166	5	0.0105163	1.35117	57	1536	341	12416	ENSSSCG00000008866,ENSSSCG00000008870,ENSSSCG00000005683,ENSSSCG00000012077,ENSSSCG00000012076,ENSSSCG00000012083,ENSSSCG00000035073,ENSSSCG00000008842,ENSSSCG00000008844,ENSSSCG00000035715,ENSSSCG00000029279,ENSSSCG00000007240,ENSSSCG00000004092,ENSSSCG00000006250,ENSSSCG00000006248,ENSSSCG00000034518,ENSSSCG00000032456,ENSSSCG00000016045,ENSSSCG00000001975,ENSSSCG00000001852,ENSSSCG00000001840,…	0.540538	MF
nucleoside phosphate binding	GO:1901265	4	0.0105163	1.35117	57	1536	341	12416	ENSSSCG00000008866,ENSSSCG00000008870,ENSSSCG00000005683,ENSSSCG00000012077,ENSSSCG00000012076,ENSSSCG00000012083,ENSSSCG00000035073,ENSSSCG00000008842,ENSSSCG00000008844,ENSSSCG00000035715,ENSSSCG00000029279,ENSSSCG00000007240,ENSSSCG00000004092,ENSSSCG00000006250,ENSSSCG00000006248,ENSSSCG00000034518,ENSSSCG00000032456,ENSSSCG00000016045,ENSSSCG00000001975,ENSSSCG00000001852,ENSSSCG00000001840,…	0.540538	MF
binding	GO:0005488	2	0.0112231	1.07516	267	9042	341	12416	ENSSSCG00000006310,ENSSSCG00000008854,ENSSSCG00000008855,ENSSSCG00000008857,ENSSSCG00000008858,ENSSSCG00000034905,ENSSSCG00000032846,ENSSSCG00000015387,ENSSSCG00000006309,ENSSSCG00000032728,ENSSSCG00000006308,ENSSSCG00000006307,ENSSSCG00000006305,ENSSSCG00000008860,ENSSSCG00000005699,ENSSSCG00000020970,ENSSSCG00000028336,ENSSSCG00000029547,ENSSSCG00000026294,ENSSSCG00000008866,ENSSSCG00000008868,…	0.509003	MF
purine ribonucleotide binding	GO:0032555	7	0.0121709	1.36942	51	1356	341	12416	ENSSSCG00000005683,ENSSSCG00000012077,ENSSSCG00000012076,ENSSSCG00000012083,ENSSSCG00000035073,ENSSSCG00000008842,ENSSSCG00000008844,ENSSSCG00000035715,ENSSSCG00000029279,ENSSSCG00000007240,ENSSSCG00000004092,ENSSSCG00000006250,ENSSSCG00000006248,ENSSSCG00000034518,ENSSSCG00000032456,ENSSSCG00000016045,ENSSSCG00000001975,ENSSSCG00000001840,ENSSSCG00000006296,ENSSSCG00000006294,ENSSSCG00000016061,…	0.52132	MF
neurotransmitter transporter activity	GO:0005326	3	0.0123355	6.06843	3	18	341	12416	ENSSSCG00000017117,ENSSSCG00000017121,ENSSSCG00000017120,	0.50056	MF
purine ribonucleoside triphosphate binding	GO:0035639	5	0.0126168	1.37191	50	1327	341	12416	ENSSSCG00000005683,ENSSSCG00000012077,ENSSSCG00000012076,ENSSSCG00000012083,ENSSSCG00000035073,ENSSSCG00000008842,ENSSSCG00000008844,ENSSSCG00000035715,ENSSSCG00000029279,ENSSSCG00000007240,ENSSSCG00000004092,ENSSSCG00000006250,ENSSSCG00000006248,ENSSSCG00000034518,ENSSSCG00000032456,ENSSSCG00000016045,ENSSSCG00000001975,ENSSSCG00000001840,ENSSSCG00000006296,ENSSSCG00000006294,ENSSSCG00000016061,…	0.486377	MF
purine nucleotide binding	GO:0017076	6	0.0129976	1.36439	51	1361	341	12416	ENSSSCG00000005683,ENSSSCG00000012077,ENSSSCG00000012076,ENSSSCG00000012083,ENSSSCG00000035073,ENSSSCG00000008842,ENSSSCG00000008844,ENSSSCG00000035715,ENSSSCG00000029279,ENSSSCG00000007240,ENSSSCG00000004092,ENSSSCG00000006250,ENSSSCG00000006248,ENSSSCG00000034518,ENSSSCG00000032456,ENSSSCG00000016045,ENSSSCG00000001975,ENSSSCG00000001840,ENSSSCG00000006296,ENSSSCG00000006294,ENSSSCG00000016061,…	0.477198	MF
adenyl ribonucleotide binding	GO:0032559	8	0.0131745	1.4105	43	1110	341	12416	ENSSSCG00000005683,ENSSSCG00000012083,ENSSSCG00000035073,ENSSSCG00000008842,ENSSSCG00000008844,ENSSSCG00000007240,ENSSSCG00000004092,ENSSSCG00000006250,ENSSSCG00000006248,ENSSSCG00000034518,ENSSSCG00000032456,ENSSSCG00000016045,ENSSSCG00000001975,ENSSSCG00000001840,ENSSSCG00000006296,ENSSSCG00000006294,ENSSSCG00000016061,ENSSSCG00000007247,ENSSSCG00000009043,ENSSSCG00000009047,ENSSSCG00000013304,…	0.461708	MF
adenyl nucleotide binding	GO:0030554	7	0.013951	1.40543	43	1114	341	12416	ENSSSCG00000005683,ENSSSCG00000012083,ENSSSCG00000035073,ENSSSCG00000008842,ENSSSCG00000008844,ENSSSCG00000007240,ENSSSCG00000004092,ENSSSCG00000006250,ENSSSCG00000006248,ENSSSCG00000034518,ENSSSCG00000032456,ENSSSCG00000016045,ENSSSCG00000001975,ENSSSCG00000001840,ENSSSCG00000006296,ENSSSCG00000006294,ENSSSCG00000016061,ENSSSCG00000007247,ENSSSCG00000009043,ENSSSCG00000009047,ENSSSCG00000013304,…	0.467663	MF
ribonucleotide binding	GO:0032553	6	0.0140506	1.3584	51	1367	341	12416	ENSSSCG00000005683,ENSSSCG00000012077,ENSSSCG00000012076,ENSSSCG00000012083,ENSSSCG00000035073,ENSSSCG00000008842,ENSSSCG00000008844,ENSSSCG00000035715,ENSSSCG00000029279,ENSSSCG00000007240,ENSSSCG00000004092,ENSSSCG00000006250,ENSSSCG00000006248,ENSSSCG00000034518,ENSSSCG00000032456,ENSSSCG00000016045,ENSSSCG00000001975,ENSSSCG00000001840,ENSSSCG00000006296,ENSSSCG00000006294,ENSSSCG00000016061,…	0.451376	MF
ammonium transmembrane transporter activity	GO:0008519	7	0.0143554	5.74904	3	19	341	12416	ENSSSCG00000017121,ENSSSCG00000005425,ENSSSCG00000001841,	0.44272	MF
ATP binding	GO:0005524	9	0.0150308	1.40555	42	1088	341	12416	ENSSSCG00000005683,ENSSSCG00000012083,ENSSSCG00000035073,ENSSSCG00000008842,ENSSSCG00000008844,ENSSSCG00000007240,ENSSSCG00000004092,ENSSSCG00000006250,ENSSSCG00000006248,ENSSSCG00000034518,ENSSSCG00000032456,ENSSSCG00000016045,ENSSSCG00000001975,ENSSSCG00000001840,ENSSSCG00000006296,ENSSSCG00000006294,ENSSSCG00000016061,ENSSSCG00000007247,ENSSSCG00000009043,ENSSSCG00000009047,ENSSSCG00000013304,…	0.445721	MF
pyrophosphatase activity	GO:0016462	6	0.0157958	1.55061	27	634	341	12416	ENSSSCG00000005683,ENSSSCG00000012077,ENSSSCG00000012076,ENSSSCG00000035073,ENSSSCG00000035715,ENSSSCG00000029279,ENSSSCG00000034518,ENSSSCG00000032456,ENSSSCG00000016045,ENSSSCG00000001840,ENSSSCG00000006296,ENSSSCG00000016061,ENSSSCG00000007247,ENSSSCG00000009039,ENSSSCG00000009043,ENSSSCG00000009047,ENSSSCG00000035564,ENSSSCG00000024756,ENSSSCG00000002639,ENSSSCG00000027898,ENSSSCG00000015694,…	0.451057	MF
hydrolase activity, acting on acid anhydrides, in phosphorus-containing anhydrides	GO:0016818	5	0.0166953	1.5433	27	637	341	12416	ENSSSCG00000005683,ENSSSCG00000012077,ENSSSCG00000012076,ENSSSCG00000035073,ENSSSCG00000035715,ENSSSCG00000029279,ENSSSCG00000034518,ENSSSCG00000032456,ENSSSCG00000016045,ENSSSCG00000001840,ENSSSCG00000006296,ENSSSCG00000016061,ENSSSCG00000007247,ENSSSCG00000009039,ENSSSCG00000009043,ENSSSCG00000009047,ENSSSCG00000035564,ENSSSCG00000024756,ENSSSCG00000002639,ENSSSCG00000027898,ENSSSCG00000015694,…	0.459716	MF
hydrolase activity, acting on acid anhydrides	GO:0016817	4	0.0179577	1.53367	27	641	341	12416	ENSSSCG00000005683,ENSSSCG00000012077,ENSSSCG00000012076,ENSSSCG00000035073,ENSSSCG00000035715,ENSSSCG00000029279,ENSSSCG00000034518,ENSSSCG00000032456,ENSSSCG00000016045,ENSSSCG00000001840,ENSSSCG00000006296,ENSSSCG00000016061,ENSSSCG00000007247,ENSSSCG00000009039,ENSSSCG00000009043,ENSSSCG00000009047,ENSSSCG00000035564,ENSSSCG00000024756,ENSSSCG00000002639,ENSSSCG00000027898,ENSSSCG00000015694,…	0.477427	MF
nuclear export signal receptor activity	GO:0005049	5	0.0188739	9.10264	2	8	341	12416	ENSSSCG00000023793,ENSSSCG00000005711,	0.485059	MF
platelet-derived growth factor binding	GO:0048407	5	0.0188739	9.10264	2	8	341	12416	ENSSSCG00000016034,ENSSSCG00000008841,	0.485059	MF
ephrin receptor binding	GO:0046875	5	0.0189249	5.20151	3	21	341	12416	ENSSSCG00000032728,ENSSSCG00000006250,ENSSSCG00000005706,	0.455971	MF
ATPase activity	GO:0016887	8	0.0202758	1.72899	17	358	341	12416	ENSSSCG00000005683,ENSSSCG00000035073,ENSSSCG00000034518,ENSSSCG00000032456,ENSSSCG00000016045,ENSSSCG00000001840,ENSSSCG00000006296,ENSSSCG00000007247,ENSSSCG00000009043,ENSSSCG00000009047,ENSSSCG00000035564,ENSSSCG00000024756,ENSSSCG00000027898,ENSSSCG00000002671,ENSSSCG00000013440,ENSSSCG00000012377,ENSSSCG00000027745,	0.473716	MF
heterocyclic compound binding	GO:1901363	3	0.020558	1.15469	137	4320	341	12416	ENSSSCG00000006310,ENSSSCG00000008855,ENSSSCG00000015387,ENSSSCG00000008860,ENSSSCG00000008866,ENSSSCG00000008868,ENSSSCG00000008870,ENSSSCG00000005683,ENSSSCG00000005680,ENSSSCG00000017112,ENSSSCG00000020870,ENSSSCG00000005430,ENSSSCG00000017118,ENSSSCG00000008892,ENSSSCG00000012077,ENSSSCG00000012076,ENSSSCG00000012084,ENSSSCG00000012083,ENSSSCG00000035073,ENSSSCG00000008840,ENSSSCG00000008842,…	0.466183	MF
cyclase activity	GO:0009975	3	0.0214766	4.96508	3	22	341	12416	ENSSSCG00000006305,ENSSSCG00000008866,ENSSSCG00000008870,	0.473099	MF
actin binding	GO:0003779	5	0.0215203	1.83363	14	278	341	12416	ENSSSCG00000008858,ENSSSCG00000006307,ENSSSCG00000026294,ENSSSCG00000004082,ENSSSCG00000004081,ENSSSCG00000016061,ENSSSCG00000021273,ENSSSCG00000022676,ENSSSCG00000002635,ENSSSCG00000034178,ENSSSCG00000039416,ENSSSCG00000005706,ENSSSCG00000012474,ENSSSCG00000037645,	0.460894	MF
protein transporter activity	GO:0008565	4	0.0225368	2.73079	6	80	341	12416	ENSSSCG00000015384,ENSSSCG00000022757,ENSSSCG00000030174,ENSSSCG00000023793,ENSSSCG00000005711,ENSSSCG00000027745,	0.469618	MF
transcription coactivator binding	GO:0001223	6	0.0238307	8.09123	2	9	341	12416	ENSSSCG00000017118,ENSSSCG00000025777,	0.483512	MF
phosphorus-oxygen lyase activity	GO:0016849	4	0.024207	4.7492	3	23	341	12416	ENSSSCG00000006305,ENSSSCG00000008866,ENSSSCG00000008870,	0.478554	MF
organic cyclic compound binding	GO:0097159	3	0.0242467	1.14797	138	4377	341	12416	ENSSSCG00000006310,ENSSSCG00000008855,ENSSSCG00000015387,ENSSSCG00000008860,ENSSSCG00000008866,ENSSSCG00000008868,ENSSSCG00000008870,ENSSSCG00000005683,ENSSSCG00000005680,ENSSSCG00000017112,ENSSSCG00000020870,ENSSSCG00000005430,ENSSSCG00000017118,ENSSSCG00000017121,ENSSSCG00000008892,ENSSSCG00000012077,ENSSSCG00000012076,ENSSSCG00000012084,ENSSSCG00000012083,ENSSSCG00000035073,ENSSSCG00000008840,…	0.467354	MF
cytoskeletal protein binding	GO:0008092	4	0.0250682	1.50266	26	630	341	12416	ENSSSCG00000008858,ENSSSCG00000006307,ENSSSCG00000026294,ENSSSCG00000012077,ENSSSCG00000012076,ENSSSCG00000005060,ENSSSCG00000004082,ENSSSCG00000004081,ENSSSCG00000034518,ENSSSCG00000032698,ENSSSCG00000001840,ENSSSCG00000001841,ENSSSCG00000016061,ENSSSCG00000007253,ENSSSCG00000007247,ENSSSCG00000021273,ENSSSCG00000022676,ENSSSCG00000002635,ENSSSCG00000002633,ENSSSCG00000034178,ENSSSCG00000039416,…	0.471405	MF
adenine binding	GO:0002055	6	0.0274646	36.4106	1	1	341	12416	ENSSSCG00000002650,	0.504171	MF
cystathionine beta-synthase activity	GO:0004122	6	0.0274646	36.4106	1	1	341	12416	ENSSSCG00000040779,	0.504171	MF
1-alkenylglycerophosphocholine O-acyltransferase activity	GO:0047159	7	0.0274646	36.4106	1	1	341	12416	ENSSSCG00000017116,	0.504171	MF
3'-nucleotidase activity	GO:0008254	8	0.0274646	36.4106	1	1	341	12416	ENSSSCG00000032846,	0.504171	MF
diphosphomevalonate decarboxylase activity	GO:0004163	6	0.0274646	36.4106	1	1	341	12416	ENSSSCG00000034905,	0.504171	MF
1-alkylglycerophosphocholine O-acyltransferase activity	GO:0047191	7	0.0274646	36.4106	1	1	341	12416	ENSSSCG00000017116,	0.504171	MF
GDP-D-glucose phosphorylase activity	GO:0080048	7	0.0274646	36.4106	1	1	341	12416	ENSSSCG00000001859,	0.504171	MF
tRNA N-acetyltransferase activity	GO:0051392	8	0.0274646	36.4106	1	1	341	12416	ENSSSCG00000013304,	0.504171	MF
bicarbonate binding	GO:0071890	5	0.0274646	36.4106	1	1	341	12416	ENSSSCG00000006305,	0.504171	MF
3'(2'),5'-bisphosphate nucleotidase activity	GO:0008441	8	0.0274646	36.4106	1	1	341	12416	ENSSSCG00000032846,	0.504171	MF
rRNA cytidine N-acetyltransferase activity	GO:1990883	8	0.0274646	36.4106	1	1	341	12416	ENSSSCG00000013304,	0.504171	MF
C-4 methylsterol oxidase activity	GO:0000254	6	0.0274646	36.4106	1	1	341	12416	ENSSSCG00000008857,	0.504171	MF
malonyl-CoA synthetase activity	GO:0090409	6	0.0274646	36.4106	1	1	341	12416	ENSSSCG00000023866,	0.504171	MF
isopentenyl-diphosphate delta-isomerase activity	GO:0004452	6	0.0274646	36.4106	1	1	341	12416	ENSSSCG00000029066,	0.504171	MF
template-free RNA nucleotidyltransferase	GO:0098680	6	0.0274646	36.4106	1	1	341	12416	ENSSSCG00000017118,	0.504171	MF
histone methyltransferase activity (H3-K79 specific)	GO:0031151	10	0.0274646	36.4106	1	1	341	12416	ENSSSCG00000013457,	0.504171	MF
deoxyhypusine monooxygenase activity	GO:0019135	5	0.0274646	36.4106	1	1	341	12416	ENSSSCG00000013478,	0.504171	MF
neuroligin family protein binding	GO:0097109	5	0.0274646	36.4106	1	1	341	12416	ENSSSCG00000008419,	0.504171	MF
thromboxane receptor activity	GO:0004960	9	0.0274646	36.4106	1	1	341	12416	ENSSSCG00000033759,	0.504171	MF
N-acetylgalactosamine-6-sulfatase activity	GO:0043890	6	0.0274646	36.4106	1	1	341	12416	ENSSSCG00000002645,	0.504171	MF
platelet-derived growth factor alpha-receptor activity	GO:0005018	10	0.0274646	36.4106	1	1	341	12416	ENSSSCG00000008841,	0.504171	MF
stem cell factor receptor activity	GO:0005020	9	0.0274646	36.4106	1	1	341	12416	ENSSSCG00000008842,	0.504171	MF
malonyl-CoA decarboxylase activity	GO:0050080	6	0.0274646	36.4106	1	1	341	12416	ENSSSCG00000031450,	0.504171	MF
A2A adenosine receptor binding	GO:0031687	7	0.0274646	36.4106	1	1	341	12416	ENSSSCG00000038048,	0.504171	MF
orexigenic neuropeptide QRFP receptor binding	GO:0031854	7	0.0274646	36.4106	1	1	341	12416	ENSSSCG00000005705,	0.504171	MF
hydroxyisourate hydrolase activity	GO:0033971	6	0.0274646	36.4106	1	1	341	12416	ENSSSCG00000029761,	0.504171	MF
RNA trimethylguanosine synthase activity	GO:0071164	7	0.0274646	36.4106	1	1	341	12416	ENSSSCG00000006251,	0.504171	MF
telomerase RNA reverse transcriptase activity	GO:0003721	8	0.0274646	36.4106	1	1	341	12416	ENSSSCG00000017118,	0.504171	MF
3-hydroxyisobutyryl-CoA hydrolase activity	GO:0003860	7	0.0274646	36.4106	1	1	341	12416	ENSSSCG00000016049,	0.504171	MF
GTP cyclohydrolase activity	GO:0003933	7	0.0274646	36.4106	1	1	341	12416	ENSSSCG00000035715,	0.504171	MF
GTP cyclohydrolase I activity	GO:0003934	8	0.0274646	36.4106	1	1	341	12416	ENSSSCG00000035715,	0.504171	MF
RNA-directed 5'-3' RNA polymerase activity	GO:0003968	8	0.0274646	36.4106	1	1	341	12416	ENSSSCG00000017118,	0.504171	MF
adenine phosphoribosyltransferase activity	GO:0003999	6	0.0274646	36.4106	1	1	341	12416	ENSSSCG00000002650,	0.504171	MF
argininosuccinate synthase activity	GO:0004055	5	0.0274646	36.4106	1	1	341	12416	ENSSSCG00000005701,	0.504171	MF
UTP-activated nucleotide receptor activity	GO:0045030	10	0.0274646	36.4106	1	1	341	12416	ENSSSCG00000012380,	0.504171	MF
adenosine deaminase activity	GO:0004000	6	0.0292547	7.28211	2	10	341	12416	ENSSSCG00000034385,ENSSSCG00000011160,	0.292927	MF
hydrolase activity	GO:0016787	3	0.0331904	1.23959	67	1968	341	12416	ENSSSCG00000008854,ENSSSCG00000032846,ENSSSCG00000008867,ENSSSCG00000028363,ENSSSCG00000005683,ENSSSCG00000021971,ENSSSCG00000012077,ENSSSCG00000012076,ENSSSCG00000029761,ENSSSCG00000035073,ENSSSCG00000035715,ENSSSCG00000029279,ENSSSCG00000004092,ENSSSCG00000005056,ENSSSCG00000030013,ENSSSCG00000007232,ENSSSCG00000030016,ENSSSCG00000037910,ENSSSCG00000034518,ENSSSCG00000029066,ENSSSCG00000032456,…	0.328075	MF
glucosidase activity	GO:0015926	6	0.0351168	6.6201	2	11	341	12416	ENSSSCG00000030013,ENSSSCG00000015691,	0.342722	MF
ubiquitin-protein transferase regulator activity	GO:0055106	4	0.0351168	6.6201	2	11	341	12416	ENSSSCG00000004077,ENSSSCG00000013481,	0.342722	MF
core promoter sequence-specific DNA binding	GO:0001046	9	0.0356108	2.45464	6	89	341	12416	ENSSSCG00000006310,ENSSSCG00000016057,ENSSSCG00000009040,ENSSSCG00000025777,ENSSSCG00000002680,ENSSSCG00000040875,	0.338962	MF
thiol-dependent ubiquitin-specific protease activity	GO:0004843	9	0.0387307	2.67725	5	68	341	12416	ENSSSCG00000009042,ENSSSCG00000009049,ENSSSCG00000002670,ENSSSCG00000024341,ENSSSCG00000012383,	0.364163	MF
peptidase activity, acting on L-amino acid peptides	GO:0070011	5	0.0393981	1.51111	21	506	341	12416	ENSSSCG00000008854,ENSSSCG00000008867,ENSSSCG00000028363,ENSSSCG00000021971,ENSSSCG00000016043,ENSSSCG00000016055,ENSSSCG00000001849,ENSSSCG00000009042,ENSSSCG00000009049,ENSSSCG00000013433,ENSSSCG00000002670,ENSSSCG00000022568,ENSSSCG00000024756,ENSSSCG00000002682,ENSSSCG00000012074,ENSSSCG00000024336,ENSSSCG00000011157,ENSSSCG00000024341,ENSSSCG00000013468,ENSSSCG00000013464,ENSSSCG00000012383,	0.365976	MF
ATPase activity, coupled to transmembrane movement of ions, phosphorylative mechanism	GO:0015662	13	0.0405185	3.90113	3	28	341	12416	ENSSSCG00000006296,ENSSSCG00000027898,ENSSSCG00000002671,	0.371902	MF
macromolecular complex binding	GO:0044877	3	0.0414988	1.43219	26	661	341	12416	ENSSSCG00000008855,ENSSSCG00000006307,ENSSSCG00000026294,ENSSSCG00000016034,ENSSSCG00000008841,ENSSSCG00000008844,ENSSSCG00000029279,ENSSSCG00000005055,ENSSSCG00000004082,ENSSSCG00000004081,ENSSSCG00000006250,ENSSSCG00000006296,ENSSSCG00000016061,ENSSSCG00000001834,ENSSSCG00000009043,ENSSSCG00000021273,ENSSSCG00000009047,ENSSSCG00000013435,ENSSSCG00000032241,ENSSSCG00000034178,ENSSSCG00000002684,…	0.376419	MF
ATPase activity, coupled to movement of substances	GO:0043492	10	0.0422699	2.17841	7	117	341	12416	ENSSSCG00000035073,ENSSSCG00000032456,ENSSSCG00000006296,ENSSSCG00000027898,ENSSSCG00000002671,ENSSSCG00000013440,ENSSSCG00000027745,	0.378955	MF
RNA polymerase II core promoter proximal region sequence-specific DNA binding	GO:0000978	10	0.0462666	1.64967	14	309	341	12416	ENSSSCG00000004090,ENSSSCG00000006247,ENSSSCG00000040145,ENSSSCG00000001848,ENSSSCG00000001847,ENSSSCG00000016057,ENSSSCG00000006299,ENSSSCG00000009040,ENSSSCG00000024672,ENSSSCG00000036537,ENSSSCG00000013437,ENSSSCG00000013435,ENSSSCG00000025777,ENSSSCG00000005702,	0.410017	MF
small molecule binding	GO:0036094	3	0.0468113	1.23933	58	1704	341	12416	ENSSSCG00000008866,ENSSSCG00000008870,ENSSSCG00000005683,ENSSSCG00000012077,ENSSSCG00000012076,ENSSSCG00000012083,ENSSSCG00000035073,ENSSSCG00000008842,ENSSSCG00000008844,ENSSSCG00000035715,ENSSSCG00000029279,ENSSSCG00000007240,ENSSSCG00000004092,ENSSSCG00000006250,ENSSSCG00000006248,ENSSSCG00000034518,ENSSSCG00000032456,ENSSSCG00000016045,ENSSSCG00000001975,ENSSSCG00000001852,ENSSSCG00000001840,…	0.410131	MF
DNA polymerase binding	GO:0070182	5	0.048044	5.60162	2	13	341	12416	ENSSSCG00000001837,ENSSSCG00000013304,	0.416201	MF
