# Supplementary material for: Whole genome variants across 57 pig breeds enable comprehensive identification of genetic signatures that underlie breed features
Source: J Anim Sci Biotechnol. 2020 Dec 3;11:115. doi: 10.1186/s40104-020-00520-8 (PMC7713148; doi:10.1186/s40104-020-00520-8)
Supplement: Supplementary file 10 — Additional file 10: Supplementary Data 10. Candidate regions and genes in these regions with KEGG and GO results for lean meat percentage. [file 40104_2020_520_MOESM10_ESM.xlsx]

## Sheet: Candidate region
Chr	Start	End	Type
7	29332971	31458775	SNP
11	49140222	51140223	SNP
8	43078445	45078446	InDel
8	46520239	48520240	InDel
6	141294800	143312000	CNV
8	51072400	53074400	CNV
13	206736000	208739200	CNV
14	126442800	128449600	CNV

## Sheet: Candidate gene
Enssemble ID	Gene	Type
ENSSSCG00000038354	ENSSSCG00000038354			cnv
ENSSSCG00000037222	ENSSSCG00000037222			cnv
ENSSSCG00000037348	ENSSSCG00000037348			cnv
ENSSSCG00000036758	HSPA12A			cnv
ENSSSCG00000035795	SUMO3			cnv
ENSSSCG00000003793	ENSSSCG00000003793			cnv
ENSSSCG00000003792	ENSSSCG00000003792			cnv
ENSSSCG00000003791	SRSF11			cnv
ENSSSCG00000003790	ANKRD13C			cnv
ENSSSCG00000039272	IP6K3	snp
ENSSSCG00000023160	ENSSSCG00000023160	snp
ENSSSCG00000037727	ENSSSCG00000037727		indel
ENSSSCG00000039175	MARCH1			cnv
ENSSSCG00000008874	TMEM144		indel
ENSSSCG00000028571	FAM207A			cnv
ENSSSCG00000030696	SLC19A1			cnv
ENSSSCG00000022988	TSPEAR			cnv
ENSSSCG00000037538	ENSSSCG00000037538		indel
ENSSSCG00000027165	UBE2G2			cnv
ENSSSCG00000023754	ENSSSCG00000023754			cnv
ENSSSCG00000020671	SLC18A2			cnv
ENSSSCG00000022506	ENSSSCG00000022506			cnv
ENSSSCG00000023041	PCBP3			cnv
ENSSSCG00000035972	TULP1	snp
ENSSSCG00000001537	ZNF76	snp
ENSSSCG00000009474	SCEL	snp
ENSSSCG00000009475	SLAIN1	snp
ENSSSCG00000009477	EDNRB	snp
ENSSSCG00000022246	ENSSSCG00000022246			cnv
ENSSSCG00000009473	MYCBP2	snp
ENSSSCG00000037574	ENSSSCG00000037574			cnv
ENSSSCG00000008858	KLHL2		indel
ENSSSCG00000008855	ENSSSCG00000008855		indel
ENSSSCG00000008854	CPE		indel
ENSSSCG00000008857	MSMO1		indel
ENSSSCG00000037005	ENSSSCG00000037005			cnv
ENSSSCG00000008853	TLL1		indel
ENSSSCG00000039085	ENSSSCG00000039085			cnv
ENSSSCG00000031593	NUDT3	snp
ENSSSCG00000001544	TEAD3	snp
ENSSSCG00000001546	FANCE	snp
ENSSSCG00000001549	FKBP5	snp
ENSSSCG00000012088	POFUT2			cnv
ENSSSCG00000023762	TRPM2			cnv
ENSSSCG00000025294	AIRE			cnv
ENSSSCG00000034237	C10orf82			cnv
ENSSSCG00000032780	ENSSSCG00000032780			cnv
ENSSSCG00000001523	GRM4	snp
ENSSSCG00000001520	LEMD2	snp
ENSSSCG00000001521	MLN	snp
ENSSSCG00000001527	C6orf106	snp
ENSSSCG00000024500	ENSSSCG00000024500			cnv
ENSSSCG00000001528	RPS10	snp
ENSSSCG00000028197	PFKL			cnv
ENSSSCG00000038548	ENSSSCG00000038548			cnv
ENSSSCG00000032558	EMX2			cnv
ENSSSCG00000010658	PNLIP			cnv
ENSSSCG00000010659	PNLIPRP1			cnv
ENSSSCG00000025525	ENSSSCG00000025525			cnv
ENSSSCG00000010656	CCDC172			cnv
ENSSSCG00000010657	PNLIPRP3			cnv
ENSSSCG00000010655	GFRA1			cnv
ENSSSCG00000032242	ENSSSCG00000032242	snp
ENSSSCG00000028741	ENSSSCG00000028741			cnv
ENSSSCG00000029113	RNF219	snp
ENSSSCG00000001531	ENSSSCG00000001531	snp
ENSSSCG00000001533	TAF11	snp
ENSSSCG00000001532	UHRF1BP1	snp
ENSSSCG00000001535	TCP11	snp
ENSSSCG00000001534	ANKS1A	snp
ENSSSCG00000038524	ENSSSCG00000038524			cnv
ENSSSCG00000001536	SCUBE3	snp
ENSSSCG00000001539	PPARD	snp
ENSSSCG00000001538	DEF6	snp
ENSSSCG00000028768	ENSSSCG00000028768			cnv
ENSSSCG00000038014	ENSSSCG00000038014	snp
ENSSSCG00000008860	ENSSSCG00000008860		indel
ENSSSCG00000010665	SHTN1			cnv
ENSSSCG00000008866	GUCY1A1		indel
ENSSSCG00000008867	CTSO		indel
ENSSSCG00000008868	TDO2		indel
ENSSSCG00000008869	ASIC5		indel
ENSSSCG00000031997	ENSSSCG00000031997			cnv
ENSSSCG00000033746	ENSSSCG00000033746		indel
ENSSSCG00000030668	UQCC2	snp
ENSSSCG00000038081	AGPAT3			cnv
ENSSSCG00000031175	FNIP2		indel
ENSSSCG00000038089	COL18A1			cnv
ENSSSCG00000001504	WDR46	snp
ENSSSCG00000001505	ENSSSCG00000001505	snp
ENSSSCG00000001506	RGL2	snp
ENSSSCG00000001507	TAPBP	snp
ENSSSCG00000001500	ENSSSCG00000001500	snp
ENSSSCG00000009472	FBXL3	snp
ENSSSCG00000001502	RPS18	snp
ENSSSCG00000001503	B3GALT4	snp
ENSSSCG00000001509	DAXX	snp
ENSSSCG00000008877	ETFDH		indel
ENSSSCG00000024337	KCNK18			cnv
ENSSSCG00000008875	RXFP1		indel
ENSSSCG00000037476	ENSSSCG00000037476	snp
ENSSSCG00000008873	FAM198B		indel
ENSSSCG00000008870	GUCY1B1		indel
ENSSSCG00000008878	PPID		indel
ENSSSCG00000025133	ITGB2			cnv
ENSSSCG00000025334	POU4F1	snp
ENSSSCG00000039836	ENSSSCG00000039836			cnv
ENSSSCG00000010674	ENSSSCG00000010674			cnv
ENSSSCG00000010672	RAB11FIP2			cnv
ENSSSCG00000037757	C4orf45		indel
ENSSSCG00000010666	VAX1			cnv
ENSSSCG00000029038	ENSSSCG00000029038			cnv
ENSSSCG00000010664	ENO4			cnv
ENSSSCG00000003788	PTGER3			cnv
ENSSSCG00000010669	ENSSSCG00000010669			cnv
ENSSSCG00000010660	PNLIPRP2			cnv
ENSSSCG00000001518	ITPR3	snp
ENSSSCG00000001513	SYNGAP1	snp
ENSSSCG00000001512	CUTA	snp
ENSSSCG00000001511	PHF1	snp
ENSSSCG00000001510	KIFC1	snp
ENSSSCG00000036573	SPDEF	snp
ENSSSCG00000001516	BAK1	snp
ENSSSCG00000026079	TKTL2			cnv
ENSSSCG00000008888	NPY1R			cnv
ENSSSCG00000008889	NPY5R			cnv
ENSSSCG00000027053	PACSIN1	snp
ENSSSCG00000025793	ENSSSCG00000025793			cnv
ENSSSCG00000001517	ENSSSCG00000001517	snp
ENSSSCG00000008881	RAPGEF2		indel
ENSSSCG00000008887	NAF1			cnv
ENSSSCG00000031334	ENSSSCG00000031334	snp
ENSSSCG00000031249	PTTG1IP			cnv
ENSSSCG00000032184	ENSSSCG00000032184	snp
ENSSSCG00000038349	ENSSSCG00000038349			cnv
ENSSSCG00000012089	ADARB1			cnv
ENSSSCG00000028492	C4orf46		indel
ENSSSCG00000029627	ENSSSCG00000029627			cnv
ENSSSCG00000001543	RPL10A	snp
ENSSSCG00000025085	NEGR1			cnv
ENSSSCG00000003787	ZRANB2			cnv
ENSSSCG00000008890	TMA16			cnv
ENSSSCG00000027975	LRRC3			cnv
ENSSSCG00000003789	CTH			cnv
ENSSSCG00000020868	TMEM192		indel
ENSSSCG00000031446	ENSSSCG00000031446	snp
ENSSSCG00000008883	ENSSSCG00000008883		indel
ENSSSCG00000001501	VPS52	snp

## Sheet: KEGG pathway
Term Name	GeneHitsInSelectedSet	AllGenesInSelectedSet	GeneHitsInBackground	AllGenesInBackground	p-value	enrichFactor	GeneListInSelectedSets	corrected p-value(BH method)
03018 RNA degradation	4	83	41	11688	0.000196023	13.7385	[ENSSSCG00000036758, ENSSSCG00000028197, ENSSSCG00000010674, ENSSSCG00000010664]	0.0419488
00561 Glycerolipid metabolism	4	83	71	11688	0.00160052	7.93348	[ENSSSCG00000010657, ENSSSCG00000010658, ENSSSCG00000010659, ENSSSCG00000010660]	0.171256
01230 Biosynthesis of amino acids	5	83	155	11688	0.00486598	4.54256	[ENSSSCG00000028492, ENSSSCG00000028197, ENSSSCG00000003789, ENSSSCG00000026079, ENSSSCG00000010664]	0.347106
00660 C5-Branched dibasic acid metabolism	1	83	1	11688	0.0071013	140.819	[ENSSSCG00000028492]	0.37992
04080 Neuroactive ligand-receptor interaction	7	83	333	11688	0.00932979	2.96016	[ENSSSCG00000008875, ENSSSCG00000008888, ENSSSCG00000008889, ENSSSCG00000001521, ENSSSCG00000003788, ENSSSCG00000001523, ENSSSCG00000009477]	0.399315
Overview	7	83	341	11688	0.0105463	2.89072	[ENSSSCG00000033746, ENSSSCG00000028492, ENSSSCG00000028197, ENSSSCG00000003789, ENSSSCG00000008890, ENSSSCG00000026079, ENSSSCG00000010664]	0.376152
04392 Hippo signaling pathway - multiple species	2	83	25	11688	0.0134453	11.2655	[ENSSSCG00000001544, ENSSSCG00000035972]	0.411043
01200 Carbon metabolism	5	83	209	11688	0.0164163	3.36888	[ENSSSCG00000033746, ENSSSCG00000028197, ENSSSCG00000008890, ENSSSCG00000026079, ENSSSCG00000010664]	0.439137
04974 Protein digestion and absorption	4	83	146	11688	0.0200684	3.85806	[ENSSSCG00000022988, ENSSSCG00000022506, ENSSSCG00000038089, ENSSSCG00000001500]	0.477181
01051 Biosynthesis of ansamycins	1	83	5	11688	0.0350117	28.1639	[ENSSSCG00000026079]	0.74925
00030 Pentose phosphate pathway	2	83	42	11688	0.0357123	6.70568	[ENSSSCG00000028197, ENSSSCG00000026079]	0.694767
Folding, sorting and degradation	9	83	651	11688	0.0407962	1.94681	[ENSSSCG00000036758, ENSSSCG00000027165, ENSSSCG00000001516, ENSSSCG00000025294, ENSSSCG00000028197, ENSSSCG00000035795, ENSSSCG00000031249, ENSSSCG00000010674, ENSSSCG00000010664]	0.727532
00290 Valine, leucine and isoleucine biosynthesis	1	83	6	11688	0.0418673	23.4699	[ENSSSCG00000028492]	0.6892
04210 Apoptosis	5	83	275	11688	0.0457895	2.56035	[ENSSSCG00000001518, ENSSSCG00000001509, ENSSSCG00000008867, ENSSSCG00000001516, ENSSSCG00000029627]	0.699926
04391 Hippo signaling pathway -fly	3	83	120	11688	0.0536579	3.52048	[ENSSSCG00000001544, ENSSSCG00000035972, ENSSSCG00000003793]	0.76552
04350 TGF-beta signaling pathway	3	83	120	11688	0.0536579	3.52048	[ENSSSCG00000010665, ENSSSCG00000023160, ENSSSCG00000027975]	0.76552
00010 Glycolysis / Gluconeogenesis	3	83	128	11688	0.0626879	3.30045	[ENSSSCG00000028197, ENSSSCG00000008890, ENSSSCG00000010664]	0.78913
00471 D-Glutamine and D-glutamate metabolism	1	83	11	11688	0.0754301	12.8018	[ENSSSCG00000033746]	0.89678
04215 Apoptosis - multiple species	2	83	65	11688	0.0777815	4.3329	[ENSSSCG00000001516, ENSSSCG00000029627]	0.876066
04530 Tight junction	5	83	323	11688	0.0795148	2.17986	[ENSSSCG00000010665, ENSSSCG00000031175, ENSSSCG00000008881, ENSSSCG00000031446, ENSSSCG00000003793]	0.850808
04141 Protein processing in endoplasmic reticulum	4	83	230	11688	0.0808391	2.44903	[ENSSSCG00000027165, ENSSSCG00000001516, ENSSSCG00000035795, ENSSSCG00000031249]	0.823789
05014 Amyotrophic lateral sclerosis (ALS)	3	83	144	11688	0.082696	2.93373	[ENSSSCG00000001509, ENSSSCG00000001516, ENSSSCG00000029627]	0.804406
Signaling molecules and interaction	13	83	1213	11688	0.0854715	1.50919	[ENSSSCG00000008875, ENSSSCG00000008888, ENSSSCG00000008889, ENSSSCG00000023160, ENSSSCG00000025085, ENSSSCG00000022988, ENSSSCG00000022506, ENSSSCG00000001521, ENSSSCG00000003788, ENSSSCG00000001523, ENSSSCG00000025133, ENSSSCG00000009477, ENSSSCG00000022246]	0.795256
04721 Synaptic vesicle cycle	2	83	69	11688	0.0861738	4.08172	[ENSSSCG00000020671, ENSSSCG00000038548]	0.768383
00604 Glycosphingolipid biosynthesis - ganglio series	1	83	13	11688	0.0885276	10.8323	[ENSSSCG00000001503]	0.757797
Genetic Information Processing	19	83	1968	11688	0.0947404	1.35954	[ENSSSCG00000036758, ENSSSCG00000037727, ENSSSCG00000027165, ENSSSCG00000025294, ENSSSCG00000032184, ENSSSCG00000028197, ENSSSCG00000035795, ENSSSCG00000031249, ENSSSCG00000010674, ENSSSCG00000010664, ENSSSCG00000031334, ENSSSCG00000001528, ENSSSCG00000001546, ENSSSCG00000038354, ENSSSCG00000001502, ENSSSCG00000001516, ENSSSCG00000001543, ENSSSCG00000001531, ENSSSCG00000001533]	0.779786
00270 Cysteine and methionine metabolism	2	83	73	11688	0.0948254	3.85806	[ENSSSCG00000003789, ENSSSCG00000028741]	0.751579
Environmental Information Processing	31	83	3545	11688	0.102378	1.23142	[ENSSSCG00000008875, ENSSSCG00000031175, ENSSSCG00000035972, ENSSSCG00000001518, ENSSSCG00000001539, ENSSSCG00000001513, ENSSSCG00000001516, ENSSSCG00000008881, ENSSSCG00000009477, ENSSSCG00000003793, ENSSSCG00000008888, ENSSSCG00000010665, ENSSSCG00000008889, ENSSSCG00000023160, ENSSSCG00000025085, ENSSSCG00000028197, ENSSSCG00000010664, ENSSSCG00000031446, ENSSSCG00000001506, ENSSSCG00000022988…	0.782459
04923 Regulation of lipolysis in adipocyte	2	83	79	11688	0.108244	3.56504	[ENSSSCG00000008888, ENSSSCG00000003788]	0.798765
Neurodegenerative diseases	9	83	798	11688	0.111967	1.58819	[ENSSSCG00000001518, ENSSSCG00000027053, ENSSSCG00000001509, ENSSSCG00000027165, ENSSSCG00000001516, ENSSSCG00000035795, ENSSSCG00000029627, ENSSSCG00000020671, ENSSSCG00000024500]	0.798699
Signal transduction	26	83	2928	11688	0.117137	1.25044	[ENSSSCG00000031175, ENSSSCG00000035972, ENSSSCG00000001518, ENSSSCG00000001539, ENSSSCG00000001513, ENSSSCG00000001516, ENSSSCG00000008881, ENSSSCG00000009477, ENSSSCG00000003793, ENSSSCG00000008888, ENSSSCG00000010665, ENSSSCG00000023160, ENSSSCG00000028197, ENSSSCG00000010664, ENSSSCG00000031446, ENSSSCG00000001506, ENSSSCG00000022988, ENSSSCG00000001509, ENSSSCG00000039272, ENSSSCG00000022506…	0.808622
00770 Pantothenate and CoA biosynthesis	1	83	19	11688	0.12673	7.41154	[ENSSSCG00000028492]	0.847509
00450 Selenocompound metabolism	1	83	21	11688	0.13911	6.70568	[ENSSSCG00000003789]	0.902104
04933 AGE-RAGE signaling pathway in diabetic complications	3	83	187	11688	0.147516	2.25913	[ENSSSCG00000022988, ENSSSCG00000001516, ENSSSCG00000031446]	0.928483
Lipid metabolism	6	83	504	11688	0.147962	1.67642	[ENSSSCG00000010657, ENSSSCG00000008857, ENSSSCG00000010658, ENSSSCG00000010659, ENSSSCG00000010660, ENSSSCG00000010672]	0.904682
00514 Other types of O-glycan biosynthesis	1	83	23	11688	0.151315	6.12258	[ENSSSCG00000012088]	0.899486
03460 Fanconi anemia pathway	2	83	98	11688	0.153553	2.87386	[ENSSSCG00000001546, ENSSSCG00000032184]	0.888115
01210 2-Oxocarboxylic acid metabolism	1	83	24	11688	0.157354	5.86747	[ENSSSCG00000028492]	0.886152
04964 Proximal tubule bicarbonate reclamation	1	83	24	11688	0.157354	5.86747	[ENSSSCG00000033746]	0.886152
05205 Proteoglycans in cancer	5	83	403	11688	0.158175	1.74714	[ENSSSCG00000001518, ENSSSCG00000022988, ENSSSCG00000010665, ENSSSCG00000027975, ENSSSCG00000031446]	0.846236
00100 Steroid biosynthesis	1	83	26	11688	0.169304	5.41613	[ENSSSCG00000008857]	0.883686
04390 Hippo signaling pathway	3	83	201	11688	0.171408	2.10178	[ENSSSCG00000001544, ENSSSCG00000025133, ENSSSCG00000035972]	0.873363
05152 Tuberculosis	5	83	415	11688	0.172087	1.69662	[ENSSSCG00000036758, ENSSSCG00000001516, ENSSSCG00000029627, ENSSSCG00000025133, ENSSSCG00000010674]	0.856435
05012 Parkinson's disease	4	83	306	11688	0.172605	1.84077	[ENSSSCG00000027165, ENSSSCG00000035795, ENSSSCG00000029627, ENSSSCG00000020671]	0.83949
05210 Colorectal cancer	2	83	106	11688	0.173598	2.65697	[ENSSSCG00000001506, ENSSSCG00000001516]	0.825555
05212 Pancreatic cancer	2	83	111	11688	0.186336	2.53728	[ENSSSCG00000001506, ENSSSCG00000031446]	0.866869
00051 Fructose and mannose metabolism	1	83	29	11688	0.186916	4.85584	[ENSSSCG00000028197]	0.851066
00220 Arginine biosynthesis	1	83	32	11688	0.204159	4.4006	[ENSSSCG00000033746]	0.910211
05134 Legionellosis	2	83	119	11688	0.206978	2.36671	[ENSSSCG00000029627, ENSSSCG00000025133]	0.903943
Aging	4	83	330	11688	0.207065	1.7069	[ENSSSCG00000036758, ENSSSCG00000001516, ENSSSCG00000010674, ENSSSCG00000023754]	0.886237
00650 Butanoate metabolism	1	83	33	11688	0.209826	4.26725	[ENSSSCG00000028492]	0.880448
Cellular community - eukaryotes	10	83	1067	11688	0.223669	1.31977	[ENSSSCG00000001518, ENSSSCG00000022988, ENSSSCG00000010665, ENSSSCG00000031175, ENSSSCG00000022506, ENSSSCG00000023160, ENSSSCG00000009474, ENSSSCG00000008881, ENSSSCG00000031446, ENSSSCG00000003793]	0.920486
00052 Galactose metabolism	1	83	37	11688	0.232099	3.80593	[ENSSSCG00000028197]	0.937153
00910 Nitrogen metabolism	1	83	38	11688	0.237569	3.70577	[ENSSSCG00000033746]	0.941477
04015 Rap1 signaling pathway	5	83	468	11688	0.238624	1.50448	[ENSSSCG00000001506, ENSSSCG00000031175, ENSSSCG00000008881, ENSSSCG00000025133, ENSSSCG00000031446]	0.928465
05200 Pathways in cancer	7	83	713	11688	0.242098	1.38252	[ENSSSCG00000001539, ENSSSCG00000001506, ENSSSCG00000010665, ENSSSCG00000001516, ENSSSCG00000003788, ENSSSCG00000031446, ENSSSCG00000009477]	0.925159
Metabolism of terpenoids and polyketides	1	83	39	11688	0.243001	3.61075	[ENSSSCG00000026079]	0.912319
Amino acid metabolism	5	83	475	11688	0.247927	1.48231	[ENSSSCG00000033746, ENSSSCG00000008868, ENSSSCG00000028492, ENSSSCG00000003789, ENSSSCG00000028741]	0.914766
00640 Propanoate metabolism	1	83	41	11688	0.25375	3.43462	[ENSSSCG00000008890]	0.920382
04670 Leukocyte transendothelial migration	3	83	252	11688	0.265723	1.67642	[ENSSSCG00000010665, ENSSSCG00000025133, ENSSSCG00000031446]	0.947744
04212 Longevity regulating pathway - worm	2	83	144	11688	0.272609	1.95582	[ENSSSCG00000036758, ENSSSCG00000010674]	0.956366
04710 Circadian rhythm	1	83	45	11688	0.274799	3.12932	[ENSSSCG00000009472]	0.948498
05016 Huntington's disease	4	83	375	11688	0.276233	1.50207	[ENSSSCG00000027053, ENSSSCG00000001516, ENSSSCG00000029627, ENSSSCG00000024500]	0.938316
04611 Platelet activation	3	83	263	11688	0.28698	1.6063	[ENSSSCG00000001518, ENSSSCG00000022988, ENSSSCG00000010665]	0.959589
04724 Glutamatergic synapse	2	83	151	11688	0.29106	1.86516	[ENSSSCG00000001518, ENSSSCG00000001523]	0.95826
04726 Serotonergic synapse	2	83	152	11688	0.293693	1.85289	[ENSSSCG00000001518, ENSSSCG00000020671]	0.952277
Metabolism	21	83	2612	11688	0.2969	1.13216	[ENSSSCG00000010657, ENSSSCG00000008866, ENSSSCG00000033746, ENSSSCG00000008868, ENSSSCG00000008857, ENSSSCG00000028492, ENSSSCG00000010658, ENSSSCG00000010659, ENSSSCG00000028197, ENSSSCG00000010660, ENSSSCG00000038014, ENSSSCG00000012088, ENSSSCG00000010664, ENSSSCG00000010672, ENSSSCG00000001503, ENSSSCG00000003789, ENSSSCG00000008890, ENSSSCG00000008870, ENSSSCG00000026079, ENSSSCG00000028741…	0.948307
Nervous system	6	83	637	11688	0.298393	1.3264	[ENSSSCG00000001518, ENSSSCG00000001516, ENSSSCG00000001523, ENSSSCG00000020671, ENSSSCG00000038548, ENSSSCG00000031446]	0.93906
05131 Shigellosis	2	83	156	11688	0.304211	1.80538	[ENSSSCG00000010665, ENSSSCG00000031446]	0.943494
00250 Alanine, aspartate and glutamate metabolism	1	83	51	11688	0.305276	2.76116	[ENSSSCG00000033746]	0.933273
05030 Cocaine addiction	1	83	53	11688	0.315151	2.65697	[ENSSSCG00000020671]	0.949893
03010 Ribosome	5	83	530	11688	0.323793	1.32848	[ENSSSCG00000037727, ENSSSCG00000001528, ENSSSCG00000001502, ENSSSCG00000001543, ENSSSCG00000031334]	0.962385
04120 Ubiquitin mediated proteolysis	3	83	282	11688	0.323991	1.49808	[ENSSSCG00000027165, ENSSSCG00000025294, ENSSSCG00000035795]	0.949783
Carbohydrate metabolism	5	83	531	11688	0.325205	1.32598	[ENSSSCG00000028492, ENSSSCG00000028197, ENSSSCG00000008890, ENSSSCG00000026079, ENSSSCG00000010664]	0.940459
04520 Adherens junction	2	83	166	11688	0.330377	1.69662	[ENSSSCG00000009474, ENSSSCG00000031446]	0.942674
04912 GnRH signaling pathway	2	83	167	11688	0.33298	1.68646	[ENSSSCG00000001518, ENSSSCG00000031446]	0.937602
04115 p53 signaling pathway	2	83	169	11688	0.338179	1.6665	[ENSSSCG00000001516, ENSSSCG00000029627]	0.939875
04915 Estrogen signaling pathway	2	83	170	11688	0.340775	1.6567	[ENSSSCG00000001518, ENSSSCG00000001549]	0.934946
Metabolism of other amino acids	2	83	171	11688	0.343367	1.64701	[ENSSSCG00000033746, ENSSSCG00000003789]	0.930133
04022 cGMP - PKG signaling pathway	3	83	297	11688	0.353269	1.42242	[ENSSSCG00000001518, ENSSSCG00000010665, ENSSSCG00000009477]	0.944996
04750 Inflammatory mediator regulation of TRP channels	2	83	175	11688	0.353704	1.60936	[ENSSSCG00000001518, ENSSSCG00000008869]	0.934477
04921 Oxytocin signaling pathway	3	83	300	11688	0.359115	1.40819	[ENSSSCG00000001518, ENSSSCG00000010665, ENSSSCG00000023762]	0.937202
05132 Salmonella infection	2	83	179	11688	0.363986	1.5734	[ENSSSCG00000010665, ENSSSCG00000031446]	0.938471
Endocrine system	10	83	1220	11688	0.365511	1.15426	[ENSSSCG00000001518, ENSSSCG00000001539, ENSSSCG00000008888, ENSSSCG00000010665, ENSSSCG00000001549, ENSSSCG00000028197, ENSSSCG00000003788, ENSSSCG00000031446, ENSSSCG00000009477, ENSSSCG00000023762]	0.931182
04340 Hedgehog signaling pathway	1	83	65	11688	0.371556	2.16645	[ENSSSCG00000001520]	0.935448
00380 Tryptophan metabolism	1	83	66	11688	0.376044	2.13363	[ENSSSCG00000008868]	0.935737
01524 Platinum drug resistance	2	83	187	11688	0.384367	1.50609	[ENSSSCG00000001516, ENSSSCG00000029627]	0.945454
04010 MAPK signaling pathway	4	83	442	11688	0.384485	1.27438	[ENSSSCG00000001509, ENSSSCG00000001513, ENSSSCG00000008881, ENSSSCG00000031446]	0.934997
04071 Sphingolipid signaling pathway	2	83	188	11688	0.386896	1.49808	[ENSSSCG00000010665, ENSSSCG00000001516]	0.930288
04024 cAMP signaling pathway	3	83	315	11688	0.388223	1.34114	[ENSSSCG00000008888, ENSSSCG00000010665, ENSSSCG00000003788]	0.923109
04070 Phosphatidylinositol signaling system	2	83	190	11688	0.39194	1.48231	[ENSSSCG00000001518, ENSSSCG00000039272]	0.921705
00620 Pyruvate metabolism	1	83	70	11688	0.39368	2.0117	[ENSSSCG00000008890]	0.915735
00260 Glycine, serine and threonine metabolism	1	83	72	11688	0.402313	1.95582	[ENSSSCG00000003789]	0.925753
04514 Cell adhesion molecules (CAMs)	3	83	324	11688	0.405554	1.30388	[ENSSSCG00000025085, ENSSSCG00000025133, ENSSSCG00000022246]	0.923282
04962 Vasopressin-regulated water reabsorption	1	83	73	11688	0.406584	1.92903	[ENSSSCG00000038548]	0.915883
Digestive system	5	83	591	11688	0.410632	1.19136	[ENSSSCG00000001518, ENSSSCG00000022988, ENSSSCG00000022506, ENSSSCG00000038089, ENSSSCG00000001500]	0.915367
Environmental adaptation	2	83	202	11688	0.421811	1.39425	[ENSSSCG00000001518, ENSSSCG00000009472]	0.930593
04922 Glucagon signaling pathway	2	83	203	11688	0.424268	1.38738	[ENSSSCG00000001518, ENSSSCG00000028197]	0.926462
04066 HIF-1 signaling pathway	2	83	205	11688	0.429165	1.37385	[ENSSSCG00000028197, ENSSSCG00000010664]	0.927691
03022 Basal transcription factors	1	83	79	11688	0.431582	1.78252	[ENSSSCG00000001533]	0.923585
04730 Long-term depression	1	83	79	11688	0.431582	1.78252	[ENSSSCG00000001518]	0.923585
03040 Spliceosome	1	83	80	11688	0.435646	1.76024	[ENSSSCG00000001531]	0.914002
04742 Taste transduction	2	83	212	11688	0.446136	1.32848	[ENSSSCG00000001518, ENSSSCG00000001523]	0.926924
04621 NOD-like receptor signaling pathway	2	83	213	11688	0.448538	1.32225	[ENSSSCG00000001518, ENSSSCG00000023762]	0.922954
Excretory system	2	83	215	11688	0.453325	1.30995	[ENSSSCG00000033746, ENSSSCG00000038548]	0.92392
04728 Dopaminergic synapse	2	83	222	11688	0.469896	1.26864	[ENSSSCG00000001518, ENSSSCG00000020671]	0.948658
04360 Axon guidance	3	83	362	11688	0.476944	1.16701	[ENSSSCG00000010665, ENSSSCG00000001513, ENSSSCG00000031446]	0.953888
04722 Neurotrophin signaling pathway	2	83	226	11688	0.479233	1.24619	[ENSSSCG00000001516, ENSSSCG00000031446]	0.949591
04918 Thyroid hormone synthesis	1	83	93	11688	0.485937	1.51419	[ENSSSCG00000001518]	0.954041
Cancers	14	83	1917	11688	0.500185	1.02841	[ENSSSCG00000008855, ENSSSCG00000010665, ENSSSCG00000028197, ENSSSCG00000031446, ENSSSCG00000001518, ENSSSCG00000001539, ENSSSCG00000001506, ENSSSCG00000022988, ENSSSCG00000001516, ENSSSCG00000027975, ENSSSCG00000003788, ENSSSCG00000029627, ENSSSCG00000028741, ENSSSCG00000009477]	0.973086
04510 Focal adhesion	4	83	515	11688	0.500457	1.09374	[ENSSSCG00000022988, ENSSSCG00000010665, ENSSSCG00000022506, ENSSSCG00000031446]	0.964845
Translation	6	83	798	11688	0.503785	1.05879	[ENSSSCG00000037727, ENSSSCG00000001528, ENSSSCG00000038354, ENSSSCG00000001502, ENSSSCG00000001543, ENSSSCG00000031334]	0.96259
Transcription	2	83	237	11688	0.504394	1.18835	[ENSSSCG00000001531, ENSSSCG00000001533]	0.955224
05221 Acute myeloid leukemia	1	83	99	11688	0.507629	1.42242	[ENSSSCG00000001539]	0.952917
05211 Renal cell carcinoma	1	83	103	11688	0.521585	1.36718	[ENSSSCG00000031446]	0.970602
05130 Pathogenic Escherichia coli infection	2	83	245	11688	0.522204	1.14955	[ENSSSCG00000010665, ENSSSCG00000031446]	0.963377
04911 Insulin secretion	1	83	105	11688	0.528416	1.34114	[ENSSSCG00000001518]	0.966504
04512 ECM-receptor interaction	2	83	248	11688	0.528774	1.13564	[ENSSSCG00000022988, ENSSSCG00000022506]	0.958963
05161 Hepatitis B	2	83	248	11688	0.528774	1.13564	[ENSSSCG00000001516, ENSSSCG00000029627]	0.958963
04727 GABAergic synapse	1	83	108	11688	0.538482	1.30388	[ENSSSCG00000038548]	0.960293
05020 Prion diseases	1	83	110	11688	0.545074	1.28018	[ENSSSCG00000001516]	0.964016
05120 Epithelial cell signaling in Helicobacter pylori infection	1	83	111	11688	0.548336	1.26864	[ENSSSCG00000031446]	0.961835
04270 Vascular smooth muscle contraction	2	83	259	11688	0.552346	1.08741	[ENSSSCG00000001518, ENSSSCG00000010665]	0.960993
04540 Gap junction	1	83	113	11688	0.554789	1.24619	[ENSSSCG00000001518]	0.957459
04142 Lysosome	1	83	114	11688	0.557981	1.23526	[ENSSSCG00000008867]	0.955264
04723 Retrograde endocannabinoid signaling	1	83	115	11688	0.561151	1.22452	[ENSSSCG00000001518]	0.953067
04370 VEGF signaling pathway	1	83	115	11688	0.561151	1.22452	[ENSSSCG00000031446]	0.953067
05146 Amoebiasis	2	83	270	11688	0.575092	1.04311	[ENSSSCG00000022988, ENSSSCG00000025133]	0.961483
05416 Viral myocarditis	2	83	270	11688	0.575092	1.04311	[ENSSSCG00000038354, ENSSSCG00000025133]	0.961483
00564 Glycerophospholipid metabolism	1	83	120	11688	0.576667	1.17349	[ENSSSCG00000010672]	0.949282
05230 Central carbon metabolism in cancer	1	83	121	11688	0.579704	1.1638	[ENSSSCG00000028197]	0.946997
05034 Alcoholism	2	83	274	11688	0.583157	1.02788	[ENSSSCG00000008855, ENSSSCG00000020671]	0.945421
03013 RNA transport	1	83	123	11688	0.585714	1.14487	[ENSSSCG00000038354]	0.942428
04924 Renin secretion	1	83	125	11688	0.59164	1.12655	[ENSSSCG00000001518]	0.944858
04062 Chemokine signaling pathway	2	83	280	11688	0.595045	1.00585	[ENSSSCG00000010665, ENSSSCG00000031446]	0.943256
04925 Aldosterone synthesis and secretion	1	83	127	11688	0.597482	1.10881	[ENSSSCG00000001518]	0.940155
05100 Bacterial invasion of epithelial cells	1	83	128	11688	0.600371	1.10015	[ENSSSCG00000031446]	0.937806
04810 Regulation of actin cytoskeleton	3	83	441	11688	0.611166	0.957954	[ENSSSCG00000010665, ENSSSCG00000025133, ENSSSCG00000031446]	0.94775
Cell motility	3	83	441	11688	0.611166	0.957954	[ENSSSCG00000010665, ENSSSCG00000025133, ENSSSCG00000031446]	0.94775
04213 Longevity regulating pathway - multiple species	1	83	133	11688	0.614516	1.05879	[ENSSSCG00000023754]	0.939331
05203 Viral carcinogenesis	2	83	291	11688	0.61619	0.96783	[ENSSSCG00000001516, ENSSSCG00000031446]	0.93521
Cell growth and death	5	83	747	11688	0.619083	0.942565	[ENSSSCG00000001518, ENSSSCG00000001509, ENSSSCG00000008867, ENSSSCG00000001516, ENSSSCG00000029627]	0.932984
04072 Phospholipase D signaling pathway	2	83	296	11688	0.625523	0.951482	[ENSSSCG00000001506, ENSSSCG00000001523]	0.936097
04020 Calcium signaling pathway	3	83	451	11688	0.626475	0.936714	[ENSSSCG00000001518, ENSSSCG00000003788, ENSSSCG00000009477]	0.931011
04970 Salivary secretion	1	83	139	11688	0.630837	1.01309	[ENSSSCG00000001518]	0.931029
Energy metabolism	2	83	299	11688	0.631039	0.941935	[ENSSSCG00000033746, ENSSSCG00000038014]	0.924948
05140 Leishmaniasis	1	83	140	11688	0.63349	1.00585	[ENSSSCG00000025133]	0.922224
00230 Purine metabolism	3	83	456	11688	0.633977	0.926443	[ENSSSCG00000008866, ENSSSCG00000008870, ENSSSCG00000023754]	0.916696
04014 Ras signaling pathway	3	83	459	11688	0.638428	0.920387	[ENSSSCG00000001506, ENSSSCG00000001513, ENSSSCG00000031446]	0.916937
05133 Pertussis	1	83	145	11688	0.646476	0.971167	[ENSSSCG00000025133]	0.922306
05031 Amphetamine addiction	1	83	146	11688	0.649018	0.964516	[ENSSSCG00000020671]	0.9198
04013 MAPK signaling pathway - fly	1	83	146	11688	0.649018	0.964516	[ENSSSCG00000001513]	0.9198
04972 Pancreatic secretion	1	83	147	11688	0.651542	0.957954	[ENSSSCG00000001518]	0.911307
01521 EGFR tyrosine kinase inhibitor resistance	1	83	147	11688	0.651542	0.957954	[ENSSSCG00000001516]	0.911307
04932 Non-alcoholic fatty liver disease (NAFLD)	2	83	314	11688	0.65769	0.896938	[ENSSSCG00000001516, ENSSSCG00000031446]	0.908037
04720 Long-term potentiation	1	83	151	11688	0.66146	0.932578	[ENSSSCG00000001518]	0.907387
05206 MicroRNAs in cancer	2	83	317	11688	0.662835	0.88845	[ENSSSCG00000010665, ENSSSCG00000028741]	0.903482
Glycan biosynthesis and metabolism	2	83	321	11688	0.6696	0.877379	[ENSSSCG00000001503, ENSSSCG00000012088]	0.906927
01522 Endocrine resistance	1	83	156	11688	0.673465	0.902688	[ENSSSCG00000001516]	0.906425
Nucleotide metabolism	3	83	488	11688	0.679545	0.865692	[ENSSSCG00000008866, ENSSSCG00000008870, ENSSSCG00000023754]	0.908891
04713 Circadian entrainment	1	83	160	11688	0.682766	0.88012	[ENSSSCG00000001518]	0.907528
04725 Cholinergic synapse	1	83	161	11688	0.68505	0.874654	[ENSSSCG00000001518]	0.904943
04214 Apoptosis - fly	1	83	161	11688	0.68505	0.874654	[ENSSSCG00000029627]	0.904943
04916 Melanogenesis	1	83	163	11688	0.68957	0.863922	[ENSSSCG00000009477]	0.899805
Replication and repair	2	83	334	11688	0.690842	0.843229	[ENSSSCG00000001546, ENSSSCG00000032184]	0.896001
04940 Type I diabetes mellitus	1	83	165	11688	0.694025	0.85345	[ENSSSCG00000008854]	0.894707
04971 Gastric acid secretion	1	83	169	11688	0.702747	0.83325	[ENSSSCG00000001518]	0.900527
04610 Complement and coagulation cascades	1	83	171	11688	0.707016	0.823505	[ENSSSCG00000025133]	0.900603
03320 PPAR signaling pathway	1	83	173	11688	0.711224	0.813984	[ENSSSCG00000001539]	0.900603
05340 Primary immunodeficiency	1	83	175	11688	0.715372	0.804682	[ENSSSCG00000025294]	0.900527
05144 Malaria	1	83	175	11688	0.715372	0.804682	[ENSSSCG00000025133]	0.900527
04211 Longevity regulating pathway - mammal	1	83	185	11688	0.735246	0.761185	[ENSSSCG00000001516]	0.914783
Cellular Processes	15	83	2377	11688	0.737384	0.888637	[ENSSSCG00000010665, ENSSSCG00000008867, ENSSSCG00000031175, ENSSSCG00000023160, ENSSSCG00000031446, ENSSSCG00000001518, ENSSSCG00000022988, ENSSSCG00000001509, ENSSSCG00000022506, ENSSSCG00000001516, ENSSSCG00000009474, ENSSSCG00000029627, ENSSSCG00000008881, ENSSSCG00000025133, ENSSSCG00000003793]	0.912139
05231 Choline metabolism in cancer	1	83	187	11688	0.739053	0.753044	[ENSSSCG00000001506]	0.90895
04612 Antigen processing and presentation	1	83	190	11688	0.744662	0.741154	[ENSSSCG00000001507]	0.910616
04672 Intestinal immune network for IgA production	1	83	191	11688	0.746505	0.737274	[ENSSSCG00000022246]	0.907683
04550 Signaling pathways regulating pluripotency of stem cells	1	83	194	11688	0.751957	0.725873	[ENSSSCG00000023160]	0.909145
Substance dependence	2	83	376	11688	0.751981	0.749039	[ENSSSCG00000008855, ENSSSCG00000020671]	0.904067
05222 Small cell lung cancer	1	83	202	11688	0.765933	0.697125	[ENSSSCG00000029627]	0.915696
04919 Thyroid hormone signaling pathway	1	83	206	11688	0.772627	0.683589	[ENSSSCG00000028197]	0.918567
05010 Alzheimer's disease	2	83	400	11688	0.782097	0.704096	[ENSSSCG00000001518, ENSSSCG00000029627]	0.924689
04114 Oocyte meiosis	1	83	220	11688	0.794598	0.640088	[ENSSSCG00000001518]	0.934308
Endocrine and metabolic diseases	4	83	761	11688	0.797704	0.74018	[ENSSSCG00000008854, ENSSSCG00000022988, ENSSSCG00000001516, ENSSSCG00000031446]	0.932834
04666 Fc gamma R-mediated phagocytosis	1	83	229	11688	0.807601	0.614931	[ENSSSCG00000031446]	0.939276
04152 AMPK signaling pathway	1	83	233	11688	0.813116	0.604375	[ENSSSCG00000028197]	0.940578
04144 Endocytosis	1	83	236	11688	0.81715	0.596692	[ENSSSCG00000031446]	0.940161
05150 Staphylococcus aureus infection	1	83	239	11688	0.821097	0.589202	[ENSSSCG00000025133]	0.939651
00190 Oxidative phosphorylation	1	83	243	11688	0.826229	0.579503	[ENSSSCG00000038014]	0.940495
05323 Rheumatoid arthritis	1	83	243	11688	0.826229	0.579503	[ENSSSCG00000025133]	0.940495
04310 Wnt signaling pathway	1	83	245	11688	0.828741	0.574773	[ENSSSCG00000001539]	0.933424
Human Diseases	27	83	4319	11688	0.829159	0.880324	[ENSSSCG00000027053, ENSSSCG00000008854, ENSSSCG00000008855, ENSSSCG00000025294, ENSSSCG00000035795, ENSSSCG00000010674, ENSSSCG00000001518, ENSSSCG00000001539, ENSSSCG00000038354, ENSSSCG00000001516, ENSSSCG00000029627, ENSSSCG00000020671, ENSSSCG00000009477, ENSSSCG00000036758, ENSSSCG00000010665, ENSSSCG00000023160, ENSSSCG00000027165, ENSSSCG00000028197, ENSSSCG00000031446, ENSSSCG00000001506…	0.929005
Development	3	83	627	11688	0.829736	0.673776	[ENSSSCG00000010665, ENSSSCG00000001513, ENSSSCG00000031446]	0.92481
Drug resistance	2	83	446	11688	0.831063	0.631477	[ENSSSCG00000001516, ENSSSCG00000029627]	0.92149
Circulatory system	2	83	461	11688	0.844778	0.61093	[ENSSSCG00000001518, ENSSSCG00000010665]	0.931869
Cardiovascular diseases	3	83	664	11688	0.857974	0.636232	[ENSSSCG00000038354, ENSSSCG00000023160, ENSSSCG00000025133]	0.941572
05168 Herpes simplex infection	1	83	276	11688	0.863379	0.510215	[ENSSSCG00000001509]	0.942669
04371 Apelin signaling pathway	1	83	279	11688	0.866339	0.504729	[ENSSSCG00000001518]	0.941099
04660 T cell receptor signaling pathway	1	83	282	11688	0.869235	0.499359	[ENSSSCG00000031446]	0.939476
05418 Fluid shear stress and atherosclerosis	1	83	284	11688	0.871131	0.495843	[ENSSSCG00000023160]	0.936794
04650 Natural killer cell mediated cytotoxicity	1	83	286	11688	0.873	0.492375	[ENSSSCG00000025133]	0.93411
05166 HTLV-I infection	2	83	498	11688	0.874441	0.565539	[ENSSSCG00000001516, ENSSSCG00000025133]	0.930996
Metabolism of cofactors and vitamins	1	83	289	11688	0.875754	0.487264	[ENSSSCG00000028492]	0.927779
Immune diseases	3	83	693	11688	0.877203	0.609607	[ENSSSCG00000008855, ENSSSCG00000025294, ENSSSCG00000025133]	0.924736
04145 Phagosome	1	83	306	11688	0.890279	0.460194	[ENSSSCG00000025133]	0.93392
04060 Cytokine-cytokine receptor interaction	1	83	330	11688	0.907971	0.426725	[ENSSSCG00000023160]	0.947833
05322 Systemic lupus erythematosus	1	83	338	11688	0.913217	0.416625	[ENSSSCG00000008855]	0.948681
Transport and catabolism	3	83	838	11688	0.942952	0.504126	[ENSSSCG00000008867, ENSSSCG00000025133, ENSSSCG00000031446]	0.974839
04151 PI3K-Akt signaling pathway	2	83	638	11688	0.945698	0.44144	[ENSSSCG00000022988, ENSSSCG00000022506]	0.972977
05202 Transcriptional misregulation in cancers	1	83	403	11688	0.946216	0.349427	[ENSSSCG00000008855]	0.968852
Immune system	8	83	1799	11688	0.953768	0.626211	[ENSSSCG00000001518, ENSSSCG00000001507, ENSSSCG00000022988, ENSSSCG00000010665, ENSSSCG00000025133, ENSSSCG00000031446, ENSSSCG00000023762, ENSSSCG00000022246]	0.971935
Infectious diseases	9	83	2134	11688	0.977202	0.593896	[ENSSSCG00000036758, ENSSSCG00000022988, ENSSSCG00000001509, ENSSSCG00000010665, ENSSSCG00000001516, ENSSSCG00000029627, ENSSSCG00000025133, ENSSSCG00000010674, ENSSSCG00000031446]	0.991096
Organismal Systems	29	83	5800	11688	0.997574	0.704096	[ENSSSCG00000010674, ENSSSCG00000031997, ENSSSCG00000038548, ENSSSCG00000001518, ENSSSCG00000001539, ENSSSCG00000001513, ENSSSCG00000001516, ENSSSCG00000009472, ENSSSCG00000020671, ENSSSCG00000009477, ENSSSCG00000023762, ENSSSCG00000036758, ENSSSCG00000008888, ENSSSCG00000010665, ENSSSCG00000033746, ENSSSCG00000008869, ENSSSCG00000028197, ENSSSCG00000031446, ENSSSCG00000001507, ENSSSCG00000022988…	1.00699
Sensory system	4	83	2158	11688	0.999947	0.261018	[ENSSSCG00000001518, ENSSSCG00000008869, ENSSSCG00000001523, ENSSSCG00000031997]	1.00464
04740 Olfactory transduction	1	83	1802	11688	0.999999	0.0781461	[ENSSSCG00000031997]	0.999999

## Sheet: Gene ontology
GO_Name	GO_ID	GO_Level	P_value	EnrichmentScore	HitsGenesCountsInSelectedSet	HitsGenesCountsInBackground	AllGenesCountsInSelectedSet	AllGenesCountsInBackground	GenesOfSelectedSetInGOterm	corrected p-value(BH method)	Type
feeding behavior	GO:0007631	3	0.000905065	9.25389	4	59	97	13240	ENSSSCG00000025085,ENSSSCG00000008888,ENSSSCG00000008889,ENSSSCG00000025334,	1	BP
receptor clustering	GO:0043113	7	0.00228421	11.3746	3	36	97	13240	ENSSSCG00000003793,ENSSSCG00000001513,ENSSSCG00000025133,	1	BP
single-organism catabolic process	GO:0044712	4	0.00262637	2.67637	11	561	97	13240	ENSSSCG00000010657,ENSSSCG00000031593,ENSSSCG00000010658,ENSSSCG00000010659,ENSSSCG00000001539,ENSSSCG00000008868,ENSSSCG00000028197,ENSSSCG00000010660,ENSSSCG00000010664,ENSSSCG00000008877,ENSSSCG00000027165,	1	BP
lipid catabolic process	GO:0016042	5	0.00323807	4.1572	6	197	97	13240	ENSSSCG00000010657,ENSSSCG00000010658,ENSSSCG00000010659,ENSSSCG00000001539,ENSSSCG00000010660,ENSSSCG00000008877,	1	BP
second-messenger-mediated signaling	GO:0019932	7	0.00353205	4.90989	5	139	97	13240	ENSSSCG00000008870,ENSSSCG00000001518,ENSSSCG00000008881,ENSSSCG00000009477,ENSSSCG00000023762,	1	BP
phasic smooth muscle contraction	GO:0014821	7	0.0039314	20.9992	2	13	97	13240	ENSSSCG00000003788,ENSSSCG00000009477,	1	BP
ribosomal small subunit assembly	GO:0000028	8	0.00456482	19.4993	2	14	97	13240	ENSSSCG00000001528,ENSSSCG00000029627,	1	BP
neuromuscular process controlling posture	GO:0050884	6	0.00456482	19.4993	2	14	97	13240	ENSSSCG00000012089,ENSSSCG00000025334,	1	BP
cardiac left ventricle morphogenesis	GO:0003214	6	0.00456482	19.4993	2	14	97	13240	ENSSSCG00000008854,ENSSSCG00000008889,	1	BP
drug transport	GO:0015893	6	0.00596248	17.0619	2	16	97	13240	ENSSSCG00000030696,ENSSSCG00000020671,	1	BP
regulation of aortic smooth muscle cell differentiation	GO:1904829	9	0.00732628	136.495	1	1	97	13240	ENSSSCG00000003789,	1	BP
positive regulation of aortic smooth muscle cell differentiation	GO:1904831	10	0.00732628	136.495	1	1	97	13240	ENSSSCG00000003789,	1	BP
reduced folate transmembrane transport	GO:0098838	7	0.00732628	136.495	1	1	97	13240	ENSSSCG00000030696,	1	BP
positive regulation of DNA methylation	GO:1905643	9	0.00732628	136.495	1	1	97	13240	ENSSSCG00000028741,	1	BP
negative regulation of DNA methylation	GO:1905642	9	0.00732628	136.495	1	1	97	13240	ENSSSCG00000028741,	1	BP
hypoglossal nerve development	GO:0021566	6	0.00732628	136.495	1	1	97	13240	ENSSSCG00000012089,	1	BP
hypoglossal nerve morphogenesis	GO:0021618	5	0.00732628	136.495	1	1	97	13240	ENSSSCG00000012089,	1	BP
trans-synaptic signaling by nitric oxide, modulating synaptic transmission	GO:0099555	9	0.00732628	136.495	1	1	97	13240	ENSSSCG00000008870,	1	BP
trans-synaptic signaling by soluble gas, modulating synaptic transmission	GO:0099554	8	0.00732628	136.495	1	1	97	13240	ENSSSCG00000008870,	1	BP
response to mycotoxin	GO:0010046	5	0.00732628	136.495	1	1	97	13240	ENSSSCG00000001516,	1	BP
protein-pyridoxal-5-phosphate linkage via peptidyl-N6-pyridoxal phosphate-L-lysine	GO:0018272	10	0.00732628	136.495	1	1	97	13240	ENSSSCG00000003789,	1	BP
diphosphoinositol polyphosphate catabolic process	GO:0071544	9	0.00732628	136.495	1	1	97	13240	ENSSSCG00000031593,	1	BP
protein-pyridoxal-5-phosphate linkage	GO:0018352	9	0.00732628	136.495	1	1	97	13240	ENSSSCG00000003789,	1	BP
positive regulation of neutrophil activation	GO:1902565	8	0.00732628	136.495	1	1	97	13240	ENSSSCG00000025133,	1	BP
proprioception involved in equilibrioception	GO:0051355	7	0.00732628	136.495	1	1	97	13240	ENSSSCG00000025334,	1	BP
negative regulation of transcription elongation from RNA polymerase I promoter	GO:2001208	13	0.00732628	136.495	1	1	97	13240	ENSSSCG00000025334,	1	BP
regulation of transcription elongation from RNA polymerase I promoter	GO:2001207	12	0.00732628	136.495	1	1	97	13240	ENSSSCG00000025334,	1	BP
positive regulation of neutrophil degranulation	GO:0043315	12	0.00732628	136.495	1	1	97	13240	ENSSSCG00000025133,	1	BP
central tolerance induction to self antigen	GO:0002509	5	0.00732628	136.495	1	1	97	13240	ENSSSCG00000025294,	1	BP
enteric smooth muscle cell differentiation	GO:0035645	8	0.00732628	136.495	1	1	97	13240	ENSSSCG00000009477,	1	BP
cysteine biosynthetic process via cystathionine	GO:0019343	13	0.00732628	136.495	1	1	97	13240	ENSSSCG00000003789,	1	BP
tryptophan catabolic process to acetyl-CoA	GO:0019442	12	0.00732628	136.495	1	1	97	13240	ENSSSCG00000008868,	1	BP
negative regulation of gastric acid secretion	GO:0060455	8	0.00732628	136.495	1	1	97	13240	ENSSSCG00000003788,	1	BP
aortic smooth muscle cell differentiation	GO:0035887	9	0.00732628	136.495	1	1	97	13240	ENSSSCG00000003789,	1	BP
thymus epithelium morphogenesis	GO:0097536	6	0.00732628	136.495	1	1	97	13240	ENSSSCG00000025294,	1	BP
response to defense-related nitric oxide production by other organism involved in symbiotic interaction	GO:0052551	8	0.00732628	136.495	1	1	97	13240	ENSSSCG00000008866,	1	BP
posterior midgut development	GO:0007497	4	0.00732628	136.495	1	1	97	13240	ENSSSCG00000009477,	1	BP
response to immune response of other organism involved in symbiotic interaction	GO:0052564	7	0.00732628	136.495	1	1	97	13240	ENSSSCG00000008866,	1	BP
response to defense-related host nitric oxide production	GO:0052565	9	0.00732628	136.495	1	1	97	13240	ENSSSCG00000008866,	1	BP
response to host immune response	GO:0052572	8	0.00732628	136.495	1	1	97	13240	ENSSSCG00000008866,	1	BP
protein sulfhydration	GO:0044524	8	0.00732628	136.495	1	1	97	13240	ENSSSCG00000003789,	1	BP
endoplasmic reticulum polarization	GO:0061163	6	0.00732628	136.495	1	1	97	13240	ENSSSCG00000010665,	1	BP
positive regulation of viral life cycle	GO:1903902	8	0.00921349	6.94042	3	59	97	13240	ENSSSCG00000001533,ENSSSCG00000008878,ENSSSCG00000012089,	0.414179	BP
skeletal muscle cell differentiation	GO:0035914	6	0.00964766	6.82474	3	60	97	13240	ENSSSCG00000030668,ENSSSCG00000010666,ENSSSCG00000001520,	0.423839	BP
purine nucleoside diphosphate metabolic process	GO:0009135	9	0.0100936	6.71286	3	61	97	13240	ENSSSCG00000003793,ENSSSCG00000028197,ENSSSCG00000010664,	0.433576	BP
purine ribonucleoside diphosphate metabolic process	GO:0009179	10	0.0100936	6.71286	3	61	97	13240	ENSSSCG00000003793,ENSSSCG00000028197,ENSSSCG00000010664,	0.433576	BP
cardiac ventricle morphogenesis	GO:0003208	5	0.0100936	6.71286	3	61	97	13240	ENSSSCG00000008854,ENSSSCG00000008889,ENSSSCG00000025334,	0.433576	BP
ribonucleoside diphosphate metabolic process	GO:0009185	9	0.0105514	6.60459	3	62	97	13240	ENSSSCG00000003793,ENSSSCG00000028197,ENSSSCG00000010664,	0.424912	BP
muscle structure development	GO:0061061	4	0.0108027	2.64397	8	413	97	13240	ENSSSCG00000030668,ENSSSCG00000001539,ENSSSCG00000010666,ENSSSCG00000001520,ENSSSCG00000003789,ENSSSCG00000009477,ENSSSCG00000012089,ENSSSCG00000025334,	0.426154	BP
ribosomal small subunit biogenesis	GO:0042274	5	0.011021	6.49975	3	63	97	13240	ENSSSCG00000001528,ENSSSCG00000001504,ENSSSCG00000029627,	0.426072	BP
innervation	GO:0060384	4	0.0111551	12.4086	2	22	97	13240	ENSSSCG00000012089,ENSSSCG00000025334,	0.422801	BP
smooth muscle contraction	GO:0006939	6	0.0119962	6.29976	3	65	97	13240	ENSSSCG00000008866,ENSSSCG00000003788,ENSSSCG00000009477,	0.445934	BP
neuropeptide signaling pathway	GO:0007218	7	0.0119962	6.29976	3	65	97	13240	ENSSSCG00000008881,ENSSSCG00000008888,ENSSSCG00000008889,	0.445934	BP
heart morphogenesis	GO:0003007	5	0.0120661	3.64959	5	187	97	13240	ENSSSCG00000008854,ENSSSCG00000001520,ENSSSCG00000008888,ENSSSCG00000008889,ENSSSCG00000025334,	0.43192	BP
digestion	GO:0007586	4	0.0125018	6.20431	3	66	97	13240	ENSSSCG00000010658,ENSSSCG00000010660,ENSSSCG00000003788,	0.439381	BP
behavior	GO:0007610	2	0.0125122	2.57537	8	424	97	13240	ENSSSCG00000025085,ENSSSCG00000001518,ENSSSCG00000001513,ENSSSCG00000008888,ENSSSCG00000008889,ENSSSCG00000012089,ENSSSCG00000020671,ENSSSCG00000025334,	0.431896	BP
anterograde trans-synaptic signaling	GO:0098916	7	0.0137178	2.7535	7	347	97	13240	ENSSSCG00000003793,ENSSSCG00000001523,ENSSSCG00000008870,ENSSSCG00000001518,ENSSSCG00000001513,ENSSSCG00000008889,ENSSSCG00000012089,	0.465201	BP
chemical synaptic transmission	GO:0007268	8	0.0137178	2.7535	7	347	97	13240	ENSSSCG00000003793,ENSSSCG00000001523,ENSSSCG00000008870,ENSSSCG00000001518,ENSSSCG00000001513,ENSSSCG00000008889,ENSSSCG00000012089,	0.465201	BP
response to light stimulus	GO:0009416	5	0.0139627	3.51791	5	194	97	13240	ENSSSCG00000008878,ENSSSCG00000035972,ENSSSCG00000001513,ENSSSCG00000001516,ENSSSCG00000009472,	0.457455	BP
localization within membrane	GO:0051668	4	0.0140912	5.93456	3	69	97	13240	ENSSSCG00000003793,ENSSSCG00000001513,ENSSSCG00000025133,	0.453973	BP
positive regulation of viral process	GO:0048524	7	0.0140912	5.93456	3	69	97	13240	ENSSSCG00000001533,ENSSSCG00000008878,ENSSSCG00000012089,	0.453973	BP
trans-synaptic signaling	GO:0099537	6	0.0141194	2.73772	7	349	97	13240	ENSSSCG00000003793,ENSSSCG00000001523,ENSSSCG00000008870,ENSSSCG00000001518,ENSSSCG00000001513,ENSSSCG00000008889,ENSSSCG00000012089,	0.440206	BP
synaptic signaling	GO:0099536	5	0.0141194	2.73772	7	349	97	13240	ENSSSCG00000003793,ENSSSCG00000001523,ENSSSCG00000008870,ENSSSCG00000001518,ENSSSCG00000001513,ENSSSCG00000008889,ENSSSCG00000012089,	0.440206	BP
macromolecular complex assembly	GO:0065003	5	0.0142291	1.85287	15	1105	97	13240	ENSSSCG00000008855,ENSSSCG00000030668,ENSSSCG00000001536,ENSSSCG00000001531,ENSSSCG00000001533,ENSSSCG00000008868,ENSSSCG00000028197,ENSSSCG00000001528,ENSSSCG00000003789,ENSSSCG00000008878,ENSSSCG00000008887,ENSSSCG00000001509,ENSSSCG00000001505,ENSSSCG00000029627,ENSSSCG00000031175,	0.429762	BP
positive regulation of viral genome replication	GO:0045070	9	0.0142826	10.9196	2	25	97	13240	ENSSSCG00000008878,ENSSSCG00000012089,	0.424743	BP
endothelin receptor signaling pathway	GO:0086100	7	0.0145994	68.2474	1	2	97	13240	ENSSSCG00000009477,	0.427587	BP
regulation of ephrin receptor signaling pathway	GO:1901187	7	0.0145994	68.2474	1	2	97	13240	ENSSSCG00000001534,	0.427587	BP
homoserine metabolic process	GO:0009092	11	0.0145994	68.2474	1	2	97	13240	ENSSSCG00000003789,	0.427587	BP
trans-synaptic signaling by soluble gas	GO:0099543	7	0.0145994	68.2474	1	2	97	13240	ENSSSCG00000008870,	0.427587	BP
trans-synaptic signaling by nitric oxide	GO:0099548	8	0.0145994	68.2474	1	2	97	13240	ENSSSCG00000008870,	0.427587	BP
negative regulation of neuron maturation	GO:0014043	10	0.0145994	68.2474	1	2	97	13240	ENSSSCG00000009477,	0.427587	BP
manganese ion transmembrane transport	GO:0071421	10	0.0145994	68.2474	1	2	97	13240	ENSSSCG00000023762,	0.427587	BP
positive regulation of dendritic cell apoptotic process	GO:2000670	10	0.0145994	68.2474	1	2	97	13240	ENSSSCG00000008881,	0.427587	BP
cellular response to UV-A	GO:0071492	8	0.0145994	68.2474	1	2	97	13240	ENSSSCG00000008878,	0.427587	BP
cellular response to temperature stimulus	GO:0071502	5	0.0145994	68.2474	1	2	97	13240	ENSSSCG00000023762,	0.427587	BP
B cell negative selection	GO:0002352	4	0.0145994	68.2474	1	2	97	13240	ENSSSCG00000001516,	0.427587	BP
peripheral T cell tolerance induction	GO:0002458	8	0.0145994	68.2474	1	2	97	13240	ENSSSCG00000025294,	0.427587	BP
peripheral tolerance induction	GO:0002465	7	0.0145994	68.2474	1	2	97	13240	ENSSSCG00000025294,	0.427587	BP
central tolerance induction	GO:0002508	4	0.0145994	68.2474	1	2	97	13240	ENSSSCG00000025294,	0.427587	BP
vein smooth muscle contraction	GO:0014826	11	0.0145994	68.2474	1	2	97	13240	ENSSSCG00000009477,	0.427587	BP
methotrexate transport	GO:0051958	10	0.0145994	68.2474	1	2	97	13240	ENSSSCG00000030696,	0.427587	BP
cysteine biosynthetic process	GO:0019344	12	0.0145994	68.2474	1	2	97	13240	ENSSSCG00000003789,	0.427587	BP
transsulfuration	GO:0019346	12	0.0145994	68.2474	1	2	97	13240	ENSSSCG00000003789,	0.427587	BP
response to diamide	GO:0072737	5	0.0145994	68.2474	1	2	97	13240	ENSSSCG00000001509,	0.427587	BP
cellular response to diamide	GO:0072738	6	0.0145994	68.2474	1	2	97	13240	ENSSSCG00000001509,	0.427587	BP
ectodermal digestive tract development	GO:0007439	5	0.0145994	68.2474	1	2	97	13240	ENSSSCG00000001501,	0.427587	BP
post-embryonic camera-type eye morphogenesis	GO:0048597	8	0.0145994	68.2474	1	2	97	13240	ENSSSCG00000001516,	0.427587	BP
aminergic neurotransmitter loading into synaptic vesicle	GO:0015842	8	0.0145994	68.2474	1	2	97	13240	ENSSSCG00000020671,	0.427587	BP
embryonic ectodermal digestive tract development	GO:0048611	7	0.0145994	68.2474	1	2	97	13240	ENSSSCG00000001501,	0.427587	BP
inositol phosphate metabolic process	GO:0043647	7	0.0165532	10.1107	2	27	97	13240	ENSSSCG00000031593,ENSSSCG00000039272,	0.355527	BP
protein peptidyl-prolyl isomerization	GO:0000413	10	0.0189668	9.41344	2	29	97	13240	ENSSSCG00000008878,ENSSSCG00000001549,	0.402889	BP
positive regulation of phagocytosis	GO:0050766	9	0.0189668	9.41344	2	29	97	13240	ENSSSCG00000035972,ENSSSCG00000025133,	0.402889	BP
ribosome biogenesis	GO:0042254	5	0.0200984	3.2041	5	213	97	13240	ENSSSCG00000001528,ENSSSCG00000008887,ENSSSCG00000001502,ENSSSCG00000001504,ENSSSCG00000029627,	0.417745	BP
positive regulation of cell death	GO:0010942	6	0.0203987	2.54113	7	376	97	13240	ENSSSCG00000008878,ENSSSCG00000001516,ENSSSCG00000008881,ENSSSCG00000001509,ENSSSCG00000036573,ENSSSCG00000038089,ENSSSCG00000025334,	0.419476	BP
nucleoside diphosphate metabolic process	GO:0009132	8	0.0208636	5.11856	3	80	97	13240	ENSSSCG00000003793,ENSSSCG00000028197,ENSSSCG00000010664,	0.424519	BP
maturation of SSU-rRNA from tricistronic rRNA transcript (SSU-rRNA, 5.8S rRNA, LSU-rRNA)	GO:0000462	12	0.0215189	8.80612	2	31	97	13240	ENSSSCG00000001504,ENSSSCG00000029627,	0.433292	BP
cell-cell signaling	GO:0007267	4	0.0215204	1.92246	12	852	97	13240	ENSSSCG00000008854,ENSSSCG00000030668,ENSSSCG00000003793,ENSSSCG00000028197,ENSSSCG00000001523,ENSSSCG00000008870,ENSSSCG00000010672,ENSSSCG00000001518,ENSSSCG00000001513,ENSSSCG00000008889,ENSSSCG00000009474,ENSSSCG00000012089,	0.428855	BP
neurotransmitter loading into synaptic vesicle	GO:0098700	7	0.0218199	45.4983	1	3	97	13240	ENSSSCG00000020671,	0.430386	BP
epithalamus development	GO:0021538	4	0.0218199	45.4983	1	3	97	13240	ENSSSCG00000025334,	0.430386	BP
hydrogen sulfide biosynthetic process	GO:0070814	6	0.0218199	45.4983	1	3	97	13240	ENSSSCG00000003789,	0.430386	BP
response to host	GO:0075136	6	0.0218199	45.4983	1	3	97	13240	ENSSSCG00000008866,	0.430386	BP
spinal cord ventral commissure morphogenesis	GO:0021965	12	0.0218199	45.4983	1	3	97	13240	ENSSSCG00000012089,	0.430386	BP
habenula development	GO:0021986	4	0.0218199	45.4983	1	3	97	13240	ENSSSCG00000025334,	0.430386	BP
regulation of thymocyte migration	GO:2000410	11	0.0218199	45.4983	1	3	97	13240	ENSSSCG00000025294,	0.430386	BP
diphosphoinositol polyphosphate metabolic process	GO:0071543	8	0.0218199	45.4983	1	3	97	13240	ENSSSCG00000031593,	0.430386	BP
transcription elongation from RNA polymerase I promoter	GO:0006362	10	0.0218199	45.4983	1	3	97	13240	ENSSSCG00000025334,	0.430386	BP
adenosine to inosine editing	GO:0006382	10	0.0218199	45.4983	1	3	97	13240	ENSSSCG00000012089,	0.430386	BP
B cell selection	GO:0002339	3	0.0218199	45.4983	1	3	97	13240	ENSSSCG00000001516,	0.430386	BP
tolerance induction dependent upon immune response	GO:0002461	6	0.0218199	45.4983	1	3	97	13240	ENSSSCG00000025294,	0.430386	BP
intestine smooth muscle contraction	GO:0014827	8	0.0218199	45.4983	1	3	97	13240	ENSSSCG00000003788,	0.430386	BP
response to defenses of other organism involved in symbiotic interaction	GO:0052173	6	0.0218199	45.4983	1	3	97	13240	ENSSSCG00000008866,	0.430386	BP
response to host defenses	GO:0052200	7	0.0218199	45.4983	1	3	97	13240	ENSSSCG00000008866,	0.430386	BP
regulation of gastric acid secretion	GO:0060453	7	0.0218199	45.4983	1	3	97	13240	ENSSSCG00000003788,	0.430386	BP
negative regulation of neuroblast proliferation	GO:0007406	9	0.0218199	45.4983	1	3	97	13240	ENSSSCG00000010666,	0.430386	BP
Ral protein signal transduction	GO:0032484	9	0.0218199	45.4983	1	3	97	13240	ENSSSCG00000001506,	0.430386	BP
regulation of Ral protein signal transduction	GO:0032485	10	0.0218199	45.4983	1	3	97	13240	ENSSSCG00000001506,	0.430386	BP
protein localization to membrane	GO:0072657	6	0.0221788	2.74822	6	298	97	13240	ENSSSCG00000008854,ENSSSCG00000003793,ENSSSCG00000001513,ENSSSCG00000008881,ENSSSCG00000025133,ENSSSCG00000027053,	0.366423	BP
neuron projection development	GO:0031175	5	0.0230129	2.16658	9	567	97	13240	ENSSSCG00000010665,ENSSSCG00000010666,ENSSSCG00000025085,ENSSSCG00000035972,ENSSSCG00000001513,ENSSSCG00000008881,ENSSSCG00000027053,ENSSSCG00000012089,ENSSSCG00000025334,	0.376982	BP
cGMP biosynthetic process	GO:0006182	12	0.0255968	8.02911	2	34	97	13240	ENSSSCG00000008866,ENSSSCG00000008870,	0.415787	BP
cyclic-nucleotide-mediated signaling	GO:0019935	8	0.0270206	7.79971	2	35	97	13240	ENSSSCG00000008870,ENSSSCG00000008881,	0.435256	BP
muscle organ development	GO:0007517	5	0.0273404	2.95443	5	231	97	13240	ENSSSCG00000030668,ENSSSCG00000010666,ENSSSCG00000001520,ENSSSCG00000012089,ENSSSCG00000025334,	0.436768	BP
negative regulation of neurogenesis	GO:0050768	8	0.0287653	3.45557	4	158	97	13240	ENSSSCG00000010666,ENSSSCG00000001513,ENSSSCG00000008881,ENSSSCG00000009477,	0.455766	BP
DNA methylation on cytosine	GO:0032776	11	0.0289879	34.1237	1	4	97	13240	ENSSSCG00000028741,	0.455558	BP
motor behavior	GO:0061744	4	0.0289879	34.1237	1	4	97	13240	ENSSSCG00000012089,	0.455558	BP
positive regulation of vascular smooth muscle cell differentiation	GO:1905065	9	0.0289879	34.1237	1	4	97	13240	ENSSSCG00000003789,	0.455558	BP
telomerase RNA stabilization	GO:0090669	10	0.0289879	34.1237	1	4	97	13240	ENSSSCG00000008887,	0.455558	BP
hydrogen sulfide metabolic process	GO:0070813	5	0.0289879	34.1237	1	4	97	13240	ENSSSCG00000003789,	0.455558	BP
insulin processing	GO:0030070	9	0.0289879	34.1237	1	4	97	13240	ENSSSCG00000008854,	0.455558	BP
positive regulation of myoblast proliferation	GO:2000288	7	0.0289879	34.1237	1	4	97	13240	ENSSSCG00000001539,	0.455558	BP
cellular response to salt	GO:1902075	5	0.0289879	34.1237	1	4	97	13240	ENSSSCG00000001509,	0.455558	BP
response to salt	GO:1902074	4	0.0289879	34.1237	1	4	97	13240	ENSSSCG00000001509,	0.455558	BP
positive regulation of cAMP-dependent protein kinase activity	GO:2000481	13	0.0289879	34.1237	1	4	97	13240	ENSSSCG00000008881,	0.455558	BP
regulation of neuron maturation	GO:0014041	9	0.0289879	34.1237	1	4	97	13240	ENSSSCG00000009477,	0.455558	BP
cellular response to purine-containing compound	GO:0071415	7	0.0289879	34.1237	1	4	97	13240	ENSSSCG00000023762,	0.455558	BP
regulation of dendritic cell apoptotic process	GO:2000668	9	0.0289879	34.1237	1	4	97	13240	ENSSSCG00000008881,	0.455558	BP
positive regulation of skeletal muscle tissue regeneration	GO:0043415	9	0.0289879	34.1237	1	4	97	13240	ENSSSCG00000001539,	0.455558	BP
protein retention in ER lumen	GO:0006621	9	0.0289879	34.1237	1	4	97	13240	ENSSSCG00000003790,	0.455558	BP
dendritic cell apoptotic process	GO:0097048	8	0.0289879	34.1237	1	4	97	13240	ENSSSCG00000008881,	0.455558	BP
proprioception	GO:0019230	6	0.0289879	34.1237	1	4	97	13240	ENSSSCG00000025334,	0.455558	BP
lung goblet cell differentiation	GO:0060480	9	0.0289879	34.1237	1	4	97	13240	ENSSSCG00000036573,	0.455558	BP
response to sodium arsenite	GO:1903935	5	0.0289879	34.1237	1	4	97	13240	ENSSSCG00000001509,	0.455558	BP
cellular response to sodium arsenite	GO:1903936	6	0.0289879	34.1237	1	4	97	13240	ENSSSCG00000001509,	0.455558	BP
negative regulation of histone H3-K27 methylation	GO:0061086	12	0.0289879	34.1237	1	4	97	13240	ENSSSCG00000001511,	0.455558	BP
positive regulation of histone H3-K27 methylation	GO:0061087	12	0.0289879	34.1237	1	4	97	13240	ENSSSCG00000001511,	0.455558	BP
sensory system development	GO:0048880	5	0.0289879	34.1237	1	4	97	13240	ENSSSCG00000025334,	0.455558	BP
calcium ion transport into cytosol	GO:0060402	13	0.0291345	4.49983	3	91	97	13240	ENSSSCG00000001518,ENSSSCG00000001516,ENSSSCG00000023762,	0.385733	BP
neuron development	GO:0048666	6	0.0309962	1.96113	10	696	97	13240	ENSSSCG00000010665,ENSSSCG00000010666,ENSSSCG00000025085,ENSSSCG00000035972,ENSSSCG00000001513,ENSSSCG00000008881,ENSSSCG00000027053,ENSSSCG00000009477,ENSSSCG00000012089,ENSSSCG00000025334,	0.40759	BP
regulation of blood pressure	GO:0008217	4	0.0316499	4.35622	3	94	97	13240	ENSSSCG00000008866,ENSSSCG00000008888,ENSSSCG00000009477,	0.413374	BP
cranial nerve development	GO:0021545	5	0.0330237	6.99974	2	39	97	13240	ENSSSCG00000012089,ENSSSCG00000025334,	0.428421	BP
autonomic nervous system development	GO:0048483	5	0.0330237	6.99974	2	39	97	13240	ENSSSCG00000009477,ENSSSCG00000012089,	0.428421	BP
digestive tract development	GO:0048565	5	0.0333884	4.26546	3	96	97	13240	ENSSSCG00000001501,ENSSSCG00000009477,ENSSSCG00000036573,	0.427415	BP
organic substance catabolic process	GO:1901575	4	0.0336545	1.66457	15	1230	97	13240	ENSSSCG00000010657,ENSSSCG00000031593,ENSSSCG00000008858,ENSSSCG00000010658,ENSSSCG00000010659,ENSSSCG00000030668,ENSSSCG00000001539,ENSSSCG00000008867,ENSSSCG00000008868,ENSSSCG00000028197,ENSSSCG00000010660,ENSSSCG00000010664,ENSSSCG00000008877,ENSSSCG00000027165,ENSSSCG00000009472,	0.427988	BP
ribonucleoprotein complex biogenesis	GO:0022613	4	0.0341928	2.48172	6	330	97	13240	ENSSSCG00000001531,ENSSSCG00000001528,ENSSSCG00000008887,ENSSSCG00000001502,ENSSSCG00000001504,ENSSSCG00000029627,	0.431992	BP
macromolecular complex subunit organization	GO:0043933	4	0.035358	1.65381	15	1238	97	13240	ENSSSCG00000008855,ENSSSCG00000030668,ENSSSCG00000001536,ENSSSCG00000001531,ENSSSCG00000001533,ENSSSCG00000008868,ENSSSCG00000028197,ENSSSCG00000001528,ENSSSCG00000003789,ENSSSCG00000008878,ENSSSCG00000008887,ENSSSCG00000001509,ENSSSCG00000001505,ENSSSCG00000029627,ENSSSCG00000031175,	0.443812	BP
negative regulation of transcription from RNA polymerase I promoter	GO:0016479	12	0.036104	27.299	1	5	97	13240	ENSSSCG00000025334,	0.450251	BP
glycolytic process through fructose-6-phosphate	GO:0061615	14	0.036104	27.299	1	5	97	13240	ENSSSCG00000028197,	0.450251	BP
response to UV-A	GO:0070141	7	0.036104	27.299	1	5	97	13240	ENSSSCG00000008878,	0.450251	BP
response to cGMP	GO:0070305	7	0.036104	27.299	1	5	97	13240	ENSSSCG00000008881,	0.450251	BP
telomerase holoenzyme complex assembly	GO:1905323	8	0.036104	27.299	1	5	97	13240	ENSSSCG00000008887,	0.450251	BP
trans-synaptic signalling, modulating synaptic transmission	GO:0099550	7	0.036104	27.299	1	5	97	13240	ENSSSCG00000008870,	0.450251	BP
cellular response to cGMP	GO:0071321	8	0.036104	27.299	1	5	97	13240	ENSSSCG00000008881,	0.450251	BP
apoptotic process involved in blood vessel morphogenesis	GO:1902262	9	0.036104	27.299	1	5	97	13240	ENSSSCG00000001516,	0.450251	BP
fucose metabolic process	GO:0006004	8	0.036104	27.299	1	5	97	13240	ENSSSCG00000012088,	0.450251	BP
regulation of neutrophil activation	GO:1902563	7	0.036104	27.299	1	5	97	13240	ENSSSCG00000025133,	0.450251	BP
positive regulation of cell fate commitment	GO:0010455	7	0.036104	27.299	1	5	97	13240	ENSSSCG00000036573,	0.450251	BP
regulation of neutrophil degranulation	GO:0043313	11	0.036104	27.299	1	5	97	13240	ENSSSCG00000025133,	0.450251	BP
post-embryonic camera-type eye development	GO:0031077	8	0.036104	27.299	1	5	97	13240	ENSSSCG00000001516,	0.450251	BP
regulation of skeletal muscle tissue regeneration	GO:0043416	8	0.036104	27.299	1	5	97	13240	ENSSSCG00000001539,	0.450251	BP
ectodermal cell differentiation	GO:0010668	6	0.036104	27.299	1	5	97	13240	ENSSSCG00000001501,	0.450251	BP
tolerance induction to self antigen	GO:0002513	4	0.036104	27.299	1	5	97	13240	ENSSSCG00000025294,	0.450251	BP
maintenance of protein localization in endoplasmic reticulum	GO:0035437	8	0.036104	27.299	1	5	97	13240	ENSSSCG00000003790,	0.450251	BP
thymocyte migration	GO:0072679	10	0.036104	27.299	1	5	97	13240	ENSSSCG00000025294,	0.450251	BP
tryptophan catabolic process to kynurenine	GO:0019441	12	0.036104	27.299	1	5	97	13240	ENSSSCG00000008868,	0.450251	BP
lobar bronchus epithelium development	GO:0060481	7	0.036104	27.299	1	5	97	13240	ENSSSCG00000036573,	0.450251	BP
lobar bronchus development	GO:0060482	7	0.036104	27.299	1	5	97	13240	ENSSSCG00000036573,	0.450251	BP
chorionic trophoblast cell differentiation	GO:0060718	6	0.036104	27.299	1	5	97	13240	ENSSSCG00000028741,	0.450251	BP
midgut development	GO:0007494	6	0.036104	27.299	1	5	97	13240	ENSSSCG00000009477,	0.450251	BP
smooth muscle cell differentiation	GO:0051145	7	0.0362028	6.65829	2	41	97	13240	ENSSSCG00000003789,ENSSSCG00000009477,	0.393147	BP
chaperone-mediated protein folding	GO:0061077	4	0.0362028	6.65829	2	41	97	13240	ENSSSCG00000008878,ENSSSCG00000001549,	0.393147	BP
response to abiotic stimulus	GO:0009628	3	0.0367791	1.99101	9	617	97	13240	ENSSSCG00000001539,ENSSSCG00000008878,ENSSSCG00000035972,ENSSSCG00000001513,ENSSSCG00000001516,ENSSSCG00000001509,ENSSSCG00000009472,ENSSSCG00000009474,ENSSSCG00000023762,	0.394967	BP
cytosolic calcium ion transport	GO:0060401	10	0.0370117	4.09485	3	100	97	13240	ENSSSCG00000001518,ENSSSCG00000001516,ENSSSCG00000023762,	0.395269	BP
cardiac ventricle development	GO:0003231	5	0.0370117	4.09485	3	100	97	13240	ENSSSCG00000008854,ENSSSCG00000008889,ENSSSCG00000025334,	0.395269	BP
ribonucleoprotein complex assembly	GO:0022618	7	0.0375457	3.1743	4	172	97	13240	ENSSSCG00000001531,ENSSSCG00000001528,ENSSSCG00000008887,ENSSSCG00000029627,	0.396589	BP
amide transport	GO:0042886	6	0.0382257	3.15595	4	173	97	13240	ENSSSCG00000030668,ENSSSCG00000028197,ENSSSCG00000010672,ENSSSCG00000030696,	0.401578	BP
negative regulation of nervous system development	GO:0051961	7	0.0382257	3.15595	4	173	97	13240	ENSSSCG00000010666,ENSSSCG00000001513,ENSSSCG00000008881,ENSSSCG00000009477,	0.401578	BP
digestive system development	GO:0055123	5	0.0388962	4.01455	3	102	97	13240	ENSSSCG00000001501,ENSSSCG00000009477,ENSSSCG00000036573,	0.404228	BP
regulation of phagocytosis	GO:0050764	8	0.0394951	6.3486	2	43	97	13240	ENSSSCG00000035972,ENSSSCG00000025133,	0.408257	BP
peptidyl-proline modification	GO:0018208	9	0.0394951	6.3486	2	43	97	13240	ENSSSCG00000008878,ENSSSCG00000001549,	0.408257	BP
tissue development	GO:0009888	4	0.0396571	1.62882	15	1257	97	13240	ENSSSCG00000030668,ENSSSCG00000001539,ENSSSCG00000010666,ENSSSCG00000001520,ENSSSCG00000008881,ENSSSCG00000001501,ENSSSCG00000025133,ENSSSCG00000009474,ENSSSCG00000009477,ENSSSCG00000012089,ENSSSCG00000012088,ENSSSCG00000025294,ENSSSCG00000036573,ENSSSCG00000038089,ENSSSCG00000025334,	0.405594	BP
modulation of synaptic transmission	GO:0050804	6	0.0403082	3.10216	4	176	97	13240	ENSSSCG00000001523,ENSSSCG00000008870,ENSSSCG00000001518,ENSSSCG00000001513,	0.410083	BP
system development	GO:0048731	4	0.0407668	1.35367	30	3025	97	13240	ENSSSCG00000008854,ENSSSCG00000010655,ENSSSCG00000030668,ENSSSCG00000001539,ENSSSCG00000003793,ENSSSCG00000010665,ENSSSCG00000010666,ENSSSCG00000025085,ENSSSCG00000032558,ENSSSCG00000001520,ENSSSCG00000003789,ENSSSCG00000028741,ENSSSCG00000035972,ENSSSCG00000001513,ENSSSCG00000001516,ENSSSCG00000008881,ENSSSCG00000008888,ENSSSCG00000008889,ENSSSCG00000001501,ENSSSCG00000027053,ENSSSCG00000009474,…	0.412577	BP
small molecule catabolic process	GO:0044282	5	0.0410165	3.08463	4	177	97	13240	ENSSSCG00000031593,ENSSSCG00000001539,ENSSSCG00000008868,ENSSSCG00000008877,	0.412942	BP
multicellular organism development	GO:0007275	4	0.0411296	1.33369	32	3275	97	13240	ENSSSCG00000008854,ENSSSCG00000010655,ENSSSCG00000030668,ENSSSCG00000001539,ENSSSCG00000003793,ENSSSCG00000010665,ENSSSCG00000010666,ENSSSCG00000025085,ENSSSCG00000032558,ENSSSCG00000001520,ENSSSCG00000003789,ENSSSCG00000028741,ENSSSCG00000035972,ENSSSCG00000001513,ENSSSCG00000001516,ENSSSCG00000008881,ENSSSCG00000008888,ENSSSCG00000008889,ENSSSCG00000001501,ENSSSCG00000025133,ENSSSCG00000027053,…	0.411936	BP
cGMP metabolic process	GO:0046068	11	0.0411824	6.20431	2	44	97	13240	ENSSSCG00000008866,ENSSSCG00000008870,	0.410338	BP
cardiac chamber morphogenesis	GO:0003206	4	0.0418132	3.89985	3	105	97	13240	ENSSSCG00000008854,ENSSSCG00000008889,ENSSSCG00000025334,	0.414486	BP
purine ribonucleotide metabolic process	GO:0009150	10	0.0420218	2.36014	6	347	97	13240	ENSSSCG00000030668,ENSSSCG00000003793,ENSSSCG00000008866,ENSSSCG00000028197,ENSSSCG00000010664,ENSSSCG00000008870,	0.41443	BP
maturation of SSU-rRNA	GO:0030490	11	0.0428965	6.06644	2	45	97	13240	ENSSSCG00000001504,ENSSSCG00000029627,	0.420908	BP
base conversion or substitution editing	GO:0016553	9	0.0431684	22.7491	1	6	97	13240	ENSSSCG00000012089,	0.421437	BP
mRNA 5'-splice site recognition	GO:0000395	9	0.0431684	22.7491	1	6	97	13240	ENSSSCG00000001531,	0.421437	BP
regulation of vascular smooth muscle cell differentiation	GO:1905063	8	0.0431684	22.7491	1	6	97	13240	ENSSSCG00000003789,	0.421437	BP
activation of cysteine-type endopeptidase activity involved in apoptotic process by cytochrome c	GO:0008635	15	0.0431684	22.7491	1	6	97	13240	ENSSSCG00000001516,	0.421437	BP
establishment of endothelial intestinal barrier	GO:0090557	9	0.0431684	22.7491	1	6	97	13240	ENSSSCG00000008881,	0.421437	BP
meiotic attachment of telomere to nuclear envelope	GO:0070197	7	0.0431684	22.7491	1	6	97	13240	ENSSSCG00000001520,	0.421437	BP
insulin metabolic process	GO:1901142	6	0.0431684	22.7491	1	6	97	13240	ENSSSCG00000008854,	0.421437	BP
indolalkylamine catabolic process	GO:0046218	9	0.0431684	22.7491	1	6	97	13240	ENSSSCG00000008868,	0.421437	BP
negative regulation of protein exit from endoplasmic reticulum	GO:0070862	10	0.0431684	22.7491	1	6	97	13240	ENSSSCG00000027165,	0.421437	BP
cerebral cortex regionalization	GO:0021796	6	0.0431684	22.7491	1	6	97	13240	ENSSSCG00000032558,	0.421437	BP
indole-containing compound catabolic process	GO:0042436	6	0.0431684	22.7491	1	6	97	13240	ENSSSCG00000008868,	0.421437	BP
cellular response to copper ion	GO:0071280	7	0.0431684	22.7491	1	6	97	13240	ENSSSCG00000001509,	0.421437	BP
protein-cofactor linkage	GO:0018065	8	0.0431684	22.7491	1	6	97	13240	ENSSSCG00000003789,	0.421437	BP
sensory perception of sweet taste	GO:0050916	8	0.0431684	22.7491	1	6	97	13240	ENSSSCG00000001518,	0.421437	BP
sensory perception of umami taste	GO:0050917	8	0.0431684	22.7491	1	6	97	13240	ENSSSCG00000001518,	0.421437	BP
tryptophan metabolic process	GO:0006568	10	0.0431684	22.7491	1	6	97	13240	ENSSSCG00000008868,	0.421437	BP
tryptophan catabolic process	GO:0006569	11	0.0431684	22.7491	1	6	97	13240	ENSSSCG00000008868,	0.421437	BP
indolalkylamine metabolic process	GO:0006586	8	0.0431684	22.7491	1	6	97	13240	ENSSSCG00000008868,	0.421437	BP
regulation of protein heterodimerization activity	GO:0043497	6	0.0431684	22.7491	1	6	97	13240	ENSSSCG00000001516,	0.421437	BP
gastro-intestinal system smooth muscle contraction	GO:0014831	7	0.0431684	22.7491	1	6	97	13240	ENSSSCG00000003788,	0.421437	BP
motor neuron apoptotic process	GO:0097049	8	0.0431684	22.7491	1	6	97	13240	ENSSSCG00000012089,	0.421437	BP
cellular defense response	GO:0006968	5	0.0431684	22.7491	1	6	97	13240	ENSSSCG00000010660,	0.421437	BP
positive regulation of cAMP-mediated signaling	GO:0043950	9	0.0431684	22.7491	1	6	97	13240	ENSSSCG00000008881,	0.421437	BP
post-embryonic eye morphogenesis	GO:0048050	7	0.0431684	22.7491	1	6	97	13240	ENSSSCG00000001516,	0.421437	BP
chromosome attachment to the nuclear envelope	GO:0097240	6	0.0431684	22.7491	1	6	97	13240	ENSSSCG00000001520,	0.421437	BP
protein O-linked fucosylation	GO:0036066	10	0.0431684	22.7491	1	6	97	13240	ENSSSCG00000012088,	0.421437	BP
chorion development	GO:0060717	5	0.0431684	22.7491	1	6	97	13240	ENSSSCG00000028741,	0.421437	BP
negative regulation of retrograde protein transport, ER to cytosol	GO:1904153	11	0.0431684	22.7491	1	6	97	13240	ENSSSCG00000027165,	0.421437	BP
folic acid transport	GO:0015884	10	0.0431684	22.7491	1	6	97	13240	ENSSSCG00000030696,	0.421437	BP
meiotic telomere tethering at nuclear periphery	GO:0044821	9	0.0431684	22.7491	1	6	97	13240	ENSSSCG00000001520,	0.421437	BP
adenylate cyclase-modulating G-protein coupled receptor signaling pathway	GO:0007188	8	0.0438175	3.82696	3	107	97	13240	ENSSSCG00000001523,ENSSSCG00000008875,ENSSSCG00000008881,	0.371488	BP
ribonucleoprotein complex subunit organization	GO:0071826	5	0.0446644	2.99989	4	182	97	13240	ENSSSCG00000001531,ENSSSCG00000001528,ENSSSCG00000008887,ENSSSCG00000029627,	0.377014	BP
insulin secretion	GO:0030073	11	0.0448375	3.79152	3	108	97	13240	ENSSSCG00000030668,ENSSSCG00000028197,ENSSSCG00000010672,	0.37683	BP
neuron death	GO:0070997	5	0.0454152	2.98349	4	183	97	13240	ENSSSCG00000001513,ENSSSCG00000001509,ENSSSCG00000012089,ENSSSCG00000025334,	0.380033	BP
ribonucleotide metabolic process	GO:0009259	9	0.0455502	2.31347	6	354	97	13240	ENSSSCG00000030668,ENSSSCG00000003793,ENSSSCG00000008866,ENSSSCG00000028197,ENSSSCG00000010664,ENSSSCG00000008870,	0.37952	BP
positive regulation of apoptotic process	GO:0043065	8	0.0455502	2.31347	6	354	97	13240	ENSSSCG00000008878,ENSSSCG00000001516,ENSSSCG00000008881,ENSSSCG00000036573,ENSSSCG00000038089,ENSSSCG00000025334,	0.37952	BP
endothelial cell development	GO:0001885	7	0.0464033	5.80829	2	47	97	13240	ENSSSCG00000008881,ENSSSCG00000038089,	0.383323	BP
glycolytic process	GO:0006096	13	0.0464033	5.80829	2	47	97	13240	ENSSSCG00000028197,ENSSSCG00000010664,	0.383323	BP
ATP generation from ADP	GO:0006757	12	0.0464033	5.80829	2	47	97	13240	ENSSSCG00000028197,ENSSSCG00000010664,	0.383323	BP
purine ribonucleoside monophosphate metabolic process	GO:0009167	10	0.0469381	2.95124	4	185	97	13240	ENSSSCG00000030668,ENSSSCG00000003793,ENSSSCG00000028197,ENSSSCG00000010664,	0.382833	BP
single-organism localization	GO:1902578	3	0.0474531	1.4506	21	1976	97	13240	ENSSSCG00000010658,ENSSSCG00000030668,ENSSSCG00000001539,ENSSSCG00000003790,ENSSSCG00000008869,ENSSSCG00000028197,ENSSSCG00000003788,ENSSSCG00000008874,ENSSSCG00000008878,ENSSSCG00000035972,ENSSSCG00000010672,ENSSSCG00000001518,ENSSSCG00000001516,ENSSSCG00000008881,ENSSSCG00000025133,ENSSSCG00000027053,ENSSSCG00000024337,ENSSSCG00000023762,ENSSSCG00000012088,ENSSSCG00000030696,ENSSSCG00000020671,	0.385407	BP
purine nucleotide metabolic process	GO:0006163	9	0.0476475	2.28762	6	358	97	13240	ENSSSCG00000030668,ENSSSCG00000003793,ENSSSCG00000008866,ENSSSCG00000028197,ENSSSCG00000010664,ENSSSCG00000008870,	0.385367	BP
positive regulation of programmed cell death	GO:0043068	7	0.0476475	2.28762	6	358	97	13240	ENSSSCG00000008878,ENSSSCG00000001516,ENSSSCG00000008881,ENSSSCG00000036573,ENSSSCG00000038089,ENSSSCG00000025334,	0.385367	BP
purine nucleoside monophosphate metabolic process	GO:0009126	9	0.0477101	2.93537	4	186	97	13240	ENSSSCG00000030668,ENSSSCG00000003793,ENSSSCG00000028197,ENSSSCG00000010664,	0.382671	BP
regulation of viral life cycle	GO:1903900	7	0.0479681	3.68905	3	111	97	13240	ENSSSCG00000001533,ENSSSCG00000008878,ENSSSCG00000012089,	0.38315	BP
positive regulation of phosphatidylinositol 3-kinase signaling	GO:0014068	9	0.048195	5.68729	2	48	97	13240	ENSSSCG00000001539,ENSSSCG00000001506,	0.383378	BP
protein homotetramerization	GO:0051289	9	0.048195	5.68729	2	48	97	13240	ENSSSCG00000008868,ENSSSCG00000003789,	0.383378	BP
ribose phosphate metabolic process	GO:0019693	6	0.0492594	2.26861	6	361	97	13240	ENSSSCG00000030668,ENSSSCG00000003793,ENSSSCG00000008866,ENSSSCG00000028197,ENSSSCG00000010664,ENSSSCG00000008870,	0.388647	BP
cytosolic part	GO:0044445	5	0.001603	4.1069	7	227	105	13984	ENSSSCG00000008866,ENSSSCG00000028197,ENSSSCG00000010664,ENSSSCG00000001528,ENSSSCG00000008870,ENSSSCG00000001502,ENSSSCG00000001543,	0.471283	CC
keratin filament	GO:0045095	8	0.0035645	9.74495	3	41	105	13984	ENSSSCG00000029038,ENSSSCG00000028768,ENSSSCG00000025793,	0.523981	CC
ESC/E(Z) complex	GO:0035098	8	0.00705644	15.6683	2	17	105	13984	ENSSSCG00000028741,ENSSSCG00000001511,	0.691531	CC
guanylate cyclase complex, soluble	GO:0008074	6	0.00705644	15.6683	2	17	105	13984	ENSSSCG00000008866,ENSSSCG00000008870,	0.691531	CC
BAK complex	GO:0097145	5	0.00750858	133.181	1	1	105	13984	ENSSSCG00000001516,	0.441505	CC
6-phosphofructokinase complex	GO:0005945	6	0.0149613	66.5905	1	2	105	13984	ENSSSCG00000028197,	0.733105	CC
integrin alphaL-beta2 complex	GO:0034687	7	0.0149613	66.5905	1	2	105	13984	ENSSSCG00000025133,	0.733105	CC
90S preribosome	GO:0030686	6	0.0198709	9.18489	2	29	105	13984	ENSSSCG00000001504,ENSSSCG00000029627,	0.730254	CC
small-subunit processome	GO:0032040	6	0.0239255	8.32381	2	32	105	13984	ENSSSCG00000001504,ENSSSCG00000029627,	0.781567	CC
phosphopyruvate hydratase complex	GO:0000015	6	0.0297009	33.2952	1	4	105	13984	ENSSSCG00000010664,	0.873206	CC
EARP complex	GO:1990745	7	0.0297009	33.2952	1	4	105	13984	ENSSSCG00000001501,	0.873206	CC
GARP complex	GO:0000938	6	0.0297009	33.2952	1	4	105	13984	ENSSSCG00000001501,	0.873206	CC
intermediate filament	GO:0005882	7	0.0310503	4.39058	3	91	105	13984	ENSSSCG00000029038,ENSSSCG00000028768,ENSSSCG00000025793,	0.702216	CC
PcG protein complex	GO:0031519	6	0.0345554	6.82979	2	39	105	13984	ENSSSCG00000028741,ENSSSCG00000001511,	0.725663	CC
mitochondrial intermembrane space	GO:0005758	6	0.0361993	6.65905	2	40	105	13984	ENSSSCG00000030668,ENSSSCG00000001517,	0.709506	CC
Pwp2p-containing subcomplex of 90S preribosome	GO:0034388	7	0.0369885	26.6362	1	5	105	13984	ENSSSCG00000029627,	0.679665	CC
axonal growth cone	GO:0044295	5	0.0369885	26.6362	1	5	105	13984	ENSSSCG00000010665,	0.679665	CC
prefoldin complex	GO:0016272	4	0.0369885	26.6362	1	5	105	13984	ENSSSCG00000001505,	0.679665	CC
perinuclear region of cytoplasm	GO:0048471	5	0.0413891	2.37117	6	337	105	13984	ENSSSCG00000010665,ENSSSCG00000003790,ENSSSCG00000020868,ENSSSCG00000008881,ENSSSCG00000001501,ENSSSCG00000009474,	0.640442	CC
Bcl-2 family protein complex	GO:0097136	4	0.044222	22.1968	1	6	105	13984	ENSSSCG00000001516,	0.650063	CC
integral component of mitochondrial membrane	GO:0032592	8	0.0485087	5.66727	2	47	105	13984	ENSSSCG00000008877,ENSSSCG00000001516,	0.679122	CC
triglyceride lipase activity	GO:0004806	6	2.44472e-06	39.4159	4	14	90	12416	ENSSSCG00000010657,ENSSSCG00000010658,ENSSSCG00000010659,ENSSSCG00000010660,	0.000867877	MF
pancreatic polypeptide receptor activity	GO:0001602	10	0.000308846	68.9778	2	4	90	12416	ENSSSCG00000008888,ENSSSCG00000008889,	0.0548202	MF
peptide YY receptor activity	GO:0001601	10	0.000512313	55.1822	2	5	90	12416	ENSSSCG00000008888,ENSSSCG00000008889,	0.0606237	MF
neuropeptide Y receptor activity	GO:0004983	9	0.00141428	34.4889	2	8	90	12416	ENSSSCG00000008888,ENSSSCG00000008889,	0.125517	MF
lipase activity	GO:0016298	5	0.00268377	6.89778	4	80	90	12416	ENSSSCG00000010657,ENSSSCG00000010658,ENSSSCG00000010659,ENSSSCG00000010660,	0.190547	MF
carboxylic ester hydrolase activity	GO:0052689	5	0.00410475	6.13136	4	90	90	12416	ENSSSCG00000010657,ENSSSCG00000010658,ENSSSCG00000010659,ENSSSCG00000010660,	0.242864	MF
guanylate cyclase activity	GO:0004383	5	0.00658415	16.2301	2	17	90	12416	ENSSSCG00000008866,ENSSSCG00000008870,	0.333911	MF
cystathionine gamma-lyase activity	GO:0004123	5	0.00724871	137.956	1	1	90	12416	ENSSSCG00000003789,	0.321662	MF
C-rich single-stranded DNA binding	GO:1990829	7	0.00724871	137.956	1	1	90	12416	ENSSSCG00000023041,	0.321662	MF
C-4 methylsterol oxidase activity	GO:0000254	6	0.00724871	137.956	1	1	90	12416	ENSSSCG00000008857,	0.321662	MF
inositol hexakisphosphate 6-kinase activity	GO:0000831	7	0.00724871	137.956	1	1	90	12416	ENSSSCG00000039272,	0.321662	MF
reduced folate carrier activity	GO:0008518	6	0.00724871	137.956	1	1	90	12416	ENSSSCG00000030696,	0.321662	MF
linoleic acid binding	GO:0070539	9	0.00724871	137.956	1	1	90	12416	ENSSSCG00000001539,	0.321662	MF
fructose-6-phosphate binding	GO:0070095	5	0.00724871	137.956	1	1	90	12416	ENSSSCG00000028197,	0.321662	MF
methotrexate transporter activity	GO:0015350	4	0.00724871	137.956	1	1	90	12416	ENSSSCG00000030696,	0.321662	MF
L-cystine L-cysteine-lyase (deaminating)	GO:0044540	5	0.00724871	137.956	1	1	90	12416	ENSSSCG00000003789,	0.321662	MF
drug transporter activity	GO:0090484	3	0.00737245	15.3284	2	18	90	12416	ENSSSCG00000030696,ENSSSCG00000020671,	0.153954	MF
ligand-gated calcium channel activity	GO:0099604	11	0.00820119	14.5216	2	19	90	12416	ENSSSCG00000001518,ENSSSCG00000023762,	0.161746	MF
cyclase activity	GO:0009975	3	0.010924	12.5414	2	22	90	12416	ENSSSCG00000008866,ENSSSCG00000008870,	0.204106	MF
heat shock protein binding	GO:0031072	4	0.01116	6.46667	3	64	90	12416	ENSSSCG00000008878,ENSSSCG00000025133,ENSSSCG00000001549,	0.19809	MF
phosphorus-oxygen lyase activity	GO:0016849	4	0.0119084	11.9961	2	23	90	12416	ENSSSCG00000008866,ENSSSCG00000008870,	0.201309	MF
electron-transferring-flavoprotein dehydrogenase activity	GO:0004174	6	0.0144455	68.9778	1	2	90	12416	ENSSSCG00000008877,	0.233097	MF
ICAM-3 receptor activity	GO:0030369	6	0.0144455	68.9778	1	2	90	12416	ENSSSCG00000025133,	0.233097	MF
tryptophan 2,3-dioxygenase activity	GO:0004833	6	0.0144455	68.9778	1	2	90	12416	ENSSSCG00000008868,	0.233097	MF
oxidoreductase activity, acting on the CH-NH group of donors, quinone or similar compound as acceptor	GO:0016649	5	0.0144455	68.9778	1	2	90	12416	ENSSSCG00000008877,	0.233097	MF
peptide-O-fucosyltransferase activity	GO:0046922	7	0.0144455	68.9778	1	2	90	12416	ENSSSCG00000012088,	0.233097	MF
endothelin receptor activity	GO:0004962	8	0.0144455	68.9778	1	2	90	12416	ENSSSCG00000009477,	0.233097	MF
pre-mRNA 5'-splice site binding	GO:0030627	7	0.0144455	68.9778	1	2	90	12416	ENSSSCG00000001531,	0.233097	MF
ubiquinone binding	GO:0048039	5	0.0144455	68.9778	1	2	90	12416	ENSSSCG00000008877,	0.233097	MF
beta-1 adrenergic receptor binding	GO:0031697	7	0.0144455	68.9778	1	2	90	12416	ENSSSCG00000008881,	0.233097	MF
lyase activity	GO:0016829	3	0.0158324	4.14904	4	133	90	12416	ENSSSCG00000008866,ENSSSCG00000010664,ENSSSCG00000003789,ENSSSCG00000008870,	0.181306	MF
chromatin DNA binding	GO:0031490	6	0.0183219	5.37489	3	77	90	12416	ENSSSCG00000008855,ENSSSCG00000010666,ENSSSCG00000001520,	0.203259	MF
peptidyl-prolyl cis-trans isomerase activity	GO:0003755	5	0.0185812	9.51418	2	29	90	12416	ENSSSCG00000008878,ENSSSCG00000001549,	0.199889	MF
cis-trans isomerase activity	GO:0016859	4	0.0198157	9.19704	2	30	90	12416	ENSSSCG00000008878,ENSSSCG00000001549,	0.2069	MF
phosphotransferase activity, phosphate group as acceptor	GO:0016776	5	0.0210838	8.90036	2	31	90	12416	ENSSSCG00000003793,ENSSSCG00000039272,	0.21385	MF
neuropeptide receptor activity	GO:0008188	8	0.0210838	8.90036	2	31	90	12416	ENSSSCG00000008888,ENSSSCG00000008889,	0.21385	MF
ADP-ribose diphosphatase activity	GO:0047631	7	0.0215906	45.9852	1	3	90	12416	ENSSSCG00000023762,	0.207153	MF
inositol 1,4,5-trisphosphate-sensitive calcium-release channel activity	GO:0005220	13	0.0215906	45.9852	1	3	90	12416	ENSSSCG00000001518,	0.207153	MF
Rap guanyl-nucleotide exchange factor activity	GO:0017034	5	0.0215906	45.9852	1	3	90	12416	ENSSSCG00000008881,	0.207153	MF
manganese ion transmembrane transporter activity	GO:0005384	10	0.0215906	45.9852	1	3	90	12416	ENSSSCG00000023762,	0.207153	MF
6-phosphofructokinase activity	GO:0003872	8	0.0215906	45.9852	1	3	90	12416	ENSSSCG00000028197,	0.207153	MF
diphosphoinositol-polyphosphate diphosphatase activity	GO:0008486	7	0.0215906	45.9852	1	3	90	12416	ENSSSCG00000031593,	0.207153	MF
serotonin transmembrane transporter activity	GO:0015222	8	0.0215906	45.9852	1	3	90	12416	ENSSSCG00000020671,	0.207153	MF
phosphopyruvate hydratase activity	GO:0004634	6	0.0286845	34.4889	1	4	90	12416	ENSSSCG00000010664,	0.231432	MF
ATPase inhibitor activity	GO:0042030	6	0.0286845	34.4889	1	4	90	12416	ENSSSCG00000031175,	0.231432	MF
long-chain fatty acid binding	GO:0036041	8	0.0286845	34.4889	1	4	90	12416	ENSSSCG00000001539,	0.231432	MF
UDP-galactose:beta-N-acetylglucosamine beta-1,3-galactosyltransferase activity	GO:0008499	8	0.0286845	34.4889	1	4	90	12416	ENSSSCG00000001503,	0.231432	MF
fructose binding	GO:0070061	5	0.0286845	34.4889	1	4	90	12416	ENSSSCG00000028197,	0.231432	MF
G-protein coupled peptide receptor activity	GO:0008528	7	0.0307668	4.40284	3	94	90	12416	ENSSSCG00000008888,ENSSSCG00000008889,ENSSSCG00000009477,	0.222902	MF
peptide receptor activity	GO:0001653	5	0.0333258	4.26667	3	97	90	12416	ENSSSCG00000008888,ENSSSCG00000008889,ENSSSCG00000009477,	0.236613	MF
vitamin D receptor binding	GO:0042809	7	0.0357276	27.5911	1	5	90	12416	ENSSSCG00000001533,	0.248692	MF
inositol hexakisphosphate kinase activity	GO:0000828	6	0.0357276	27.5911	1	5	90	12416	ENSSSCG00000039272,	0.248692	MF
folic acid transporter activity	GO:0008517	4	0.0357276	27.5911	1	5	90	12416	ENSSSCG00000030696,	0.248692	MF
prostaglandin E receptor activity	GO:0004957	10	0.0357276	27.5911	1	5	90	12416	ENSSSCG00000003788,	0.248692	MF
hydrogen ion channel activity	GO:0015252	9	0.0357276	27.5911	1	5	90	12416	ENSSSCG00000008869,	0.248692	MF
folic acid binding	GO:0005542	6	0.0357276	27.5911	1	5	90	12416	ENSSSCG00000030696,	0.248692	MF
drug binding	GO:0008144	3	0.0403788	6.27071	2	44	90	12416	ENSSSCG00000001539,ENSSSCG00000001549,	0.251482	MF
guanylate kinase activity	GO:0004385	8	0.0427201	22.9926	1	6	90	12416	ENSSSCG00000003793,	0.261477	MF
beta-1,3-galactosyltransferase activity	GO:0048531	7	0.0427201	22.9926	1	6	90	12416	ENSSSCG00000001503,	0.261477	MF
heme binding	GO:0020037	5	0.0436248	3.8321	3	108	90	12416	ENSSSCG00000008866,ENSSSCG00000008868,ENSSSCG00000008870,	0.258113	MF
neurexin family protein binding	GO:0042043	5	0.0496625	19.7079	1	7	90	12416	ENSSSCG00000008854,	0.28902	MF
RNA polymerase II intronic transcription regulatory region sequence-specific DNA binding	GO:0001162	10	0.0496625	19.7079	1	7	90	12416	ENSSSCG00000010666,	0.28902	MF
lysophosphatidic acid acyltransferase activity	GO:0042171	7	0.0496625	19.7079	1	7	90	12416	ENSSSCG00000038081,	0.28902	MF
phosphofructokinase activity	GO:0008443	7	0.0496625	19.7079	1	7	90	12416	ENSSSCG00000028197,	0.28902	MF
U1 snRNA binding	GO:0030619	7	0.0496625	19.7079	1	7	90	12416	ENSSSCG00000001531,	0.28902	MF
