# Supplementary material for: Whole genome variants across 57 pig breeds enable comprehensive identification of genetic signatures that underlie breed features
Source: J Anim Sci Biotechnol. 2020 Dec 3;11:115. doi: 10.1186/s40104-020-00520-8 (PMC7713148; doi:10.1186/s40104-020-00520-8)
Supplement: Supplementary file 11 — Additional file 11: Supplementary Data 11. Candidate regions and genes in these regions with KEGG and GO results for dressing percentage. [file 40104_2020_520_MOESM11_ESM.xlsx]

## Sheet: Candidate region
Chr	Start	End	Type
7	15794142	17795629	SNP
11	49084637	51097114	SNP
11	49071516	51093143	InDel

## Sheet: Candidate gene
Enssemble ID	Gene	Type
ENSSSCG00000001081	SOX4	snp
ENSSSCG00000001080	CDKAL1	snp
ENSSSCG00000001083	ENSSSCG00000001083	snp
ENSSSCG00000034246	ENSSSCG00000034246	snp
ENSSSCG00000039721	PRL	snp
ENSSSCG00000037115	ENSSSCG00000037115	snp
ENSSSCG00000009474	SCEL	snp	indel
ENSSSCG00000009475	SLAIN1	snp	indel
ENSSSCG00000009477	EDNRB	snp	indel
ENSSSCG00000009472	FBXL3	snp	indel
ENSSSCG00000009473	MYCBP2	snp	indel
ENSSSCG00000025334	POU4F1	snp	indel
ENSSSCG00000040178	E2F3	snp
ENSSSCG00000029113	RNF219	snp	indel
ENSSSCG00000031288	ENSSSCG00000031288	snp	indel
ENSSSCG00000009469	ACOD1	snp	indel

## Sheet: KEGG pathway
Term Name	GeneHitsInSelectedSet	AllGenesInSelectedSet	GeneHitsInBackground	AllGenesInBackground	p-value	enrichFactor	GeneListInSelectedSets	corrected p-value(BH method)
04080 Neuroactive ligand-receptor interaction	3	8	333	11688	0.0011538	13.1622	[ENSSSCG00000037115, ENSSSCG00000039721, ENSSSCG00000009477]	0.0473059
04917 Prolactin signaling pathway	2	8	96	11688	0.00181017	30.4375	[ENSSSCG00000037115, ENSSSCG00000039721]	0.0371085
04630 Jak-STAT signaling pathway	2	8	237	11688	0.0105767	12.3291	[ENSSSCG00000037115, ENSSSCG00000039721]	0.144548
05206 MicroRNAs in cancer	2	8	317	11688	0.0184279	9.21767	[ENSSSCG00000001081, ENSSSCG00000040178]	0.188886
04060 Cytokine-cytokine receptor interaction	2	8	330	11688	0.0198835	8.85455	[ENSSSCG00000037115, ENSSSCG00000039721]	0.163045
04710 Circadian rhythm	1	8	45	11688	0.0303979	32.4667	[ENSSSCG00000009472]	0.207719
05219 Bladder cancer	1	8	57	11688	0.0383662	25.6316	[ENSSSCG00000040178]	0.224716
Signaling molecules and interaction	3	8	1213	11688	0.0418887	3.61336	[ENSSSCG00000037115, ENSSSCG00000039721, ENSSSCG00000009477]	0.21468
Endocrine system	3	8	1220	11688	0.0425176	3.59262	[ENSSSCG00000037115, ENSSSCG00000039721, ENSSSCG00000009477]	0.193691
05223 Non-small cell lung cancer	1	8	93	11688	0.0619283	15.7097	[ENSSSCG00000040178]	0.253906
00280 Valine, leucine and isoleucine degradation	1	8	96	11688	0.0638688	15.2188	[ENSSSCG00000001083]	0.238056
04151 PI3K-Akt signaling pathway	2	8	638	11688	0.0669149	4.57994	[ENSSSCG00000037115, ENSSSCG00000039721]	0.228626
05218 Melanoma	1	8	102	11688	0.0677392	14.3235	[ENSSSCG00000040178]	0.213639
05212 Pancreatic cancer	1	8	111	11688	0.0735187	13.1622	[ENSSSCG00000040178]	0.215305
05200 Pathways in cancer	2	8	713	11688	0.0814406	4.09818	[ENSSSCG00000040178, ENSSSCG00000009477]	0.222604
05220 Chronic myeloid leukemia	1	8	135	11688	0.0887776	10.8222	[ENSSSCG00000040178]	0.227493
05214 Glioma	1	8	145	11688	0.0950702	10.0759	[ENSSSCG00000040178]	0.229287
01522 Endocrine resistance	1	8	156	11688	0.101948	9.36538	[ENSSSCG00000040178]	0.232215
04916 Melanogenesis	1	8	163	11688	0.106301	8.96319	[ENSSSCG00000009477]	0.229387
04520 Adherens junction	1	8	166	11688	0.108161	8.8012	[ENSSSCG00000009474]	0.221731
05215 Prostate cancer	1	8	167	11688	0.10878	8.7485	[ENSSSCG00000040178]	0.212381
04110 Cell cycle	1	8	194	11688	0.125358	7.53093	[ENSSSCG00000040178]	0.233622
Cancers	3	8	1917	11688	0.129845	2.28638	[ENSSSCG00000001081, ENSSSCG00000040178, ENSSSCG00000009477]	0.231463
05222 Small cell lung cancer	1	8	202	11688	0.130218	7.23267	[ENSSSCG00000040178]	0.222455
Environmental adaptation	1	8	202	11688	0.130218	7.23267	[ENSSSCG00000009472]	0.222455
05224 Breast cancer	1	8	212	11688	0.136259	6.89151	[ENSSSCG00000040178]	0.21487
05161 Hepatitis B	1	8	248	11688	0.157705	5.89113	[ENSSSCG00000040178]	0.239479
04022 cGMP - PKG signaling pathway	1	8	297	11688	0.186147	4.91919	[ENSSSCG00000009477]	0.272572
Drug resistance	1	8	446	11688	0.267537	3.27578	[ENSSSCG00000040178]	0.378242
04020 Calcium signaling pathway	1	8	451	11688	0.27014	3.23947	[ENSSSCG00000009477]	0.369191
Amino acid metabolism	1	8	475	11688	0.282522	3.07579	[ENSSSCG00000001083]	0.373658
05166 HTLV-I infection	1	8	498	11688	0.294214	2.93373	[ENSSSCG00000040178]	0.376962
Signal transduction	3	8	2928	11688	0.32271	1.49693	[ENSSSCG00000037115, ENSSSCG00000039721, ENSSSCG00000009477]	0.400943
Cell growth and death	1	8	747	11688	0.410528	1.95582	[ENSSSCG00000040178]	0.495048
Environmental Information Processing	3	8	3545	11688	0.456625	1.23639	[ENSSSCG00000037115, ENSSSCG00000039721, ENSSSCG00000009477]	0.534903
Cellular Processes	2	8	2377	11688	0.506591	1.22928	[ENSSSCG00000009474, ENSSSCG00000040178]	0.576951
Cellular community - eukaryotes	1	8	1067	11688	0.535167	1.36926	[ENSSSCG00000009474]	0.593023
Human Diseases	3	8	4319	11688	0.617896	1.01482	[ENSSSCG00000001081, ENSSSCG00000040178, ENSSSCG00000009477]	0.666678
Organismal Systems	4	8	5800	11688	0.628498	1.00759	[ENSSSCG00000009472, ENSSSCG00000037115, ENSSSCG00000039721, ENSSSCG00000009477]	0.660729
Infectious diseases	1	8	2134	11688	0.800782	0.68463	[ENSSSCG00000040178]	0.820802
Metabolism	1	8	2612	11688	0.86789	0.559342	[ENSSSCG00000001083]	0.86789

## Sheet: Gene ontology
GO_Name	GO_ID	GO_Level	P_value	EnrichmentScore	HitsGenesCountsInSelectedSet	HitsGenesCountsInBackground	AllGenesCountsInSelectedSet	AllGenesCountsInBackground	GenesOfSelectedSetInGOterm	corrected p-value(BH method)	Type
positive regulation of cell cycle arrest	GO:0071158	8	0.000157032	103.438	2	32	8	13240	ENSSSCG00000001081,ENSSSCG00000025334,	0.112278	BP
autonomic nervous system development	GO:0048483	5	0.000234102	84.8718	2	39	8	13240	ENSSSCG00000001081,ENSSSCG00000009477,	0.0836915	BP
peripheral nervous system development	GO:0007422	5	0.000417276	63.6538	2	52	8	13240	ENSSSCG00000025334,ENSSSCG00000009477,	0.0994507	BP
regulation of cell cycle arrest	GO:0071156	7	0.000433508	62.4528	2	53	8	13240	ENSSSCG00000001081,ENSSSCG00000025334,	0.0774896	BP
cardiac ventricle morphogenesis	GO:0003208	5	0.000574312	54.2623	2	61	8	13240	ENSSSCG00000001081,ENSSSCG00000025334,	0.0821267	BP
positive regulation of canonical Wnt signaling pathway	GO:0090263	9	0.000593277	53.3871	2	62	8	13240	ENSSSCG00000001081,ENSSSCG00000009474,	0.0706988	BP
propionate metabolic process	GO:0019541	11	0.00060423	1655	1	1	8	13240	ENSSSCG00000009469,	0.0617177	BP
proprioception involved in equilibrioception	GO:0051355	7	0.00060423	1655	1	1	8	13240	ENSSSCG00000025334,	0.0617177	BP
propionate metabolic process, methylcitrate cycle	GO:0019679	12	0.00060423	1655	1	1	8	13240	ENSSSCG00000009469,	0.0617177	BP
negative regulation of transcription elongation from RNA polymerase I promoter	GO:2001208	13	0.00060423	1655	1	1	8	13240	ENSSSCG00000025334,	0.0617177	BP
regulation of transcription elongation from RNA polymerase I promoter	GO:2001207	12	0.00060423	1655	1	1	8	13240	ENSSSCG00000025334,	0.0617177	BP
posterior midgut development	GO:0007497	4	0.00060423	1655	1	1	8	13240	ENSSSCG00000009477,	0.0617177	BP
tRNA methylthiolation	GO:0035600	12	0.00060423	1655	1	1	8	13240	ENSSSCG00000001080,	0.0617177	BP
enteric smooth muscle cell differentiation	GO:0035645	8	0.00060423	1655	1	1	8	13240	ENSSSCG00000009477,	0.0617177	BP
positive regulation of N-terminal peptidyl-lysine acetylation	GO:2000761	12	0.00060423	1655	1	1	8	13240	ENSSSCG00000001081,	0.0617177	BP
regulation of N-terminal peptidyl-lysine acetylation	GO:2000759	11	0.00060423	1655	1	1	8	13240	ENSSSCG00000001081,	0.0617177	BP
positive regulation of Wnt signaling pathway	GO:0030177	8	0.00113841	38.4884	2	86	8	13240	ENSSSCG00000001081,ENSSSCG00000009474,	0.0478802	BP
ascending aorta development	GO:0035905	4	0.00120814	827.5	1	2	8	13240	ENSSSCG00000001081,	0.04799	BP
ascending aorta morphogenesis	GO:0035910	4	0.00120814	827.5	1	2	8	13240	ENSSSCG00000001081,	0.04799	BP
endothelin receptor signaling pathway	GO:0086100	7	0.00120814	827.5	1	2	8	13240	ENSSSCG00000009477,	0.04799	BP
vein smooth muscle contraction	GO:0014826	11	0.00120814	827.5	1	2	8	13240	ENSSSCG00000009477,	0.04799	BP
maintenance of translational fidelity	GO:1990145	6	0.00120814	827.5	1	2	8	13240	ENSSSCG00000001080,	0.04799	BP
negative regulation of neuron maturation	GO:0014043	10	0.00120814	827.5	1	2	8	13240	ENSSSCG00000009477,	0.04799	BP
tolerance induction to lipopolysaccharide	GO:0072573	9	0.00120814	827.5	1	2	8	13240	ENSSSCG00000009469,	0.04799	BP
cardiac ventricle development	GO:0003231	5	0.00153524	33.1	2	100	8	13240	ENSSSCG00000001081,ENSSSCG00000025334,	0.0439079	BP
cardiac chamber morphogenesis	GO:0003206	4	0.00169085	31.5238	2	105	8	13240	ENSSSCG00000001081,ENSSSCG00000025334,	0.0464985	BP
cell cycle arrest	GO:0007050	7	0.00172285	31.2264	2	106	8	13240	ENSSSCG00000001081,ENSSSCG00000025334,	0.0456236	BP
signal transduction by p53 class mediator	GO:0072331	7	0.00178771	30.6481	2	108	8	13240	ENSSSCG00000001081,ENSSSCG00000025334,	0.0456504	BP
epithalamus development	GO:0021538	4	0.00181173	551.667	1	3	8	13240	ENSSSCG00000025334,	0.0446685	BP
atrial septum primum morphogenesis	GO:0003289	6	0.00181173	551.667	1	3	8	13240	ENSSSCG00000001081,	0.0446685	BP
transcription elongation from RNA polymerase I promoter	GO:0006362	10	0.00181173	551.667	1	3	8	13240	ENSSSCG00000025334,	0.0446685	BP
habenula development	GO:0021986	4	0.00181173	551.667	1	3	8	13240	ENSSSCG00000025334,	0.0446685	BP
septum primum development	GO:0003284	6	0.002415	413.75	1	4	8	13240	ENSSSCG00000001081,	0.052325	BP
N-terminal peptidyl-lysine acetylation	GO:0018076	11	0.002415	413.75	1	4	8	13240	ENSSSCG00000001081,	0.052325	BP
positive regulation of antimicrobial humoral response	GO:0002760	8	0.002415	413.75	1	4	8	13240	ENSSSCG00000009469,	0.052325	BP
negative regulation of fat cell proliferation	GO:0070345	7	0.002415	413.75	1	4	8	13240	ENSSSCG00000040178,	0.052325	BP
regulation of neuron maturation	GO:0014041	9	0.002415	413.75	1	4	8	13240	ENSSSCG00000009477,	0.052325	BP
sensory system development	GO:0048880	5	0.002415	413.75	1	4	8	13240	ENSSSCG00000025334,	0.052325	BP
proprioception	GO:0019230	6	0.002415	413.75	1	4	8	13240	ENSSSCG00000025334,	0.052325	BP
cardiac chamber development	GO:0003205	4	0.00269542	24.8872	2	133	8	13240	ENSSSCG00000001081,ENSSSCG00000025334,	0.0481806	BP
negative regulation of transcription from RNA polymerase I promoter	GO:0016479	12	0.00301795	331	1	5	8	13240	ENSSSCG00000025334,	0.0526302	BP
midgut development	GO:0007494	6	0.00301795	331	1	5	8	13240	ENSSSCG00000009477,	0.0526302	BP
short-chain fatty acid metabolic process	GO:0046459	10	0.00301795	331	1	5	8	13240	ENSSSCG00000009469,	0.0526302	BP
negative regulation of protein export from nucleus	GO:0046826	10	0.00301795	331	1	5	8	13240	ENSSSCG00000001081,	0.0526302	BP
DNA damage response, detection of DNA damage	GO:0042769	6	0.00301795	331	1	5	8	13240	ENSSSCG00000001081,	0.0526302	BP
central nervous system neuron differentiation	GO:0021953	7	0.0031082	23.1469	2	143	8	13240	ENSSSCG00000001081,ENSSSCG00000025334,	0.0483123	BP
regulation of canonical Wnt signaling pathway	GO:0060828	8	0.00328117	22.517	2	147	8	13240	ENSSSCG00000001081,ENSSSCG00000009474,	0.0499157	BP
noradrenergic neuron differentiation	GO:0003357	7	0.00362059	275.833	1	6	8	13240	ENSSSCG00000001081,	0.0539317	BP
regulation of antimicrobial humoral response	GO:0002759	7	0.00362059	275.833	1	6	8	13240	ENSSSCG00000009469,	0.0539317	BP
cellular response to oxygen-containing compound	GO:1901701	5	0.00364854	8.81883	3	563	8	13240	ENSSSCG00000009469,ENSSSCG00000001081,ENSSSCG00000025334,	0.0521741	BP
tissue development	GO:0009888	4	0.00413926	5.26651	4	1257	8	13240	ENSSSCG00000001081,ENSSSCG00000025334,ENSSSCG00000009474,ENSSSCG00000009477,	0.0580309	BP
ventricular compact myocardium morphogenesis	GO:0003223	8	0.0042229	236.429	1	7	8	13240	ENSSSCG00000025334,	0.0580649	BP
pro-B cell differentiation	GO:0002328	8	0.0042229	236.429	1	7	8	13240	ENSSSCG00000001081,	0.0580649	BP
equilibrioception	GO:0050957	6	0.0042229	236.429	1	7	8	13240	ENSSSCG00000025334,	0.0580649	BP
positive regulation of cell cycle process	GO:0090068	7	0.00466758	18.8068	2	176	8	13240	ENSSSCG00000001081,ENSSSCG00000025334,	0.0606786	BP
regulation of protein stability	GO:0031647	4	0.00477168	18.5955	2	178	8	13240	ENSSSCG00000001081,ENSSSCG00000009472,	0.0609241	BP
fat cell proliferation	GO:0070341	4	0.0048249	206.875	1	8	8	13240	ENSSSCG00000040178,	0.0605229	BP
regulation of fat cell proliferation	GO:0070344	6	0.0048249	206.875	1	8	8	13240	ENSSSCG00000040178,	0.0605229	BP
negative regulation of lipopolysaccharide-mediated signaling pathway	GO:0031665	8	0.0048249	206.875	1	8	8	13240	ENSSSCG00000009469,	0.0605229	BP
response to external stimulus	GO:0009605	3	0.00488485	5.03422	4	1315	8	13240	ENSSSCG00000009469,ENSSSCG00000009472,ENSSSCG00000009474,ENSSSCG00000009477,	0.0582111	BP
heart morphogenesis	GO:0003007	5	0.00525348	17.7005	2	187	8	13240	ENSSSCG00000001081,ENSSSCG00000025334,	0.0615777	BP
cardiac ventricle formation	GO:0003211	5	0.00542658	183.889	1	9	8	13240	ENSSSCG00000001081,	0.0625807	BP
limb bud formation	GO:0060174	4	0.00542658	183.889	1	9	8	13240	ENSSSCG00000001081,	0.0625807	BP
DNA damage response, signal transduction by p53 class mediator resulting in cell cycle arrest	GO:0006977	12	0.00542658	183.889	1	9	8	13240	ENSSSCG00000001081,	0.0625807	BP
canonical Wnt signaling pathway	GO:0060070	9	0.00553056	17.2396	2	192	8	13240	ENSSSCG00000001081,ENSSSCG00000009474,	0.0608361	BP
immune system development	GO:0002520	5	0.0057435	7.51135	3	661	8	13240	ENSSSCG00000009469,ENSSSCG00000001081,ENSSSCG00000025334,	0.0622213	BP
regulation of Wnt signaling pathway	GO:0030111	7	0.00581431	16.802	2	197	8	13240	ENSSSCG00000001081,ENSSSCG00000009474,	0.0620482	BP
trigeminal nerve development	GO:0021559	6	0.00602794	165.5	1	10	8	13240	ENSSSCG00000025334,	0.063382	BP
mitral valve morphogenesis	GO:0003183	6	0.00602794	165.5	1	10	8	13240	ENSSSCG00000001081,	0.063382	BP
signal transduction involved in mitotic G1 DNA damage checkpoint	GO:0072431	11	0.00602794	165.5	1	10	8	13240	ENSSSCG00000001081,	0.063382	BP
peripheral nervous system neuron differentiation	GO:0048934	7	0.00602794	165.5	1	10	8	13240	ENSSSCG00000025334,	0.063382	BP
peripheral nervous system neuron development	GO:0048935	7	0.00602794	165.5	1	10	8	13240	ENSSSCG00000025334,	0.063382	BP
intracellular signal transduction involved in G1 DNA damage checkpoint	GO:1902400	10	0.00602794	165.5	1	10	8	13240	ENSSSCG00000001081,	0.063382	BP
mitral valve development	GO:0003174	6	0.00662898	150.455	1	11	8	13240	ENSSSCG00000001081,	0.0640503	BP
cardiac chamber formation	GO:0003207	4	0.00662898	150.455	1	11	8	13240	ENSSSCG00000001081,	0.0640503	BP
enteric nervous system development	GO:0048484	5	0.00662898	150.455	1	11	8	13240	ENSSSCG00000009477,	0.0640503	BP
suckling behavior	GO:0001967	4	0.00662898	150.455	1	11	8	13240	ENSSSCG00000025334,	0.0640503	BP
negative regulation of DNA-templated transcription, elongation	GO:0032785	12	0.0072297	137.917	1	12	8	13240	ENSSSCG00000025334,	0.0662723	BP
cell migration in hindbrain	GO:0021535	7	0.0072297	137.917	1	12	8	13240	ENSSSCG00000025334,	0.0662723	BP
vascular smooth muscle contraction	GO:0014829	10	0.0072297	137.917	1	12	8	13240	ENSSSCG00000009477,	0.0662723	BP
glial cell proliferation	GO:0014009	4	0.0072297	137.917	1	12	8	13240	ENSSSCG00000001081,	0.0662723	BP
negative regulation of cell maturation	GO:1903430	8	0.0072297	137.917	1	12	8	13240	ENSSSCG00000009477,	0.0662723	BP
immune system process	GO:0002376	2	0.00777173	4.43106	4	1494	8	13240	ENSSSCG00000009469,ENSSSCG00000001081,ENSSSCG00000025334,ENSSSCG00000009477,	0.0669492	BP
phasic smooth muscle contraction	GO:0014821	7	0.00783011	127.308	1	13	8	13240	ENSSSCG00000009477,	0.0666491	BP
signal transduction involved in mitotic cell cycle checkpoint	GO:0072413	8	0.00783011	127.308	1	13	8	13240	ENSSSCG00000001081,	0.0666491	BP
signal transduction involved in mitotic DNA integrity checkpoint	GO:1902403	9	0.00783011	127.308	1	13	8	13240	ENSSSCG00000001081,	0.0666491	BP
signal transduction involved in mitotic DNA damage checkpoint	GO:1902402	10	0.00783011	127.308	1	13	8	13240	ENSSSCG00000001081,	0.0666491	BP
positive regulation of humoral immune response	GO:0002922	7	0.00783011	127.308	1	13	8	13240	ENSSSCG00000009469,	0.0666491	BP
regulation of transcription from RNA polymerase II promoter	GO:0006357	11	0.00788505	4.41333	4	1500	8	13240	ENSSSCG00000001081,ENSSSCG00000025334,ENSSSCG00000040178,ENSSSCG00000009477,	0.0633462	BP
neuromuscular process controlling posture	GO:0050884	6	0.00843019	118.214	1	14	8	13240	ENSSSCG00000025334,	0.0669732	BP
atrial septum morphogenesis	GO:0060413	5	0.00843019	118.214	1	14	8	13240	ENSSSCG00000001081,	0.0669732	BP
transcription from RNA polymerase II promoter	GO:0006366	11	0.00893598	4.26272	4	1553	8	13240	ENSSSCG00000001081,ENSSSCG00000025334,ENSSSCG00000040178,ENSSSCG00000009477,	0.0694481	BP
cardiac right ventricle morphogenesis	GO:0003215	6	0.00902996	110.333	1	15	8	13240	ENSSSCG00000001081,	0.0694239	BP
entrainment of circadian clock by photoperiod	GO:0043153	7	0.00902996	110.333	1	15	8	13240	ENSSSCG00000009472,	0.0694239	BP
lymphoid progenitor cell differentiation	GO:0002320	7	0.00902996	110.333	1	15	8	13240	ENSSSCG00000001081,	0.0694239	BP
N-terminal protein amino acid acetylation	GO:0006474	10	0.00902996	110.333	1	15	8	13240	ENSSSCG00000001081,	0.0694239	BP
photoperiodism	GO:0009648	6	0.00902996	110.333	1	15	8	13240	ENSSSCG00000009472,	0.0694239	BP
signal transduction involved in DNA integrity checkpoint	GO:0072401	8	0.00902996	110.333	1	15	8	13240	ENSSSCG00000001081,	0.0694239	BP
signal transduction involved in DNA damage checkpoint	GO:0072422	9	0.00902996	110.333	1	15	8	13240	ENSSSCG00000001081,	0.0694239	BP
positive regulation of cell cycle	GO:0045787	6	0.00929552	13.1873	2	251	8	13240	ENSSSCG00000001081,ENSSSCG00000025334,	0.066463	BP
response to oxygen-containing compound	GO:1901700	4	0.00948305	6.27686	3	791	8	13240	ENSSSCG00000009469,ENSSSCG00000001081,ENSSSCG00000025334,	0.0671324	BP
signal transduction involved in cell cycle checkpoint	GO:0072395	7	0.00962942	103.438	1	16	8	13240	ENSSSCG00000001081,	0.0675003	BP
mitotic G1/S transition checkpoint	GO:0044819	11	0.00962942	103.438	1	16	8	13240	ENSSSCG00000001081,	0.0675003	BP
mitotic G1 DNA damage checkpoint	GO:0031571	12	0.00962942	103.438	1	16	8	13240	ENSSSCG00000001081,	0.0675003	BP
atrioventricular valve morphogenesis	GO:0003181	5	0.0102286	97.3529	1	17	8	13240	ENSSSCG00000001081,	0.0696516	BP
atrial septum development	GO:0003283	5	0.0102286	97.3529	1	17	8	13240	ENSSSCG00000001081,	0.0696516	BP
melanocyte differentiation	GO:0030318	7	0.0102286	97.3529	1	17	8	13240	ENSSSCG00000009477,	0.0696516	BP
G1 DNA damage checkpoint	GO:0044783	10	0.0102286	97.3529	1	17	8	13240	ENSSSCG00000001081,	0.0696516	BP
Wnt signaling pathway	GO:0016055	8	0.0103196	12.4906	2	265	8	13240	ENSSSCG00000001081,ENSSSCG00000009474,	0.0676929	BP
cell-cell signaling by wnt	GO:0198738	5	0.0104699	12.397	2	267	8	13240	ENSSSCG00000001081,ENSSSCG00000009474,	0.0680545	BP
tolerance induction	GO:0002507	3	0.0108274	91.9444	1	18	8	13240	ENSSSCG00000009469,	0.0697439	BP
regulation of lipopolysaccharide-mediated signaling pathway	GO:0031664	7	0.0108274	91.9444	1	18	8	13240	ENSSSCG00000009469,	0.0697439	BP
atrioventricular valve development	GO:0003171	5	0.0114259	87.1053	1	19	8	13240	ENSSSCG00000001081,	0.0722964	BP
positive regulation of transcription regulatory region DNA binding	GO:2000679	7	0.0114259	87.1053	1	19	8	13240	ENSSSCG00000025334,	0.0722964	BP
sympathetic nervous system development	GO:0048485	5	0.0120241	82.75	1	20	8	13240	ENSSSCG00000001081,	0.0747583	BP
entrainment of circadian clock	GO:0009649	5	0.0120241	82.75	1	20	8	13240	ENSSSCG00000009472,	0.0747583	BP
cellular response to estradiol stimulus	GO:0071392	7	0.0120241	82.75	1	20	8	13240	ENSSSCG00000025334,	0.0747583	BP
neuron differentiation	GO:0030182	6	0.0122165	5.72664	3	867	8	13240	ENSSSCG00000001081,ENSSSCG00000025334,ENSSSCG00000009477,	0.0740236	BP
pigment cell differentiation	GO:0050931	6	0.0126219	78.8095	1	21	8	13240	ENSSSCG00000009477,	0.0758376	BP
SCF-dependent proteasomal ubiquitin-dependent protein catabolic process	GO:0031146	11	0.0132195	75.2273	1	22	8	13240	ENSSSCG00000009472,	0.078766	BP
positive regulation of osteoclast differentiation	GO:0045672	10	0.0132195	75.2273	1	22	8	13240	ENSSSCG00000025334,	0.078766	BP
innervation	GO:0060384	4	0.0132195	75.2273	1	22	8	13240	ENSSSCG00000025334,	0.078766	BP
positive regulation of transcription from RNA polymerase II promoter	GO:0045944	12	0.013659	5.49834	3	903	8	13240	ENSSSCG00000001081,ENSSSCG00000025334,ENSSSCG00000040178,	0.0794	BP
N-terminal protein amino acid modification	GO:0031365	8	0.0138167	71.9565	1	23	8	13240	ENSSSCG00000001081,	0.0796689	BP
aorta morphogenesis	GO:0035909	6	0.0144136	68.9583	1	24	8	13240	ENSSSCG00000001081,	0.0824459	BP
regulation of transcription from RNA polymerase I promoter	GO:0006356	11	0.0144136	68.9583	1	24	8	13240	ENSSSCG00000025334,	0.0824459	BP
regulation of humoral immune response	GO:0002920	6	0.0144136	68.9583	1	24	8	13240	ENSSSCG00000009469,	0.0824459	BP
positive regulation of peptidyl-lysine acetylation	GO:2000758	11	0.0144136	68.9583	1	24	8	13240	ENSSSCG00000001081,	0.0824459	BP
macrophage chemotaxis	GO:0048246	10	0.0150102	66.2	1	25	8	13240	ENSSSCG00000009477,	0.0831962	BP
cellular response to chemical stimulus	GO:0070887	4	0.0152328	3.66962	4	1804	8	13240	ENSSSCG00000009469,ENSSSCG00000001081,ENSSSCG00000025334,ENSSSCG00000009477,	0.0837805	BP
cellular response to lipid	GO:0071396	6	0.015252	10.1846	2	325	8	13240	ENSSSCG00000009469,ENSSSCG00000025334,	0.0832455	BP
response to estradiol	GO:0032355	6	0.0156065	63.6538	1	26	8	13240	ENSSSCG00000025334,	0.0845353	BP
negative regulation of cell cycle	GO:0045786	6	0.0160657	9.91018	2	334	8	13240	ENSSSCG00000001081,ENSSSCG00000025334,	0.0863684	BP
spinal cord motor neuron differentiation	GO:0021522	8	0.0162025	61.2963	1	27	8	13240	ENSSSCG00000001081,	0.0864536	BP
cardiac atrium morphogenesis	GO:0003209	5	0.0162025	61.2963	1	27	8	13240	ENSSSCG00000001081,	0.0864536	BP
neuron maturation	GO:0042551	6	0.0162025	61.2963	1	27	8	13240	ENSSSCG00000009477,	0.0864536	BP
generation of neurons	GO:0048699	7	0.0164183	5.13975	3	966	8	13240	ENSSSCG00000001081,ENSSSCG00000025334,ENSSSCG00000009477,	0.0856868	BP
positive regulation of protein acetylation	GO:1901985	10	0.0167981	59.1071	1	28	8	13240	ENSSSCG00000001081,	0.0870338	BP
regulation of protein export from nucleus	GO:0046825	9	0.0167981	59.1071	1	28	8	13240	ENSSSCG00000001081,	0.0870338	BP
macrophage migration	GO:1905517	9	0.0167981	59.1071	1	28	8	13240	ENSSSCG00000009477,	0.0870338	BP
cell surface receptor signaling pathway involved in cell-cell signaling	GO:1905114	7	0.0171799	9.56647	2	346	8	13240	ENSSSCG00000001081,ENSSSCG00000009474,	0.0871179	BP
negative regulation of response to biotic stimulus	GO:0002832	6	0.0173935	57.069	1	29	8	13240	ENSSSCG00000009469,	0.0875798	BP
positive regulation of apoptotic process	GO:0043065	8	0.017941	9.35028	2	354	8	13240	ENSSSCG00000001081,ENSSSCG00000025334,	0.089705	BP
cardiac atrium development	GO:0003230	5	0.0179885	55.1667	1	30	8	13240	ENSSSCG00000001081,	0.0893179	BP
positive regulation of insulin secretion	GO:0032024	11	0.0179885	55.1667	1	30	8	13240	ENSSSCG00000001081,	0.0893179	BP
neuron fate specification	GO:0048665	6	0.0179885	55.1667	1	30	8	13240	ENSSSCG00000025334,	0.0893179	BP
regulation of cell maturation	GO:1903429	7	0.0179885	55.1667	1	30	8	13240	ENSSSCG00000009477,	0.0893179	BP
ventricular septum morphogenesis	GO:0060412	5	0.0179885	55.1667	1	30	8	13240	ENSSSCG00000001081,	0.0893179	BP
positive regulation of programmed cell death	GO:0043068	7	0.018327	9.24581	2	358	8	13240	ENSSSCG00000001081,ENSSSCG00000025334,	0.0879451	BP
system development	GO:0048731	4	0.0185583	2.73554	5	3025	8	13240	ENSSSCG00000009469,ENSSSCG00000001081,ENSSSCG00000025334,ENSSSCG00000009474,ENSSSCG00000009477,	0.0884611	BP
heart valve morphogenesis	GO:0003179	4	0.0185832	53.3871	1	31	8	13240	ENSSSCG00000001081,	0.0879933	BP
neural crest cell migration	GO:0001755	8	0.0191776	51.7188	1	32	8	13240	ENSSSCG00000009477,	0.0902104	BP
developmental pigmentation	GO:0048066	4	0.0191776	51.7188	1	32	8	13240	ENSSSCG00000009477,	0.0902104	BP
heart development	GO:0007507	5	0.0192087	9.01907	2	367	8	13240	ENSSSCG00000001081,ENSSSCG00000025334,	0.0891834	BP
regulation of DNA-templated transcription, elongation	GO:0032784	11	0.0197717	50.1515	1	33	8	13240	ENSSSCG00000025334,	0.0912048	BP
antimicrobial humoral response	GO:0019730	6	0.0197717	50.1515	1	33	8	13240	ENSSSCG00000009469,	0.0912048	BP
endocrine pancreas development	GO:0031018	4	0.0197717	50.1515	1	33	8	13240	ENSSSCG00000001081,	0.0912048	BP
positive regulation of cell death	GO:0010942	6	0.0201086	8.80319	2	376	8	13240	ENSSSCG00000001081,ENSSSCG00000025334,	0.0909978	BP
RNA metabolic process	GO:0016070	7	0.0203633	2.67713	5	3091	8	13240	ENSSSCG00000001080,ENSSSCG00000001081,ENSSSCG00000025334,ENSSSCG00000040178,ENSSSCG00000009477,	0.0915708	BP
heart valve development	GO:0003170	4	0.0203654	48.6765	1	34	8	13240	ENSSSCG00000001081,	0.0910081	BP
somatic stem cell population maintenance	GO:0035019	5	0.0203654	48.6765	1	34	8	13240	ENSSSCG00000001081,	0.0910081	BP
protein destabilization	GO:0031648	5	0.0203654	48.6765	1	34	8	13240	ENSSSCG00000009472,	0.0910081	BP
leukocyte differentiation	GO:0002521	6	0.0204126	8.73351	2	379	8	13240	ENSSSCG00000001081,ENSSSCG00000025334,	0.0895397	BP
neurogenesis	GO:0022008	6	0.0204154	4.74212	3	1047	8	13240	ENSSSCG00000001081,ENSSSCG00000025334,ENSSSCG00000009477,	0.089006	BP
positive regulation of response to biotic stimulus	GO:0002833	6	0.0209589	47.2857	1	35	8	13240	ENSSSCG00000009469,	0.0908219	BP
negative regulation of G1/S transition of mitotic cell cycle	GO:2000134	10	0.021552	45.9722	1	36	8	13240	ENSSSCG00000001081,	0.0928295	BP
regulation of transcription regulatory region DNA binding	GO:2000677	6	0.0221448	44.7297	1	37	8	13240	ENSSSCG00000025334,	0.0948118	BP
negative regulation of cellular process	GO:0048523	5	0.0228085	2.60712	5	3174	8	13240	ENSSSCG00000009469,ENSSSCG00000001081,ENSSSCG00000025334,ENSSSCG00000040178,ENSSSCG00000009477,	0.0970717	BP
regulation of cell cycle process	GO:0010564	6	0.0230223	8.19307	2	404	8	13240	ENSSSCG00000001081,ENSSSCG00000025334,	0.0974021	BP
cranial nerve development	GO:0021545	5	0.0233295	42.4359	1	39	8	13240	ENSSSCG00000025334,	0.0981213	BP
aorta development	GO:0035904	6	0.0233295	42.4359	1	39	8	13240	ENSSSCG00000001081,	0.0981213	BP
negative regulation of cell cycle G1/S phase transition	GO:1902807	9	0.0233295	42.4359	1	39	8	13240	ENSSSCG00000001081,	0.0981213	BP
positive regulation of DNA binding	GO:0043388	6	0.0233295	42.4359	1	39	8	13240	ENSSSCG00000025334,	0.0981213	BP
epithelial cell differentiation	GO:0030855	6	0.0236688	8.07317	2	410	8	13240	ENSSSCG00000001081,ENSSSCG00000009474,	0.0972598	BP
ventral spinal cord development	GO:0021517	4	0.0239214	41.375	1	40	8	13240	ENSSSCG00000001081,	0.0977361	BP
ventricular cardiac muscle tissue morphogenesis	GO:0055010	7	0.0239214	41.375	1	40	8	13240	ENSSSCG00000025334,	0.0977361	BP
muscle structure development	GO:0061061	4	0.023995	8.01453	2	413	8	13240	ENSSSCG00000025334,ENSSSCG00000009477,	0.0969288	BP
smooth muscle cell differentiation	GO:0051145	7	0.024513	40.3659	1	41	8	13240	ENSSSCG00000009477,	0.0984651	BP
negative regulation of cell proliferation	GO:0008285	6	0.024653	7.89976	2	419	8	13240	ENSSSCG00000001081,ENSSSCG00000040178,	0.0984743	BP
cellular nitrogen compound biosynthetic process	GO:0044271	5	0.0250612	2.55008	5	3245	8	13240	ENSSSCG00000001080,ENSSSCG00000001081,ENSSSCG00000025334,ENSSSCG00000040178,ENSSSCG00000009477,	0.0995487	BP
cell differentiation in spinal cord	GO:0021515	6	0.0256952	38.4884	1	43	8	13240	ENSSSCG00000001081,	0.101503	BP
positive regulation of peptide hormone secretion	GO:0090277	10	0.0256952	38.4884	1	43	8	13240	ENSSSCG00000001081,	0.101503	BP
transcription from RNA polymerase I promoter	GO:0006360	11	0.0256952	38.4884	1	43	8	13240	ENSSSCG00000025334,	0.101503	BP
vasoconstriction	GO:0042310	9	0.0256952	38.4884	1	43	8	13240	ENSSSCG00000009477,	0.101503	BP
positive regulation of myeloid leukocyte differentiation	GO:0002763	9	0.0256952	38.4884	1	43	8	13240	ENSSSCG00000025334,	0.101503	BP
lipopolysaccharide-mediated signaling pathway	GO:0031663	7	0.0256952	38.4884	1	43	8	13240	ENSSSCG00000009469,	0.101503	BP
positive regulation of transcription, DNA-templated	GO:0045893	11	0.026004	4.33246	3	1146	8	13240	ENSSSCG00000001081,ENSSSCG00000025334,ENSSSCG00000040178,	0.0994272	BP
positive regulation of nucleic acid-templated transcription	GO:1903508	10	0.026004	4.33246	3	1146	8	13240	ENSSSCG00000001081,ENSSSCG00000025334,ENSSSCG00000040178,	0.0994272	BP
multicellular organism development	GO:0007275	4	0.0260591	2.52672	5	3275	8	13240	ENSSSCG00000009469,ENSSSCG00000001081,ENSSSCG00000025334,ENSSSCG00000009474,ENSSSCG00000009477,	0.0985835	BP
cellular macromolecule biosynthetic process	GO:0034645	6	0.0260929	2.52595	5	3276	8	13240	ENSSSCG00000001080,ENSSSCG00000001081,ENSSSCG00000025334,ENSSSCG00000040178,ENSSSCG00000009477,	0.0981917	BP
response to lipid	GO:0033993	5	0.0261049	7.66204	2	432	8	13240	ENSSSCG00000009469,ENSSSCG00000025334,	0.0977225	BP
positive regulation of peptide secretion	GO:0002793	8	0.0262858	37.6136	1	44	8	13240	ENSSSCG00000001081,	0.0978872	BP
positive regulation of RNA biosynthetic process	GO:1902680	9	0.0264289	4.30616	3	1153	8	13240	ENSSSCG00000001081,ENSSSCG00000025334,ENSSSCG00000040178,	0.0979102	BP
ventricular cardiac muscle tissue development	GO:0003229	8	0.0268761	36.7778	1	45	8	13240	ENSSSCG00000025334,	0.0990536	BP
negative regulation of blood vessel diameter	GO:0097756	8	0.0268761	36.7778	1	45	8	13240	ENSSSCG00000009477,	0.0990536	BP
multi-organism behavior	GO:0051705	3	0.0268761	36.7778	1	45	8	13240	ENSSSCG00000025334,	0.0990536	BP
mitotic DNA damage checkpoint	GO:0044773	10	0.0268761	36.7778	1	45	8	13240	ENSSSCG00000001081,	0.0990536	BP
DNA-templated transcription, elongation	GO:0006354	9	0.0280558	35.2128	1	47	8	13240	ENSSSCG00000025334,	0.101313	BP
regulation of peptidyl-lysine acetylation	GO:2000756	10	0.0280558	35.2128	1	47	8	13240	ENSSSCG00000001081,	0.101313	BP
neuroepithelial cell differentiation	GO:0060563	8	0.0286451	34.4792	1	48	8	13240	ENSSSCG00000001081,	0.102406	BP
regulation of osteoclast differentiation	GO:0045670	9	0.0286451	34.4792	1	48	8	13240	ENSSSCG00000025334,	0.102406	BP
positive regulation of RNA metabolic process	GO:0051254	8	0.0289969	4.15829	3	1194	8	13240	ENSSSCG00000001081,ENSSSCG00000025334,ENSSSCG00000040178,	0.102638	BP
DNA damage response, signal transduction by p53 class mediator	GO:0030330	8	0.0292342	33.7755	1	49	8	13240	ENSSSCG00000001081,	0.102968	BP
macromolecule biosynthetic process	GO:0009059	5	0.0293322	2.45695	5	3368	8	13240	ENSSSCG00000001080,ENSSSCG00000001081,ENSSSCG00000025334,ENSSSCG00000040178,ENSSSCG00000009477,	0.102806	BP
regulation of neurogenesis	GO:0050767	7	0.0295894	7.1645	2	462	8	13240	ENSSSCG00000025334,ENSSSCG00000009477,	0.103202	BP
tissue morphogenesis	GO:0048729	4	0.0297087	7.14903	2	463	8	13240	ENSSSCG00000001081,ENSSSCG00000025334,	0.103115	BP
neural crest cell development	GO:0014032	7	0.0298229	33.1	1	50	8	13240	ENSSSCG00000009477,	0.103012	BP
neuromuscular process controlling balance	GO:0050885	6	0.0304114	32.451	1	51	8	13240	ENSSSCG00000025334,	0.104539	BP
cardiac muscle tissue morphogenesis	GO:0055008	6	0.0304114	32.451	1	51	8	13240	ENSSSCG00000025334,	0.104539	BP
mitotic DNA integrity checkpoint	GO:0044774	9	0.0304114	32.451	1	51	8	13240	ENSSSCG00000001081,	0.104539	BP
animal organ development	GO:0048513	4	0.030818	2.99412	4	2211	8	13240	ENSSSCG00000001081,ENSSSCG00000025334,ENSSSCG00000009474,ENSSSCG00000009477,	0.104431	BP
regulation of protein acetylation	GO:1901983	9	0.0309995	31.8269	1	52	8	13240	ENSSSCG00000001081,	0.10455	BP
negative regulation of protein ubiquitination	GO:0031397	11	0.0309995	31.8269	1	52	8	13240	ENSSSCG00000001081,	0.10455	BP
tube development	GO:0035295	4	0.0314003	6.9392	2	477	8	13240	ENSSSCG00000001081,ENSSSCG00000009477,	0.104912	BP
ventricular septum development	GO:0003281	5	0.0315873	31.2264	1	53	8	13240	ENSSSCG00000001081,	0.105046	BP
artery morphogenesis	GO:0048844	5	0.0315873	31.2264	1	53	8	13240	ENSSSCG00000001081,	0.105046	BP
mesenchymal cell development	GO:0014031	6	0.0315873	31.2264	1	53	8	13240	ENSSSCG00000009477,	0.105046	BP
stem cell development	GO:0048864	6	0.0315873	31.2264	1	53	8	13240	ENSSSCG00000009477,	0.105046	BP
negative regulation of nucleocytoplasmic transport	GO:0046823	8	0.0315873	31.2264	1	53	8	13240	ENSSSCG00000001081,	0.105046	BP
diencephalon development	GO:0021536	4	0.0321748	30.6481	1	54	8	13240	ENSSSCG00000025334,	0.104568	BP
pancreas development	GO:0031016	5	0.0321748	30.6481	1	54	8	13240	ENSSSCG00000001081,	0.104568	BP
cellular response to glucose stimulus	GO:0071333	9	0.0321748	30.6481	1	54	8	13240	ENSSSCG00000001081,	0.104568	BP
negative regulation of biological process	GO:0048519	4	0.0323718	2.39994	5	3448	8	13240	ENSSSCG00000009469,ENSSSCG00000001081,ENSSSCG00000025334,ENSSSCG00000040178,ENSSSCG00000009477,	0.103793	BP
translation	GO:0006412	8	0.0323844	6.82474	2	485	8	13240	ENSSSCG00000001080,ENSSSCG00000001081,	0.10337	BP
cellular response to monosaccharide stimulus	GO:0071326	7	0.032762	30.0909	1	55	8	13240	ENSSSCG00000001081,	0.10411	BP
cellular response to hexose stimulus	GO:0071331	8	0.032762	30.0909	1	55	8	13240	ENSSSCG00000001081,	0.10411	BP
nucleic acid metabolic process	GO:0090304	6	0.033245	2.38473	5	3470	8	13240	ENSSSCG00000001080,ENSSSCG00000001081,ENSSSCG00000025334,ENSSSCG00000040178,ENSSSCG00000009477,	0.104715	BP
positive regulation of hormone secretion	GO:0046887	9	0.0333489	29.5536	1	56	8	13240	ENSSSCG00000001081,	0.104581	BP
peptide biosynthetic process	GO:0043043	7	0.0338843	6.65996	2	497	8	13240	ENSSSCG00000001080,ENSSSCG00000001081,	0.105796	BP
tRNA modification	GO:0006400	11	0.0339354	29.0351	1	57	8	13240	ENSSSCG00000001080,	0.105495	BP
neural crest cell differentiation	GO:0014033	7	0.0339354	29.0351	1	57	8	13240	ENSSSCG00000009477,	0.105495	BP
cardiac septum morphogenesis	GO:0060411	4	0.0339354	29.0351	1	57	8	13240	ENSSSCG00000001081,	0.105495	BP
nerve development	GO:0021675	4	0.0345217	28.5345	1	58	8	13240	ENSSSCG00000025334,	0.105936	BP
feeding behavior	GO:0007631	3	0.0351076	28.0508	1	59	8	13240	ENSSSCG00000025334,	0.107273	BP
cellular response to carbohydrate stimulus	GO:0071322	6	0.0351076	28.0508	1	59	8	13240	ENSSSCG00000001081,	0.107273	BP
negative regulation of protein modification by small protein conjugation or removal	GO:1903321	10	0.0356932	27.5833	1	60	8	13240	ENSSSCG00000001081,	0.108138	BP
regulation of transcription, DNA-templated	GO:0006355	10	0.0358999	2.86208	4	2313	8	13240	ENSSSCG00000001081,ENSSSCG00000025334,ENSSSCG00000040178,ENSSSCG00000009477,	0.108306	BP
glial cell development	GO:0021782	6	0.0362785	27.1311	1	61	8	13240	ENSSSCG00000001081,	0.108988	BP
neuron fate commitment	GO:0048663	6	0.0362785	27.1311	1	61	8	13240	ENSSSCG00000025334,	0.108988	BP
muscle tissue morphogenesis	GO:0060415	5	0.0362785	27.1311	1	61	8	13240	ENSSSCG00000025334,	0.108988	BP
protein ubiquitination	GO:0016567	10	0.0363164	6.41473	2	516	8	13240	ENSSSCG00000001081,ENSSSCG00000009472,	0.107744	BP
regulation of pH	GO:0006885	9	0.0368635	26.6935	1	62	8	13240	ENSSSCG00000009477,	0.108915	BP
signal transduction in response to DNA damage	GO:0042770	7	0.0368635	26.6935	1	62	8	13240	ENSSSCG00000001081,	0.108915	BP
positive regulation of macromolecule biosynthetic process	GO:0010557	7	0.0370026	3.79008	3	1310	8	13240	ENSSSCG00000001081,ENSSSCG00000025334,ENSSSCG00000040178,	0.10843	BP
regulation of circadian rhythm	GO:0042752	4	0.0374482	26.2698	1	63	8	13240	ENSSSCG00000009472,	0.109288	BP
regulation of nucleic acid-templated transcription	GO:1903506	9	0.0374903	2.82544	4	2343	8	13240	ENSSSCG00000001081,ENSSSCG00000025334,ENSSSCG00000040178,ENSSSCG00000009477,	0.108966	BP
regulation of RNA biosynthetic process	GO:2001141	8	0.0377057	2.82062	4	2347	8	13240	ENSSSCG00000001081,ENSSSCG00000025334,ENSSSCG00000040178,ENSSSCG00000009477,	0.109148	BP
muscle organ morphogenesis	GO:0048644	5	0.0380326	25.8594	1	64	8	13240	ENSSSCG00000025334,	0.10965	BP
intrinsic apoptotic signaling pathway by p53 class mediator	GO:0072332	8	0.0380326	25.8594	1	64	8	13240	ENSSSCG00000025334,	0.10965	BP
negative regulation of intracellular protein transport	GO:0090317	9	0.0386167	25.4615	1	65	8	13240	ENSSSCG00000001081,	0.110444	BP
smooth muscle contraction	GO:0006939	6	0.0386167	25.4615	1	65	8	13240	ENSSSCG00000009477,	0.110444	BP
regulation of nervous system development	GO:0051960	6	0.0392183	6.15242	2	538	8	13240	ENSSSCG00000025334,ENSSSCG00000009477,	0.111274	BP
pigmentation	GO:0043473	3	0.0397839	24.7015	1	67	8	13240	ENSSSCG00000009477,	0.112433	BP
transcription, DNA-templated	GO:0006351	10	0.0401832	2.76756	4	2392	8	13240	ENSSSCG00000001081,ENSSSCG00000025334,ENSSSCG00000040178,ENSSSCG00000009477,	0.113114	BP
artery development	GO:0060840	5	0.040367	24.3382	1	68	8	13240	ENSSSCG00000001081,	0.113186	BP
cell fate specification	GO:0001708	5	0.040367	24.3382	1	68	8	13240	ENSSSCG00000025334,	0.113186	BP
cellular glucose homeostasis	GO:0001678	8	0.0409499	23.9855	1	69	8	13240	ENSSSCG00000001081,	0.113927	BP
positive regulation of translation	GO:0045727	9	0.0409499	23.9855	1	69	8	13240	ENSSSCG00000001081,	0.113927	BP
amide biosynthetic process	GO:0043604	6	0.0409755	6.00726	2	551	8	13240	ENSSSCG00000001080,ENSSSCG00000001081,	0.113118	BP
positive regulation of cell proliferation	GO:0008284	6	0.0412486	5.98553	2	553	8	13240	ENSSSCG00000001081,ENSSSCG00000040178,	0.113434	BP
positive regulation of nucleobase-containing compound metabolic process	GO:0045935	7	0.0412607	3.6347	3	1366	8	13240	ENSSSCG00000001081,ENSSSCG00000025334,ENSSSCG00000040178,	0.113032	BP
positive regulation of response to stimulus	GO:0048584	5	0.0413391	3.63204	3	1367	8	13240	ENSSSCG00000009469,ENSSSCG00000001081,ENSSSCG00000009474,	0.112815	BP
regulation of G1/S transition of mitotic cell cycle	GO:2000045	9	0.0415324	23.6429	1	70	8	13240	ENSSSCG00000001081,	0.112911	BP
regulation of blood vessel diameter	GO:0097746	7	0.0415324	23.6429	1	70	8	13240	ENSSSCG00000009477,	0.112911	BP
regulation of tube diameter	GO:0035296	6	0.0415324	23.6429	1	70	8	13240	ENSSSCG00000009477,	0.112911	BP
keratinocyte differentiation	GO:0030216	8	0.0415324	23.6429	1	70	8	13240	ENSSSCG00000009474,	0.112911	BP
osteoclast differentiation	GO:0030316	8	0.0415324	23.6429	1	70	8	13240	ENSSSCG00000025334,	0.112911	BP
nucleic acid-templated transcription	GO:0097659	9	0.0416605	2.7378	4	2418	8	13240	ENSSSCG00000001081,ENSSSCG00000025334,ENSSSCG00000040178,ENSSSCG00000009477,	0.111146	BP
protein modification by small protein conjugation	GO:0032446	9	0.0419345	5.9319	2	558	8	13240	ENSSSCG00000001081,ENSSSCG00000009472,	0.111462	BP
anatomical structure development	GO:0048856	3	0.0420019	2.25415	5	3671	8	13240	ENSSSCG00000009469,ENSSSCG00000001081,ENSSSCG00000025334,ENSSSCG00000009474,ENSSSCG00000009477,	0.111227	BP
positive regulation of myeloid cell differentiation	GO:0045639	8	0.0421146	23.3099	1	71	8	13240	ENSSSCG00000025334,	0.111114	BP
gene expression	GO:0010467	5	0.0423329	2.24986	5	3678	8	13240	ENSSSCG00000001080,ENSSSCG00000001081,ENSSSCG00000025334,ENSSSCG00000040178,ENSSSCG00000009477,	0.11128	BP
RNA biosynthetic process	GO:0032774	8	0.0423538	2.72428	4	2430	8	13240	ENSSSCG00000001081,ENSSSCG00000025334,ENSSSCG00000040178,ENSSSCG00000009477,	0.110927	BP
regulation of cell development	GO:0060284	6	0.042625	5.87922	2	563	8	13240	ENSSSCG00000025334,ENSSSCG00000009477,	0.111229	BP
positive regulation of cellular biosynthetic process	GO:0031328	7	0.0429236	3.57967	3	1387	8	13240	ENSSSCG00000001081,ENSSSCG00000025334,ENSSSCG00000040178,	0.111601	BP
kidney morphogenesis	GO:0060993	5	0.0432781	22.6712	1	73	8	13240	ENSSSCG00000001081,	0.112115	BP
regulation of RNA metabolic process	GO:0051252	7	0.0436435	2.69984	4	2452	8	13240	ENSSSCG00000001081,ENSSSCG00000025334,ENSSSCG00000040178,ENSSSCG00000009477,	0.112654	BP
positive regulation of gene expression	GO:0010628	7	0.0437282	3.55404	3	1397	8	13240	ENSSSCG00000001081,ENSSSCG00000025334,ENSSSCG00000040178,	0.112466	BP
positive regulation of biosynthetic process	GO:0009891	6	0.0442962	3.53632	3	1404	8	13240	ENSSSCG00000001081,ENSSSCG00000025334,ENSSSCG00000040178,	0.113519	BP
spinal cord development	GO:0021510	5	0.0444404	22.0667	1	75	8	13240	ENSSSCG00000001081,	0.113482	BP
positive regulation of immune system process	GO:0002684	5	0.0445823	5.73657	2	577	8	13240	ENSSSCG00000009469,ENSSSCG00000025334,	0.113439	BP
peptide metabolic process	GO:0006518	6	0.045148	5.69707	2	581	8	13240	ENSSSCG00000001080,ENSSSCG00000001081,	0.114471	BP
central nervous system development	GO:0007417	5	0.0455741	5.66781	2	584	8	13240	ENSSSCG00000001081,ENSSSCG00000025334,	0.115143	BP
hemopoiesis	GO:0030097	6	0.0457165	5.65812	2	585	8	13240	ENSSSCG00000001081,ENSSSCG00000025334,	0.115096	BP
response to glucose	GO:0009749	8	0.0461814	21.2179	1	78	8	13240	ENSSSCG00000001081,	0.115859	BP
positive regulation of nitrogen compound metabolic process	GO:0051173	6	0.0464411	3.47203	3	1430	8	13240	ENSSSCG00000001081,ENSSSCG00000025334,ENSSSCG00000040178,	0.116103	BP
positive regulation of cellular amide metabolic process	GO:0034250	7	0.0467612	20.9494	1	79	8	13240	ENSSSCG00000001081,	0.116496	BP
response to monosaccharide	GO:0034284	6	0.0467612	20.9494	1	79	8	13240	ENSSSCG00000001081,	0.116496	BP
response to hexose	GO:0009746	7	0.0467612	20.9494	1	79	8	13240	ENSSSCG00000001081,	0.116496	BP
monovalent inorganic cation homeostasis	GO:0055067	8	0.0467612	20.9494	1	79	8	13240	ENSSSCG00000009477,	0.116496	BP
cell development	GO:0048468	5	0.047028	3.45511	3	1437	8	13240	ENSSSCG00000001081,ENSSSCG00000025334,ENSSSCG00000009477,	0.11555	BP
regulation of cell cycle G1/S phase transition	GO:1902806	8	0.0473406	20.6875	1	80	8	13240	ENSSSCG00000001081,	0.11592	BP
regulation of blood vessel size	GO:0050880	6	0.0473406	20.6875	1	80	8	13240	ENSSSCG00000009477,	0.11592	BP
regulation of DNA binding	GO:0051101	5	0.0473406	20.6875	1	80	8	13240	ENSSSCG00000025334,	0.11592	BP
regulation of tube size	GO:0035150	5	0.0479197	20.4321	1	81	8	13240	ENSSSCG00000009477,	0.116144	BP
regulation of myeloid leukocyte differentiation	GO:0002761	8	0.0479197	20.4321	1	81	8	13240	ENSSSCG00000025334,	0.116144	BP
nervous system development	GO:0007399	5	0.0481285	3.42414	3	1450	8	13240	ENSSSCG00000001081,ENSSSCG00000025334,ENSSSCG00000009477,	0.115865	BP
negative regulation of transcription from RNA polymerase II promoter	GO:0000122	12	0.0493329	5.42623	2	610	8	13240	ENSSSCG00000025334,ENSSSCG00000009477,	0.118366	BP
cardiac septum development	GO:0003279	4	0.0496553	19.7024	1	84	8	13240	ENSSSCG00000001081,	0.118741	BP
regulation of insulin secretion	GO:0050796	10	0.0496553	19.7024	1	84	8	13240	ENSSSCG00000001081,	0.118741	BP
negative regulation of intracellular transport	GO:0032387	7	0.0496553	19.7024	1	84	8	13240	ENSSSCG00000001081,	0.118741	BP
nuclear transcription factor complex	GO:0044798	6	0.00269586	25.0609	2	124	9	13984	ENSSSCG00000001081,ENSSSCG00000040178,	0.164448	CC
transcription factor complex	GO:0005667	4	0.0115415	11.8609	2	262	9	13984	ENSSSCG00000001081,ENSSSCG00000040178,	0.352017	CC
rough endoplasmic reticulum	GO:0005791	7	0.0172483	57.5473	1	27	9	13984	ENSSSCG00000001080,	0.350715	CC
SCF ubiquitin ligase complex	GO:0019005	7	0.0241992	40.8889	1	38	9	13984	ENSSSCG00000009472,	0.369038	CC
transcriptional activator activity, RNA polymerase II transcription regulatory region sequence-specific binding	GO:0001228	5	0.000549621	16.6286	3	320	7	12416	ENSSSCG00000001081,ENSSSCG00000025334,ENSSSCG00000040178,	0.0428704	MF
methylthiotransferase activity	GO:0035596	6	0.000563789	1773.71	1	1	7	12416	ENSSSCG00000001080,	0.0219878	MF
N6-threonylcarbomyladenosine methylthiotransferase activity	GO:0035598	7	0.000563789	1773.71	1	1	7	12416	ENSSSCG00000001080,	0.0219878	MF
2-methylcitrate dehydratase activity	GO:0047547	6	0.000563789	1773.71	1	1	7	12416	ENSSSCG00000009469,	0.0219878	MF
transferase activity, transferring alkylthio groups	GO:0050497	5	0.000563789	1773.71	1	1	7	12416	ENSSSCG00000001080,	0.0219878	MF
aconitate decarboxylase activity	GO:0047613	6	0.000563789	1773.71	1	1	7	12416	ENSSSCG00000009469,	0.0219878	MF
endothelin receptor activity	GO:0004962	8	0.0011273	886.857	1	2	7	12416	ENSSSCG00000009477,	0.0125614	MF
core promoter binding	GO:0001047	8	0.00244781	25.8936	2	137	7	12416	ENSSSCG00000001081,ENSSSCG00000040178,	0.0238661	MF
RNA polymerase II transcription factor activity, sequence-specific DNA binding	GO:0000981	4	0.00315867	9.09597	3	585	7	12416	ENSSSCG00000001081,ENSSSCG00000025334,ENSSSCG00000040178,	0.0273751	MF
transcription regulatory region sequence-specific DNA binding	GO:0000976	8	0.00317413	9.08045	3	586	7	12416	ENSSSCG00000001081,ENSSSCG00000025334,ENSSSCG00000040178,	0.0247582	MF
sequence-specific double-stranded DNA binding	GO:1990837	7	0.00360989	8.68049	3	613	7	12416	ENSSSCG00000001081,ENSSSCG00000025334,ENSSSCG00000040178,	0.0255974	MF
transcription coactivator activity	GO:0003713	5	0.00455558	18.8693	2	188	7	12416	ENSSSCG00000001081,ENSSSCG00000025334,	0.0296113	MF
double-stranded DNA binding	GO:0003690	6	0.00459005	7.97773	3	667	7	12416	ENSSSCG00000001081,ENSSSCG00000025334,ENSSSCG00000040178,	0.0275403	MF
regulatory region nucleic acid binding	GO:0001067	5	0.00545679	7.50514	3	709	7	12416	ENSSSCG00000001081,ENSSSCG00000025334,ENSSSCG00000040178,	0.0304021	MF
transcription regulatory region DNA binding	GO:0044212	7	0.00545679	7.50514	3	709	7	12416	ENSSSCG00000001081,ENSSSCG00000025334,ENSSSCG00000040178,	0.0304021	MF
regulatory region DNA binding	GO:0000975	6	0.00545679	7.50514	3	709	7	12416	ENSSSCG00000001081,ENSSSCG00000025334,ENSSSCG00000040178,	0.0304021	MF
transcriptional activator activity, RNA polymerase II core promoter proximal region sequence-specific binding	GO:0001077	6	0.00608055	16.2726	2	218	7	12416	ENSSSCG00000001081,ENSSSCG00000025334,	0.027899	MF
peptide hormone binding	GO:0017046	5	0.00898798	110.857	1	16	7	12416	ENSSSCG00000009477,	0.0389479	MF
sequence-specific DNA binding	GO:0043565	6	0.0093833	6.18738	3	860	7	12416	ENSSSCG00000001081,ENSSSCG00000025334,ENSSSCG00000040178,	0.0385209	MF
nucleic acid binding transcription factor activity	GO:0001071	2	0.00962848	6.13035	3	868	7	12416	ENSSSCG00000001081,ENSSSCG00000025334,ENSSSCG00000040178,	0.0375511	MF
transcription factor activity, sequence-specific DNA binding	GO:0003700	3	0.00962848	6.13035	3	868	7	12416	ENSSSCG00000001081,ENSSSCG00000025334,ENSSSCG00000040178,	0.0375511	MF
transcriptional activator activity, RNA polymerase II distal enhancer sequence-specific binding	GO:0001205	6	0.0117825	84.4626	1	21	7	12416	ENSSSCG00000025334,	0.0417743	MF
transcription cofactor activity	GO:0003712	4	0.0130715	10.9489	2	324	7	12416	ENSSSCG00000001081,ENSSSCG00000025334,	0.0443293	MF
transcription factor activity, RNA polymerase II core promoter proximal region sequence-specific binding	GO:0000982	5	0.0133042	10.8484	2	327	7	12416	ENSSSCG00000001081,ENSSSCG00000025334,	0.0432387	MF
carboxy-lyase activity	GO:0016831	5	0.0145702	68.2198	1	26	7	12416	ENSSSCG00000009469,	0.0454591	MF
4 iron, 4 sulfur cluster binding	GO:0051539	5	0.015127	65.6931	1	27	7	12416	ENSSSCG00000001080,	0.0453809	MF
transcription factor activity, transcription factor binding	GO:0000989	3	0.0174529	9.40962	2	377	7	12416	ENSSSCG00000001081,ENSSSCG00000025334,	0.0504196	MF
transcription factor activity, protein binding	GO:0000988	2	0.0178953	9.28646	2	382	7	12416	ENSSSCG00000001081,ENSSSCG00000025334,	0.0498511	MF
RNA polymerase II transcription coactivator activity	GO:0001105	8	0.0190166	52.1681	1	34	7	12416	ENSSSCG00000001081,	0.0511481	MF
hormone binding	GO:0042562	3	0.0201255	49.2698	1	36	7	12416	ENSSSCG00000009477,	0.0523263	MF
carbon-carbon lyase activity	GO:0016830	4	0.0212333	46.6767	1	38	7	12416	ENSSSCG00000009469,	0.0534258	MF
hydro-lyase activity	GO:0016836	5	0.0228931	43.2613	1	41	7	12416	ENSSSCG00000009469,	0.0558019	MF
iron-sulfur cluster binding	GO:0051536	4	0.0267564	36.9524	1	48	7	12416	ENSSSCG00000001080,	0.0632424	MF
metal cluster binding	GO:0051540	3	0.0267564	36.9524	1	48	7	12416	ENSSSCG00000001080,	0.0632424	MF
transcriptional activator activity, RNA polymerase II transcription factor binding	GO:0001190	7	0.0278578	35.4743	1	50	7	12416	ENSSSCG00000001081,	0.0620831	MF
transcriptional repressor activity, RNA polymerase II activating transcription factor binding	GO:0098811	6	0.0278578	35.4743	1	50	7	12416	ENSSSCG00000001081,	0.0620831	MF
RNA polymerase II distal enhancer sequence-specific DNA binding	GO:0000980	10	0.0311556	31.6735	1	56	7	12416	ENSSSCG00000025334,	0.0656793	MF
carbon-oxygen lyase activity	GO:0016835	4	0.0317043	31.1178	1	57	7	12416	ENSSSCG00000009469,	0.0650772	MF
RNA polymerase II regulatory region sequence-specific DNA binding	GO:0000977	9	0.0332306	6.68066	2	531	7	12416	ENSSSCG00000025334,ENSSSCG00000040178,	0.0664612	MF
RNA polymerase II regulatory region DNA binding	GO:0001012	8	0.0332306	6.68066	2	531	7	12416	ENSSSCG00000025334,ENSSSCG00000040178,	0.0664612	MF
transferase activity, transferring sulfur-containing groups	GO:0016782	4	0.0333488	29.5619	1	60	7	12416	ENSSSCG00000001080,	0.063444	MF
DNA binding	GO:0003677	5	0.035516	3.79269	3	1403	7	12416	ENSSSCG00000001081,ENSSSCG00000025334,ENSSSCG00000040178,	0.0659582	MF
single-stranded DNA binding	GO:0003697	6	0.0377224	26.084	1	68	7	12416	ENSSSCG00000025334,	0.0684267	MF
transcription factor activity, RNA polymerase II distal enhancer sequence-specific binding	GO:0003705	5	0.0382679	25.706	1	69	7	12416	ENSSSCG00000025334,	0.0678386	MF
enhancer sequence-specific DNA binding	GO:0001158	9	0.0399029	24.6349	1	72	7	12416	ENSSSCG00000025334,	0.0691649	MF
RNA polymerase II transcription cofactor activity	GO:0001104	5	0.0409915	23.9691	1	74	7	12416	ENSSSCG00000001081,	0.0695073	MF
transcriptional repressor activity, RNA polymerase II transcription factor binding	GO:0001191	5	0.0420791	23.3383	1	76	7	12416	ENSSSCG00000001081,	0.0698333	MF
enhancer binding	GO:0035326	8	0.0437084	22.4521	1	79	7	12416	ENSSSCG00000025334,	0.0710262	MF
core promoter sequence-specific DNA binding	GO:0001046	9	0.0491226	19.9294	1	89	7	12416	ENSSSCG00000001081,	0.0781951	MF
